# Supplementary material for: A 3D model to evaluate retinal nerve fiber layer thickness deviations caused by the displacement of optical coherence tomography circular scans in cynomolgus monkeys (Macaca fascicularis)
Source: PLoS One. 2020 Aug 21;15(8):e0237858. doi: 10.1371/journal.pone.0237858 (PMC7446827; doi:10.1371/journal.pone.0237858)
Supplement: S1 Table — XYZ coordinates, RNFL thickness values of well-centered and misplaced scans and percentage of RNFL thickness change of misplaced scans (averaged per segment S1 to S10). (XLSX) [file pone.0237858.s002.xlsx]

## Sheet: Animal 1 ILM coordinates (pix)
b-scan no.	1				2				3				4				5				6				7				8				9				10				11				12				13
α	0				1.875				3.75				5.625				7.5				9.375				11.25				13.125				15				16.875				18.75				20.625				22.5
Middle	512				512				512				512				512				512				512				512				512				512				512				512				512
180-α	180				178.125				176.25				174.375				172.5				170.625				168.75				166.875				165				163.125				161.25				159.375				157.5
	X coordinate b-scan [pixel]	Y coordinate b-scan = Z 3D [pixel]	X coordinate 3D [pixel]	Y coordinate 3D [pixel]	X coordinate b-scan [pixel]	Y coordinate b-scan = Z 3D [pixel]	X coordinate 3D [pixel]	Y coordinate 3D [pixel]	X coordinate b-scan [pixel]	Y coordinate b-scan = Z 3D [pixel]	X coordinate 3D [pixel]	Y coordinate 3D [pixel]	X coordinate b-scan [pixel]	Y coordinate b-scan = Z 3D [pixel]	X coordinate 3D [pixel]	Y coordinate 3D [pixel]	X coordinate b-scan [pixel]	Y coordinate b-scan = Z 3D [pixel]	X coordinate 3D [pixel]	Y coordinate 3D [pixel]	X coordinate b-scan [pixel]	Y coordinate b-scan = Z 3D [pixel]	X coordinate 3D [pixel]	Y coordinate 3D [pixel]	X coordinate b-scan [pixel]	Y coordinate b-scan = Z 3D [pixel]	X coordinate 3D [pixel]	Y coordinate 3D [pixel]	X coordinate b-scan [pixel]	Y coordinate b-scan = Z 3D [pixel]	X coordinate 3D [pixel]	Y coordinate 3D [pixel]	X coordinate b-scan [pixel]	Y coordinate b-scan = Z 3D [pixel]	X coordinate 3D [pixel]	Y coordinate 3D [pixel]	X coordinate b-scan [pixel]	Y coordinate b-scan = Z 3D [pixel]	X coordinate 3D [pixel]	Y coordinate 3D [pixel]	X coordinate b-scan [pixel]	Y coordinate b-scan = Z 3D [pixel]	X coordinate 3D [pixel]	Y coordinate 3D [pixel]	X coordinate b-scan [pixel]	Y coordinate b-scan = Z 3D [pixel]	X coordinate 3D [pixel]	Y coordinate 3D [pixel]	X coordinate b-scan [pixel]
	0	89	0	-512	0	88	-16.7522	-511.726	0	88	-33.4864	-510.904	0	88	-50.1848	-509.535	3	83	-66.4378	-504.645	0	82	-83.4025	-505.161	0	82	-99.8862	-502.162	0.5409	79.5115	-116.14	-498.098	3	77	-131.739	-491.656	3	77	-147.755	-487.083	3	77	-163.613	-481.987	3	77	-179.295	-476.376	3.7863
	9.9892	88.5354	0	-502.011	9.9738	87.2773	-16.4258	-501.757	9.9738	87.2773	-32.8341	-500.951	9.9738	87.2773	-49.2072	-499.609	12.9982	82.8077	-65.1328	-494.733	9.9822	81.404	-81.7764	-495.313	9.9897	81.5459	-97.9374	-492.364	10.5311	79.953	-113.872	-488.369	12.9958	76.7103	-129.152	-482.001	12.9958	76.7103	-144.853	-477.517	12.9958	76.7103	-160.4	-472.522	12.9958	76.7103	-175.774	-467.021	13.7574
	19.9784	88.0708	0	-492.022	19.9477	86.5545	-16.0995	-491.789	19.9477	86.5545	-32.1818	-490.999	19.9477	86.5545	-48.2296	-489.683	22.9963	82.6155	-63.8278	-484.82	19.9645	80.8081	-80.1504	-485.464	19.9794	81.0919	-95.9885	-482.567	20.4719	78.8665	-111.614	-478.688	22.9916	76.4205	-126.565	-472.346	22.9916	76.4205	-141.952	-467.952	22.9916	76.4205	-157.187	-463.057	22.9916	76.4205	-172.253	-457.666	23.7485
	29.9676	87.6062	0	-482.032	29.9215	85.8318	-15.7732	-481.82	29.9215	85.8318	-31.5294	-481.046	29.9215	85.8318	-47.252	-479.757	32.9945	82.4232	-62.5228	-474.908	29.9467	80.2121	-78.5243	-475.615	29.9691	80.6378	-94.0396	-472.769	30.4624	78.4297	-109.346	-468.958	32.9874	76.1308	-123.978	-462.691	32.9874	76.1308	-139.05	-458.386	32.9874	76.1308	-153.974	-453.591	32.9874	76.1308	-168.732	-448.311	33.7062
	39.9568	87.1415	0	-472.043	39.8954	85.109	-15.4468	-471.852	39.8954	85.109	-30.8771	-471.094	39.8954	85.109	-46.2743	-469.831	42.9926	82.2309	-61.2178	-464.995	39.9289	79.6162	-76.8982	-465.766	39.9587	80.1837	-92.0907	-462.971	40.4624	78.4297	-107.075	-459.22	42.9832	75.8411	-121.39	-453.035	42.9832	75.8411	-136.148	-448.821	42.9832	75.8411	-150.761	-444.126	42.9832	75.8411	-165.211	-438.956	43.6725
	49.9243	86.336	0	-462.076	49.8692	84.3863	-15.1205	-461.883	49.8692	84.3863	-30.2248	-461.141	49.8692	84.3863	-45.2967	-459.906	52.9908	82.0386	-59.9127	-455.082	49.9111	79.0202	-75.2722	-455.917	49.9484	79.7296	-90.1418	-453.173	50.4456	77.8508	-104.808	-449.497	52.979	75.5513	-118.803	-443.38	52.979	75.5513	-133.247	-439.256	52.979	75.5513	-147.547	-434.661	52.979	75.5513	-161.69	-429.6	53.6704
	59.8786	85.3815	0	-452.121	59.8431	83.6635	-14.7942	-451.915	59.8431	83.6635	-29.5725	-451.189	59.8431	83.6635	-44.3191	-449.98	62.959	81.242	-58.6116	-445.199	59.8934	78.4243	-73.6461	-446.068	59.9381	79.2755	-88.1929	-443.376	60.433	77.3479	-102.54	-439.771	62.9748	75.2616	-116.216	-433.725	62.9748	75.2616	-130.345	-429.69	62.9748	75.2616	-144.334	-425.195	62.9748	75.2616	-158.169	-420.245	63.6413
	69.833	84.427	0	-442.167	69.8149	82.9139	-14.4679	-441.948	69.8149	82.9139	-28.9203	-441.238	69.8149	82.9139	-43.3417	-440.056	72.9139	80.2939	-57.3122	-435.33	69.868	77.7132	-72.0213	-436.227	69.9161	78.6123	-86.2463	-433.589	70.433	77.3349	-100.269	-430.032	72.9686	74.9084	-113.63	-424.072	72.9686	74.9084	-127.444	-420.127	72.9686	74.9084	-141.122	-415.732	72.9686	74.9084	-154.649	-410.892	73.6296
	79.7873	83.4725	0	-432.213	79.7596	81.8628	-14.1425	-432.009	79.7596	81.8628	-28.2699	-431.315	79.7596	81.8628	-42.367	-430.159	82.8689	79.3458	-56.0128	-425.46	79.8184	76.7182	-70.4004	-426.409	79.8674	77.627	-84.3049	-423.829	80.377	76.2786	-98.0113	-420.348	82.9241	73.9666	-111.053	-414.455	82.9241	73.9666	-124.554	-410.6	82.9241	73.9666	-137.922	-406.305	82.9241	73.9666	-151.142	-401.575	83.5955
	89.7417	82.5179	0	-422.258	89.7042	80.8118	-13.8171	-422.07	89.7042	80.8118	-27.6195	-421.392	89.7042	80.8118	-41.3922	-420.262	92.8238	78.3977	-54.7135	-415.59	89.7688	75.7231	-68.7796	-416.592	89.8188	76.6417	-82.3635	-414.069	90.3723	76.5869	-95.7416	-410.614	92.8797	73.0249	-108.476	-404.839	92.8797	73.0249	-121.664	-401.073	92.8797	73.0249	-134.722	-396.878	92.8797	73.0249	-147.635	-392.257	93.5511
	99.696	81.5634	0	-412.304	99.6488	79.7607	-13.4918	-412.13	99.6488	79.7607	-26.9691	-411.468	99.6488	79.7607	-40.4175	-410.366	102.779	77.4496	-53.4141	-405.72	99.7192	74.7281	-67.1587	-406.774	99.7701	75.6564	-80.4221	-404.309	100.324	75.6016	-93.4819	-400.922	102.835	72.0832	-105.9	-395.223	102.835	72.0832	-118.774	-391.546	102.835	72.0832	-131.522	-387.45	102.835	72.0832	-144.128	-382.94	103.507
	109.65	80.6089	0	-402.35	109.593	78.7096	-13.1664	-402.191	109.593	78.7096	-26.3187	-401.545	109.593	78.7096	-39.4427	-400.469	112.734	76.5015	-52.1147	-395.851	109.669	73.733	-65.5378	-396.957	109.722	74.6711	-78.4806	-394.549	110.275	74.6163	-91.2222	-391.231	112.791	71.1414	-103.323	-385.606	112.791	71.1414	-115.884	-382.019	112.791	71.1414	-128.322	-378.023	112.791	71.1414	-140.621	-373.622	113.462
	119.599	79.6001	0	-392.401	119.538	77.6586	-12.841	-392.252	119.538	77.6586	-25.6682	-391.622	119.538	77.6586	-38.468	-390.572	122.689	75.5535	-50.8153	-385.981	119.62	72.738	-63.9169	-387.139	119.673	73.6859	-76.5392	-384.789	120.226	73.6311	-88.9625	-381.539	122.746	70.1997	-100.746	-375.99	122.746	70.1997	-112.994	-372.492	122.746	70.1997	-125.121	-368.596	122.746	70.1997	-137.115	-364.305	123.418
	129.538	78.4958	0	-382.462	129.483	76.6075	-12.5156	-382.313	129.483	76.6075	-25.0178	-381.698	129.483	76.6075	-37.4933	-380.675	132.644	74.6054	-49.5159	-376.111	129.57	71.743	-62.2961	-377.322	129.624	72.7006	-74.5978	-375.029	130.178	72.6458	-86.7028	-371.848	132.702	69.2579	-98.1696	-366.374	132.702	69.2579	-110.104	-362.966	132.702	69.2579	-121.921	-359.169	132.702	69.2579	-133.608	-354.987	133.376
	139.477	77.3914	0	-372.523	139.427	75.5565	-12.1902	-372.373	139.427	75.5565	-24.3674	-371.775	139.427	75.5565	-36.5185	-370.779	142.595	73.6216	-48.217	-366.244	139.523	70.7706	-60.6748	-367.502	139.576	71.7153	-72.6564	-365.268	140.129	71.6605	-84.4431	-362.157	142.657	68.3162	-95.5929	-356.757	142.657	68.3162	-107.214	-353.439	142.657	68.3162	-118.721	-349.742	142.657	68.3162	-130.101	-345.67	143.362
	149.416	76.2871	0	-362.584	149.372	74.5054	-11.8649	-362.434	149.372	74.5054	-23.717	-361.852	149.372	74.5054	-35.5438	-360.882	152.54	72.5747	-46.9189	-356.385	149.482	69.8653	-59.0526	-357.676	149.527	70.73	-70.715	-355.508	150.08	70.6752	-82.1834	-352.465	152.644	67.7945	-93.0082	-347.111	152.644	67.7945	-104.316	-343.882	152.644	67.7945	-115.511	-340.285	152.653	68.6064	-126.58	-336.315	153.348
	159.355	75.1828	0	-352.645	159.316	73.4544	-11.5395	-352.495	159.316	73.4544	-23.0666	-351.928	159.316	73.4544	-34.569	-350.985	162.485	71.5279	-45.6208	-346.525	159.441	68.9599	-57.4303	-347.85	159.478	69.7447	-68.7736	-345.748	160.032	69.695	-79.9235	-342.773	162.639	67.4854	-90.4213	-337.457	162.639	67.4854	-101.414	-334.318	162.639	67.4854	-112.298	-330.82	162.641	68.1167	-123.062	-326.967	163.337
	169.293	74.0785	0	-342.707	169.261	72.4033	-11.2141	-342.555	169.261	72.4033	-22.4162	-342.005	169.261	72.4033	-33.5943	-341.089	172.43	70.481	-44.3227	-336.665	169.4	68.0546	-55.808	-338.024	169.438	68.85	-66.8305	-335.98	169.993	68.8158	-77.6616	-333.072	172.634	67.1763	-87.8343	-327.802	172.636	67.7235	-98.5121	-324.751	172.636	67.7235	-109.085	-321.354	172.633	67.7236	-119.542	-317.615	173.326
	179.232	72.9755	0	-332.768	179.206	71.3522	-10.8887	-332.616	179.206	71.3522	-21.7658	-332.082	179.206	71.3522	-32.6195	-331.192	182.375	69.4342	-43.0246	-326.805	179.359	67.1492	-54.1858	-328.198	179.419	68.2357	-64.8833	-326.19	179.975	68.2016	-75.3951	-323.352	182.63	66.8671	-85.2474	-318.147	182.591	68.6716	-95.6223	-315.225	182.591	68.6716	-105.885	-311.927	182.589	68.6713	-116.035	-308.298	183.313
	189.178	71.9287	0	-322.822	189.15	70.3012	-10.5633	-322.677	189.15	70.3012	-21.1154	-322.158	189.15	70.3012	-31.6448	-321.295	192.32	68.3873	-41.7266	-316.945	189.318	66.2439	-52.5635	-318.372	189.4	67.6215	-62.9361	-316.401	189.956	67.5873	-73.1286	-313.632	192.625	66.558	-82.6604	-308.493	192.377	66.612	-92.7817	-305.86	192.377	66.612	-102.74	-302.661	192.538	67.6684	-112.53	-298.986	193.309
	199.123	70.8818	0	-312.877	199.1	69.3	-10.2378	-312.732	199.1	69.3	-20.4646	-312.23	199.1	69.3	-30.6696	-311.393	202.264	67.3288	-40.4286	-307.086	199.276	65.3385	-50.9412	-308.547	199.381	67.0073	-60.9889	-306.612	199.937	66.9731	-70.8621	-303.911	202.62	66.2489	-80.0734	-298.838	202.37	66.2566	-89.8807	-296.297	202.37	66.2566	-99.5271	-293.198	202.52	67.0705	-109.014	-289.644	203.271
	209.068	69.835	0	-302.932	209.052	68.3188	-9.91219	-302.786	209.052	68.3188	-19.8138	-302.3	209.052	68.3188	-29.6941	-301.489	212.207	66.2635	-39.1308	-297.228	209.235	64.4331	-49.319	-298.721	209.363	66.3931	-59.0416	-296.822	209.918	66.3589	-68.5957	-294.191	212.615	65.9397	-77.4865	-289.184	212.366	65.9474	-86.9792	-286.732	212.339	67.0523	-96.3229	-283.758	212.52	67.041	-105.492	-280.285	213.271
	219.013	68.7881	0	-292.987	219.004	67.3377	-9.58658	-292.84	219.004	67.3377	-19.1629	-292.369	219.004	67.3377	-28.7187	-291.586	222.15	65.1982	-37.833	-287.37	219.221	63.8976	-47.6924	-288.868	219.344	65.7789	-57.0944	-287.033	219.899	65.7447	-66.3292	-284.47	222.61	65.6306	-74.8995	-279.529	222.361	65.6383	-84.0778	-277.167	222.241	65.6559	-93.14	-274.382	222.502	66.4434	-101.976	-270.943	223.271
	228.958	67.7413	0	-283.042	228.955	66.3565	-9.26096	-282.893	228.955	66.3565	-18.512	-282.439	228.955	66.3565	-27.7432	-281.682	232.094	64.1328	-36.5351	-277.512	229.219	63.7016	-46.0637	-279.004	229.325	65.1646	-55.1472	-277.244	229.881	65.1409	-64.0626	-274.749	232.606	65.3215	-72.3126	-269.874	232.356	65.3292	-81.1763	-267.602	232.236	65.3329	-89.9273	-264.917	232.493	66.0141	-98.4563	-261.592	233.217
	238.911	66.7761	0	-273.089	238.907	65.3754	-8.93535	-272.947	238.907	65.3754	-17.8611	-272.508	238.907	65.3754	-26.7678	-271.778	242.037	63.0675	-35.2373	-267.654	239.217	63.5055	-44.4351	-269.139	239.316	64.7387	-53.1981	-267.445	239.872	64.7189	-61.7938	-265.019	242.601	65.0123	-69.7256	-260.22	242.351	65.0201	-78.2749	-258.038	242.231	65.0238	-86.7145	-255.453	242.48	66.53	-94.9385	-252.246	243.208
	248.882	66.0091	0	-263.118	248.859	64.3942	-8.60974	-263	248.859	64.3942	-17.2103	-262.578	248.859	64.3942	-25.7923	-261.874	251.98	62.0022	-33.9395	-257.796	249.215	63.3095	-42.8064	-259.275	249.309	64.3818	-51.2484	-257.643	249.865	64.3619	-59.5245	-255.287	252.601	65	-67.1375	-250.56	252.351	65.0003	-75.372	-248.468	252.231	65.0005	-83.5001	-245.983	252.48	66.53	-91.416	-242.886	253.201
	258.852	65.2421	0	-253.148	258.81	63.413	-8.28413	-253.054	258.81	63.413	-16.5594	-252.647	258.81	63.413	-24.8169	-251.97	261.98	62	-32.6342	-247.881	259.213	63.1135	-41.1778	-249.41	259.303	64.0249	-49.2988	-247.842	259.859	64.005	-57.2552	-245.554	262.601	65	-64.5493	-240.901	262.351	65	-72.4692	-238.899	262.231	65	-80.2857	-236.514	262.466	67.0494	-87.8983	-233.54	263.19
	268.823	64.4752	0	-243.177	268.795	62.8587	-7.95744	-243.075	268.795	62.8587	-15.9064	-242.684	268.795	62.8587	-23.8382	-242.034	271.98	62	-31.3289	-237.967	269.213	63	-39.549	-239.544	269.297	63.668	-47.3491	-238.04	269.853	63.6481	-54.9859	-235.822	272.601	65	-61.9611	-231.242	272.351	65	-69.5663	-229.33	272.231	65	-77.0713	-227.045	272.418	66.0663	-84.3928	-224.226	273.19
	278.793	63.7082	0	-233.207	278.792	62.6148	-7.63035	-233.083	278.792	62.6148	-15.2525	-232.708	278.792	62.6148	-22.8584	-232.085	281.98	62	-30.0237	-228.052	279.213	63	-37.92	-229.678	279.29	63.3111	-45.3994	-228.238	279.846	63.2938	-52.7165	-226.089	282.601	65	-59.3729	-221.583	282.351	65	-66.6635	-219.76	282.231	65	-73.8569	-217.575	282.367	67.07	-80.8881	-214.915	283.177
	288.766	62.9753	0	-223.234	288.789	62.371	-7.30325	-223.091	288.789	62.371	-14.5987	-222.733	288.789	62.371	-21.8785	-222.136	291.98	62	-28.7184	-218.138	289.213	63	-36.291	-219.812	289.285	63	-43.4495	-218.435	289.842	63	-50.4468	-216.354	292.601	65	-56.7847	-211.923	292.351	65	-63.7607	-210.191	292.231	65	-70.6425	-208.106	292.358	66.6356	-77.3689	-205.564	293.173
	298.761	62.6529	0	-213.239	298.786	62.1272	-6.97616	-213.1	298.786	62.1272	-13.9448	-212.757	298.786	62.1272	-20.8986	-212.187	301.98	62	-27.4132	-208.224	299.213	62.9473	-34.6621	-209.945	299.285	63	-41.4986	-208.627	299.842	63	-48.176	-206.616	302.599	65.19	-54.197	-202.266	302.35	65.1852	-60.8583	-200.623	302.229	65.183	-67.4286	-198.638	302.352	66.975	-73.8485	-196.211	303.081
	308.756	62.3305	0	-203.244	308.786	62.145	-6.64897	-203.105	308.786	62.145	-13.2908	-202.779	308.786	62.145	-19.9184	-202.235	311.979	62.0726	-26.1079	-198.309	309.203	62.5129	-33.0347	-200.088	309.285	63	-39.5477	-198.819	309.842	63	-45.9052	-196.877	312.596	65.4399	-51.6096	-192.61	312.347	65.4337	-57.9563	-191.056	312.226	65.4307	-64.2152	-189.172	312.284	68.1367	-70.3498	-186.915	313.015
	318.751	62.008	0	-193.249	318.782	62.4479	-6.32193	-193.115	318.782	62.4479	-12.6371	-192.805	318.782	62.4479	-18.9387	-192.288	321.952	62.8113	-24.8062	-188.422	319.194	62.0785	-31.4073	-190.231	319.285	63	-37.5968	-189.012	319.842	63.0761	-43.6345	-187.138	322.593	65.6898	-49.0222	-182.953	322.343	65.6836	-55.0544	-181.49	322.048	67.3088	-61.058	-179.871	322.252	67.3318	-66.8387	-177.586	323.015
	328.689	63.118	0	-183.311	328.777	62.7508	-5.99489	-183.125	328.777	62.7508	-11.9834	-182.831	328.777	62.7508	-17.959	-182.341	331.925	63.55	-23.5045	-178.535	329.181	62.5844	-29.7804	-180.377	329.193	64.3548	-35.6638	-179.294	329.743	64.4752	-41.3861	-177.495	332.59	65.9397	-46.4348	-173.297	332.254	67.0165	-52.1775	-172.006	331.986	68.4253	-57.8637	-170.461	332.188	68.462	-63.3388	-168.287	332.982
	338.623	64.2642	0	-173.377	338.753	63.4383	-5.66847	-173.154	338.753	63.4383	-11.3309	-172.876	338.753	63.4383	-16.9811	-172.412	341.793	65.1671	-22.2164	-168.751	339.002	64.4674	-28.1806	-170.687	338.962	66.4917	-33.758	-169.713	339.495	66.6899	-39.1717	-167.998	342.175	68.7902	-43.954	-164.039	342.098	68.7764	-49.3199	-162.586	341.824	70.2141	-54.7012	-161.144	342.023	70.2685	-59.8743	-159.082	342.744
	348.377	66.4683	0	-163.623	348.455	65.8637	-5.35105	-163.458	348.455	65.8637	-10.6964	-163.195	348.455	65.8637	-16.0302	-162.758	351.362	68.0724	-20.9675	-159.264	348.391	67.91	-26.6512	-161.424	348.731	68.6287	-31.8522	-160.132	348.816	70.3127	-37.0552	-158.921	351.495	72.4147	-41.5418	-155.036	351.424	72.3869	-46.6129	-153.662	351.471	72.8497	-51.6005	-152.01	351.664	72.9238	-56.4782	-150.059	352.557
	357.548	70.4556	0	-154.452	358.13	68.3898	-5.03447	-153.787	358.13	68.3898	-10.0635	-153.54	358.13	68.3898	-15.0818	-153.129	361.145	70.1448	-19.6906	-149.565	357.779	71.3525	-25.1218	-152.161	358.171	71.9299	-30.0106	-150.874	357.665	74.9701	-35.0458	-150.303	360.683	76.3614	-39.1637	-146.161	360.613	76.3312	-43.9454	-144.868	360.811	76.4215	-48.5981	-143.165	361	76.5083	-53.1898	-141.322	362.13
	366.719	74.4428	0	-145.281	367.584	71.6497	-4.72515	-144.338	367.584	71.6497	-9.44525	-144.107	367.584	71.6497	-14.1552	-143.72	369.887	75	-18.5495	-140.897	367	75.2225	-23.6198	-143.063	366.713	77.1294	-28.3442	-142.496	367.337	77.5096	-32.8495	-140.884	369.782	80.51	-36.8088	-137.372	369.712	80.4783	-41.3039	-136.161	369.897	80.5983	-45.6775	-134.562	370.073	80.7129	-49.9938	-132.83	371.126
	376.204	77.6103	0	-135.796	377.038	74.9096	-4.41584	-134.89	377.038	74.9096	-8.82694	-134.673	377.038	74.9096	-13.2286	-134.312	379.832	76.0435	-17.2513	-131.037	375.533	80.437	-22.2298	-134.644	375.255	82.3288	-26.6777	-134.118	375.865	82.7326	-30.913	-132.579	378.158	85.9726	-34.6408	-129.281	378.095	85.9314	-38.8706	-128.139	378.279	86.0516	-42.9831	-126.624	378.454	86.1673	-47.0414	-124.986	379.5
	385.733	80.6423	0	-126.267	386.459	78.2624	-4.10758	-125.474	386.459	78.2624	-8.21077	-125.272	386.459	78.2624	-12.3052	-124.936	389.216	79.5006	-16.0266	-121.734	384.188	85.4457	-20.8199	-126.104	383.595	87.8463	-25.0506	-125.938	384.198	88.261	-29.0208	-124.464	386.534	91.4353	-32.473	-121.191	386.471	91.394	-36.4392	-120.124	386.627	91.5568	-40.2997	-118.719	386.777	91.7119	-44.1099	-117.197	387.669
	395.06	84.2488	0	-116.94	395.142	83.2238	-3.8235	-116.796	395.142	83.2238	-7.64291	-116.608	395.142	83.2238	-11.4541	-116.296	398.153	83.9872	-14.86	-112.873	393.379	89.3876	-19.3229	-117.037	391.835	93.5116	-23.443	-117.856	392.42	93.9524	-27.1537	-116.456	394.706	97.1988	-30.3579	-113.297	394.644	97.1553	-34.0665	-112.302	393.56	98.764	-38.0714	-112.155	393.742	98.8871	-41.6564	-110.678	394.819
	404.198	88.3102	0	-107.802	403.824	88.1852	-3.53942	-108.118	403.824	88.1852	-7.07505	-107.944	403.824	88.1852	-10.6031	-107.655	405.501	90.77	-13.9009	-105.588	402.017	94.4263	-17.9158	-108.514	399.822	99.5285	-21.8848	-110.022	400.475	99.8785	-25.3247	-108.612	402.467	103.505	-28.3491	-105.8	401.718	104.224	-32.0133	-105.534	401.846	104.362	-35.4079	-104.308	402	104.527	-38.7476	-102.95	402.909
	412.451	93.9567	0	-99.5487	412.233	93.5975	-3.26429	-99.7139	412.233	93.5975	-6.52509	-99.5537	412.233	93.5975	-9.77891	-99.2869	412.396	98.0131	-13.001	-98.7522	408.803	101.771	-16.8103	-101.818	408.635	104.254	-20.1655	-101.379	409.227	104.716	-23.3372	-100.088	409.878	110.219	-26.4312	-98.6425	408.529	111.546	-30.036	-99.0156	408.664	111.677	-33.2163	-97.852	408.825	111.836	-36.3434	-96.5621	409.772
	419.925	100.6	0	-92.0746	420.473	99.2628	-2.99468	-91.4779	420.473	99.2628	-5.98615	-91.3309	418.754	101.178	-9.13967	-92.7966	418.855	105.647	-12.1578	-92.348	417.493	106.719	-15.3947	-93.2443	416.522	110.402	-18.6269	-93.6435	416.954	111.064	-21.5827	-92.5632	416.337	117.853	-24.7594	-92.4032	415.687	118.529	-27.9582	-92.1657	415.798	118.686	-30.9233	-91.097	415.929	118.874	-33.841	-89.9134	416.704
	427.43	107.21	0	-84.5702	427.389	106.486	-2.7684	-84.5659	425.914	107.653	-5.63032	-85.9021	424.37	109.453	-8.58929	-87.2085	423.698	114.396	-11.5257	-87.5466	421.242	115.989	-14.7841	-89.5458	421.991	118.775	-17.5599	-88.2796	422.264	119.538	-20.377	-87.3923	421.358	126.501	-23.4599	-87.5536	421.445	126.705	-26.2868	-86.6558	421.522	126.885	-29.0832	-85.6762	421.661	127.068	-31.822	-84.5489	422.479
	435.064	113.669	0	-76.9364	433.182	114.637	-2.57885	-78.7757	432.078	115.527	-5.22715	-79.7509	429.256	118.178	-8.11037	-82.346	427.942	123.451	-10.9717	-83.3384	426.633	124.412	-13.906	-84.2272	425.354	128.192	-16.9038	-84.9809	425.614	128.96	-19.6163	-84.1296	425.297	135.693	-22.4404	-83.7487	425.384	135.896	-25.1433	-82.8862	425.474	136.071	-27.813	-81.9345	427.704	135.035	-29.6931	-78.8928	428.419
	442.948	119.82	0	-69.0518	438.432	123.148	-2.40708	-73.5286	437.819	123.715	-4.85168	-74.0224	432.34	127.69	-7.80803	-79.2762	431.532	132.784	-10.5031	-79.7793	427	134.405	-13.8461	-83.8647	428.555	137.666	-16.2793	-81.8414	428.858	138.419	-18.8796	-80.9703	429.236	144.884	-21.4209	-79.9438	429.341	145.08	-23.9948	-79.1001	429.993	144.991	-26.3602	-77.6546	432.029	144.052	-28.1698	-74.8452	433.83
	452.09	123.874	0	-59.9102	447.866	126.463	-2.09839	-64.0992	446.416	128.822	-4.28937	-65.4431	434.565	137.44	-7.58997	-77.0622	436.229	141.612	-9.89009	-75.1227	432.711	142.614	-12.9159	-78.2302	432.282	146.945	-15.5521	-78.1858	432.674	147.662	-18.013	-77.2535	433.942	153.708	-20.2028	-75.3979	434.154	153.845	-22.5975	-74.4939	434.365	153.985	-24.955	-73.5149	437.039	152.706	-26.4051	-70.1566	439.424
	461.294	127.784	0	-50.7064	457.469	129.256	-1.78421	-54.5021	456.167	131.043	-3.65167	-55.7138	444.319	135.234	-6.63394	-67.3555	444.074	146.582	-8.8661	-67.3447	438.062	151.062	-12.0442	-72.9504	437.079	155.72	-14.6163	-73.4811	438.162	156.022	-16.7669	-71.9094	442.324	159.162	-18.0335	-67.3019	442.494	159.364	-20.1766	-66.5134	442.663	159.565	-22.2876	-65.6571	443.401	160.422	-24.1642	-64.2027	444.455
	469.187	133.923	0	-42.8129	466.248	134.044	-1.49698	-45.7279	465.43	134.81	-3.0458	-46.47	454.318	135.346	-5.65382	-57.4042	455.317	138.585	-7.39858	-56.1978	447.254	155	-10.5468	-63.8812	446.71	158.411	-12.7374	-64.0353	447.829	158.58	-14.5717	-62.4947	449.692	165.923	-16.1265	-60.1848	448.929	167.018	-18.3086	-60.3553	449.188	167.143	-20.1902	-59.4785	450.29	167.67	-21.7373	-57.7546	451.777
	477.073	140.073	0	-34.9272	474.736	139.33	-1.21924	-37.2438	474.425	139.179	-2.45752	-37.4944	464.212	136.801	-4.68408	-47.5583	465.306	139.061	-6.0948	-46.2946	454.688	148.312	-9.33583	-56.5463	456.633	157.171	-10.8016	-54.3031	457.825	158.869	-12.3019	-52.7599	458.794	170.065	-13.7708	-51.3932	457.931	171.373	-15.6955	-51.741	458.212	171.452	-17.2895	-50.9333	459.404	171.786	-18.527	-49.2252	460.994
	484.144	147.144	0	-27.8561	483.125	144.774	-0.944764	-28.8595	482.837	144.587	-1.90735	-29.1006	473.951	139.069	-3.72945	-37.8658	474.705	142.476	-4.868	-36.9761	464.26	145.417	-7.7766	-47.1022	464.347	150.808	-9.2966	-46.7372	467.512	156.388	-10.1021	-43.3256	468.556	172.235	-11.2442	-41.9641	467.557	174.08	-12.901	-42.5289	467.842	174.148	-14.1942	-41.8146	469.048	174.43	-15.1299	-40.1991	470.705
	491.349	154.079	0	-20.6515	491.365	150.439	-0.675145	-20.6236	491.083	150.244	-1.36806	-20.8726	482.203	144.717	-2.9206	-29.6533	483.554	147.134	-3.71295	-28.2026	474.203	146.481	-6.1569	-37.2918	474.334	150.289	-7.34833	-36.9426	477.46	155.367	-7.84324	-33.6378	478.369	174.158	-8.70437	-32.4851	477.283	176.408	-10.0779	-33.2224	477.58	176.421	-11.0639	-32.5931	478.991	175.498	-11.6275	-30.8936	480.703
	499.157	160.326	0	-12.8428	499.221	156.627	-0.418134	-12.7727	498.951	156.415	-0.853419	-13.0207	490.693	150.002	-2.08847	-21.2046	492.324	151.939	-2.56826	-19.5079	483.425	150.348	-4.65466	-28.1928	484.312	150.954	-5.40174	-27.1564	486.947	158.529	-5.68899	-24.3987	488.046	171.636	-6.19983	-23.1381	487.146	174.762	-7.21468	-23.7836	487.571	176.859	-7.85257	-23.1329	487.383	170.06	-8.67127	-23.039	489.17
	505.716	167.875	0	-6.2843	505.574	164.349	-0.210246	-6.42236	505.361	164.091	-0.434179	-6.62429	498.592	156.133	-1.3142	-13.3433	500.962	156.978	-1.44081	-10.9441	491.165	156.681	-3.39391	-20.5566	492.921	156.041	-3.72209	-18.7122	496.463	161.601	-3.52804	-15.1309	497.692	169	-3.70318	-13.8205	495.926	169.975	-4.66609	-15.3821	496.839	173.104	-4.87328	-14.3562	496.125	165.204	-5.59204	-14.8577	498.738
	512.048	175.614	0	0.048	511.887	172.105	-0.00369398	-0.11284	511.676	171.845	-0.0212102	-0.323606	505.075	163.748	-0.678778	-6.89175	508.022	164.059	-0.519207	-3.94377	499.909	161.532	-1.96954	-11.9293	500.279	162.813	-2.28673	-11.4962	503.893	168.294	-1.84093	-7.89532	506.221	174.221	-1.49574	-5.58218	505.238	173.619	-1.96293	-6.47093	506.55	175.492	-1.75185	-5.16077	505.515	168.644	-2.28448	-6.06972	507.71
	519.967	181.721	0	-7.9667	515.272	181.515	0.107054	-3.27015	515.165	181.217	0.206981	-3.15792	511.393	171.499	-0.0594572	0.603679	511.418	173.465	-0.075901	0.576525	506.492	169.061	-0.897293	5.43483	505.784	171.162	-1.21276	6.09695	508.874	176.966	-0.709909	3.04463	511.531	182.695	-0.121412	0.453116	510.976	181.809	-0.297252	0.979907	513.578	182.606	0.507264	-1.49435	513.02	175.252	0.359154	-0.95425	515.256
	529.965	181.922	0	-17.9647	525.26	182	0.433858	-13.253	525.135	181.994	0.859037	-13.1064	515.017	180.819	0.295688	-3.00217	516.831	181.873	0.630585	-4.78977	513.344	176.344	0.218915	-1.32595	510.483	179.989	-0.295933	1.48775	517.899	181.273	1.33945	-5.74461	521.283	184.905	2.40272	-8.96708	520.538	184.737	2.47845	-8.17036	523.497	183.879	3.69546	-10.8865	520.664	181.699	3.05189	-8.10869	524.223
	539.136	177.935	0	-27.1357	535.101	180.225	0.755853	-23.0889	534.981	180.246	1.50301	-22.9315	524.949	181.979	1.26923	-12.8867	526.83	182	1.93573	-14.7033	522.201	180.986	1.66175	-10.065	520.337	181.695	1.62637	-8.17632	527.889	180.827	3.60797	-15.4737	530.77	181.743	4.85811	-18.1307	530.143	181.952	5.26652	-17.3614	532.914	180.515	6.72258	-19.8041	530.657	181.321	6.57189	-17.4611	534.035
	546.431	171.096	0	-34.431	543.766	175.233	1.03937	-31.7495	543.667	175.291	2.07109	-31.5987	534.803	180.278	2.23511	-22.6935	536.718	180.507	3.22636	-24.5066	532.176	180.273	3.28656	-19.9064	530.271	180.553	3.56451	-17.92	537.479	177.991	5.78556	-24.8129	539.596	177.042	7.14247	-26.6561	539.02	177.349	7.84349	-25.8565	541.686	175.715	9.54235	-28.1109	539.604	176.855	9.72337	-25.8344	542.583
	553.726	164.256	0	-41.7264	550.507	167.847	1.25992	-38.4867	550.433	167.928	2.51364	-38.3507	543.519	175.375	3.0894	-31.3672	544.281	173.965	4.2135	-32.0047	541.036	175.636	4.72977	-28.6478	539.694	177.204	5.40277	-27.1616	545.497	172.016	7.60628	-32.6216	548.1	171.78	9.34337	-34.8699	547.546	172.123	10.3184	-34.0152	549.102	169.006	11.9259	-35.1326	547.378	170.565	12.4619	-33.1106	549.441
	557.961	155.197	0	-45.9612	556.17	159.604	1.44519	-44.146	556.108	159.694	2.88479	-44.0134	550.323	168.047	3.75636	-38.139	550.943	166.507	5.08313	-38.6102	548.592	169.087	5.96075	-36.1037	547.149	170.539	6.85713	-34.4731	550.5	163.357	8.74241	-37.4942	552.238	162.676	10.4144	-38.8669	552.011	163.175	11.6146	-38.2883	553.543	160.046	13.3536	-39.3383	552.566	162.016	14.2895	-37.9662	552.719
	562.065	146.078	0	-50.0648	559.892	150.323	1.56699	-47.8667	559.853	150.422	3.12972	-47.7502	556.017	159.826	4.3144	-43.8048	556.106	157.943	5.75704	-43.7291	553.938	160.635	6.83146	-41.3776	551.377	161.477	7.68215	-38.6208	553.959	153.975	9.5278	-40.8625	556.649	153.702	11.556	-43.1276	556.407	154.194	12.8908	-42.4952	555.65	150.27	14.0309	-41.3338	552.922	152.022	14.4147	-38.299	552.867
	563.777	136.226	0	-51.7774	563	140.818	1.66867	-50.9727	562.967	140.919	3.3334	-50.8579	559.794	150.567	4.68464	-47.564	558.236	148.173	6.03496	-45.84	557.421	151.261	7.39892	-44.8146	554.631	152.021	8.31682	-41.8115	556.143	144.216	10.0238	-42.9898	557.272	143.721	11.7173	-43.7296	557.24	144.228	13.1326	-43.2925	554.417	140.347	13.6344	-40.1656	552.794	142.023	14.3697	-38.1793	552.981
	566.199	126.524	0	-54.199	563	130.818	1.66867	-50.9727	563	130.919	3.33556	-50.8908	562.918	141.068	4.99087	-50.6731	559.072	138.208	6.14413	-46.6693	558.942	141.378	7.64662	-46.3149	556.533	142.204	8.68794	-43.6772	555.726	134.225	9.92905	-42.5834	557	133.725	11.6469	-43.4667	555.786	134.335	12.7103	-41.9004	555.891	130.456	14.1082	-41.5615	553.229	132.033	14.523	-38.5866	554.664
	569.065	116.943	0	-57.0651	567.396	121.836	1.8125	-55.3662	567.356	121.918	3.62046	-55.2375	563	131.068	4.99883	-50.7539	559.977	128.249	6.26231	-47.5669	558.128	131.411	7.51407	-45.5121	557	132.215	8.77906	-44.1353	558.111	124.513	10.4707	-44.9064	559.92	124.161	12.4025	-46.2868	558.913	124.836	13.6181	-44.8929	560.149	121.408	15.4769	-45.5935	558.45	123.504	16.362	-43.4728	560.81
	576.591	110.358	0	-64.5908	572.631	113.316	1.9838	-60.5988	571.981	113.052	3.92296	-59.8529	565.484	121.382	5.24233	-53.2263	564.368	119.264	6.8354	-51.92	560.341	121.659	7.87456	-47.6955	560.024	122.683	9.3691	-47.1016	564.235	116.608	11.8613	-50.8704	566.213	116.389	14.0313	-52.3654	565.388	117.215	15.4976	-51.0887	567.267	114.384	17.7649	-52.3338	565.355	116.271	18.7943	-49.9354	569.677
	586.14	107.389	0	-74.1398	580.782	107.522	2.25047	-68.7449	580.968	108.666	4.51074	-68.8205	571.634	113.496	5.84518	-59.3471	572.415	113.327	7.88573	-59.898	567.412	114.588	9.02643	-54.6723	566.19	114.81	10.572	-53.1489	572.929	111.666	13.8355	-59.3372	575.034	111.679	16.3144	-60.8863	574.044	112.208	18.0103	-59.372	577.071	112.415	20.9164	-61.6177	575.136	114.191	22.2398	-59.0898	579.585
	595.95	105.45	0	-83.9501	590.563	105.443	2.57052	-78.5211	590.957	108.19	5.16402	-78.7877	580.51	108.89	6.71514	-68.18	581.941	110.284	9.12907	-69.3421	576.168	109.756	10.4526	-63.3107	575.253	110.582	12.34	-62.0372	582.812	110.141	16.0797	-68.962	584.786	109.464	18.8383	-70.3055	584.016	111.466	20.9052	-68.9151	587.062	112.829	24.128	-71.0788	585.127	113.756	25.759	-68.44	589.539
	605.835	103.939	0	-93.8353	600.553	105	2.89738	-88.5059	600.908	107.208	5.81489	-88.718	590.487	108.213	7.69306	-78.109	591.884	109.222	10.427	-79.2006	586.139	109	12.0769	-73.1489	585.236	110	14.2876	-71.8285	592.807	109.837	18.3494	-78.6962	594.767	108.847	21.4216	-79.9464	593.992	110.766	23.8009	-78.4611	596.348	109.117	27.1128	-79.8717	594.996	112.143	29.2353	-77.6764	599.303
	615.458	101.217	0	-103.458	610.184	102.306	3.21248	-98.1311	609.76	102.555	6.3938	-97.5506	600.441	107.254	8.66872	-88.015	601.855	109.989	11.7284	-89.0858	596.139	109	13.7059	-83.0154	595.152	108.712	16.2222	-81.5546	602.344	106.829	20.515	-87.984	604.283	105.775	23.8847	-89.1388	602.184	105.032	26.179	-86.3006	604.841	103.839	29.8429	-87.9144	604.087	107.978	32.4378	-86.1852	608.898
	624.742	97.503	0	-112.742	619.979	100.293	3.53297	-107.921	619.522	100.387	7.03229	-107.292	609.877	103.943	9.59362	-97.4057	610.16	104.42	12.8125	-97.3205	605.716	106.122	15.2659	-92.4643	604.755	105.922	18.0956	-90.9729	611.669	103.217	22.6324	-97.0651	613.5	101.895	26.27	-98.0411	611.307	100.936	28.8272	-95.0305	614.143	100.166	32.8328	-96.7222	613.165	103.783	35.6353	-94.6808	617.998
	634.003	93.7295	0	-122.003	629.396	96.9299	3.8411	-117.334	628.961	97.0852	7.64964	-116.711	619.26	100.484	10.5133	-106.743	619.896	102.138	14.0833	-106.973	614.907	102.183	16.7631	-101.533	614.068	102.278	19.9124	-100.106	620.981	99.5726	24.747	-106.134	622.676	97.9216	28.6452	-106.905	620.958	98.3177	31.6288	-104.266	623.696	97.2095	35.9034	-105.768	622.342	99.8108	38.8681	-103.27	626.711
	643.213	89.8331	0	-131.213	638.698	93.2597	4.14546	-126.631	638.269	93.4291	8.25839	-125.999	628.697	97.1776	11.4383	-116.135	629.347	98.8697	15.3169	-116.343	624.099	98.2433	18.2604	-110.602	623.38	98.6339	21.7292	-109.24	630.221	95.7471	26.8451	-115.132	631.814	93.8602	31.0103	-115.732	630.227	94.5657	34.3195	-113.136	632.927	93.3656	38.8708	-114.51	631.404	95.5819	42.0601	-111.751	635.659
	652.422	85.9367	0	-140.422	647.954	89.4734	4.44829	-135.881	647.527	89.6482	8.86387	-135.237	638.009	93.5314	12.351	-125.402	638.653	95.2093	16.5316	-125.57	633.29	94.3041	19.7576	-119.67	632.593	94.7458	23.5266	-118.276	639.418	91.821	28.9335	-124.089	640.953	89.7988	33.3754	-124.559	639.365	90.5043	36.9722	-121.881	642.091	89.3632	41.8165	-123.188	640.544	91.5252	45.2797	-120.305	644.521
	661.837	82.5667	0	-149.837	657.107	85.4463	4.74778	-145.03	656.685	85.6322	9.46285	-144.375	647.268	89.7539	13.2586	-134.616	647.675	90.8947	17.7091	-134.514	642.513	90.4395	21.26	-128.77	641.785	90.8066	25.3197	-127.291	648.609	87.8818	31.0207	-133.04	650.195	85.9799	35.7674	-133.486	648.59	86.643	39.6499	-130.708	651.341	85.5617	44.7896	-131.946	649.81	87.763	48.5434	-128.977	653.733
	671.425	79.7258	0	-159.425	666.052	80.9742	5.04043	-153.969	666.216	82.6051	10.0862	-153.886	656.429	85.7445	14.1565	-143.733	656.696	86.5802	18.8866	-143.458	651.891	86.9663	22.7876	-138.022	650.976	86.8674	27.1129	-136.306	657.81	83.965	33.11	-142.001	659.515	82.3554	38.1796	-142.488	657.896	82.9847	42.3515	-139.614	660.732	82.1249	47.8082	-140.838	658.948	83.7018	51.7624	-137.529	663.102
	681.013	76.8849	0	-169.013	675.458	77.5808	5.34821	-163.371	675.803	79.763	10.7132	-163.453	665.951	82.6893	15.0898	-153.209	666.144	83.305	20.1199	-152.826	661.268	83.4932	24.3151	-147.275	660.181	82.9584	28.9086	-145.333	667.443	81.2823	35.2975	-151.383	669.13	79.6069	40.6681	-151.776	667.466	80.0824	45.1294	-148.772	670.352	79.3975	50.9007	-149.949	668.567	80.9698	55.1509	-146.532	672.761
	690.902	75.3946	0	-178.902	685.386	76.3775	5.67302	-173.293	685.232	76.4325	11.3299	-172.861	675.537	79.842	16.0294	-162.749	675.784	80.6457	21.3782	-162.383	670.815	80.5174	25.8703	-156.694	669.924	80.7098	30.8095	-154.89	677.187	79.0337	37.5101	-160.872	678.881	77.3907	43.192	-161.195	677.196	77.7736	47.9539	-158.083	680.12	77.2554	54.0405	-159.198	678.274	78.5667	58.5701	-155.617	682.476
	700.864	74.5207	0	-188.864	695.313	75.1742	5.99783	-183.215	695.155	75.1933	11.9789	-182.763	684.971	76.525	16.9541	-172.138	685.424	77.9864	22.6364	-171.941	680.672	78.8277	27.4758	-166.419	679.668	78.4612	32.7105	-164.447	686.991	77.062	39.7363	-170.42	688.745	75.7447	45.7448	-170.722	687.043	76.0287	50.8122	-167.505	690.01	75.7763	57.2196	-168.563	688.001	76.2466	61.9965	-164.721	692.314
	710.825	73.6469	0	-198.825	705.24	73.9712	6.32265	-193.137	705.083	73.9903	12.6282	-192.669	694.886	75.2269	17.926	-182.005	695.266	76.2167	23.9211	-181.699	690.528	77.1381	29.0814	-176.143	689.491	76.5844	34.6267	-174.08	696.898	75.7026	41.986	-180.068	698.721	75.0645	48.3271	-180.359	697.007	75.1814	53.7046	-177.04	699.979	74.9787	60.4237	-178.003	697.94	75.1418	65.4974	-174.023	702.27
	720.787	72.7731	0	-208.787	715.169	72.7797	6.64751	-203.06	715.011	72.7986	13.2776	-202.577	704.813	74.0229	18.899	-191.885	705.189	74.9763	25.2163	-191.537	700.384	75.4485	30.6869	-185.868	699.42	75.4023	36.5639	-183.819	706.828	74.5205	44.2409	-189.739	708.698	74.3842	50.9092	-189.996	706.983	74.5011	56.6007	-186.587	709.955	74.2985	63.6307	-187.45	707.915	74.4376	69.0112	-183.358	712.246
	730.749	71.8992	0	-218.749	725.098	71.5883	6.97236	-212.984	724.94	71.6072	13.927	-212.484	714.742	72.831	19.8722	-201.766	715.112	73.736	26.5114	-201.374	710.278	73.9961	32.2986	-195.63	709.35	74.2202	38.5012	-193.558	716.758	73.3383	46.4957	-199.409	718.675	73.704	53.4914	-199.633	716.96	73.8209	59.4968	-196.135	719.932	73.6183	66.8376	-196.897	717.892	73.7573	72.5256	-192.696	722.224
	740.711	71.0254	0	-228.711	735.072	70.8732	7.29872	-222.953	734.914	70.8845	14.5793	-222.437	724.671	71.6395	20.8454	-211.647	725.064	72.7537	27.8104	-211.241	720.184	72.6298	33.9122	-205.403	719.28	73.0381	40.4384	-203.297	726.698	72.2438	48.7528	-209.089	728.652	73.0237	56.0736	-209.27	726.937	73.1406	62.3929	-205.682	729.912	72.9839	70.0455	-206.347	727.871	73.1136	76.0407	-202.035	732.206
	750.694	70.4461	0	-238.694	745.069	70.6233	7.62581	-232.944	744.911	70.6272	15.2331	-232.412	734.644	70.9041	21.8229	-221.572	735.045	72.1488	29.1133	-221.137	730.09	71.2634	35.5259	-215.177	729.223	71.9734	42.3782	-213.05	736.689	71.8111	51.0215	-218.819	738.64	72.5298	58.6586	-218.917	736.923	72.6147	65.2918	-215.238	739.899	72.4692	73.2557	-215.804	737.857	72.5744	79.5581	-211.381	742.192
	760.677	69.8756	0	-248.677	755.066	70.3734	7.9529	-242.936	754.908	70.3773	15.8869	-242.388	744.64	70.6342	22.8027	-231.52	745.027	71.5438	30.4161	-231.033	740.08	70.798	37.1531	-225.033	739.221	71.7561	44.3286	-222.855	746.686	71.5938	53.2917	-228.556	748.628	72.0425	61.2438	-228.565	746.911	72.1263	68.1912	-224.796	749.887	71.9811	76.4662	-225.262	747.845	72.0809	83.0763	-220.729	752.181
	770.661	69.3051	0	-258.661	765.063	70.1234	8.27999	-252.927	764.904	70.1274	16.5407	-252.363	754.637	70.3841	23.7826	-241.469	755.012	71	31.7195	-240.933	750.076	70.5481	38.7816	-234.896	749.219	71.5387	46.2791	-232.661	756.684	71.3764	55.5619	-238.292	758.616	71.5553	63.8289	-238.213	756.899	71.6391	71.0905	-234.354	759.875	71.4939	79.6768	-234.72	757.833	71.5935	86.5947	-230.076	762.172
	780.661	69.2689	0	-268.661	775.062	70.2052	8.60716	-262.922	774.904	70.2039	17.1948	-262.341	764.634	70.1342	24.7624	-251.417	765.012	71	33.0247	-250.848	760.073	70.2982	40.41	-244.76	759.216	71.3214	48.2295	-242.466	766.682	71.1591	57.8321	-248.029	768.604	71.0681	66.414	-247.861	766.888	71.1518	73.99	-243.912	769.872	71.2315	82.8901	-244.186	767.828	71.2851	90.1155	-239.431	772.172
	790.644	69.8449	0	-278.644	785.054	70.6103	8.93409	-272.908	784.896	70.6039	17.8483	-272.312	774.634	70.2019	25.7426	-261.369	775.012	71	34.33	-260.762	770.07	70.0482	42.0385	-254.623	769.214	71.104	50.18	-252.272	776.681	71.2178	60.1029	-257.767	778.595	71.4911	68.9999	-257.511	776.884	71.4187	76.8918	-253.478	779.865	71.5815	86.1025	-253.65	777.826	71.5101	93.6371	-248.788	782.166
	800.628	70.4208	0	-288.628	795.046	71.0154	9.26101	-282.895	794.888	71.009	18.5018	-282.282	784.626	70.5931	26.722	-271.313	785.012	71	35.6353	-270.677	780.056	70.5894	43.665	-264.475	779.213	71.2564	52.1306	-262.078	786.673	71.6233	62.3718	-267.498	788.579	72.0616	71.5839	-267.155	786.869	71.964	79.7903	-263.033	789.85	72.1343	89.312	-263.105	787.812	72.0215	97.155	-258.135	792.151
	810.611	70.9968	0	-298.611	805.038	71.4205	9.58793	-292.881	804.88	71.414	19.1553	-292.253	794.618	70.998	27.7014	-281.257	795.009	71.2508	36.9401	-280.588	790.029	71.3192	45.2896	-274.315	789.201	71.7476	54.0792	-271.874	796.661	72.1145	64.6398	-277.225	798.562	72.6321	74.1678	-276.798	796.853	72.5344	82.6884	-272.587	799.832	72.7388	92.5205	-272.557	797.795	72.6155	100.671	-267.477	802.13
	820.595	71.5728	0	-308.595	815.03	71.8255	9.91485	-302.867	814.872	71.8191	19.8088	-302.223	804.61	71.4031	28.6807	-291.201	804.975	72.0812	38.2408	-290.468	800.002	72.0489	46.9143	-284.155	799.189	72.2388	56.0277	-281.67	806.649	72.6057	66.9078	-286.952	808.537	73.3401	76.7495	-286.433	806.829	73.2189	85.5845	-282.134	809.803	73.492	95.7258	-281.999	807.769	73.3383	104.185	-276.812	812.098
	830.579	72.1248	0	-318.579	825.021	72.2306	10.2418	-312.854	824.863	72.2242	20.4622	-312.194	814.601	71.8082	29.6601	-301.144	814.94	72.9117	39.5416	-300.348	809.976	72.7787	48.5389	-293.996	809.177	72.73	57.9763	-291.466	816.637	73.0969	69.1758	-296.679	818.491	74.2973	79.3258	-296.048	816.788	74.1334	88.4751	-291.663	819.76	74.4193	98.9263	-291.428	817.729	74.2301	107.693	-286.133	822.056
	840.568	72.6081	0	-328.568	835.013	72.6357	10.5687	-322.84	834.855	72.6293	21.1157	-322.164	824.593	72.2132	30.6395	-311.088	824.905	73.7421	40.8424	-310.229	819.961	73.3238	50.1654	-303.847	819.165	73.2212	59.9248	-301.263	826.625	73.5881	71.4438	-306.406	828.446	75.2544	81.9021	-305.663	826.742	75.0905	91.3647	-301.189	829.715	75.3764	102.126	-300.853	827.683	75.1811	111.2	-295.45	832.01
	850.556	73.0914	0	-338.556	845.005	73.054	10.8956	-332.826	844.846	73.0474	21.7692	-332.134	834.585	72.6183	31.6188	-321.031	834.871	74.5726	42.1431	-320.109	829.95	73.7884	51.7926	-313.703	829.153	73.7124	61.8734	-311.059	836.61	74.1298	73.7113	-316.13	838.4	76.2115	84.4785	-315.278	836.696	76.0477	94.2542	-310.714	839.668	76.3335	105.326	-310.279	837.638	76.1382	114.706	-304.766	841.965
	860.544	73.5747	0	-348.544	854.99	73.5909	11.2223	-342.806	854.832	73.5824	22.4223	-342.098	844.576	73.0361	32.5982	-330.975	844.851	75.2021	43.4458	-330.004	839.939	74.253	53.4198	-323.559	839.137	74.2713	63.8212	-320.851	846.59	74.76	75.9775	-325.85	848.354	77.1686	87.0548	-324.893	846.65	77.0048	97.1437	-320.24	849.624	77.2772	108.526	-319.706	847.593	77.0847	118.213	-314.083	851.924
	870.533	74.058	0	-358.533	864.976	74.1277	11.549	-352.787	864.818	74.1192	23.0754	-352.062	854.562	73.5679	33.5769	-340.912	854.842	75.6184	44.7499	-339.909	849.928	74.7176	55.047	-333.415	849.115	74.9256	65.768	-330.638	856.569	75.4144	78.2434	-335.568	858.313	78.0716	89.6324	-334.513	856.608	77.917	100.034	-329.769	859.59	78.0981	111.729	-329.144	857.557	77.9306	121.722	-323.409	861.895
	880.521	74.5413	0	-368.521	874.961	74.6646	11.8758	-362.767	874.803	74.6561	23.7285	-362.027	864.548	74.1047	34.5557	-350.85	864.834	76.0347	46.054	-349.815	859.918	75.1781	56.6742	-343.271	859.094	75.5799	67.7147	-340.425	866.547	76.0687	80.5093	-345.286	868.298	78.6163	92.2167	-344.158	866.59	78.5231	102.932	-339.321	869.573	78.6858	114.938	-338.597	867.537	78.5659	125.238	-332.749	871.877
	890.51	75.0186	0	-378.51	884.947	75.2014	12.2025	-372.747	884.789	75.1929	24.3816	-371.991	874.533	74.6416	35.5345	-360.787	874.825	76.451	47.3582	-359.721	869.907	75.6321	58.3015	-353.127	869.073	76.2343	69.6614	-350.212	876.526	76.723	82.7752	-355.003	878.283	79.1609	94.8011	-353.802	876.575	79.0677	105.83	-348.876	879.558	79.2304	118.148	-348.052	877.521	79.1193	128.755	-342.094	881.862
	900.503	75.3843	0	-388.503	894.932	75.7383	12.5292	-382.727	894.774	75.7298	25.0346	-381.955	884.519	75.1784	36.5132	-370.725	884.816	76.8673	48.6623	-369.627	879.897	76.0862	59.9288	-362.983	879.051	76.8886	71.6081	-359.998	886.505	77.3773	85.0411	-364.721	888.268	79.7056	97.3854	-363.447	886.56	79.6124	108.729	-358.432	889.543	79.7751	121.357	-357.507	887.506	79.664	132.272	-351.439	891.847
	910.496	75.7499	0	-398.496	904.918	76.2752	12.8559	-392.708	904.76	76.2667	25.6877	-391.919	894.504	75.7153	37.492	-380.662	894.799	77.4533	49.9653	-379.524	889.887	76.5403	61.556	-372.839	889.03	77.5429	73.5548	-369.785	896.481	78.0654	87.3065	-374.437	898.254	80.2502	99.9698	-373.092	896.545	80.157	111.628	-367.987	899.528	80.3197	124.567	-366.962	897.492	80.2086	135.789	-360.784	901.833
	920.49	76.1155	0	-408.49	914.904	76.812	13.1826	-402.688	914.746	76.8035	26.3408	-401.883	904.49	76.2521	38.4707	-390.6	904.777	78.1185	51.2677	-389.417	899.876	76.9944	63.1833	-382.696	899.005	78.2424	75.501	-379.569	906.451	78.8428	89.5704	-384.146	908.239	80.7948	102.554	-382.737	906.53	80.7017	114.526	-377.542	909.515	80.8446	127.777	-376.419	907.478	80.7375	139.307	-370.13	911.82
	930.483	76.4811	0	-418.483	924.889	77.3489	13.5094	-412.668	924.731	77.3404	26.9939	-411.848	914.476	76.789	39.4495	-400.537	914.755	78.7837	52.5701	-399.309	909.866	77.4485	64.8106	-392.552	908.973	79.0462	77.4456	-389.345	916.418	79.6466	91.8338	-393.854	918.228	81.2595	105.14	-392.386	916.519	81.18	117.426	-387.1	919.504	81.3069	130.988	-385.878	917.466	81.2126	142.826	-379.478	921.81
	940.476	76.8467	0	-428.476	934.875	77.8857	13.8361	-422.648	934.717	77.8772	27.647	-421.812	924.461	77.3259	40.4282	-410.475	924.733	79.4489	53.8724	-409.202	919.856	77.9025	66.4379	-402.408	918.941	79.85	79.3902	-399.121	926.386	80.4505	94.0972	-403.561	928.219	81.6758	107.725	-402.037	926.51	81.6046	120.326	-396.661	929.495	81.729	134.199	-395.339	927.457	81.6429	146.345	-388.829	931.801
	950.47	77.2123	0	-438.47	944.867	78.2777	14.163	-432.635	944.709	78.2715	28.3005	-431.783	934.447	77.8627	41.407	-420.412	934.713	80.0745	55.1751	-419.097	929.83	78.6142	68.0627	-412.25	928.908	80.6539	81.3347	-408.897	936.354	81.2543	96.3606	-413.268	938.211	82.0921	110.311	-411.688	936.501	82.0209	123.226	-406.222	939.486	82.1453	137.411	-404.8	937.448	82.0603	149.864	-398.18	941.792
	960.463	77.5779	0	-448.463	954.861	78.6304	14.49	-442.624	954.703	78.6248	28.9541	-441.755	944.439	78.2608	42.3864	-430.356	944.704	80.5089	56.4792	-429.002	939.8	79.3961	69.6867	-422.086	938.876	81.4577	83.2793	-418.673	946.321	82.0582	98.624	-422.975	948.202	82.5084	112.897	-421.339	946.492	82.4372	126.127	-415.783	949.478	82.5616	140.623	-414.261	947.44	82.4767	153.384	-407.531	951.784
	970.456	77.9435	0	-458.456	964.855	78.9831	14.817	-452.612	964.697	78.9775	29.6078	-451.727	954.432	78.6152	43.366	-440.302	954.694	80.9432	57.7832	-438.907	949.769	80.178	71.3106	-431.922	948.843	82.2616	85.2239	-428.45	956.293	82.8131	100.888	-432.686	958.193	82.9247	115.483	-430.99	956.484	82.8535	129.027	-425.344	959.472	82.8934	143.835	-423.725	957.434	82.8257	156.904	-416.884	961.781
	980.448	78.3313	0	-468.448	974.848	79.3358	15.144	-462.601	974.69	79.3302	30.2614	-461.7	964.426	78.968	44.3455	-450.248	964.685	81.3776	59.0872	-448.812	959.739	80.9599	72.9346	-441.758	958.816	83	87.1695	-438.231	966.291	83	103.159	-442.423	968.193	83	118.071	-440.649	966.483	82.9871	131.929	-434.913	969.472	82.991	147.049	-433.194	967.433	82.9711	160.426	-426.242	971.781
	990.441	78.7232	0	-478.441	984.842	79.6885	15.471	-472.589	984.684	79.683	30.915	-471.672	974.42	79.3207	45.3251	-460.193	974.676	81.812	60.3913	-458.717	969.708	81.7418	74.5585	-451.594	968.816	83	89.1204	-448.039	976.291	83	105.429	-452.162	978.193	83	120.66	-450.308	976.483	83	134.832	-444.482	979.472	83	150.264	-442.663	977.433	82.9982	163.949	-435.601	981.78
	1000.43	79.115	0	-488.433	994.836	80.0413	15.7979	-482.577	994.678	80.0357	31.5686	-481.644	984.414	79.6734	46.3046	-470.139	984.67	82.135	61.6958	-468.626	979.7	82.1396	76.1862	-461.453	978.816	83	91.0713	-457.846	986.291	83	107.7	-461.901	988.193	83	123.248	-459.967	986.483	83	137.735	-454.052	989.472	83.0358	153.478	-452.132	987.433	83.0285	167.471	-444.96	991.78
	1010.43	79.5069	0	-498.426	1004.83	80.394	16.1249	-492.566	1004.67	80.3884	32.2223	-491.617	994.408	80.0261	47.2842	-480.085	994.667	82.373	63.0007	-478.538	989.698	82.3479	77.8148	-471.317	988.816	83	93.0222	-467.654	996.291	83	109.971	-471.64	998.192	83.1445	125.836	-469.625	996.482	83.1198	140.638	-463.621	999.47	83.2126	156.692	-461.6	997.431	83.1766	170.993	-454.318	1001.78
	1020.42	79.8987	0	-508.418	1014.82	80.7467	16.4519	-502.554	1014.67	80.7411	32.8759	-501.589	1004.4	80.3789	48.2638	-490.03	1004.66	82.6111	64.3056	-488.45	999.696	82.5562	79.4434	-481.182	998.816	83	94.9731	-477.462	1006.29	83	112.242	-481.379	1008.19	83.4892	128.422	-479.279	1006.48	83.4303	143.539	-473.185	1009.46	83.5333	159.905	-471.065	1007.42	83.6394	174.512	-463.667	1011.76
													1014.4	80.7316	49.2433	-499.976	1014.66	82.8491	65.6105	-498.361	1009.69	82.7645	81.072	-491.046	1008.82	83	96.924	-487.27	1016.29	83	114.512	-491.117	1018.18	83.8338			1016.47	83.7749	146.44	-482.749					1017.41	84.1754	178.029	-473.013
																					1019.69	82.9727			1018.82	83	98.8749	-497.078
[truncated: 335 more columns]

## Sheet: Animal 1 RNFL coordinates (pix)
b-scan no.	1				2				3				4				5				6				7				8				9				10				11				12				13
α	0				1.875				3.75				5.625				7.5				9.375				11.25				13.125				15				16.875				18.75				20.625				22.5
180-α	180				178.125				176.25				174.375				172.5				170.625				168.75				166.875				165				163.125				161.25				159.375				157.5
Middle	512				512				512				512				512				512				512				512				512				512				512				512				512
	X coordinate b-scan [pixel]	Y coordinate b-scan = Z 3D [pixel]	X coordinate 3D [pixel]	Y coordinate 3D [pixel]	X coordinate b-scan [pixel]	Y coordinate b-scan = Z 3D [pixel]	X coordinate 3D [pixel]	Y coordinate 3D [pixel]	X coordinate b-scan [pixel]	Y coordinate b-scan = Z 3D [pixel]	X coordinate 3D [pixel]	Y coordinate 3D [pixel]	X coordinate b-scan [pixel]	Y coordinate b-scan = Z 3D [pixel]	X coordinate 3D [pixel]	Y coordinate 3D [pixel]	X coordinate b-scan [pixel]	Y coordinate b-scan = Z 3D [pixel]	X coordinate 3D [pixel]	Y coordinate 3D [pixel]	X coordinate b-scan [pixel]	Y coordinate b-scan = Z 3D [pixel]	X coordinate 3D [pixel]	Y coordinate 3D [pixel]	X coordinate b-scan [pixel]	Y coordinate b-scan = Z 3D [pixel]	X coordinate 3D [pixel]	Y coordinate 3D [pixel]	X coordinate b-scan [pixel]	Y coordinate b-scan = Z 3D [pixel]	X coordinate 3D [pixel]	Y coordinate 3D [pixel]	X coordinate b-scan [pixel]	Y coordinate b-scan = Z 3D [pixel]	X coordinate 3D [pixel]	Y coordinate 3D [pixel]	X coordinate b-scan [pixel]	Y coordinate b-scan = Z 3D [pixel]	X coordinate 3D [pixel]	Y coordinate 3D [pixel]	X coordinate b-scan [pixel]	Y coordinate b-scan = Z 3D [pixel]	X coordinate 3D [pixel]	Y coordinate 3D [pixel]	X coordinate b-scan [pixel]	Y coordinate b-scan = Z 3D [pixel]	X coordinate 3D [pixel]	Y coordinate 3D [pixel]	X coordinate b-scan [pixel]
left of ONH	0	112	0	-512	0	112	-16.7522	-511.726	0	109	-33.4864	-510.904	0	111	-50.1848	-509.535	2	111	-66.5684	-505.637	0	110	-83.4025	-505.161	0	111	-99.8862	-502.162	0	111	-116.263	-498.625	3	111	-131.739	-491.656	0	115	-148.626	-489.953	0	108	-164.577	-484.828	1	110	-180	-478.248	4
	9.9931	112.37	0	-502.007	9.9931	112.37	-16.4252	-501.738	9.9655	109.831	-32.8346	-500.96	9.9926	111.384	-49.2053	-499.59	11.9758	111.696	-65.2663	-495.746	9.9969	110.25	-81.774	-495.298	10	111	-97.9353	-492.354	9.9779	110.335	-113.997	-488.908	12.9887	110.524	-129.154	-482.008	9.8995	116.414	-145.752	-480.48	9.9705	108.767	-161.372	-475.387	11	110	-176.477	-468.889	14
	19.9863	112.74	0	-492.014	19.9863	112.74	-16.0982	-491.75	19.9309	110.661	-32.1829	-491.016	19.9852	111.769	-48.2259	-489.646	21.9515	112.392	-63.9642	-485.856	19.9938	110.5	-80.1456	-485.435	19.9951	110.688	-95.9854	-482.551	19.9759	110.533	-111.727	-479.171	22.9774	110.049	-126.568	-472.36	19.799	117.828	-142.878	-471.007	19.9411	109.534	-158.167	-465.945	21	110	-172.955	-459.53	23.9988
	29.9794	113.11	0	-482.021	29.9794	113.11	-15.7713	-481.763	29.8964	111.491	-31.5311	-481.071	29.9778	112.153	-47.2464	-479.701	31.9273	113.088	-62.6621	-475.966	29.9906	110.75	-78.5171	-475.571	29.9757	110.064	-94.0383	-472.762	29.919	111.599	-109.469	-469.488	32.5746	112.858	-124.084	-463.089	29.6178	119.724	-140.028	-461.611	29.8982	110.459	-154.967	-456.517	30.9545	110.953	-169.448	-450.213	33.9694
	39.9726	113.481	0	-472.027	39.9726	113.481	-15.4443	-471.775	39.8618	112.322	-30.8793	-471.127	39.9704	112.537	-46.267	-469.757	41.903	113.784	-61.36	-466.075	39.9875	111	-76.8887	-465.708	39.9562	109.44	-92.0912	-462.974	39.8621	112.664	-107.211	-459.804	42.1845	115.624	-121.597	-453.807	38.8144	115.796	-137.359	-452.81	39.8298	111.627	-151.774	-447.112	40.8289	112.533	-165.97	-440.972	43.9578
	49.9657	113.851	0	-462.034	49.9657	113.851	-15.1173	-461.787	49.8362	113.037	-30.227	-461.174	49.9631	112.922	-45.2875	-459.812	51.8962	114.153	-60.0556	-456.168	49.9762	111.475	-75.2616	-455.853	49.9505	109.776	-90.1414	-453.171	49.7916	113.849	-104.957	-450.134	52.0894	117	-119.034	-444.24	48.6517	114	-134.503	-443.397	49.7929	112.485	-148.572	-437.678	50.7066	114.092	-162.491	-431.727	53.9436
	59.9611	114.155	0	-452.039	59.9611	114.155	-14.7903	-451.797	59.8342	113.237	-29.5731	-451.198	59.9517	113.398	-44.3085	-449.872	61.8937	114.375	-58.7507	-446.256	59.9649	111.951	-73.6345	-445.997	59.6213	112.321	-88.2547	-443.686	59.7144	115.089	-102.703	-440.471	62.0894	117	-116.445	-434.58	58.6517	114	-131.6	-433.827	59.7796	113	-145.361	-428.221	60.6226	115.386	-158.998	-422.447	63.9388
	69.9577	114.415	0	-442.042	69.9577	114.415	-14.4632	-441.806	69.8322	113.437	-28.9192	-441.221	69.9392	113.897	-43.3295	-439.932	71.8912	114.598	-57.4457	-436.344	69.8972	113.112	-72.0165	-436.198	69.4151	114.341	-86.344	-434.081	69.6648	116.083	-100.444	-430.78	72.085	116.704	-113.858	-424.925	68.6517	114	-128.697	-424.258	69.7779	113.183	-142.148	-418.753	70.5386	116.679	-155.505	-413.166	73.9339
	79.9544	114.674	0	-432.046	79.9544	114.674	-14.1361	-431.814	79.8302	113.637	-28.2653	-431.244	79.9268	114.396	-42.3506	-429.993	81.8888	114.82	-56.1408	-426.432	79.82	114.353	-70.4002	-426.408	79.3655	115.337	-84.4028	-424.322	79.66	116.396	-98.1742	-421.046	81.7326	114.073	-111.361	-415.606	78.6517	114	-125.794	-414.688	79.5121	115.473	-139.019	-409.536	79.0053	122	-152.522	-405.242	83.9243
	89.951	114.934	0	-422.049	89.951	114.934	-13.8091	-421.823	89.8282	113.837	-27.6114	-421.268	89.9143	114.896	-41.3716	-420.053	91.8831	115.157	-54.8363	-416.523	89.7428	115.593	-68.7838	-416.617	89.3492	115.907	-82.4551	-414.53	89.6551	116.708	-95.9045	-411.312	91.7183	114.607	-108.777	-405.961	88.6506	114.15	-122.892	-405.12	89.0833	118.37	-135.942	-400.473	89.0053	122	-149	-395.883	93.7883
	99.9476	115.193	0	-412.052	99.9476	115.193	-13.482	-411.832	99.8236	114.14	-26.9576	-411.294	99.9018	115.395	-40.3927	-410.114	101.849	115.987	-53.5355	-406.643	99.7062	116.447	-67.1608	-406.787	99.3453	115.629	-80.5049	-404.726	99.6523	116.946	-93.6344	-401.576	101.703	115.154	-106.193	-396.316	98.3945	116.399	-120.063	-395.796	98.6434	121.304	-132.869	-391.42	98.7384	119.705	-145.571	-386.774	103.652
	109.944	115.453	0	-402.056	109.944	115.453	-13.1549	-401.84	109.794	114.907	-26.3055	-401.345	109.889	115.894	-39.4137	-400.174	111.814	116.818	-52.2348	-396.762	109.684	117.112	-65.5354	-396.942	109.341	115.352	-78.5548	-394.922	109.618	116.115	-91.3715	-391.871	111.695	115.571	-103.607	-386.665	108.28	117.91	-117.194	-386.336	108.619	122	-129.663	-381.974	108.481	117.452	-142.139	-377.656	113.637
	119.941	115.713	0	-392.059	119.941	115.713	-12.8278	-391.849	119.765	115.674	-25.6534	-391.395	119.889	116	-38.4336	-390.223	121.812	117	-50.9297	-386.85	119.662	117.778	-63.9101	-387.098	119.338	115.074	-76.6046	-385.118	119.583	115.285	-89.1085	-382.166	121.686	115.987	-101.021	-377.014	118.202	119.15	-114.313	-376.841	118.619	122	-126.448	-372.504	118.425	116.397	-138.637	-368.349	123.637
	129.938	115.972	0	-382.062	129.938	115.972	-12.5007	-381.858	129.735	116.441	-25.0013	-381.446	129.874	116.542	-37.4549	-380.286	131.811	117.13	-49.6246	-376.936	129.62	118.697	-62.288	-377.273	129.333	115.386	-74.6547	-375.314	129.582	115.47	-86.8382	-372.429	131.673	116.496	-98.4359	-367.368	128.189	119.664	-111.414	-367.284	128.137	118.932	-123.389	-363.492	128.364	115.293	-135.136	-359.047	133.637
	139.908	116.742	0	-372.092	139.908	116.742	-12.1745	-371.893	139.706	117.208	-24.3492	-371.497	139.813	117.646	-36.4807	-370.395	141.686	118.71	-48.3357	-367.146	139.565	119.744	-60.668	-367.461	139.319	115.912	-72.7065	-365.52	139.466	116.986	-84.5937	-362.802	141.66	117.008	-95.8511	-357.721	138.134	118.617	-108.528	-357.767	137.857	116.582	-120.264	-354.288	138.312	114.269	-131.632	-349.737	143.637
	149.873	117.573	0	-362.127	149.873	117.573	-11.8485	-361.933	149.676	117.975	-23.6971	-361.548	149.541	119.962	-35.5272	-360.714	151.56	120.29	-47.0468	-357.356	149.493	120.937	-59.0507	-357.665	148.395	120.109	-70.9357	-356.618	148.751	120.7	-82.4853	-353.76	151.647	117.52	-93.2663	-348.074	148.088	117.659	-105.638	-348.242	147.835	115.929	-117.057	-344.838	148.262	113.274	-128.127	-340.424	153.637
	159.839	118.403	0	-352.161	159.839	118.403	-11.5224	-351.973	159.627	118.963	-23.0463	-351.618	159.275	122.255	-34.5731	-351.027	161.535	121	-45.7449	-347.467	159.416	122.177	-57.4343	-347.875	158.181	122.169	-69.0267	-347.02	158.666	122	-80.2338	-344.104	161.638	117.942	-90.6804	-338.424	158.046	116.744	-102.747	-338.713	157.828	115.545	-113.845	-335.376	158.231	112.484	-124.615	-331.095	163.637
	169.804	119.234	0	-342.196	169.804	119.234	-11.1963	-342.013	169.44	120.888	-22.4045	-341.826	169.269	122.596	-33.5935	-341.081	171.535	121	-44.4396	-337.552	169.382	123	-55.8109	-338.042	168.171	122.621	-67.0777	-337.223	168.665	121.889	-77.9632	-334.366	171.597	117.037	-88.1028	-328.804	167.969	115.504	-99.8669	-329.217	167.821	115.161	-110.633	-325.914	168.206	111.771	-121.102	-321.759	173.635
	179.77	120.064	0	-332.23	179.77	120.064	-10.8703	-332.052	179.246	122.849	-21.7631	-332.041	179.248	121.952	-32.6154	-331.15	181.535	120.904	-43.1344	-327.638	179.382	123	-54.182	-328.175	178.13	121.716	-65.1349	-327.455	178.529	120.245	-75.7233	-324.76	181.556	116.131	-85.5253	-319.185	177.956	115	-96.9677	-319.66	177.819	115	-107.419	-316.446	178.18	111.059	-117.588	-312.424	183.613
	189.735	120.895	0	-322.265	189.735	120.895	-10.5442	-322.092	189.245	123	-21.1092	-322.064	189.227	121.308	-31.6373	-321.218	191.531	120.634	-41.8296	-317.727	189.323	121.919	-52.5625	-318.367	187.983	120.008	-63.2126	-317.791	188.28	118.028	-73.5091	-315.263	191.369	114.207	-82.9855	-309.706	187.956	115	-94.0649	-310.09	187.819	115	-104.204	-306.976	188.154	111.785	-114.075	-303.09	193.419
	199.701	121.725	0	-312.299	199.701	121.725	-10.2181	-312.132	199.245	123	-20.4552	-312.085	199.223	121	-30.6575	-311.271	201.527	120.364	-40.5248	-307.817	199.111	119.868	-50.9682	-308.71	197.112	115.926	-61.4317	-308.838	198.008	115.712	-71.3	-305.789	201.361	113.818	-80.3992	-300.054	197.956	115	-91.162	-300.521	197.817	114.788	-100.991	-297.509	198.117	112.639	-110.565	-293.765	203.311
	209.688	122.231	0	-302.312	209.688	122.231	-9.89138	-302.15	209.245	123	-19.8011	-302.107	209.223	121	-29.6774	-301.319	211.524	120.094	-39.22	-297.906	209.091	119.244	-49.3424	-298.863	207.089	115.261	-59.4851	-299.052	208.003	115.389	-69.0305	-296.055	211.19	115.661	-77.8554	-290.56	207.956	115	-88.2592	-290.952	207.802	114.233	-97.7813	-288.055	208.081	113.493	-107.056	-284.44	213.238
	219.682	122.575	0	-292.318	219.589	123.633	-9.56742	-292.254	219.22	123.705	-19.1487	-292.153	219.223	121	-28.6972	-291.368	221.523	120	-37.9148	-287.992	219.088	119	-47.714	-288.999	217.083	115.629	-57.5355	-289.251	217.988	115.944	-66.7632	-286.332	221.184	116	-75.2687	-280.906	217.956	115	-85.3564	-281.382	217.746	113.179	-94.5848	-278.638	218.058	114.169	-103.541	-275.102	223.17
	229.676	122.92	0	-282.324	229.586	123.865	-9.24032	-282.262	229.184	124.559	-18.4971	-282.211	229.223	121	-27.717	-281.416	231.523	120	-36.6096	-278.077	229.088	119	-46.085	-279.133	227.03	116.658	-55.595	-279.495	227.964	116.64	-64.4979	-276.617	231.183	116.139	-72.6807	-271.248	227.956	115	-82.4535	-271.813	227.725	113.831	-91.3773	-269.189	228.049	114.585	-100.022	-265.751	233.089
	239.67	123.264	0	-272.33	239.423	125.665	-8.91847	-272.431	239.147	125.413	-17.8454	-272.269	239.217	121.346	-26.7374	-271.47	241.523	120	-35.3043	-268.163	239.028	120.096	-44.4659	-269.326	236.976	117.687	-53.6544	-269.739	237.812	118.375	-62.2616	-267.025	241.115	117.308	-70.1103	-261.655	237.948	115.416	-79.5532	-262.252	237.68	114.779	-88.1774	-259.762	238.04	115.002	-96.5023	-256.4	243.005
	249.664	123.609	0	-262.336	249.423	125.701	-8.59129	-262.437	249.105	126.33	-17.1942	-262.332	249.097	122.89	-25.769	-261.637	251.523	120	-33.999	-258.248	248.867	121.885	-42.8632	-259.619	246.691	120.059	-51.7592	-260.211	247.433	121.101	-60.0769	-257.656	251.007	118.771	-67.5499	-252.1	247.893	116.462	-76.6663	-252.735	247.623	115.847	-84.9814	-250.347	248.031	115.436	-92.9831	-247.05	252.877
	259.658	123.954	0	-252.342	259.407	126.262	-8.26461	-252.458	259.049	127.388	-16.5438	-252.41	258.977	124.434	-24.8006	-251.805	261.277	122.205	-32.7259	-248.578	258.596	124.198	-41.2784	-250.02	256.249	123	-49.8945	-250.837	257.171	123.373	-57.8655	-248.172	260.827	120.659	-65.0083	-242.614	257.73	118.261	-73.8108	-243.322	257.561	116.951	-81.7866	-240.936	258.022	115.871	-89.4639	-237.7	262.698
	269.434	126.057	0	-242.566	269.378	127.021	-7.93836	-242.492	268.993	128.446	-15.8934	-242.487	268.857	125.978	-23.8322	-241.972	270.847	125.105	-31.4767	-239.09	268.082	127.361	-39.7331	-240.66	265.807	125.941	-48.0299	-241.463	266.91	125.646	-55.6541	-238.688	270.647	122.548	-62.4667	-233.129	267.392	120.838	-71.006	-234.075	267.494	118.11	-78.5939	-231.53	267.766	118.115	-86.0313	-228.58	272.518
	279.15	128.427	0	-232.85	279.274	128.457	-7.61456	-232.601	278.937	129.504	-15.2431	-232.564	278.101	129.792	-22.9261	-232.773	280.418	128.005	-30.2276	-229.601	277.569	130.523	-38.1877	-231.3	275.145	129.517	-46.2081	-232.304	276.648	127.918	-53.4428	-229.204	280.132	125.717	-60.0119	-223.967	276.936	123.822	-68.2354	-224.942	277.256	120.279	-75.456	-222.286	277.312	121.094	-82.6688	-219.646	282.169
	288.865	130.796	0	-223.135	288.99	130.827	-7.29669	-222.891	288.88	130.562	-14.5927	-222.642	287.332	133.638	-22.0214	-223.587	289.658	131.827	-29.0214	-220.44	286.359	135.292	-36.756	-222.628	284.479	133.107	-44.3872	-223.15	285.703	132.162	-51.3867	-220.386	289.477	129.277	-57.5933	-214.941	286.472	126.833	-65.4673	-215.817	286.976	122.629	-72.3316	-213.082	286.891	123.967	-79.2948	-210.681	291.784
	298.58	133.166	0	-213.42	298.7	133.215	-6.97897	-213.185	298.544	133.132	-13.9607	-212.999	296.147	138.36	-21.1573	-214.814	297.899	137.493	-27.9458	-212.27	294.996	140.331	-35.3489	-214.105	293.766	136.815	-42.5754	-214.041	294.724	136.477	-49.3382	-211.6	298.816	132.852	-55.1762	-205.92	295.865	130.266	-62.7408	-206.829	296.505	125.661	-69.2685	-204.059	296.469	126.841	-75.9208	-201.717	300.987
	307.847	136.924	0	-204.153	307.964	136.982	-6.67588	-203.927	307.878	136.722	-13.3502	-203.685	304.147	144.36	-20.3732	-206.852	305.962	143.407	-26.8933	-204.275	303.574	145.472	-33.9517	-205.643	302.846	141.006	-40.804	-205.136	303.391	141.466	-47.3702	-203.16	307.984	136.844	-52.8031	-197.064	305.248	133.723	-60.0169	-197.849	306.034	128.693	-66.2054	-195.035	305.961	129.987	-72.5772	-192.833	309.931
	316.791	141.396	0	-195.209	316.904	141.463	-6.38338	-194.992	317.211	140.312	-12.7398	-194.372	312.147	150.36	-19.589	-198.891	313.724	149.713	-25.8803	-196.58	311.293	151.829	-32.6943	-198.026	310.473	147.473	-39.316	-197.655	311.382	147.478	-45.5556	-195.377	315.27	143.694	-50.9174	-190.026	313.582	139.249	-57.5976	-189.874	313.776	135.023	-63.7171	-187.704	315.272	133.636	-69.2976	-184.119	317.999
	325.373	146.53	0	-186.627	325.478	146.608	-6.10283	-186.422	324.811	146.811	-12.2427	-186.788	320.147	156.36	-18.8049	-190.929	320.961	156.614	-24.9357	-189.405	319.012	158.186	-31.4368	-190.41	317.544	154.544	-37.9365	-190.72	317.629	155.286	-44.137	-189.293	321.022	151.874	-49.4287	-184.471	320.658	146.316	-55.5437	-183.103	320.061	142.801	-61.6968	-181.753	322.397	140.653	-66.7878	-177.451	324.868
	333.373	152.53	0	-178.627	333.478	152.608	-5.84107	-178.426	331.882	153.882	-11.7803	-179.732	326.15	164.357	-18.2165	-184.955	326.55	164.906	-24.2061	-183.864	325.37	165.905	-30.4011	-184.137	324.937	161.277	-36.4942	-183.469	323.41	163.446	-42.8242	-183.663	325.81	160.653	-48.1894	-179.845	324.772	155.43	-54.3494	-179.166	325.585	151.137	-59.921	-176.522	328.12	148.853	-64.7718	-172.095	331.164
	341.373	158.53	0	-170.627	341.431	158.671	-5.58086	-170.478	338.344	161.514	-11.3576	-173.284	331.885	172.55	-17.6544	-179.248	331.256	173.73	-23.5919	-179.198	331.51	173.798	-29.401	-178.079	329.804	170.013	-35.5447	-178.695	329.057	171.699	-41.542	-178.164	330.664	169.396	-46.9331	-175.157	328.486	164.715	-53.2713	-175.612	329.989	160.115	-58.5055	-172.352	333.527	157.265	-62.867	-167.034	334.878
	345.19	167.773	0	-166.81	345.203	167.932	-5.45744	-166.708	340.56	171.266	-11.2127	-171.073																									333.189	173.54	-51.9061	-171.111	333.613	169.435	-57.3405	-168.92	336.452	166.827	-61.8368	-164.296	338.592
	346	177.74	0	-166					342.777	181.017	-11.0677	-168.861
right of ONH	1021	101	0	509	1021	101	16.654	508.727	1021	101	33.2902	507.91	1021	101	49.8907	506.549	1021	99	66.4378	504.645	663	170	24.5972	148.983	663	169	29.4586	148.099	660	169	33.6073	144.134	659	169	38.0464	141.991	658	171	42.3816	139.713	659	169	47.2516	139.199	660	168	52.133	138.514	658
	1011.02	101.665	0	499.022	1011.02	101.665	16.3275	498.755	1011	101	32.6362	497.932	1011	101.189	48.9107	496.599	1011	99	65.1326	494.731	671	164	25.9004	156.876	668.145	160.425	30.4624	153.145	666.582	161.471	35.1018	150.543	666.371	162.243	39.9543	149.111	664.644	163.526	44.3101	146.071	666.433	162.31	49.6408	146.237	667.474	161.356	54.7658	145.509	664.647
	1001.04	102.33	0	489.044	1001.04	102.33	16.0011	488.782	1001	100.854	31.9822	487.954	1001	101.377	47.9307	486.649	1001	99	63.8273	484.817	678.071	156.929	27.0522	163.853	674.627	152.81	31.727	159.502	673.981	154.744	36.782	157.75	673.29	155.023	41.745	155.794	671.63	156.371	46.338	152.756	673.178	154.927	51.8088	152.624	674.111	153.876	57.1037	151.721	672.735
	991.067	102.996	0	479.067	991.067	102.996	15.6746	478.81	991.013	100.367	31.3289	477.987	991.005	101.566	46.9507	476.699	991.009	99.4279	62.5232	474.911	685.142	149.858	28.2041	170.83	681.644	145.686	33.096	166.385	680.717	147.354	38.3116	164.31	679.387	147.096	43.323	161.684	678.921	149.527	48.4545	159.733	679.535	147.208	53.8522	158.644	680.801	146.444	59.4601	157.982	680.683
	981.068	102.813	0	469.068	981.068	102.813	15.3475	468.817	981.025	99.8793	30.6757	468.021	981.007	101.755	45.9707	466.749	981.034	100.14	61.2213	465.022	691.821	142.415	29.292	177.419	689.388	139.358	34.6066	173.979	687.797	140.291	39.9192	171.204	686.212	139.787	45.0895	168.276	686.382	142.869	50.6205	166.873	686.841	140.381	56.201	165.563	689.053	140.795	62.3669	165.705	687.941
	971.07	102.624	0	459.07	971.07	102.624	15.0203	458.824	971.037	99.392	30.0224	458.054	971.009	101.943	44.9907	456.799	971.06	100.853	59.9194	455.133	698.223	134.733	30.3348	183.735	697.628	133.693	36.2143	182.061	696.329	135.077	41.8568	179.514	691.94	131.59	46.5719	173.809	694.122	136.537	52.8672	174.28	695.104	134.747	58.8568	173.387	697.891	136.117	65.4801	173.976	694.698
	961.072	102.435	0	449.072	961.072	102.435	14.6932	448.831	961.04	99.1264	29.3686	448.079	961.016	102.327	44.0113	446.854	961.085	101.565	58.6174	445.243	705.462	127.834	31.514	190.878	706.133	128.433	37.8735	190.403	705.13	130.327	43.8552	188.085	699.057	124.566	48.414	180.683	700.947	129.228	54.8485	180.811	703.366	129.114	61.5126	181.21	706.81	131.595	68.6219	182.324	702.782
	951.073	102.247	0	439.073	951.073	102.247	14.3661	438.838	951.061	99.7703	28.716	438.121	951.027	102.796	43.0322	436.913	951.091	101.902	57.3129	435.335	714.499	123.553	32.9862	199.794	715.077	123.961	39.6185	199.175	714.666	127.316	46.0205	197.371	707.998	120.087	50.7281	189.32	709.593	124.203	57.3582	189.085	712.697	125.517	64.5119	190.046	715.755	127.123	71.7725	190.695	711.044
	941.075	102.058	0	429.075	941.075	102.058	14.039	428.846	941.082	100.414	28.0633	428.163	941.038	103.264	42.0531	426.972	941.094	101.652	56.008	425.423	723.715	119.67	34.4873	208.887	724.093	119.635	41.3774	208.018	724.161	124.18	48.1768	206.619	717.565	117.176	53.2042	198.561	719.591	124	60.2605	198.652	722.214	122.447	67.571	199.058	724.699	122.651	74.9232	199.066	719.682
	931.077	102.272	0	419.077	931.077	102.272	13.7118	418.853	931.103	101.063	27.4106	418.205	931.049	103.732	41.074	417.031	931.097	101.402	54.7032	415.512	733.535	117.782	36.087	218.576	733.58	116.473	43.2282	217.323	733.511	120.634	50.2999	215.725	727.132	114.264	55.6802	207.801	729.589	123.786	63.1627	208.219	731.731	119.377	70.6302	208.07	733.806	118.52	78.1311	207.589	729.544
	921.085	102.663	0	409.085	921.085	102.663	13.3849	408.866	921.127	101.759	26.7582	408.251	921.06	104.2	40.0949	407.09	921.101	101.153	53.3983	405.601	743.355	115.893	37.6866	228.265	743.552	115.715	45.1735	227.102	742.861	117.087	52.4231	224.83	736.933	112.282	58.2171	217.269	738.987	120.368	65.8908	217.213	741.378	116.745	73.7312	217.205	743.126	114.895	81.4141	216.312	739.491
	911.093	103.055	0	399.093	911.093	103.055	13.058	398.879	911.151	102.455	26.1057	398.297	911.071	104.668	39.1158	397.149	911.102	101.354	52.0933	395.688	753.199	114.134	39.2902	237.977	753.546	115.382	47.1233	236.905	752.31	113.813	54.5687	234.032	746.754	110.394	60.7587	226.754	748.464	117.179	68.642	226.282	751.117	114.473	76.8616	226.427	752.945	113	84.8727	225.501	749.438
	901.101	103.447	0	389.101	901.101	103.447	12.731	388.892	901.176	103.15	25.4533	388.342	901.083	105.156	38.1368	387.209	901.144	102.26	50.7934	385.814	763.063	112.49	40.897	247.709	763.54	115.049	49.0731	246.707	762.209	112.399	56.8166	243.673	756.677	109.157	63.327	236.34	757.058	112.066	71.1367	234.506	760.855	112.201	79.9919	235.648	762.945	113	88.3952	234.861	759.383
	891.108	103.839	0	379.108	891.108	103.839	12.4041	378.905	891.2	103.847	24.8009	378.388	891.097	105.691	37.158	377.272	891.171	103	49.4917	375.927	773.051	112	42.524	257.564	773.461	113.791	51.0085	256.437	772.149	111.302	59.0737	253.353	766.66	109.745	65.9108	245.982	766.577	109	73.8997	243.615	770.538	109.703	83.1044	244.818	772.822	114.564	91.8744	244.104	769.327
	881.141	104.651	0	369.141	881.141	104.651	12.078	368.944	881.211	104.325	24.1476	368.421	881.112	106.226	36.1793	367.334	881.171	103	48.1865	366.013	783.05	111.919	44.1529	267.43	783.128	111.231	52.8944	265.918	782.102	110.332	61.3337	263.046	776.641	110.353	68.4942	255.624	776.577	109	76.8026	253.184	780.528	109.251	86.3155	254.277	782.67	112.832	95.3436	253.322	779.226
	871.202	105.755	0	359.202	871.202	105.755	11.7528	359.01	871.22	104.741	23.4941	358.451	871.126	106.761	35.2005	357.397	871.171	103	46.8812	356.098	793.021	111.152	45.777	277.267	792.953	109.368	54.8112	275.554	792.055	109.361	63.5938	272.739	786.622	110.976	71.0773	265.264	786.563	108.478	79.7015	262.741	790.523	109.584	89.5281	263.741	792.372	110.407	98.761	262.402	789.126
	861.264	106.86	0	349.264	861.264	106.86	11.4276	349.077	861.229	105.157	22.8406	348.481	861.14	107.296	34.2217	347.459	861.171	103	45.576	346.184	802.953	109.991	47.3949	287.067	802.912	108.463	56.754	285.322	802.007	108.389	65.8538	282.432	795.83	107.076	73.4605	274.158	796.54	107.79	82.5975	272.287	800.517	109.917	92.7408	273.205	802.317	109.36	102.264	271.709	799.027
	851.325	107.964	0	339.325	851.325	107.964	11.1024	339.143	851.237	105.573	22.1872	338.511	851.155	107.831	33.243	337.521	851.489	105.503	44.3122	336.585	812.953	110	49.0239	296.933	812.864	107.488	58.6957	295.083	811.571	105.468	68.0255	291.745	805.81	106.453	76.0436	283.799	806.516	107.102	85.4935	281.834	810.446	108.724	95.9322	282.607	812.26	108.299	105.767	281.015	808.935
	841.389	109.091	0	329.389	841.389	109.091	10.7773	329.212	841.246	105.99	21.5337	328.541	841.171	108.402	32.2644	327.586	841.806	108	43.0483	326.985	822.828	108.424	50.6325	306.677	822.809	106.441	60.6358	304.837	821.335	103.31	70.2427	301.255	815.795	107	78.628	293.444	816.515	107	88.3961	291.403	820.302	107.034	99.1004	291.94	822.173	106.98	109.258	290.293	818.844
	831.498	110.564	0	319.498	831.498	110.564	10.4537	319.327	831.316	107.174	20.8843	318.633	831.188	108.989	31.2859	317.651	831.806	108	41.7431	317.07	832.602	106.307	52.2245	316.319	832.699	104.964	62.5653	314.537	831.307	104.061	72.5071	310.966	825.533	104.725	81.1483	302.849	826.515	107	91.299	300.972	830.158	105.344	102.269	301.273	832.105	105.811	112.757	299.588	828.734
	821.607	112.037	0	309.607	821.607	112.037	10.13	309.441	821.389	108.377	20.235	308.726	821.205	109.576	30.3074	307.716	821.806	108	40.4378	307.156	842.422	104.419	53.8242	326.008	842.696	104.722	64.5157	324.342	841.12	105.986	74.7354	320.523	835.518	104.172	83.7325	312.494	836.515	106.966	94.2018	310.542	840.04	103.814	105.445	310.631	842.061	104.88	116.264	308.906	838.708
	811.716	113.51	0	299.716	811.716	113.51	9.80643	299.555	811.462	109.58	19.5857	298.82	811.225	110.208	29.3292	297.785	811.806	108	39.1325	297.241	852.242	102.53	55.4238	335.697	852.633	105.852	66.4541	334.087	851.049	104.794	76.99	330.192	845.483	105	86.3118	322.12	846.493	106.3	97.0982	320.09	850.007	103	108.649	320.069	852.053	104.488	119.784	318.258	848.598
	801.825	114.984	0	289.825	801.825	114.984	9.4828	289.67	801.534	110.784	18.9364	288.914	801.253	110.956	28.3518	287.861	801.847	108.906	37.8327	287.368	862.228	102	57.0505	345.55	862.578	104.807	68.3943	343.842	860.978	103.603	79.2446	339.861	855.483	105	88.9	331.779	856.42	105.097	99.98	329.59	860.007	103	111.863	329.538	862.046	104.096	123.304	327.61	858.521
	791.983	116.754	0	279.983	791.983	116.754	9.16078	279.833	791.607	111.987	18.2872	279.008	791.281	111.704	27.3744	277.937	791.907	110	36.5352	277.513	872.228	102	58.6794	355.416	872.141	101.886	70.2601	353.221	870.975	103.355	81.5146	349.597	865.48	104.759	91.4874	341.436	866.344	103.866	102.861	339.086	870.007	103	115.078	339.008	872.038	103.704	126.823	336.962	868.471
	782.282	119.18	0	270.282	782.082	118.157	8.83683	269.937	781.679	113.19	17.6379	269.102	781.309	112.452	26.3969	268.013	781.907	110	35.23	267.598	882.228	102	60.3084	365.283	882.115	101.159	72.2059	363.003	880.954	104	83.7807	359.316	875.475	104.436	94.0743	351.09	876.336	103.466	105.761	348.648	880.007	103	118.292	348.477	882.03	103.312	130.343	346.314	878.463
	772.58	121.605	0	260.58	772.19	119.623	8.51317	260.05	771.842	114.987	16.9945	259.286	771.372	113.571	25.4229	258.123	772.053	111.699	33.9437	257.828	892.228	102	61.9374	375.149	892.015	102.573	74.1372	372.713	890.954	104	86.0514	369.054	885.47	104.114	96.6611	360.744	886.328	103.067	108.662	358.21	890.007	103	121.506	357.946	892.025	103	133.864	355.668	888.455
	762.879	124.03	0	250.879	762.341	121.356	8.19093	250.207	762.297	117.97	16.3702	249.761	761.601	115.695	24.4651	248.399	762.437	114.446	32.6886	248.295	902.228	102	63.5663	385.015	901.981	103.388	76.0816	382.488	900.954	104	88.3222	378.793	895.436	103.285	99.2404	370.37	896.327	102.879	111.564	367.778	900.007	103	124.721	367.416	902.025	103	137.386	365.027	898.455
	753.177	126.456	0	241.177	752.687	123.963	7.87505	240.558	752.753	120.952	15.746	240.237	751.829	117.82	23.5073	238.674	752.74	116.888	31.4229	238.68	912.227	102.095	65.1952	394.881	911.966	103.943	78.0295	392.281	910.951	103.76	90.5923	388.529	905.374	102.181	101.813	379.97	906.326	102.734	114.467	377.346	910.007	103	127.935	376.885	912.025	103	140.909	374.386	908.451
	743.439	128.728	0	231.439	743.421	127.724	7.57189	231.297	743.208	123.935	15.1217	230.713	742.189	120.478	22.5624	229.08	742.95	118.927	30.145	228.974	922.226	102.227	66.824	404.747	921.963	103.706	79.9799	402.086	920.945	103.416	92.8617	398.262	915.373	102	104.401	389.628	916.325	102.59	117.369	386.915	920.007	103	131.15	386.354	922.025	103	144.431	383.745	918.447
	733.69	130.957	0	221.69	733.702	130.079	7.2539	221.584	733.752	127.189	14.5033	221.277	732.562	123.186	21.6189	219.5	733.16	120.967	28.8672	219.268	932.225	102.358	68.4528	414.613	931.958	103.378	81.9297	411.888	930.939	103.071	95.1311	407.995	925.373	102	106.989	399.287	926.323	102.445	120.272	396.483	930.007	103	134.364	395.823	932.025	102.885	147.954	393.104	928.443
	723.942	133.185	0	211.942	724.173	133.111	6.94211	212.06	724.298	130.449	13.885	211.844	722.936	125.893	20.6753	209.92	723.668	124.111	27.6282	209.857	942.225	102.49	70.0816	424.478	941.952	103.051	83.8796	421.691	940.939	103	97.4018	417.734	935.373	102	109.577	408.947	936.322	102.3	123.174	406.051	940.006	102.878	137.578	405.292	942.021	102.599	151.475	402.459	938.443
	714.259	135.684	0	202.259	714.494	135.623	6.62541	202.385	714.845	133.709	13.2667	202.41	713.775	129.903	19.7774	200.803	714.343	127.723	26.411	200.612	952.224	102.621	71.7104	434.344	951.947	102.723	85.8294	431.494	950.938	102.875	99.6724	427.472	945.373	102	112.165	418.606	946.321	102.155	126.077	415.62	950.003	102.634	140.792	414.759	952.017	102.314	154.996	411.814	948.443
	704.952	139.34	0	192.952	705.176	139.252	6.32053	193.072	705.584	137.482	12.661	193.169	705.033	134.759	18.9206	192.104	705.087	131.51	25.203	191.435	962.223	102.753	73.3393	444.209	961.942	102.395	87.7793	441.296	960.929	102.45	101.941	437.202	955.373	102	114.753	428.265	956.32	102.01	128.979	425.188	960	102.39	144.005	424.225	962.013	102.028	158.517	421.169	958.443
	695.644	142.997	0	183.644	695.868	142.909	6.016	183.77	696.344	141.306	12.0567	183.949	696.257	139.554	18.0604	183.37	696.033	135.754	24.0211	182.458	972.222	102.885	74.9681	454.075	971.936	102.068	89.7291	451.099	970.92	102.025	104.21	446.932	965.373	102	117.341	437.924	966.32	102	131.882	434.758	969.997	102.146	147.218	433.692	972.009	101.769	162.038	430.525	968.443
	686.518	147.087	0	174.518	686.738	146.988	5.71726	174.644	687.104	145.13	11.4523	174.729	687.453	144.295	17.1974	174.608	687.423	140.841	22.8973	173.923	982.221	103	76.5969	463.941	981.934	101.838	91.6795	460.904	980.911	101.6	106.479	456.662	975.373	102	119.93	447.584	976.32	102	134.785	444.327	979.991	101.79	150.431	443.155	982.006	101.513	165.56	439.881	978.442
	678.454	153	0	166.454	678.644	152.861	5.45244	166.555	678.604	150.398	10.8964	166.247	678.648	149.036	16.3344	165.845	678.814	145.928	21.7736	165.387	992.221	103	78.2259	473.807	991.932	101.634	93.63	470.71	990.902	101.174	108.747	466.392	985.373	102	122.518	457.243	986.32	102	137.688	453.896	989.977	101.264	153.641	452.611	992.003	101.256	169.081	449.237	988.44
	671.369	160.057	0	159.369	671.534	159.893	5.21982	159.449	670.363	156.063	10.3575	158.024	670.785	155.215	15.5637	158.021	671.134	152.333	20.7712	157.773	1002.22	103	79.8548	483.674	1001.93	101.43	95.5805	480.516	1000.9	101	111.018	476.129	995.373	102	125.106	466.902	996.32	102	140.591	463.466	999.958	100.646	156.849	462.062	1002	101	172.602	458.593	998.438
	666.664	168.881	0	154.664	666.768	168.684	5.06388	154.686	664.101	163.859	9.94786	151.775	664.327	162.85	14.9307	151.594	665.115	160.318	19.9855	151.805	1012.22	103	81.4838	493.54	1011.93	101.226	97.531	490.321	1010.9	101	113.288	485.868	1005.37	101.651	127.693	476.556	1006.3	101.37	143.488	473.016	1009.94	100.072	160.058	471.516	1012	101	176.125	467.952	1008.44
																	662.538	169.981	19.6492	149.251	1022.22	103	83.1127	503.406	1021.93	101.022	99.4815	500.127					1015.36	101.235	130.279	486.206	1016.25	100.375	146.376	482.538	1019.91	100.839	163.263	480.957	1022	101	179.647	477.311	1018.44
[truncated: 335 more columns]

## Sheet: Animal 1 coordinates (um)
Animal 1 ILM & outer border of RNFL coordinates
	ILM coordinates curation									final ILM coordinates						outer border of RNFL coordinates curation									final RNFL coordinates
	X [pixel]	Y [pixel]	Z [pixel]	X [μm]	Y [μm]	Z [μm]	Z zero-correction [μm]	Z cutoff correction [μm]		X [μm]	Y [μm]	Z [μm]				X [pixel]	Y [pixel]	Z [pixel]	X [μm]	Y [μm]	Z [μm]	Z zero-correction [μm]	Z cutoff correction [μm]		X [μm]	Y [μm]	Z [μm]
	0	-512	-89	0	-2900	-322.984	348.044	315.074		0	-2900	315.074				0	-512	112	0	-2900	-406.451	264.577	231.607		0	-2900	231.607
	0	-502.011	-88.5354	0	-2843.42	-321.298	349.73	316.76		0	-2843.42	316.76				0	-502.007	112.37	0	-2843.4	-407.794	263.234	230.264		0	-2843.4	230.264
	0	-492.022	-88.0708	0	-2786.84	-319.612	351.416	318.446		0	-2786.84	318.446				0	-492.014	112.74	0	-2786.8	-409.138	261.89	228.92		0	-2786.8	228.92
	0	-482.032	-87.6062	0	-2730.26	-317.926	353.102	320.132		0	-2730.26	320.132				0	-482.021	113.11	0	-2730.19	-410.481	260.547	227.577		0	-2730.19	227.577
	0	-472.043	-87.1415	0	-2673.68	-316.239	354.789	321.819		0	-2673.68	321.819				0	-472.027	113.481	0	-2673.59	-411.824	259.204	226.234		0	-2673.59	226.234
	0	-462.076	-86.336	0	-2617.23	-313.316	357.712	324.742		0	-2617.23	324.742				0	-462.034	113.851	0	-2616.99	-413.167	257.861	224.891		0	-2616.99	224.891
	0	-452.121	-85.3815	0	-2560.84	-309.852	361.176	328.206		0	-2560.84	328.206				0	-452.039	114.155	0	-2560.38	-414.271	256.757	223.787		0	-2560.38	223.787
	0	-442.167	-84.427	0	-2504.46	-306.388	364.64	331.67		0	-2504.46	331.67				0	-442.042	114.415	0	-2503.76	-415.214	255.814	222.844		0	-2503.76	222.844
	0	-432.213	-83.4725	0	-2448.08	-302.924	368.104	335.134		0	-2448.08	335.134				0	-432.046	114.674	0	-2447.13	-416.156	254.872	221.902		0	-2447.13	221.902
	0	-422.258	-82.5179	0	-2391.7	-299.46	371.568	338.598		0	-2391.7	338.598				0	-422.049	114.934	0	-2390.51	-417.098	253.93	220.96		0	-2390.51	220.96
	0	-412.304	-81.5634	0	-2335.32	-295.996	375.032	342.062		0	-2335.32	342.062				0	-412.052	115.193	0	-2333.89	-418.04	252.988	220.018		0	-2333.89	220.018
	0	-402.35	-80.6089	0	-2278.93	-292.532	378.496	345.526		0	-2278.93	345.526				0	-402.056	115.453	0	-2277.27	-418.983	252.045	219.075		0	-2277.27	219.075
	0	-392.401	-79.6001	0	-2222.58	-288.871	382.157	349.187		0	-2222.58	349.187				0	-392.059	115.713	0	-2220.65	-419.925	251.103	218.133		0	-2220.65	218.133
	0	-382.462	-78.4958	0	-2166.29	-284.864	386.164	353.194		0	-2166.29	353.194				0	-382.062	115.972	0	-2164.03	-420.867	250.161	217.191		0	-2164.03	217.191
	0	-372.523	-77.3914	0	-2109.99	-280.856	390.172	357.202		0	-2109.99	357.202				0	-372.092	116.742	0	-2107.55	-423.661	247.367	214.397		0	-2107.55	214.397
	0	-362.584	-76.2871	0	-2053.7	-276.848	394.18	361.21		0	-2053.7	361.21				0	-362.127	117.573	0	-2051.11	-426.675	244.353	211.383		0	-2051.11	211.383
	0	-352.645	-75.1828	0	-1997.41	-272.841	398.187	365.217		0	-1997.41	365.217				0	-352.161	118.403	0	-1994.66	-429.689	241.339	208.369		0	-1994.66	208.369
	0	-342.707	-74.0785	0	-1941.11	-268.833	402.195	369.225		0	-1941.11	369.225				0	-342.196	119.234	0	-1938.22	-432.703	238.325	205.355		0	-1938.22	205.355
	0	-332.768	-72.9755	0	-1884.82	-264.83	406.198	373.228		0	-1884.82	373.228				0	-332.23	120.064	0	-1881.77	-435.716	235.312	202.342		0	-1881.77	202.342
	0	-322.822	-71.9287	0	-1828.49	-261.031	409.997	377.027		0	-1828.49	377.027				0	-322.265	120.895	0	-1825.33	-438.73	232.298	199.328		0	-1825.33	199.328
	0	-312.877	-70.8818	0	-1772.16	-257.232	413.796	380.826		0	-1772.16	380.826				0	-312.299	121.725	0	-1768.88	-441.744	229.284	196.314		0	-1768.88	196.314
	0	-302.932	-69.835	0	-1715.83	-253.433	417.595	384.625		0	-1715.83	384.625				0	-302.312	122.231	0	-1712.32	-443.579	227.449	194.479		0	-1712.32	194.479
	0	-292.987	-68.7881	0	-1659.5	-249.634	421.394	388.424		0	-1659.5	388.424				0	-292.318	122.575	0	-1655.71	-444.829	226.199	193.229		0	-1655.71	193.229
	0	-283.042	-67.7413	0	-1603.17	-245.835	425.193	392.223		0	-1603.17	392.223				0	-282.324	122.92	0	-1599.1	-446.08	224.948	191.978		0	-1599.1	191.978
	0	-273.089	-66.7761	0	-1546.79	-242.332	428.696	395.726		0	-1546.79	395.726				0	-272.33	123.264	0	-1542.49	-447.331	223.697	190.727		0	-1542.49	190.727
	0	-263.118	-66.0091	0	-1490.32	-239.549	431.479	398.509		0	-1490.32	398.509				0	-262.336	123.609	0	-1485.89	-448.581	222.447	189.477		0	-1485.89	189.477
	0	-253.148	-65.2421	0	-1433.84	-236.766	434.262	401.292		0	-1433.84	401.292				0	-252.342	123.954	0	-1429.28	-449.832	221.196	188.226		0	-1429.28	188.226
	0	-243.177	-64.4752	0	-1377.37	-233.982	437.046	404.076		0	-1377.37	404.076				0	-242.566	126.057	0	-1373.91	-457.465	213.563	180.593		0	-1373.91	180.593
	0	-233.207	-63.7082	0	-1320.9	-231.199	439.829	406.859		0	-1320.9	406.859				0	-232.85	128.427	0	-1318.88	-466.064	204.964	171.994		0	-1318.88	171.994
	0	-223.234	-62.9753	0	-1264.41	-228.539	442.489	409.519		0	-1264.41	409.519				0	-223.135	130.796	0	-1263.85	-474.664	196.364	163.394		0	-1263.85	163.394
	0	-213.239	-62.6529	0	-1207.8	-227.369	443.659	410.689		0	-1207.8	410.689				0	-213.42	133.166	0	-1208.82	-483.263	187.765	154.795		0	-1208.82	154.795
	0	-203.244	-62.3305	0	-1151.19	-226.199	444.829	411.859		0	-1151.19	411.859				0	-204.153	136.924	0	-1156.33	-496.9	174.128	141.158		0	-1156.33	141.158
	0	-193.249	-62.008	0	-1094.58	-225.029	445.999	413.029		0	-1094.58	413.029				0	-195.209	141.396	0	-1105.67	-513.129	157.899	124.929		0	-1105.67	124.929
	0	-183.311	-63.118	0	-1038.28	-229.057	441.971	409.001		0	-1038.28	409.001				0	-186.627	146.53	0	-1057.07	-531.761	139.267	106.297		0	-1057.07	106.297
	0	-173.377	-64.2642	0	-982.018	-233.217	437.811	404.841		0	-982.018	404.841				0	-178.627	152.53	0	-1011.76	-553.535	117.493	84.5231		0	-1011.76	84.5231
	0	-163.623	-66.4683	0	-926.77	-241.215	429.813	396.843		0	-926.77	396.843				0	-170.627	158.53	0	-966.443	-575.309	95.719	62.749		0	-966.443	62.749
	0	-154.452	-70.4556	0	-874.826	-255.685	415.343	382.373		0	-874.826	382.373				0	-166.81	167.773	0	-944.822	-608.851	62.1766	29.2066		0	-944.822	29.2066
	0	-145.281	-74.4428	0	-822.883	-270.155	400.873	367.903		0	-822.883	367.903				0	-166	177.74	0	-940.234	-645.022	26.0057	-6.96434		0	-940.234	-6.96434
	0	-135.796	-77.6103	0	-769.159	-281.65	389.378	356.408		0	-769.159	356.408				0	509	101	0	2883.01	-366.532	304.496	271.526		0	2883.01	271.526
	0	-126.267	-80.6423	0	-715.185	-292.653	378.375	345.405		0	-715.185	345.405				0	499.022	101.665	0	2826.49	-368.946	302.082	269.112		0	2826.49	269.112
	0	-116.94	-84.2488	0	-662.356	-305.741	365.287	332.317		0	-662.356	332.317				0	489.044	102.33	0	2769.98	-371.36	299.668	266.698		0	2769.98	266.698
	0	-107.802	-88.3102	0	-610.597	-320.48	350.548	317.578		0	-610.597	317.578				0	479.067	102.996	0	2713.46	-373.774	297.254	264.284		0	2713.46	264.284
	0	-99.5487	-93.9567	0	-563.85	-340.972	330.056	297.086		0	-563.85	297.086				0	469.068	102.813	0	2656.83	-373.11	297.918	264.948		0	2656.83	264.948
	0	-92.0746	-100.6	0	-521.516	-365.082	305.946	272.976		0	-521.516	272.976				0	459.07	102.624	0	2600.2	-372.426	298.602	265.632		0	2600.2	265.632
	0	-84.5702	-107.21	0	-479.011	-389.068	281.96	248.99		0	-479.011	248.99				0	449.072	102.435	0	2543.57	-371.741	299.287	266.317		0	2543.57	266.317
	0	-76.9364	-113.669	0	-435.773	-412.509	258.519	225.549		0	-435.773	225.549				0	439.073	102.247	0	2486.94	-371.056	299.972	267.002		0	2486.94	267.002
	0	-69.0518	-119.82	0	-391.114	-434.831	236.197	203.227		0	-391.114	203.227				0	429.075	102.058	0	2430.31	-370.372	300.656	267.686		0	2430.31	267.686
	0	-59.9102	-123.874	0	-339.335	-449.542	221.486	188.516		0	-339.335	188.516				0	419.077	102.272	0	2373.68	-371.146	299.882	266.912		0	2373.68	266.912
	0	-50.7064	-127.784	0	-287.204	-463.732	207.296	174.326		0	-287.204	174.326				0	409.085	102.663	0	2317.08	-372.568	298.46	265.49		0	2317.08	265.49
	0	-42.8129	-133.923	0	-242.495	-486.012	185.016	152.046		0	-242.495	152.046				0	399.093	103.055	0	2260.49	-373.99	297.038	264.068		0	2260.49	264.068
	0	-34.9272	-140.073	0	-197.83	-508.328	162.7	129.73		0	-197.83	129.73				0	389.101	103.447	0	2203.89	-375.412	295.616	262.646		0	2203.89	262.646
	0	-27.8561	-147.144	0	-157.779	-533.99	137.038	104.068		0	-157.779	104.068				0	379.108	103.839	0	2147.29	-376.834	294.194	261.224		0	2147.29	261.224
	0	-20.6515	-154.079	0	-116.971	-559.157	111.871	78.9014		0	-116.971	78.9014				0	369.141	104.651	0	2090.84	-379.782	291.246	258.276		0	2090.84	258.276
	0	-12.8428	-160.326	0	-72.7424	-581.827	89.2009	56.2309		0	-72.7424	56.2309				0	359.202	105.755	0	2034.55	-383.789	287.239	254.269		0	2034.55	254.269
	0	-6.2843	-167.875	0	-35.5947	-609.222	61.8057	28.8357		0	-35.5947	28.8357				0	349.264	106.86	0	1978.25	-387.797	283.231	250.261		0	1978.25	250.261
	0	0.048	-175.614	0	0.271875	-637.31	33.7184	0.748437		0	0.271875	0.748437				0	339.325	107.964	0	1921.96	-391.804	279.224	246.254		0	1921.96	246.254
	0	-7.9667	-181.721	0	-45.1239	-659.472	11.5563	-21.4137		0	-45.1239	-21.4137				0	329.389	109.091	0	1865.68	-395.895	275.133	242.163		0	1865.68	242.163
	0	-17.9647	-181.922	0	-101.753	-660.2	10.828	-22.142		0	-101.753	-22.142				0	319.498	110.564	0	1809.65	-401.241	269.787	236.817		0	1809.65	236.817
	0	-27.1357	-177.935	0	-153.698	-645.733	25.2955	-7.67454		0	-153.698	-7.67454				0	309.607	112.037	0	1753.63	-406.587	264.441	231.471		0	1753.63	231.471
	0	-34.431	-171.096	0	-195.019	-620.912	50.1158	17.1458		0	-195.019	17.1458				0	299.716	113.51	0	1697.61	-411.933	259.095	226.125		0	1697.61	226.125
	0	-41.7264	-164.256	0	-236.341	-596.092	74.9362	41.9662		0	-236.341	41.9662				0	289.825	114.984	0	1641.59	-417.279	253.749	220.779		0	1641.59	220.779
	0	-45.9612	-155.197	0	-260.327	-563.216	107.812	74.842		0	-260.327	74.842				0	279.983	116.754	0	1585.84	-423.705	247.323	214.353		0	1585.84	214.353
	0	-50.0648	-146.078	0	-283.57	-530.122	140.906	107.936		0	-283.57	107.936				0	270.282	119.18	0	1530.89	-432.506	238.522	205.552		0	1530.89	205.552
	0	-51.7774	-136.226	0	-293.27	-494.368	176.66	143.69		0	-293.27	143.69				0	260.58	121.605	0	1475.94	-441.308	229.72	196.75		0	1475.94	196.75
	0	-54.199	-126.524	0	-306.987	-459.158	211.87	178.9		0	-306.987	178.9				0	250.879	124.03	0	1420.99	-450.11	220.918	187.948		0	1420.99	187.948
	0	-57.0651	-116.943	0	-323.22	-424.39	246.638	213.668		0	-323.22	213.668				0	241.177	126.456	0	1366.04	-458.912	212.116	179.146		0	1366.04	179.146
	0	-64.5908	-110.358	0	-365.846	-400.492	270.536	237.566		0	-365.846	237.566				0	231.439	128.728	0	1310.88	-467.159	203.869	170.899		0	1310.88	170.899
	0	-74.1398	-107.389	0	-419.932	-389.716	281.312	248.342		0	-419.932	248.342				0	221.69	130.957	0	1255.67	-475.245	195.783	162.813		0	1255.67	162.813
	0	-83.9501	-105.45	0	-475.499	-382.681	288.347	255.377		0	-475.499	255.377				0	211.942	133.185	0	1200.45	-483.332	187.696	154.726		0	1200.45	154.726
	0	-93.8353	-103.939	0	-531.489	-377.198	293.83	260.86		0	-531.489	260.86				0	202.259	135.684	0	1145.61	-492.401	178.627	145.657		0	1145.61	145.657
	0	-103.458	-101.217	0	-585.99	-367.319	303.709	270.739		0	-585.99	270.739				0	192.952	139.34	0	1092.89	-505.671	165.357	132.387		0	1092.89	132.387
	0	-112.742	-97.503	0	-638.58	-353.841	317.187	284.217		0	-638.58	284.217				0	183.644	142.997	0	1040.17	-518.94	152.088	119.118		0	1040.17	119.118
	0	-122.003	-93.7295	0	-691.033	-340.147	330.881	297.911		0	-691.033	297.911				0	174.518	147.087	0	988.483	-533.781	137.247	104.277		0	988.483	104.277
	0	-131.213	-89.8331	0	-743.198	-326.007	345.021	312.051		0	-743.198	312.051				0	166.454	153	0	942.808	-555.242	115.786	82.816		0	942.808	82.816
	0	-140.422	-85.9367	0	-795.361	-311.867	359.161	326.191		0	-795.361	326.191				0	159.369	160.057	0	902.678	-580.853	90.1753	57.2053		0	902.678	57.2053
	0	-149.837	-82.5667	0	-848.689	-299.637	371.391	338.421		0	-848.689	338.421				0	154.664	168.881	0	876.024	-612.873	58.1545	25.1845		0	876.024	25.1845
	0	-159.425	-79.7258	0	-902.995	-289.327	381.701	348.731		0	-902.995	348.731				-16.7522	-511.726	112	-94.8853	-2898.45	-406.451	264.577	231.607		-94.8853	-2898.45	231.607
	0	-169.013	-76.8849	0	-957.302	-279.018	392.01	359.04		0	-957.302	359.04				-16.4252	-501.738	112.37	-93.0334	-2841.88	-407.794	263.234	230.264		-93.0334	-2841.88	230.264
	0	-178.902	-75.3946	0	-1013.31	-273.609	397.419	364.449		0	-1013.31	364.449				-16.0982	-491.75	112.74	-91.1814	-2785.3	-409.138	261.89	228.92		-91.1814	-2785.3	228.92
	0	-188.864	-74.5207	0	-1069.73	-270.438	400.59	367.62		0	-1069.73	367.62				-15.7713	-481.763	113.11	-89.3295	-2728.73	-410.481	260.547	227.577		-89.3295	-2728.73	227.577
	0	-198.825	-73.6469	0	-1126.16	-267.267	403.761	370.791		0	-1126.16	370.791				-15.4443	-471.775	113.481	-87.4775	-2672.16	-411.824	259.204	226.234		-87.4775	-2672.16	226.234
	0	-208.787	-72.7731	0	-1182.58	-264.096	406.932	373.962		0	-1182.58	373.962				-15.1173	-461.787	113.851	-85.6256	-2615.59	-413.167	257.861	224.891		-85.6256	-2615.59	224.891
	0	-218.749	-71.8992	0	-1239.01	-260.924	410.104	377.134		0	-1239.01	377.134				-14.7903	-451.797	114.155	-83.7732	-2559.01	-414.271	256.757	223.787		-83.7732	-2559.01	223.787
	0	-228.711	-71.0254	0	-1295.43	-257.753	413.275	380.305		0	-1295.43	380.305				-14.4632	-441.806	114.415	-81.9206	-2502.41	-415.214	255.814	222.844		-81.9206	-2502.41	222.844
	0	-238.694	-70.4461	0	-1351.98	-255.651	415.377	382.407		0	-1351.98	382.407				-14.1361	-431.814	114.674	-80.068	-2445.82	-416.156	254.872	221.902		-80.068	-2445.82	221.902
	0	-248.677	-69.8756	0	-1408.52	-253.581	417.447	384.477		0	-1408.52	384.477				-13.8091	-421.823	114.934	-78.2154	-2389.23	-417.098	253.93	220.96		-78.2154	-2389.23	220.96
	0	-258.661	-69.3051	0	-1465.07	-251.51	419.518	386.548		0	-1465.07	386.548				-13.482	-411.832	115.193	-76.3628	-2332.64	-418.04	252.988	220.018		-76.3628	-2332.64	220.018
	0	-268.661	-69.2689	0	-1521.71	-251.379	419.649	386.679		0	-1521.71	386.679				-13.1549	-401.84	115.453	-74.5101	-2276.05	-418.983	252.045	219.075		-74.5101	-2276.05	219.075
	0	-278.644	-69.8449	0	-1578.26	-253.469	417.559	384.589		0	-1578.26	384.589				-12.8278	-391.849	115.713	-72.6575	-2219.46	-419.925	251.103	218.133		-72.6575	-2219.46	218.133
	0	-288.628	-70.4208	0	-1634.81	-255.559	415.469	382.499		0	-1634.81	382.499				-12.5007	-381.858	115.972	-70.8049	-2162.87	-420.867	250.161	217.191		-70.8049	-2162.87	217.191
	0	-298.611	-70.9968	0	-1691.35	-257.65	413.378	380.408		0	-1691.35	380.408				-12.1745	-371.893	116.742	-68.9572	-2106.43	-423.661	247.367	214.397		-68.9572	-2106.43	214.397
	0	-308.595	-71.5728	0	-1747.9	-259.74	411.288	378.318		0	-1747.9	378.318				-11.8485	-361.933	117.573	-67.1104	-2050.01	-426.675	244.353	211.383		-67.1104	-2050.01	211.383
	0	-318.579	-72.1248	0	-1804.45	-261.743	409.285	376.315		0	-1804.45	376.315				-11.5224	-351.973	118.403	-65.2636	-1993.6	-429.689	241.339	208.369		-65.2636	-1993.6	208.369
	0	-328.568	-72.6081	0	-1861.03	-263.497	407.531	374.561		0	-1861.03	374.561				-11.1963	-342.013	119.234	-63.4167	-1937.18	-432.703	238.325	205.355		-63.4167	-1937.18	205.355
	0	-338.556	-73.0914	0	-1917.6	-265.251	405.777	372.807		0	-1917.6	372.807				-10.8703	-332.052	120.064	-61.5699	-1880.77	-435.716	235.312	202.342		-61.5699	-1880.77	202.342
	0	-348.544	-73.5747	0	-1974.18	-267.005	404.023	371.053		0	-1974.18	371.053				-10.5442	-322.092	120.895	-59.7231	-1824.35	-438.73	232.298	199.328		-59.7231	-1824.35	199.328
	0	-358.533	-74.058	0	-2030.75	-268.759	402.269	369.299		0	-2030.75	369.299				-10.2181	-312.132	121.725	-57.8762	-1767.94	-441.744	229.284	196.314		-57.8762	-1767.94	196.314
	0	-368.521	-74.5413	0	-2087.33	-270.513	400.515	367.545		0	-2087.33	367.545				-9.89138	-302.15	122.231	-56.0254	-1711.4	-443.579	227.449	194.479		-56.0254	-1711.4	194.479
	0	-378.51	-75.0186	0	-2143.9	-272.245	398.783	365.813		0	-2143.9	365.813				-9.56742	-292.254	123.633	-54.1905	-1655.35	-448.668	222.36	189.39		-54.1905	-1655.35	189.39
	0	-388.503	-75.3843	0	-2200.5	-273.572	397.456	364.486		0	-2200.5	364.486				-9.24032	-282.262	123.865	-52.3377	-1598.75	-449.509	221.519	188.549		-52.3377	-1598.75	188.549
	0	-398.496	-75.7499	0	-2257.11	-274.899	396.129	363.159		0	-2257.11	363.159				-8.91847	-272.431	125.665	-50.5148	-1543.07	-456.043	214.985	182.015		-50.5148	-1543.07	182.015
	0	-408.49	-76.1155	0	-2313.71	-276.225	394.803	361.833		0	-2313.71	361.833				-8.59129	-262.437	125.701	-48.6616	-1486.46	-456.173	214.855	181.885		-48.6616	-1486.46	181.885
	0	-418.483	-76.4811	0	-2370.31	-277.552	393.476	360.506		0	-2370.31	360.506				-8.26461	-252.458	126.262	-46.8113	-1429.94	-458.208	212.82	179.85		-46.8113	-1429.94	179.85
	0	-428.476	-76.8467	0	-2426.92	-278.879	392.149	359.179		0	-2426.92	359.179				-7.93836	-242.492	127.021	-44.9634	-1373.49	-460.962	210.066	177.096		-44.9634	-1373.49	177.096
	0	-438.47	-77.2123	0	-2483.52	-280.206	390.822	357.852		0	-2483.52	357.852				-7.61456	-232.601	128.457	-43.1294	-1317.47	-466.175	204.853	171.883		-43.1294	-1317.47	171.883
	0	-448.463	-77.5779	0	-2540.12	-281.533	389.495	356.525		0	-2540.12	356.525				-7.29669	-222.891	130.827	-41.3289	-1262.47	-474.774	196.254	163.284		-41.3289	-1262.47	163.284
	0	-458.456	-77.9435	0	-2596.72	-282.859	388.169	355.199		0	-2596.72	355.199				-6.97897	-213.185	133.215	-39.5293	-1207.5	-483.44	187.588	154.618		-39.5293	-1207.5	154.618
	0	-468.448	-78.3313	0	-2653.32	-284.267	386.761	353.791		0	-2653.32	353.791				-6.67588	-203.927	136.982	-37.8126	-1155.06	-497.111	173.917	140.947		-37.8126	-1155.06	140.947
	0	-478.441	-78.7232	0	-2709.92	-285.689	385.339	352.369		0	-2709.92	352.369				-6.38338	-194.992	141.463	-36.1558	-1104.45	-513.373	157.655	124.685		-36.1558	-1104.45	124.685
	0	-488.433	-79.115	0	-2766.52	-287.111	383.917	350.947		0	-2766.52	350.947				-6.10283	-186.422	146.608	-34.5668	-1055.91	-532.047	138.981	106.011		-34.5668	-1055.91	106.011
	0	-498.426	-79.5069	0	-2823.11	-288.533	382.495	349.525		0	-2823.11	349.525				-5.84107	-178.426	152.608	-33.0842	-1010.62	-553.821	117.207	84.2372		-33.0842	-1010.62	84.2372
	0	-508.418	-79.8987	0	-2879.71	-289.955	381.073	348.103		0	-2879.71	348.103				-5.58086	-170.478	158.671	-31.6103	-965.596	-575.82	95.2076	62.2376		-31.6103	-965.596	62.2376
	-16.7522	-511.726	-88	-94.8853	-2898.45	-319.355	351.673	318.703		-94.8853	-2898.45	318.703				-5.45744	-166.708	167.932	-30.9113	-944.243	-609.43	61.5977	28.6277		-30.9113	-944.243	28.6277
	-16.4258	-501.757	-87.2773	-93.037	-2841.99	-316.732	354.296	321.326		-93.037	-2841.99	321.326				16.654	508.727	101	94.3294	2881.46	-366.532	304.496	271.526		94.3294	2881.46	271.526
	-16.0995	-491.789	-86.5545	-91.1886	-2785.52	-314.109	356.919	323.949		-91.1886	-2785.52	323.949				16.3275	498.755	101.665	92.4803	2824.98	-368.946	302.082	269.112		92.4803	2824.98	269.112
	-15.7732	-481.82	-85.8318	-89.3402	-2729.06	-311.486	359.542	326.572		-89.3402	-2729.06	326.572				16.0011	488.782	102.33	90.6311	2768.49	-371.36	299.668	266.698		90.6311	2768.49	266.698
	-15.4468	-471.852	-85.109	-87.4918	-2672.6	-308.863	362.165	329.195		-87.4918	-2672.6	329.195				15.6746	478.81	102.996	88.782	2712.01	-373.774	297.254	264.284		88.782	2712.01	264.284
	-15.1205	-461.883	-84.3863	-85.6434	-2616.14	-306.24	364.788	331.818		-85.6434	-2616.14	331.818				15.3475	468.817	102.813	86.9291	2655.41	-373.11	297.918	264.948		86.9291	2655.41	264.948
	-14.7942	-451.915	-83.6635	-83.795	-2559.67	-303.617	367.411	334.441		-83.795	-2559.67	334.441				15.0203	458.824	102.624	85.0762	2598.81	-372.426	298.602	265.632		85.0762	2598.81	265.632
	-14.4679	-441.948	-82.9139	-81.947	-2503.22	-300.897	370.131	337.161		-81.947	-2503.22	337.161				14.6932	448.831	102.435	83.2233	2542.21	-371.741	299.287	266.317		83.2233	2542.21	266.317
	-14.1425	-432.009	-81.8628	-80.1041	-2446.93	-297.083	373.945	340.975		-80.1041	-2446.93	340.975				14.3661	438.838	102.247	81.3704	2485.61	-371.056	299.972	267.002		81.3704	2485.61	267.002
	-13.8171	-422.07	-80.8118	-78.2611	-2390.63	-293.268	377.76	344.79		-78.2611	-2390.63	344.79				14.039	428.846	102.058	79.5175	2429.01	-370.372	300.656	267.686		79.5175	2429.01	267.686
	-13.4918	-412.13	-79.7607	-76.4181	-2334.33	-289.454	381.574	348.604		-76.4181	-2334.33	348.604				13.7118	418.853	102.272	77.6647	2372.41	-371.146	299.882	266.912		77.6647	2372.41	266.912
	-13.1664	-402.191	-78.7096	-74.5752	-2278.04	-285.639	385.389	352.419		-74.5752	-2278.04	352.419				13.3849	408.866	102.663	75.8129	2315.84	-372.568	298.46	265.49		75.8129	2315.84	265.49
	-12.841	-392.252	-77.6586	-72.7322	-2221.74	-281.825	389.203	356.233		-72.7322	-2221.74	356.233				13.058	398.879	103.055	73.9611	2259.28	-373.99	297.038	264.068		73.9611	2259.28	264.068
	-12.5156	-382.313	-76.6075	-70.8892	-2165.44	-278.011	393.017	360.047		-70.8892	-2165.44	360.047				12.731	388.892	103.447	72.1093	2202.71	-375.412	295.616	262.646		72.1093	2202.71	262.646
	-12.1902	-372.373	-75.5565	-69.0463	-2109.15	-274.197	396.831	363.861		-69.0463	-2109.15	363.861				12.4041	378.905	103.839	70.2574	2146.14	-376.834	294.194	261.224		70.2574	2146.14	261.224
	-11.8649	-362.434	-74.5054	-67.2033	-2052.85	-270.382	400.646	367.676		-67.2033	-2052.85	367.676				12.078	368.944	104.651	68.4103	2089.72	-379.782	291.246	258.276		68.4103	2089.72	258.276
	-11.5395	-352.495	-73.4544	-65.3604	-1996.55	-266.568	404.46	371.49		-65.3604	-1996.55	371.49				11.7528	359.01	105.755	66.5685	2033.46	-383.789	287.239	254.269		66.5685	2033.46	254.269
	-11.2141	-342.555	-72.4033	-63.5174	-1940.26	-262.754	408.274	375.304		-63.5174	-1940.26	375.304				11.4276	349.077	106.86	64.7266	1977.19	-387.797	283.231	250.261		64.7266	1977.19	250.261
	-10.8887	-332.616	-71.3522	-61.6744	-1883.96	-258.939	412.089	379.119		-61.6744	-1883.96	379.119				11.1024	339.143	107.964	62.8847	1920.93	-391.804	279.224	246.254		62.8847	1920.93	246.254
	-10.5633	-322.677	-70.3012	-59.8315	-1827.66	-255.125	415.903	382.933		-59.8315	-1827.66	382.933				10.7773	329.212	109.091	61.0432	1864.68	-395.895	275.133	242.163		61.0432	1864.68	242.163
	-10.2378	-312.732	-69.3	-57.9875	-1771.34	-251.492	419.536	386.566		-57.9875	-1771.34	386.566				10.4537	319.327	110.564	59.2102	1808.69	-401.241	269.787	236.817		59.2102	1808.69	236.817
	-9.91219	-302.786	-68.3188	-56.1432	-1715	-247.931	423.097	390.127		-56.1432	-1715	390.127				10.13	309.441	112.037	57.3772	1752.69	-406.587	264.441	231.471		57.3772	1752.69	231.471
	-9.58658	-292.84	-67.3377	-54.299	-1658.66	-244.371	426.657	393.687		-54.299	-1658.66	393.687				9.80643	299.555	113.51	55.5442	1696.7	-411.933	259.095	226.125		55.5442	1696.7	226.125
	-9.26096	-282.893	-66.3565	-52.4547	-1602.32	-240.81	430.218	397.248		-52.4547	-1602.32	397.248				9.4828	289.67	114.984	53.7112	1640.71	-417.279	253.749	220.779		53.7112	1640.71	220.779
	-8.93535	-272.947	-65.3754	-50.6104	-1545.99	-237.249	433.779	400.809		-50.6104	-1545.99	400.809				9.16078	279.833	116.754	51.8873	1584.99	-423.705	247.323	214.353		51.8873	1584.99	214.353
	-8.60974	-263	-64.3942	-48.7661	-1489.65	-233.688	437.34	404.37		-48.7661	-1489.65	404.37				8.83683	269.937	118.157	50.0523	1528.94	-428.794	242.234	209.264		50.0523	1528.94	209.264
	-8.28413	-253.054	-63.413	-46.9218	-1433.31	-230.128	440.9	407.93		-46.9218	-1433.31	407.93				8.51317	260.05	119.623	48.2191	1472.94	-434.115	236.913	203.943		48.2191	1472.94	203.943
	-7.95744	-243.075	-62.8587	-45.0714	-1376.79	-228.116	442.912	409.942		-45.0714	-1376.79	409.942				8.19093	250.207	121.356	46.3939	1417.19	-440.403	230.625	197.655		46.3939	1417.19	197.655
	-7.63035	-233.083	-62.6148	-43.2188	-1320.2	-227.231	443.797	410.827		-43.2188	-1320.2	410.827				7.87505	240.558	123.963	44.6048	1362.54	-449.864	221.164	188.194		44.6048	1362.54	188.194
	-7.30325	-223.091	-62.371	-41.3661	-1263.6	-226.346	444.682	411.712		-41.3661	-1263.6	411.712				7.57189	231.297	127.724	42.8876	1310.08	-463.513	207.515	174.545		42.8876	1310.08	174.545
	-6.97616	-213.1	-62.1272	-39.5134	-1207.01	-225.461	445.567	412.597		-39.5134	-1207.01	412.597				7.2539	221.584	130.079	41.0866	1255.06	-472.062	198.966	165.996		41.0866	1255.06	165.996
	-6.64897	-203.105	-62.145	-37.6602	-1150.4	-225.526	445.502	412.532		-37.6602	-1150.4	412.532				6.94211	212.06	133.111	39.3206	1201.12	-483.064	187.964	154.994		39.3206	1201.12	154.994
	-6.32193	-193.115	-62.4479	-35.8078	-1093.82	-226.625	444.403	411.433		-35.8078	-1093.82	411.433				6.62541	202.385	135.623	37.5268	1146.32	-492.181	178.847	145.877		37.5268	1146.32	145.877
	-5.99489	-183.125	-62.7508	-33.9554	-1037.23	-227.725	443.303	410.333		-33.9554	-1037.23	410.333				6.32053	193.072	139.252	35.7999	1093.57	-505.351	165.677	132.707		35.7999	1093.57	132.707
	-5.66847	-173.154	-63.4383	-32.1066	-980.754	-230.219	440.809	407.839		-32.1066	-980.754	407.839				6.016	183.77	142.909	34.075	1040.88	-518.621	152.407	119.437		34.075	1040.88	119.437
	-5.35105	-163.458	-65.8637	-30.3087	-925.834	-239.021	432.007	399.037		-30.3087	-925.834	399.037				5.71726	174.644	146.988	32.3829	989.196	-533.424	137.604	104.634		32.3829	989.196	104.634
	-5.03447	-153.787	-68.3898	-28.5155	-871.06	-248.189	422.839	389.869		-28.5155	-871.06	389.869				5.45244	166.555	152.861	30.883	943.377	-554.737	116.291	83.3208		30.883	943.377	83.3208
	-4.72515	-144.338	-71.6497	-26.7636	-817.542	-260.019	411.009	378.039		-26.7636	-817.542	378.039				5.21982	159.449	159.893	29.5654	903.128	-580.257	90.7711	57.8011		29.5654	903.128	57.8011
	-4.41584	-134.89	-74.9096	-25.0116	-764.024	-271.849	399.179	366.209		-25.0116	-764.024	366.209				5.06388	154.686	168.684	28.6821	876.149	-612.16	58.8676	25.8976		28.6821	876.149	25.8976
	-4.10758	-125.474	-78.2624	-23.2656	-710.691	-284.017	387.011	354.041		-23.2656	-710.691	354.041				-33.4864	-510.904	109	-189.669	-2893.79	-395.564	275.464	242.494		-189.669	-2893.79	242.494
	-3.8235	-116.796	-83.2238	-21.6565	-661.539	-302.022	369.006	336.036		-21.6565	-661.539	336.036				-32.8346	-500.96	109.831	-185.977	-2837.47	-398.578	272.45	239.48		-185.977	-2837.47	239.48
	-3.53942	-108.118	-88.1852	-20.0475	-612.388	-320.027	351.001	318.031		-20.0475	-612.388	318.031				-32.1829	-491.016	110.661	-182.286	-2781.14	-401.592	269.436	236.466		-182.286	-2781.14	236.466
	-3.26429	-99.7139	-93.5975	-18.4892	-564.786	-339.668	331.36	298.39		-18.4892	-564.786	298.39				-31.5311	-481.071	111.491	-178.594	-2724.82	-404.606	266.422	233.452		-178.594	-2724.82	233.452
	-2.99468	-91.4779	-99.2628	-16.962	-518.137	-360.228	310.8	277.83		-16.962	-518.137	277.83				-30.8793	-471.127	112.322	-174.902	-2668.49	-407.619	263.409	230.439		-174.902	-2668.49	230.439
	-2.7684	-84.5659	-106.486	-15.6804	-478.987	-386.441	284.587	251.617		-15.6804	-478.987	251.617				-30.227	-461.174	113.037	-171.207	-2612.12	-410.214	260.814	227.844		-171.207	-2612.12	227.844
	-2.57885	-78.7757	-114.637	-14.6068	-446.19	-416.02	255.008	222.038		-14.6068	-446.19	222.038				-29.5731	-451.198	113.237	-167.504	-2555.61	-410.939	260.089	227.119		-167.504	-2555.61	227.119
	-2.40708	-73.5286	-123.148	-13.6338	-416.471	-446.908	224.12	191.15		-13.6338	-416.471	191.15				-28.9192	-441.221	113.437	-163.8	-2499.1	-411.665	259.363	226.393		-163.8	-2499.1	226.393
	-2.09839	-64.0992	-126.463	-11.8854	-363.062	-458.938	212.09	179.12		-11.8854	-363.062	179.12				-28.2653	-431.244	113.637	-160.096	-2442.6	-412.391	258.637	225.667		-160.096	-2442.6	225.667
	-1.78421	-54.5021	-129.256	-10.1059	-308.703	-469.072	201.956	168.986		-10.1059	-308.703	168.986				-27.6114	-421.268	113.837	-156.392	-2386.09	-413.116	257.912	224.942		-156.392	-2386.09	224.942
	-1.49698	-45.7279	-134.044	-8.47897	-259.006	-486.45	184.578	151.608		-8.47897	-259.006	151.608				-26.9576	-411.294	114.14	-152.69	-2329.59	-414.219	256.809	223.839		-152.69	-2329.59	223.839
	-1.21924	-37.2438	-139.33	-6.90584	-210.951	-505.634	165.394	132.424		-6.90584	-210.951	132.424				-26.3055	-401.345	114.907	-148.996	-2273.24	-417.002	254.026	221.056		-148.996	-2273.24	221.056
	-0.944764	-28.8595	-144.774	-5.3512	-163.462	-525.387	145.641	112.671		-5.3512	-163.462	112.671				-25.6534	-391.395	115.674	-145.303	-2216.89	-419.785	251.243	218.273		-145.303	-2216.89	218.273
	-0.675145	-20.6236	-150.439	-3.82406	-116.813	-545.947	125.081	92.1111		-3.82406	-116.813	92.1111				-25.0013	-381.446	116.441	-141.609	-2160.54	-422.569	248.459	215.489		-141.609	-2160.54	215.489
	-0.418134	-12.7727	-156.627	-2.36833	-72.3451	-568.405	102.623	69.6528		-2.36833	-72.3451	69.6528				-24.3492	-371.497	117.208	-137.915	-2104.18	-425.352	245.676	212.706		-137.915	-2104.18	212.706
	-0.210246	-6.42236	-164.349	-1.19085	-36.3766	-596.429	74.5995	41.6295		-1.19085	-36.3766	41.6295				-23.6971	-361.548	117.975	-134.222	-2047.83	-428.135	242.893	209.923		-134.222	-2047.83	209.923
	-0.00369398	-0.11284	-172.105	-0.020923	-0.63913	-624.574	46.4542	13.4842		-0.020923	-0.63913	13.4842				-23.0463	-351.618	118.963	-130.535	-1991.59	-431.719	239.309	206.339		-130.535	-1991.59	206.339
	0.107054	-3.27015	-181.515	0.606358	-18.5223	-658.722	12.3061	-20.6639		0.606358	-18.5223	-20.6639				-22.4045	-341.826	120.888	-126.9	-1936.12	-438.707	232.321	199.351		-126.9	-1936.12	199.351
	0.433858	-13.253	-182	2.4574	-75.0658	-660.483	10.5445	-22.4255		2.4574	-75.0658	-22.4255				-21.7631	-332.041	122.849	-123.268	-1880.7	-445.823	225.205	192.235		-123.268	-1880.7	192.235
	0.755853	-23.0889	-180.225	4.2812	-130.777	-654.041	16.9872	-15.9828		4.2812	-130.777	-15.9828				-21.1092	-322.064	123	-119.564	-1824.19	-446.371	224.657	191.687		-119.564	-1824.19	191.687
	1.03937	-31.7495	-175.233	5.88706	-179.831	-635.927	35.1007	2.13073		5.88706	-179.831	2.13073				-20.4552	-312.085	123	-115.859	-1767.67	-446.371	224.657	191.687		-115.859	-1767.67	191.687
	1.25992	-38.4867	-167.847	7.13629	-217.991	-609.121	61.9069	28.9369		7.13629	-217.991	28.9369				-19.8011	-302.107	123	-112.155	-1711.15	-446.371	224.657	191.687		-112.155	-1711.15	191.687
	1.44519	-44.146	-159.604	8.18564	-250.045	-579.209	91.8192	58.8492		8.18564	-250.045	58.8492				-19.1487	-292.153	123.705	-108.46	-1654.77	-448.928	222.1	189.13		-108.46	-1654.77	189.13
	1.56699	-47.8667	-150.323	8.87554	-271.12	-545.527	125.501	92.531		8.87554	-271.12	92.531				-18.4971	-282.211	124.559	-104.769	-1598.46	-452.027	219.001	186.031		-104.769	-1598.46	186.031
	1.66867	-50.9727	-140.818	9.45147	-288.713	-511.033	159.995	127.025		9.45147	-288.713	127.025				-17.8454	-272.269	125.413	-101.078	-1542.15	-455.126	215.902	182.932		-101.078	-1542.15	182.932
	1.66867	-50.9727	-130.818	9.45147	-288.713	-474.743	196.285	163.315		9.45147	-288.713	163.315				-17.1942	-262.332	126.33	-97.3888	-1485.87	-458.456	212.572	179.602		-97.3888	-1485.87	179.602
	1.8125	-55.3662	-121.836	10.2661	-313.598	-442.147	228.881	195.911		10.2661	-313.598	195.911				-16.5438	-252.41	127.388	-93.7051	-1429.66	-462.296	208.732	175.762		-93.7051	-1429.66	175.762
	1.9838	-60.5988	-113.316	11.2364	-343.236	-411.228	259.8	226.83		11.2364	-343.236	226.83				-15.8934	-242.487	128.446	-90.0214	-1373.46	-466.134	204.894	171.924		-90.0214	-1373.46	171.924
	2.25047	-68.7449	-107.522	12.7468	-389.375	-390.201	280.827	247.857		12.7468	-389.375	247.857				-15.2431	-232.564	129.504	-86.3377	-1317.26	-469.974	201.054	168.084		-86.3377	-1317.26	168.084
	2.57052	-78.5211	-105.443	14.5596	-444.749	-382.656	288.372	255.402		14.5596	-444.749	255.402				-14.5927	-222.642	130.562	-82.654	-1261.06	-473.813	197.215	164.245		-82.654	-1261.06	164.245
	2.89738	-88.5059	-105	16.411	-501.303	-381.048	289.98	257.01		16.411	-501.303	257.01				-13.9607	-212.999	133.132	-79.0741	-1206.44	-483.142	187.886	154.916		-79.0741	-1206.44	154.916
	3.21248	-98.1311	-102.306	18.1957	-555.821	-371.272	299.756	266.786		18.1957	-555.821	266.786				-13.3502	-203.685	136.722	-75.6165	-1153.68	-496.169	174.859	141.889		-75.6165	-1153.68	141.889
	3.53297	-107.921	-100.293	20.011	-611.272	-363.967	307.061	274.091		20.011	-611.272	274.091				-12.7398	-194.372	140.312	-72.159	-1100.93	-509.196	161.832	128.862		-72.159	-1100.93	128.862
	3.8411	-117.334	-96.9299	21.7562	-664.585	-351.762	319.266	286.296		21.7562	-664.585	286.296				-12.2427	-186.788	146.811	-69.3436	-1057.98	-532.783	138.245	105.275		-69.3436	-1057.98	105.275
	4.14546	-126.631	-93.2597	23.4801	-717.244	-338.442	332.586	299.616		23.4801	-717.244	299.616				-11.7803	-179.732	153.882	-66.7241	-1018.01	-558.444	112.584	79.6142		-66.7241	-1018.01	79.6142
	4.44829	-135.881	-89.4734	25.1954	-769.64	-324.702	346.326	313.356		25.1954	-769.64	313.356				-11.3576	-173.284	161.514	-64.3304	-981.492	-586.14	84.8881	51.9181		-64.3304	-981.492	51.9181
	4.74778	-145.03	-85.4463	26.8917	-821.457	-310.087	360.941	327.971		26.8917	-821.457	327.971				-11.2127	-171.073	171.266	-63.5094	-968.966	-621.528	49.5	16.53		-63.5094	-968.966	16.53
	5.04043	-153.969	-80.9742	28.5493	-872.091	-293.858	377.17	344.2		28.5493	-872.091	344.2				-11.0677	-168.861	181.017	-62.6884	-956.44	-656.916	14.1122	-18.8578		-62.6884	-956.44	-18.8578
	5.34821	-163.371	-77.5808	30.2926	-925.342	-281.543	389.485	356.515		30.2926	-925.342	356.515				33.2902	507.91	101	188.558	2876.84	-366.532	304.496	271.526		188.558	2876.84	271.526
	5.67302	-173.293	-76.3775	32.1323	-981.541	-277.176	393.852	360.882		32.1323	-981.541	360.882				32.6362	497.932	101	184.853	2820.32	-366.532	304.496	271.526		184.853	2820.32	271.526
	5.99783	-183.215	-75.1742	33.9721	-1037.74	-272.809	398.219	365.249		33.9721	-1037.74	365.249				31.9822	487.954	100.854	181.149	2763.8	-366.001	305.027	272.057		181.149	2763.8	272.057
	6.32265	-193.137	-73.9712	35.8119	-1093.94	-268.444	402.584	369.614		35.8119	-1093.94	369.614				31.3289	477.987	100.367	177.449	2707.35	-364.233	306.795	273.825		177.449	2707.35	273.825
	6.64751	-203.06	-72.7797	37.6519	-1150.15	-264.12	406.908	373.938		37.6519	-1150.15	373.938				30.6757	468.021	99.8793	173.749	2650.9	-362.465	308.563	275.593		173.749	2650.9	275.593
	6.97236	-212.984	-71.5883	39.4919	-1206.35	-259.796	411.232	378.262		39.4919	-1206.35	378.262				30.0224	458.054	99.392	170.049	2594.45	-360.697	310.331	277.361		170.049	2594.45	277.361
	7.29872	-222.953	-70.8732	41.3404	-1262.82	-257.201	413.827	380.857		41.3404	-1262.82	380.857				29.3686	448.079	99.1264	166.346	2537.95	-359.733	311.295	278.325		166.346	2537.95	278.325
	7.62581	-232.944	-70.6233	43.193	-1319.41	-256.294	414.734	381.764		43.193	-1319.41	381.764				28.716	438.121	99.7703	162.649	2481.54	-362.069	308.959	275.989		162.649	2481.54	275.989
	7.9529	-242.936	-70.3734	45.0457	-1376	-255.387	415.641	382.671		45.0457	-1376	382.671				28.0633	428.163	100.414	158.952	2425.14	-364.406	306.622	273.652		158.952	2425.14	273.652
	8.27999	-252.927	-70.1234	46.8984	-1432.6	-254.48	416.548	383.578		46.8984	-1432.6	383.578				27.4106	418.205	101.063	155.256	2368.74	-366.759	304.269	271.299		155.256	2368.74	271.299
	8.60716	-262.922	-70.2052	48.7515	-1489.2	-254.777	416.251	383.281		48.7515	-1489.2	383.281				26.7582	408.251	101.759	151.56	2312.36	-369.285	301.743	268.773		151.56	2312.36	268.773
	8.93409	-272.908	-70.6103	50.6032	-1545.77	-256.247	414.781	381.811		50.6032	-1545.77	381.811				26.1057	398.297	102.455	147.865	2255.98	-371.811	299.217	266.247		147.865	2255.98	266.247
	9.26101	-282.895	-71.0154	52.4549	-1602.33	-257.717	413.311	380.341		52.4549	-1602.33	380.341				25.4533	388.342	103.15	144.169	2199.59	-374.336	296.692	263.722		144.169	2199.59	263.722
	9.58793	-292.881	-71.4205	54.3066	-1658.9	-259.187	411.841	378.871		54.3066	-1658.9	378.871				24.8009	378.388	103.847	140.474	2143.21	-376.862	294.166	261.196		140.474	2143.21	261.196
	9.91485	-302.867	-71.8255	56.1584	-1715.46	-260.657	410.371	377.401		56.1584	-1715.46	377.401				24.1476	368.421	104.325	136.773	2086.76	-378.597	292.431	259.461		136.773	2086.76	259.461
	10.2418	-312.854	-72.2306	58.0101	-1772.02	-262.127	408.901	375.931		58.0101	-1772.02	375.931				23.4941	358.451	104.741	133.072	2030.29	-380.108	290.92	257.95		133.072	2030.29	257.95
	10.5687	-322.84	-72.6357	59.8618	-1828.59	-263.597	407.431	374.461		59.8618	-1828.59	374.461				22.8406	348.481	105.157	129.371	1973.82	-381.618	289.41	256.44		129.371	1973.82	256.44
	10.8956	-332.826	-73.054	61.7134	-1885.15	-265.115	405.913	372.943		61.7134	-1885.15	372.943				22.1872	338.511	105.573	125.67	1917.35	-383.129	287.899	254.929		125.67	1917.35	254.929
	11.2223	-342.806	-73.5909	63.5639	-1941.68	-267.064	403.964	370.994		63.5639	-1941.68	370.994				21.5337	328.541	105.99	121.968	1860.88	-384.64	286.388	253.418		121.968	1860.88	253.418
	11.549	-352.787	-74.1277	65.4145	-1998.21	-269.012	402.016	369.046		65.4145	-1998.21	369.046				20.8843	318.633	107.174	118.29	1804.75	-388.937	282.091	249.121		118.29	1804.75	249.121
	11.8758	-362.767	-74.6646	67.265	-2054.73	-270.96	400.068	367.098		67.265	-2054.73	367.098				20.235	308.726	108.377	114.612	1748.65	-393.304	277.724	244.754		114.612	1748.65	244.754
	12.2025	-372.747	-75.2014	69.1156	-2111.26	-272.908	398.12	365.15		69.1156	-2111.26	365.15				19.5857	298.82	109.58	110.935	1692.54	-397.671	273.357	240.387		110.935	1692.54	240.387
	12.5292	-382.727	-75.7383	70.9662	-2167.79	-274.857	396.171	363.201		70.9662	-2167.79	363.201				18.9364	288.914	110.784	107.257	1636.43	-402.037	268.991	236.021		107.257	1636.43	236.021
	12.8559	-392.708	-76.2752	72.8167	-2224.32	-276.805	394.223	361.253		72.8167	-2224.32	361.253				18.2872	279.008	111.987	103.58	1580.32	-406.404	264.624	231.654		103.58	1580.32	231.654
	13.1826	-402.688	-76.812	74.6673	-2280.85	-278.753	392.275	359.305		74.6673	-2280.85	359.305				17.6379	269.102	113.19	99.9021	1524.21	-410.771	260.257	227.287		99.9021	1524.21	227.287
	13.5094	-412.668	-77.3489	76.5178	-2337.38	-280.701	390.327	357.357		76.5178	-2337.38	357.357				16.9945	259.286	114.987	96.2579	1468.61	-417.291	253.737	220.767		96.2579	1468.61	220.767
	13.8361	-422.648	-77.8857	78.3684	-2393.91	-282.65	388.378	355.408		78.3684	-2393.91	355.408				16.3702	249.761	117.97	92.722	1414.66	-428.115	242.913	209.943		92.722	1414.66	209.943
	14.163	-432.635	-78.2777	80.2202	-2450.47	-284.072	386.956	353.986		80.2202	-2450.47	353.986				15.746	240.237	120.952	89.1862	1360.72	-438.94	232.088	199.118		89.1862	1360.72	199.118
	14.49	-442.624	-78.6304	82.0723	-2507.05	-285.352	385.676	352.706		82.0723	-2507.05	352.706				15.1217	230.713	123.935	85.6503	1306.77	-449.764	221.264	188.294		85.6503	1306.77	188.294
	14.817	-452.612	-78.9831	83.9243	-2563.62	-286.632	384.396	351.426		83.9243	-2563.62	351.426				14.5033	221.277	127.189	82.1475	1253.33	-461.573	209.455	176.485		82.1475	1253.33	176.485
	15.144	-462.601	-79.3358	85.7764	-2620.2	-287.912	383.116	350.146		85.7764	-2620.2	350.146				13.885	211.844	130.449	78.6454	1199.9	-473.403	197.625	164.655		78.6454	1199.9	164.655
	15.471	-472.589	-79.6885	87.6285	-2676.77	-289.192	381.836	348.866		87.6285	-2676.77	348.866				13.2667	202.41	133.709	75.1432	1146.46	-485.233	185.795	152.825		75.1432	1146.46	152.825
	15.7979	-482.577	-80.0413	89.4806	-2733.35	-290.472	380.556	347.586		89.4806	-2733.35	347.586				12.661	193.169	137.482	71.7127	1094.12	-498.928	172.1	139.13		71.7127	1094.12	139.13
	16.1249	-492.566	-80.394	91.3326	-2789.92	-291.752	379.276	346.306		91.3326	-2789.92	346.306				12.0567	183.949	141.306	68.2897	1041.9	-512.804	158.224	125.254		68.2897	1041.9	125.254
	16.4519	-502.554	-80.7467	93.1847	-2846.5	-293.032	377.996	345.026		93.1847	-2846.5	345.026				11.4523	174.729	145.13	64.8667	989.674	-526.679	144.349	111.379		64.8667	989.674	111.379
	-33.4864	-510.904	-88	-189.669	-2893.79	-319.355	351.673	318.703		-189.669	-2893.79	318.703				10.8964	166.247	150.398	61.7179	941.633	-545.797	125.231	92.261		61.7179	941.633	92.261
	-32.8341	-500.951	-87.2773	-185.974	-2837.42	-316.732	354.296	321.326		-185.974	-2837.42	321.326				10.3575	158.024	156.063	58.6653	895.059	-566.357	104.671	71.7014		58.6653	895.059	71.7014
	-32.1818	-490.999	-86.5545	-182.28	-2781.05	-314.109	356.919	323.949		-182.28	-2781.05	323.949				9.94786	151.775	163.859	56.3453	859.663	-594.649	76.3788	43.4088		56.3453	859.663	43.4088
	-31.5294	-481.046	-85.8318	-178.585	-2724.68	-311.486	359.542	326.572		-178.585	-2724.68	326.572				-50.1848	-509.535	111	-284.25	-2886.04	-402.822	268.206	235.236		-284.25	-2886.04	235.236
	-30.8771	-471.094	-85.109	-174.89	-2668.3	-308.863	362.165	329.195		-174.89	-2668.3	329.195				-49.2053	-499.59	111.384	-278.702	-2829.71	-404.217	266.811	233.841		-278.702	-2829.71	233.841
	-30.2248	-461.141	-84.3863	-171.195	-2611.93	-306.24	364.788	331.818		-171.195	-2611.93	331.818				-48.2259	-489.646	111.769	-273.154	-2773.38	-405.612	265.416	232.446		-273.154	-2773.38	232.446
	-29.5725	-451.189	-83.6635	-167.5	-2555.56	-303.617	367.411	334.441		-167.5	-2555.56	334.441				-47.2464	-479.701	112.153	-267.607	-2717.06	-407.007	264.021	231.051		-267.607	-2717.06	231.051
	-28.9203	-441.238	-82.9139	-163.806	-2499.2	-300.897	370.131	337.161		-163.806	-2499.2	337.161				-46.267	-469.757	112.537	-262.059	-2660.73	-408.401	262.627	229.657		-262.059	-2660.73	229.657
	-28.2699	-431.315	-81.8628	-160.122	-2442.99	-297.083	373.945	340.975		-160.122	-2442.99	340.975				-45.2875	-459.812	112.922	-256.511	-2604.4	-409.796	261.232	228.262		-256.511	-2604.4	228.262
	-27.6195	-421.392	-80.8118	-156.438	-2386.79	-293.268	377.76	344.79		-156.438	-2386.79	344.79				-44.3085	-449.872	113.398	-250.966	-2548.1	-411.523	259.505	226.535		-250.966	-2548.1	226.535
	-26.9691	-411.468	-79.7607	-152.754	-2330.58	-289.454	381.574	348.604		-152.754	-2330.58	348.604				-43.3295	-439.932	113.897	-245.421	-2491.8	-413.336	257.692	224.722		-245.421	-2491.8	224.722
	-26.3187	-401.545	-78.7096	-149.07	-2274.38	-285.639	385.389	352.419		-149.07	-2274.38	352.419				-42.3506	-429.993	114.396	-239.876	-2435.51	-415.148	255.88	222.91		-239.876	-2435.51	222.91
	-25.6682	-391.622	-77.6586	-145.387	-2218.17	-281.825	389.203	356.233		-145.387	-2218.17	356.233				-41.3716	-420.053	114.896	-234.332	-2379.21	-416.96	254.068	221.098		-234.332	-2379.21	221.098
	-25.0178	-381.698	-76.6075	-141.703	-2161.96	-278.011	393.017	360.047		-141.703	-2161.96	360.047				-40.3927	-410.114	115.395	-228.787	-2322.91	-418.772	252.256	219.286		-228.787	-2322.91	219.286
	-24.3674	-371.775	-75.5565	-138.019	-2105.76	-274.197	396.831	363.861		-138.019	-2105.76	363.861				-39.4137	-400.174	115.894	-223.242	-2266.61	-420.585	250.443	217.473		-223.242	-2266.61	217.473
	-23.717	-361.852	-74.5054	-134.335	-2049.55	-270.382	400.646	367.676		-134.335	-2049.55	367.676				-38.4336	-390.223	116	-217.69	-2210.25	-420.967	250.061	217.091		-217.69	-2210.25	217.091
	-23.0666	-351.928	-73.4544	-130.651	-1993.34	-266.568	404.46	371.49		-130.651	-1993.34	371.49				-37.4549	-380.286	116.542	-212.147	-2153.96	-422.933	248.095	215.125		-212.147	-2153.96	215.125
	-22.4162	-342.005	-72.4033	-126.967	-1937.14	-262.754	408.274	375.304		-126.967	-1937.14	375.304				-36.4807	-370.395	117.646	-206.629	-2097.94	-426.941	244.087	211.117		-206.629	-2097.94	211.117
	-21.7658	-332.082	-71.3522	-123.283	-1880.93	-258.939	412.089	379.119		-123.283	-1880.93	379.119				-35.5272	-360.714	119.962	-201.228	-2043.1	-435.347	235.681	202.711		-201.228	-2043.1	202.711
	-21.1154	-322.158	-70.3012	-119.599	-1824.73	-255.125	415.903	382.933		-119.599	-1824.73	382.933				-34.5731	-351.027	122.255	-195.824	-1988.24	-443.667	227.361	194.391		-195.824	-1988.24	194.391
	-20.4646	-312.23	-69.3	-115.913	-1768.49	-251.492	419.536	386.566		-115.913	-1768.49	386.566				-33.5935	-341.081	122.596	-190.276	-1931.9	-444.903	226.125	193.155		-190.276	-1931.9	193.155
	-19.8138	-302.3	-68.3188	-112.226	-1712.24	-247.931	423.097	390.127		-112.226	-1712.24	390.127				-32.6154	-331.15	121.952	-184.736	-1875.65	-442.566	228.462	195.492		-184.736	-1875.65	195.492
	-19.1629	-292.369	-67.3377	-108.54	-1656	-244.371	426.657	393.687		-108.54	-1656	393.687				-31.6373	-321.218	121.308	-179.195	-1819.4	-440.23	230.798	197.828		-179.195	-1819.4	197.828
	-18.512	-282.439	-66.3565	-104.853	-1599.75	-240.81	430.218	397.248		-104.853	-1599.75	397.248				-30.6575	-311.271	121	-173.646	-1763.06	-439.113	231.915	198.945		-173.646	-1763.06	198.945
	-17.8611	-272.508	-65.3754	-101.167	-1543.5	-237.249	433.779	400.809		-101.167	-1543.5	400.809				-29.6774	-301.319	121	-168.095	-1706.69	-439.113	231.915	198.945		-168.095	-1706.69	198.945
	-17.2103	-262.578	-64.3942	-97.48	-1487.26	-233.688	437.34	404.37		-97.48	-1487.26	404.37				-28.6972	-291.368	121	-162.543	-1650.32	-439.113	231.915	198.945		-162.543	-1650.32	198.945
	-16.5594	-252.647	-63.413	-93.7934	-1431.01	-230.128	440.9	407.93		-93.7934	-1431.01	407.93				-27.717	-281.416	121	-156.991	-1593.96	-439.113	231.915	198.945		-156.991	-1593.96	198.945
	-15.9064	-242.684	-62.8587	-90.0946	-1374.58	-228.116	442.912	409.942		-90.0946	-1374.58	409.942				-26.7374	-271.47	121.346	-151.443	-1537.62	-440.369	230.659	197.689		-151.443	-1537.62	197.689
	-15.2525	-232.708	-62.6148	-86.3912	-1318.08	-227.231	443.797	410.827		-86.3912	-1318.08	410.827				-25.769	-261.637	122.89	-145.957	-1481.93	-445.972	225.056	192.086		-145.957	-1481.93	192.086
	-14.5987	-222.733	-62.371	-82.6879	-1261.57	-226.346	444.682	411.712		-82.6879	-1261.57	411.712				-24.8006	-251.805	124.434	-140.472	-1426.24	-451.574	219.454	186.484		-140.472	-1426.24	186.484
	-13.9448	-212.757	-62.1272	-78.9845	-1205.07	-225.461	445.567	412.597		-78.9845	-1205.07	412.597				-23.8322	-241.972	125.978	-134.987	-1370.55	-457.176	213.852	180.882		-134.987	-1370.55	180.882
	-13.2908	-202.779	-62.145	-75.28	-1148.55	-225.526	445.502	412.532		-75.28	-1148.55	412.532				-22.9261	-232.773	129.792	-129.855	-1318.44	-471.019	200.009	167.039		-129.855	-1318.44	167.039
	-12.6371	-192.805	-62.4479	-71.5773	-1092.06	-226.625	444.403	411.433		-71.5773	-1092.06	411.433				-22.0214	-223.587	133.638	-124.73	-1266.41	-484.977	186.051	153.081		-124.73	-1266.41	153.081
	-11.9834	-182.831	-62.7508	-67.8745	-1035.56	-227.725	443.303	410.333		-67.8745	-1035.56	410.333				-21.1573	-214.814	138.36	-119.836	-1216.72	-502.113	168.915	135.945		-119.836	-1216.72	135.945
	-11.3309	-172.876	-63.4383	-64.1788	-979.179	-230.219	440.809	407.839		-64.1788	-979.179	407.839				-20.3732	-206.852	144.36	-115.395	-1171.63	-523.887	147.141	114.171		-115.395	-1171.63	114.171
	-10.6964	-163.195	-65.8637	-60.5849	-924.347	-239.021	432.007	399.037		-60.5849	-924.347	399.037				-19.589	-198.891	150.36	-110.954	-1126.53	-545.661	125.367	92.397		-110.954	-1126.53	92.397
	-10.0635	-153.54	-68.3898	-57.0006	-869.66	-248.189	422.839	389.869		-57.0006	-869.66	389.869				-18.8049	-190.929	156.36	-106.512	-1081.44	-567.435	103.593	70.6229		-106.512	-1081.44	70.6229
	-9.44525	-144.107	-71.6497	-53.4985	-816.229	-260.019	411.009	378.039		-53.4985	-816.229	378.039				-18.2165	-184.955	164.357	-103.179	-1047.6	-596.458	74.5701	41.6001		-103.179	-1047.6	41.6001
	-8.82694	-134.673	-74.9096	-49.9964	-762.797	-271.849	399.179	366.209		-49.9964	-762.797	366.209				-17.6544	-179.248	172.55	-99.9955	-1015.27	-626.188	44.84	11.87		-99.9955	-1015.27	11.87
	-8.21077	-125.272	-78.2624	-46.5063	-709.549	-284.017	387.011	354.041		-46.5063	-709.549	354.041				49.8907	506.549	101	282.584	2869.13	-366.532	304.496	271.526		282.584	2869.13	271.526
	-7.64291	-116.608	-83.2238	-43.2899	-660.476	-302.022	369.006	336.036		-43.2899	-660.476	336.036				48.9107	496.599	101.189	277.033	2812.77	-367.216	303.812	270.842		277.033	2812.77	270.842
	-7.07505	-107.944	-88.1852	-40.0735	-611.404	-320.027	351.001	318.031		-40.0735	-611.404	318.031				47.9307	486.649	101.377	271.483	2756.41	-367.901	303.127	270.157		271.483	2756.41	270.157
	-6.52509	-99.5537	-93.5975	-36.9585	-563.878	-339.668	331.36	298.39		-36.9585	-563.878	298.39				46.9507	476.699	101.566	265.932	2700.05	-368.586	302.442	269.472		265.932	2700.05	269.472
	-5.98615	-91.3309	-99.2628	-33.9059	-517.304	-360.228	310.8	277.83		-33.9059	-517.304	277.83				45.9707	466.749	101.755	260.381	2643.69	-369.27	301.758	268.788		260.381	2643.69	268.788
	-5.63032	-85.9021	-107.653	-31.8905	-486.555	-390.677	280.351	247.381		-31.8905	-486.555	247.381				44.9907	456.799	101.943	254.83	2587.34	-369.955	301.073	268.103		254.83	2587.34	268.103
	-5.22715	-79.7509	-115.527	-29.6069	-451.714	-419.252	251.776	218.806		-29.6069	-451.714	218.806				44.0113	446.854	102.327	249.283	2531.01	-371.349	299.679	266.709		249.283	2531.01	266.709
	-4.85168	-74.0224	-123.715	-27.4802	-419.267	-448.967	222.061	189.091		-27.4802	-419.267	189.091				43.0322	436.913	102.796	243.737	2474.7	-373.048	297.98	265.01		243.737	2474.7	265.01
	-4.28937	-65.4431	-128.822	-24.2952	-370.674	-467.5	203.528	170.558		-24.2952	-370.674	170.558				42.0531	426.972	103.264	238.191	2418.4	-374.747	296.281	263.311		238.191	2418.4	263.311
	-3.65167	-55.7138	-131.043	-20.6833	-315.566	-475.56	195.468	162.498		-20.6833	-315.566	162.498				41.074	417.031	103.732	232.646	2362.09	-376.447	294.581	261.611		232.646	2362.09	261.611
	-3.0458	-46.47	-134.81	-17.2516	-263.209	-489.228	181.8	148.83		-17.2516	-263.209	148.83				40.0949	407.09	104.2	227.1	2305.79	-378.146	292.882	259.912		227.1	2305.79	259.912
	-2.45752	-37.4944	-139.179	-13.9195	-212.371	-505.086	165.942	132.972		-13.9195	-212.371	132.972				39.1158	397.149	104.668	221.554	2249.48	-379.845	291.183	258.213		221.554	2249.48	258.213
	-1.90735	-29.1006	-144.587	-10.8034	-164.827	-524.709	146.319	113.349		-10.8034	-164.827	113.349				38.1368	387.209	105.156	216.009	2193.18	-381.615	289.413	256.443		216.009	2193.18	256.443
	-1.36806	-20.8726	-150.244	-7.7488	-118.224	-545.241	125.787	92.8169		-7.7488	-118.224	92.8169				37.158	377.272	105.691	210.465	2136.89	-383.557	287.471	254.501		210.465	2136.89	254.501
	-0.853419	-13.0207	-156.415	-4.83382	-73.7498	-567.636	103.392	70.4218		-4.83382	-73.7498	70.4218				36.1793	367.334	106.226	204.922	2080.6	-385.498	285.53	252.56		204.922	2080.6	252.56
	-0.434179	-6.62429	-164.091	-2.45922	-37.5204	-595.49	75.5379	42.5679		-2.45922	-37.5204	42.5679				35.2005	357.397	106.761	199.378	2024.32	-387.439	283.589	250.619		199.378	2024.32	250.619
	-0.0212102	-0.323606	-171.845	-0.120136	-1.83292	-623.631	47.397	14.427		-0.120136	-1.83292	14.427				34.2217	347.459	107.296	193.834	1968.03	-389.381	281.647	248.677		193.834	1968.03	248.677
	0.206981	-3.15792	-181.217	1.17235	-17.8867	-657.641	13.3872	-19.5828		1.17235	-17.8867	-19.5828				33.243	337.521	107.831	188.29	1911.74	-391.322	279.706	246.736		188.29	1911.74	246.736
	0.859037	-13.1064	-181.994	4.86564	-74.2353	-660.461	10.5667	-22.4033		4.86564	-74.2353	-22.4033				32.2644	327.586	108.402	182.748	1855.47	-393.393	277.635	244.665		182.748	1855.47	244.665
	1.50301	-22.9315	-180.246	8.51314	-129.885	-654.12	16.9084	-16.0616		8.51314	-129.885	-16.0616				31.2859	317.651	108.989	177.205	1799.2	-395.524	275.504	242.534		177.205	1799.2	242.534
	2.07109	-31.5987	-175.291	11.7308	-178.977	-636.136	34.8917	1.9217		11.7308	-178.977	1.9217				30.3074	307.716	109.576	171.663	1742.93	-397.655	273.373	240.403		171.663	1742.93	240.403
	2.51364	-38.3507	-167.928	14.2374	-217.221	-609.416	61.6119	28.6419		14.2374	-217.221	28.6419				29.3292	297.785	110.208	166.123	1686.67	-399.949	271.079	238.109		166.123	1686.67	238.109
	2.88479	-44.0134	-159.694	16.3396	-249.294	-579.535	91.493	58.523		16.3396	-249.294	58.523				28.3518	287.861	110.956	160.586	1630.46	-402.663	268.365	235.395		160.586	1630.46	235.395
	3.12972	-47.7502	-150.422	17.7269	-270.46	-545.885	125.143	92.1728		17.7269	-270.46	92.1728				27.3744	277.937	111.704	155.05	1574.25	-405.377	265.651	232.681		155.05	1574.25	232.681
	3.3334	-50.8579	-140.919	18.8806	-288.062	-511.4	159.628	126.658		18.8806	-288.062	126.658				26.3969	268.013	112.452	149.514	1518.04	-408.091	262.937	229.967		149.514	1518.04	229.967
	3.33556	-50.8908	-130.919	18.8928	-288.249	-475.11	195.918	162.948		18.8928	-288.249	162.948				25.4229	258.123	113.571	143.997	1462.03	-412.153	258.875	225.905		143.997	1462.03	225.905
	3.62046	-55.2375	-121.918	20.5065	-312.869	-442.443	228.585	195.615		20.5065	-312.869	195.615				24.4651	248.399	115.695	138.572	1406.95	-419.862	251.166	218.196		138.572	1406.95	218.196
	3.92296	-59.8529	-113.052	22.2199	-339.01	-410.268	260.76	227.79		22.2199	-339.01	227.79				23.5073	238.674	117.82	133.147	1351.86	-427.572	243.456	210.486		133.147	1351.86	210.486
	4.51074	-68.8205	-108.666	25.5491	-389.804	-394.352	276.676	243.706		25.5491	-389.804	243.706				22.5624	229.08	120.478	127.795	1297.52	-437.219	233.809	200.839		127.795	1297.52	200.839
	5.16402	-78.7877	-108.19	29.2493	-446.259	-392.626	278.402	245.432		29.2493	-446.259	245.432				21.6189	219.5	123.186	122.451	1243.26	-447.045	223.983	191.013		122.451	1243.26	191.013
	5.81489	-88.718	-107.208	32.9359	-502.505	-389.06	281.968	248.998		32.9359	-502.505	248.998				20.6753	209.92	125.893	117.106	1189	-456.87	214.158	181.188		117.106	1189	181.188
	6.3938	-97.5506	-102.555	36.2149	-552.533	-372.174	298.854	265.884		36.2149	-552.533	265.884				19.7774	200.803	129.903	112.02	1137.36	-471.422	199.606	166.636		112.02	1137.36	166.636
	7.03229	-107.292	-100.387	39.8313	-607.709	-364.308	306.72	273.75		39.8313	-607.709	273.75				18.9206	192.104	134.759	107.167	1088.09	-489.046	181.982	149.012		107.167	1088.09	149.012
	7.64964	-116.711	-97.0852	43.328	-661.058	-352.325	318.703	285.733		43.328	-661.058	285.733				18.0604	183.37	139.554	102.295	1038.62	-506.445	164.583	131.613		102.295	1038.62	131.613
	8.25839	-125.999	-93.4291	46.776	-713.664	-339.057	331.971	299.001		46.776	-713.664	299.001				17.1974	174.608	144.295	97.4069	988.989	-523.65	147.378	114.408		97.4069	988.989	114.408
	8.86387	-135.237	-89.6482	50.2055	-765.988	-325.336	345.692	312.722		50.2055	-765.988	312.722				16.3344	165.845	149.036	92.5188	939.359	-540.855	130.173	97.203		92.5188	939.359	97.203
	9.46285	-144.375	-85.6322	53.5981	-817.75	-310.762	360.266	327.296		53.5981	-817.75	327.296				15.5637	158.021	155.215	88.1537	895.039	-563.279	107.749	74.7792		88.1537	895.039	74.7792
	10.0862	-153.886	-82.6051	57.1288	-871.617	-299.776	371.252	338.282		57.1288	-871.617	338.282				14.9307	151.594	162.85	84.5683	858.637	-590.987	80.0412	47.0712		84.5683	858.637	47.0712
	10.7132	-163.453	-79.763	60.6805	-925.806	-289.462	381.566	348.596		60.6805	-925.806	348.596				-66.5684	-505.637	111	-377.047	-2863.96	-402.822	268.206	235.236		-377.047	-2863.96	235.236
	11.3299	-172.861	-76.4325	64.1735	-979.098	-277.376	393.652	360.682		64.1735	-979.098	360.682				-65.2663	-495.746	111.696	-369.672	-2807.94	-405.348	265.68	232.71		-369.672	-2807.94	232.71
	11.9789	-182.763	-75.1933	67.8494	-1035.18	-272.879	398.149	365.179		67.8494	-1035.18	365.179				-63.9642	-485.856	112.392	-362.297	-2751.92	-407.874	263.154	230.184		-362.297	-2751.92	230.184
	12.6282	-192.669	-73.9903	71.527	-1091.29	-268.513	402.515	369.545		71.527	-1091.29	369.545				-62.6621	-475.966	113.088	-354.922	-2695.9	-410.4	260.628	227.658		-354.922	-2695.9	227.658
	13.2776	-202.577	-72.7986	75.2051	-1147.41	-264.188	406.84	373.87		75.2051	-1147.41	373.87				-61.36	-466.075	113.784	-347.547	-2639.88	-412.925	258.103	225.133		-347.547	-2639.88	225.133
	13.927	-212.484	-71.6072	78.8831	-1203.52	-259.865	411.163	378.193		78.8831	-1203.52	378.193				-60.0556	-456.168	114.153	-340.159	-2583.76	-414.266	256.762	223.792		-340.159	-2583.76	223.792
	14.5793	-222.437	-70.8845	82.578	-1259.9	-257.242	413.786	380.816		82.578	-1259.9	380.816				-58.7507	-446.256	114.375	-332.767	-2527.62	-415.072	255.956	222.986		-332.767	-2527.62	222.986
	15.2331	-232.412	-70.6272	86.2812	-1316.4	-256.308	414.72	381.75		86.2812	-1316.4	381.75				-57.4457	-436.344	114.598	-325.376	-2471.48	-415.878	255.15	222.18		-325.376	-2471.48	222.18
	15.8869	-242.388	-70.3773	89.9845	-1372.9	-255.401	415.627	382.657		89.9845	-1372.9	382.657				-56.1408	-426.432	114.82	-317.985	-2415.33	-416.684	254.344	221.374		-317.985	-2415.33	221.374
	16.5407	-252.363	-70.1274	93.6878	-1429.4	-254.494	416.534	383.564		93.6878	-1429.4	383.564				-54.8363	-416.523	115.157	-310.596	-2359.21	-417.908	253.12	220.15		-310.596	-2359.21	220.15
	17.1948	-262.341	-70.2039	97.3922	-1485.92	-254.772	416.256	383.286		97.3922	-1485.92	383.286				-53.5355	-406.643	115.987	-303.228	-2303.25	-420.922	250.106	217.136		-303.228	-2303.25	217.136
	17.8483	-272.312	-70.6039	101.094	-1542.39	-256.224	414.804	381.834		101.094	-1542.39	381.834				-52.2348	-396.762	116.818	-295.861	-2247.29	-423.935	247.093	214.123		-295.861	-2247.29	214.123
	18.5018	-282.282	-71.009	104.795	-1598.86	-257.694	413.334	380.364		104.795	-1598.86	380.364				-50.9297	-386.85	117	-288.469	-2191.14	-424.597	246.431	213.461		-288.469	-2191.14	213.461
	19.1553	-292.253	-71.414	108.497	-1655.34	-259.164	411.864	378.894		108.497	-1655.34	378.894				-49.6246	-376.936	117.13	-281.077	-2134.99	-425.068	245.96	212.99		-281.077	-2134.99	212.99
	19.8088	-302.223	-71.8191	112.198	-1711.81	-260.634	410.394	377.424		112.198	-1711.81	377.424				-48.3357	-367.146	118.71	-273.776	-2079.54	-430.801	240.227	207.257		-273.776	-2079.54	207.257
	20.4622	-312.194	-72.2242	115.899	-1768.28	-262.104	408.924	375.954		115.899	-1768.28	375.954				-47.0468	-357.356	120.29	-266.476	-2024.09	-436.535	234.493	201.523		-266.476	-2024.09	201.523
	21.1157	-322.164	-72.6293	119.601	-1824.76	-263.574	407.454	374.484		119.601	-1824.76	374.484				-45.7449	-347.467	121	-259.102	-1968.07	-439.113	231.915	198.945		-259.102	-1968.07	198.945
	21.7692	-332.134	-73.0474	123.302	-1881.23	-265.091	405.937	372.967		123.302	-1881.23	372.967				-44.4396	-337.552	121	-251.709	-1911.92	-439.113	231.915	198.945		-251.709	-1911.92	198.945
	22.4223	-342.098	-73.5824	127.001	-1937.66	-267.033	403.995	371.025		127.001	-1937.66	371.025				-43.1344	-327.638	120.904	-244.316	-1855.76	-438.766	232.262	199.292		-244.316	-1855.76	199.292
	23.0754	-352.062	-74.1192	130.7	-1994.1	-268.981	402.047	369.077		130.7	-1994.1	369.077				-41.8296	-317.727	120.634	-236.926	-1799.63	-437.785	233.243	200.273		-236.926	-1799.63	200.273
	23.7285	-362.027	-74.6561	134.4	-2050.54	-270.929	400.099	367.129		134.4	-2050.54	367.129				-40.5248	-307.817	120.364	-229.535	-1743.49	-436.805	234.223	201.253		-229.535	-1743.49	201.253
	24.3816	-371.991	-75.1929	138.099	-2106.98	-272.877	398.151	365.181		138.099	-2106.98	365.181				-39.22	-297.906	120.094	-222.145	-1687.36	-435.825	235.203	202.233		-222.145	-1687.36	202.233
	25.0346	-381.955	-75.7298	141.798	-2163.42	-274.826	396.202	363.232		141.798	-2163.42	363.232				-37.9148	-287.992	120	-214.752	-1631.2	-435.484	235.544	202.574		-214.752	-1631.2	202.574
	25.6877	-391.919	-76.2667	145.497	-2219.85	-276.774	394.254	361.284		145.497	-2219.85	361.284				-36.6096	-278.077	120	-207.359	-1575.05	-435.484	235.544	202.574		-207.359	-1575.05	202.574
	26.3408	-401.883	-76.8035	149.196	-2276.29	-278.722	392.306	359.336		149.196	-2276.29	359.336				-35.3043	-268.163	120	-199.966	-1518.89	-435.484	235.544	202.574		-199.966	-1518.89	202.574
	26.9939	-411.848	-77.3404	152.895	-2332.73	-280.671	390.357	357.387		152.895	-2332.73	357.387				-33.999	-258.248	120	-192.573	-1462.73	-435.484	235.544	202.574		-192.573	-1462.73	202.574
	27.647	-421.812	-77.8772	156.594	-2389.17	-282.619	388.409	355.439		156.594	-2389.17	355.439				-32.7259	-248.578	122.205	-185.362	-1407.96	-443.486	227.542	194.572		-185.362	-1407.96	194.572
	28.3005	-431.783	-78.2715	160.296	-2445.64	-284.05	386.978	354.008		160.296	-2445.64	354.008				-31.4767	-239.09	125.105	-178.286	-1354.22	-454.011	217.017	184.047		-178.286	-1354.22	184.047
	28.9541	-441.755	-78.6248	163.998	-2502.13	-285.332	385.696	352.726		163.998	-2502.13	352.726				-30.2276	-229.601	128.005	-171.211	-1300.48	-464.535	206.493	173.523		-171.211	-1300.48	173.523
	29.6078	-451.727	-78.9775	167.7	-2558.61	-286.612	384.416	351.446		167.7	-2558.61	351.446				-29.0214	-220.44	131.827	-164.379	-1248.58	-478.406	192.622	159.652		-164.379	-1248.58	159.652
	30.2614	-461.7	-79.3302	171.402	-2615.1	-287.892	383.136	350.166		171.402	-2615.1	350.166				-27.9458	-212.27	137.493	-158.287	-1202.31	-498.965	172.063	139.093		-158.287	-1202.31	139.093
	30.915	-471.672	-79.683	175.105	-2671.58	-289.172	381.856	348.886		175.105	-2671.58	348.886				-26.8933	-204.275	143.407	-152.325	-1157.03	-520.428	150.6	117.63		-152.325	-1157.03	117.63
	31.5686	-481.644	-80.0357	178.807	-2728.06	-290.452	380.576	347.606		178.807	-2728.06	347.606				-25.8803	-196.58	149.713	-146.588	-1113.44	-543.312	127.716	94.7458		-146.588	-1113.44	94.7458
	32.2223	-491.617	-80.3884	182.509	-2784.55	-291.732	379.296	346.326		182.509	-2784.55	346.326				-24.9357	-189.405	156.614	-141.237	-1072.8	-568.357	102.671	69.7011		-141.237	-1072.8	69.7011
	32.8759	-501.589	-80.7411	186.211	-2841.03	-293.012	378.016	345.046		186.211	-2841.03	345.046				-24.2061	-183.864	164.906	-137.105	-1041.41	-598.449	72.5788	39.6088		-137.105	-1041.41	39.6088
	-50.1848	-509.535	-88	-284.25	-2886.04	-319.355	351.673	318.703		-284.25	-2886.04	318.703				-23.5919	-179.198	173.73	-133.626	-1014.99	-630.47	40.5581	7.58807		-133.626	-1014.99	7.58807
	-49.2072	-499.609	-87.2773	-278.713	-2829.82	-316.732	354.296	321.326		-278.713	-2829.82	321.326				66.4378	504.645	99	376.308	2858.34	-359.274	311.754	278.784		376.308	2858.34	278.784
	-48.2296	-489.683	-86.5545	-273.175	-2773.59	-314.109	356.919	323.949		-273.175	-2773.59	323.949				65.1326	494.731	99	368.915	2802.19	-359.274	311.754	278.784		368.915	2802.19	278.784
	-47.252	-479.757	-85.8318	-267.638	-2717.37	-311.486	359.542	326.572		-267.638	-2717.37	326.572				63.8273	484.817	99	361.522	2746.03	-359.274	311.754	278.784		361.522	2746.03	278.784
	-46.2743	-469.831	-85.109	-262.101	-2661.15	-308.863	362.165	329.195		-262.101	-2661.15	329.195				62.5232	474.911	99.4279	354.136	2689.93	-360.827	310.201	277.231		354.136	2689.93	277.231
	-45.2967	-459.906	-84.3863	-256.564	-2604.93	-306.24	364.788	331.818		-256.564	-2604.93	331.818				61.2213	465.022	100.14	346.761	2633.91	-363.413	307.615	274.645		346.761	2633.91	274.645
	-44.3191	-449.98	-83.6635	-251.026	-2548.71	-303.617	367.411	334.441		-251.026	-2548.71	334.441				59.9194	455.133	100.853	339.387	2577.9	-365.998	305.03	272.06		339.387	2577.9	272.06
	-43.3417	-440.056	-82.9139	-245.49	-2492.5	-300.897	370.131	337.161		-245.49	-2492.5	337.161				58.6174	445.243	101.565	332.013	2521.89	-368.584	302.444	269.474		332.013	2521.89	269.474
	-42.367	-430.159	-81.8628	-239.969	-2436.45	-297.083	373.945	340.975		-239.969	-2436.45	340.975				57.3129	435.335	101.902	324.624	2465.76	-369.807	301.221	268.251		324.624	2465.76	268.251
	-41.3922	-420.262	-80.8118	-234.448	-2380.39	-293.268	377.76	344.79		-234.448	-2380.39	344.79				56.008	425.423	101.652	317.233	2409.62	-368.9	302.128	269.158		317.233	2409.62	269.158
	-40.4175	-410.366	-79.7607	-228.927	-2324.34	-289.454	381.574	348.604		-228.927	-2324.34	348.604				54.7032	415.512	101.402	309.842	2353.49	-367.992	303.036	270.066		309.842	2353.49	270.066
	-39.4427	-400.469	-78.7096	-223.406	-2268.28	-285.639	385.389	352.419		-223.406	-2268.28	352.419				53.3983	405.601	101.153	302.451	2297.35	-367.085	303.943	270.973		302.451	2297.35	270.973
	-38.468	-390.572	-77.6586	-217.885	-2212.23	-281.825	389.203	356.233		-217.885	-2212.23	356.233				52.0933	395.688	101.354	295.06	2241.2	-367.818	303.21	270.24		295.06	2241.2	270.24
	-37.4933	-380.675	-76.6075	-212.364	-2156.17	-278.011	393.017	360.047		-212.364	-2156.17	360.047				50.7934	385.814	102.26	287.697	2185.28	-371.104	299.924	266.954		287.697	2185.28	266.954
	-36.5185	-370.779	-75.5565	-206.843	-2100.11	-274.197	396.831	363.861		-206.843	-2100.11	363.861				49.4917	375.927	103	280.324	2129.27	-373.79	297.238	264.268		280.324	2129.27	264.268
	-35.5438	-360.882	-74.5054	-201.322	-2044.06	-270.382	400.646	367.676		-201.322	-2044.06	367.676				48.1865	366.013	103	272.931	2073.12	-373.79	297.238	264.268		272.931	2073.12	264.268
	-34.569	-350.985	-73.4544	-195.801	-1988	-266.568	404.46	371.49		-195.801	-1988	371.49				46.8812	356.098	103	265.538	2016.96	-373.79	297.238	264.268		265.538	2016.96	264.268
	-33.5943	-341.089	-72.4033	-190.28	-1931.95	-262.754	408.274	375.304		-190.28	-1931.95	375.304				45.576	346.184	103	258.145	1960.81	-373.79	297.238	264.268		258.145	1960.81	264.268
	-32.6195	-331.192	-71.3522	-184.759	-1875.89	-258.939	412.089	379.119		-184.759	-1875.89	379.119				44.3122	336.585	105.503	250.987	1906.44	-382.873	288.155	255.185		250.987	1906.44	255.185
	-31.6448	-321.295	-70.3012	-179.238	-1819.84	-255.125	415.903	382.933		-179.238	-1819.84	382.933				43.0483	326.985	108	243.828	1852.06	-391.935	279.093	246.123		243.828	1852.06	246.123
	-30.6696	-311.393	-69.3	-173.714	-1763.75	-251.492	419.536	386.566		-173.714	-1763.75	386.566				41.7431	317.07	108	236.435	1795.9	-391.935	279.093	246.123		236.435	1795.9	246.123
	-29.6941	-301.489	-68.3188	-168.189	-1707.65	-247.931	423.097	390.127		-168.189	-1707.65	390.127				40.4378	307.156	108	229.042	1739.75	-391.935	279.093	246.123		229.042	1739.75	246.123
	-28.7187	-291.586	-67.3377	-162.664	-1651.56	-244.371	426.657	393.687		-162.664	-1651.56	393.687				39.1325	297.241	108	221.649	1683.59	-391.935	279.093	246.123		221.649	1683.59	246.123
	-27.7432	-281.682	-66.3565	-157.139	-1595.46	-240.81	430.218	397.248		-157.139	-1595.46	397.248				37.8327	287.368	108.906	214.287	1627.67	-395.223	275.805	242.835		214.287	1627.67	242.835
	-26.7678	-271.778	-65.3754	-151.614	-1539.37	-237.249	433.779	400.809		-151.614	-1539.37	400.809				36.5352	277.513	110	206.938	1571.85	-399.193	271.835	238.865		206.938	1571.85	238.865
	-25.7923	-261.874	-64.3942	-146.089	-1483.27	-233.688	437.34	404.37		-146.089	-1483.27	404.37				35.23	267.598	110	199.545	1515.69	-399.193	271.835	238.865		199.545	1515.69	238.865
	-24.8169	-251.97	-63.413	-140.565	-1427.18	-230.128	440.9	407.93		-140.565	-1427.18	407.93				33.9437	257.828	111.699	192.259	1460.35	-405.36	265.668	232.698		192.259	1460.35	232.698
	-23.8382	-242.034	-62.8587	-135.021	-1370.89	-228.116	442.912	409.942		-135.021	-1370.89	409.942				32.6886	248.295	114.446	185.151	1406.36	-415.329	255.699	222.729		185.151	1406.36	222.729
	-22.8584	-232.085	-62.6148	-129.471	-1314.54	-227.231	443.797	410.827		-129.471	-1314.54	410.827				31.4229	238.68	116.888	177.981	1351.9	-424.188	246.84	213.87		177.981	1351.9	213.87
	-21.8785	-222.136	-62.371	-123.921	-1258.19	-226.346	444.682	411.712		-123.921	-1258.19	411.712				30.145	228.974	118.927	170.743	1296.92	-431.59	239.438	206.468		170.743	1296.92	206.468
	-20.8986	-212.187	-62.1272	-118.371	-1201.84	-225.461	445.567	412.597		-118.371	-1201.84	412.597				28.8672	219.268	120.967	163.506	1241.95	-438.991	232.037	199.067		163.506	1241.95	199.067
	-19.9184	-202.235	-62.145	-112.819	-1145.47	-225.526	445.502	412.532		-112.819	-1145.47	412.532				27.6282	209.857	124.111	156.488	1188.64	-450.402	220.626	187.656		156.488	1188.64	187.656
	-18.9387	-192.288	-62.4479	-107.27	-1089.13	-226.625	444.403	411.433		-107.27	-1089.13	411.433				26.411	200.612	127.723	149.594	1136.28	-463.512	207.516	174.546		149.594	1136.28	174.546
	-17.959	-182.341	-62.7508	-101.721	-1032.79	-227.725	443.303	410.333		-101.721	-1032.79	410.333				25.203	191.435	131.51	142.751	1084.3	-477.253	193.775	160.805		142.751	1084.3	160.805
	-16.9811	-172.412	-63.4383	-96.1822	-976.554	-230.219	440.809	407.839		-96.1822	-976.554	407.839				24.0211	182.458	135.754	136.057	1033.45	-492.654	178.374	145.404		136.057	1033.45	145.404
	-16.0302	-162.758	-65.8637	-90.7962	-921.87	-239.021	432.007	399.037		-90.7962	-921.87	399.037				22.8973	173.923	140.841	129.692	985.108	-511.115	159.913	126.943		129.692	985.108	126.943
	-15.0818	-153.129	-68.3898	-85.4245	-867.33	-248.189	422.839	389.869		-85.4245	-867.33	389.869				21.7736	165.387	145.928	123.327	936.762	-529.577	141.451	108.481		123.327	936.762	108.481
	-14.1552	-143.72	-71.6497	-80.1761	-814.041	-260.019	411.009	378.039		-80.1761	-814.041	378.039				20.7712	157.773	152.333	117.649	893.634	-552.82	118.208	85.2381		117.649	893.634	85.2381
	-13.2286	-134.312	-74.9096	-74.9276	-760.753	-271.849	399.179	366.209		-74.9276	-760.753	366.209				19.9855	151.805	160.318	113.199	859.834	-581.8	89.2277	56.2577		113.199	859.834	56.2577
	-12.3052	-124.936	-78.2624	-69.6972	-707.648	-284.017	387.011	354.041		-69.6972	-707.648	354.041				19.6492	149.251	169.981	111.294	845.365	-616.865	54.1626	21.1926		111.294	845.365	21.1926
	-11.4541	-116.296	-83.2238	-64.8769	-658.706	-302.022	369.006	336.036		-64.8769	-658.706	336.036				-83.4025	-505.161	110	-472.397	-2861.27	-399.193	271.835	238.865		-472.397	-2861.27	238.865
	-10.6031	-107.655	-88.1852	-60.0566	-609.765	-320.027	351.001	318.031		-60.0566	-609.765	318.031				-81.774	-495.298	110.25	-463.173	-2805.4	-400.1	270.928	237.958		-463.173	-2805.4	237.958
	-9.77891	-99.2869	-93.5975	-55.3883	-562.367	-339.668	331.36	298.39		-55.3883	-562.367	298.39				-80.1456	-485.435	110.5	-453.95	-2749.53	-401.007	270.021	237.051		-453.95	-2749.53	237.051
	-9.13967	-92.7966	-101.178	-51.7676	-525.606	-367.179	303.849	270.879		-51.7676	-525.606	270.879				-78.5171	-475.571	110.75	-444.726	-2693.67	-401.914	269.114	236.144		-444.726	-2693.67	236.144
	-8.58929	-87.2085	-109.453	-48.6503	-493.955	-397.208	273.82	240.85		-48.6503	-493.955	240.85				-76.8887	-465.708	111	-435.502	-2637.8	-402.821	268.207	235.237		-435.502	-2637.8	235.237
	-8.11037	-82.346	-118.178	-45.9376	-466.413	-428.872	242.156	209.186		-45.9376	-466.413	209.186				-75.2616	-455.853	111.475	-426.286	-2581.98	-404.546	266.482	233.512		-426.286	-2581.98	233.512
	-7.80803	-79.2762	-127.69	-44.2251	-449.025	-463.392	207.636	174.666		-44.2251	-449.025	174.666				-73.6345	-445.997	111.951	-417.07	-2526.16	-406.272	264.756	231.786		-417.07	-2526.16	231.786
	-7.58997	-77.0622	-137.44	-42.99	-436.485	-498.773	172.255	139.285		-42.99	-436.485	139.285				-72.0165	-436.198	113.112	-407.906	-2470.65	-410.488	260.54	227.57		-407.906	-2470.65	227.57
	-6.63394	-67.3555	-135.234	-37.575	-381.506	-490.768	180.26	147.29		-37.575	-381.506	147.29				-70.4002	-426.408	114.353	-398.751	-2415.2	-414.989	256.039	223.069		-398.751	-2415.2	223.069
	-5.65382	-57.4042	-135.346	-32.0236	-325.141	-491.174	179.854	146.884		-32.0236	-325.141	146.884				-68.7838	-416.617	115.593	-389.596	-2359.75	-419.49	251.538	218.568		-389.596	-2359.75	218.568
	-4.68408	-47.5583	-136.801	-26.5309	-269.373	-496.455	174.573	141.603		-26.5309	-269.373	141.603				-67.1608	-406.787	116.447	-380.403	-2304.07	-422.59	248.438	215.468		-380.403	-2304.07	215.468
	-3.72945	-37.8658	-139.069	-21.1239	-214.474	-504.685	166.343	133.373		-21.1239	-214.474	133.373				-65.5354	-396.942	117.112	-371.197	-2248.31	-425.004	246.024	213.054		-371.197	-2248.31	213.054
	-2.9206	-29.6533	-144.717	-16.5424	-167.958	-525.183	145.845	112.875		-16.5424	-167.958	112.875				-63.9101	-387.098	117.778	-361.991	-2192.55	-427.418	243.61	210.64		-361.991	-2192.55	210.64
	-2.08847	-21.2046	-150.002	-11.8292	-120.104	-544.36	126.668	93.6977		-11.8292	-120.104	93.6977				-62.288	-377.273	118.697	-352.803	-2136.9	-430.754	240.274	207.304		-352.803	-2136.9	207.304
	-1.3142	-13.3433	-156.133	-7.44373	-75.5775	-566.613	104.415	71.4448		-7.44373	-75.5775	71.4448				-60.668	-367.461	119.744	-343.628	-2081.32	-434.553	236.475	203.505		-343.628	-2081.32	203.505
	-0.678778	-6.89175	-163.748	-3.84464	-39.0353	-594.245	76.783	43.813		-3.84464	-39.0353	43.813				-59.0507	-357.665	120.937	-334.467	-2025.84	-438.883	232.145	199.175		-334.467	-2025.84	199.175
	-0.0594572	0.603679	-171.499	-0.336769	3.41928	-622.373	48.6548	15.6848		-0.336769	3.41928	15.6848				-57.4343	-347.875	122.177	-325.312	-1970.38	-443.384	227.644	194.674		-325.312	-1970.38	194.674
	0.295688	-3.00217	-180.819	1.6748	-17.0045	-656.198	14.8304	-18.1396		1.6748	-17.0045	-18.1396				-55.8109	-338.042	123	-316.117	-1914.69	-446.371	224.657	191.687		-316.117	-1914.69	191.687
	1.26923	-12.8867	-181.979	7.18902	-72.9913	-660.409	10.6193	-22.3507		7.18902	-72.9913	-22.3507				-54.182	-328.175	123	-306.89	-1858.81	-446.371	224.657	191.687		-306.89	-1858.81	191.687
	2.23511	-22.6935	-180.278	12.6598	-128.537	-654.234	16.7941	-16.1759		12.6598	-128.537	-16.1759				-52.5625	-318.367	121.919	-297.718	-1803.25	-442.448	228.58	195.61		-297.718	-1803.25	195.61
	3.0894	-31.3672	-175.375	17.4986	-177.666	-636.442	34.5861	1.61614		17.4986	-177.666	1.61614				-50.9682	-308.71	119.868	-288.687	-1748.55	-435.005	236.023	203.053		-288.687	-1748.55	203.053
	3.75636	-38.139	-168.047	21.2763	-216.021	-609.849	61.1793	28.2093		21.2763	-216.021	28.2093				-49.3424	-298.863	119.244	-279.479	-1692.78	-432.741	238.287	205.317		-279.479	-1692.78	205.317
	4.3144	-43.8048	-159.826	24.437	-248.113	-580.014	91.0139	58.0439		24.437	-248.113	58.0439				-47.714	-288.999	119	-270.255	-1636.91	-431.855	239.173	206.203		-270.255	-1636.91	206.203
	4.68464	-47.564	-150.567	26.5341	-269.405	-546.412	124.616	91.6458		26.5341	-269.405	91.6458				-46.085	-279.133	119	-261.028	-1581.03	-431.855	239.173	206.203		-261.028	-1581.03	206.203
	4.99087	-50.6731	-141.068	28.2686	-287.016	-511.939	159.089	126.119		28.2686	-287.016	126.119				-44.4659	-269.326	120.096	-251.857	-1525.48	-435.832	235.196	202.226		-251.857	-1525.48	202.226
	4.99883	-50.7539	-131.068	28.3137	-287.473	-475.649	195.379	162.409		28.3137	-287.473	162.409				-42.8632	-259.619	121.885	-242.78	-1470.5	-442.324	228.704	195.734		-242.78	-1470.5	195.734
	5.24233	-53.2263	-121.382	29.6929	-301.477	-440.497	230.531	197.561		29.6929	-301.477	197.561				-41.2784	-250.02	124.198	-233.804	-1416.13	-450.72	220.308	187.338		-233.804	-1416.13	187.338
	5.84518	-59.3471	-113.496	33.1075	-336.146	-411.882	259.146	226.176		33.1075	-336.146	226.176				-39.7331	-240.66	127.361	-225.051	-1363.11	-462.196	208.832	175.862		-225.051	-1363.11	175.862
	6.71514	-68.18	-108.89	38.035	-386.176	-395.164	275.864	242.894		38.035	-386.176	242.894				-38.1877	-231.3	130.523	-216.298	-1310.1	-473.672	197.356	164.386		-216.298	-1310.1	164.386
	7.69306	-78.109	-108.213	43.574	-442.414	-392.707	278.321	245.351		43.574	-442.414	245.351				-36.756	-222.628	135.292	-208.188	-1260.98	-490.981	180.047	147.077		-208.188	-1260.98	147.077
	8.66872	-88.015	-107.254	49.1002	-498.523	-389.228	281.8	248.83		49.1002	-498.523	248.83				-35.3489	-214.105	140.331	-200.218	-1212.71	-509.266	161.762	128.792		-200.218	-1212.71	128.792
	9.59362	-97.4057	-103.943	54.3389	-551.712	-377.213	293.815	260.845		54.3389	-551.712	260.845				-33.9517	-205.643	145.472	-192.305	-1164.77	-527.923	143.105	110.135		-192.305	-1164.77	110.135
	10.5133	-106.743	-100.484	59.5479	-604.6	-364.659	306.369	273.399		59.5479	-604.6	273.399				-32.6943	-198.026	151.829	-185.183	-1121.63	-550.993	120.035	87.0646		-185.183	-1121.63	87.0646
	11.4383	-116.135	-97.1776	64.7874	-657.797	-352.66	318.368	285.398		64.7874	-657.797	285.398				-31.4368	-190.41	158.186	-178.06	-1078.49	-574.064	96.9644	63.9944		-178.06	-1078.49	63.9944
	12.351	-125.402	-93.5314	69.9569	-710.284	-339.428	331.6	298.63		69.9569	-710.284	298.63				-30.4011	-184.137	165.905	-172.194	-1042.96	-602.073	68.9545	35.9845		-172.194	-1042.96	35.9845
	13.2586	-134.616	-89.7539	75.0973	-762.476	-325.72	345.308	312.338		75.0973	-762.476	312.338				-29.401	-178.079	173.798	-166.529	-1008.65	-630.719	40.3088	7.33876		-166.529	-1008.65	7.33876
	14.1565	-143.733	-85.7445	80.1833	-814.115	-311.169	359.859	326.889		80.1833	-814.115	326.889				24.5972	148.983	170	139.32	843.85	-616.935	54.0929	21.1229		139.32	843.85	21.1229
	15.0898	-153.209	-82.6893	85.4696	-867.788	-300.082	370.946	337.976		85.4696	-867.788	337.976				25.9004	156.876	164	146.701	888.557	-595.161	75.8671	42.8971		146.701	888.557	42.8971
	16.0294	-162.749	-79.842	90.7916	-921.822	-289.749	381.279	348.309		90.7916	-921.822	348.309				27.0522	163.853	156.929	153.225	928.073	-569.5	101.528	68.5583		153.225	928.073	68.5583
	16.9541	-172.138	-76.525	96.029	-974.999	-277.712	393.316	360.346		96.029	-974.999	360.346				28.2041	170.83	149.858	159.75	967.59	-543.839	127.189	94.2192		159.75	967.59	94.2192
	17.926	-182.005	-75.2269	101.534	-1030.89	-273.001	398.027	365.057		101.534	-1030.89	365.057				29.292	177.419	142.415	165.912	1004.91	-516.829	154.199	121.229		165.912	1004.91	121.229
	18.899	-191.885	-74.0229	107.045	-1086.85	-268.631	402.397	369.427		107.045	-1086.85	369.427				30.3348	183.735	134.733	171.818	1040.69	-488.949	182.079	149.109		171.818	1040.69	149.109
	19.8722	-201.766	-72.831	112.557	-1142.81	-264.306	406.722	373.752		112.557	-1142.81	373.752				31.514	190.878	127.834	178.497	1081.14	-463.913	207.115	174.145		178.497	1081.14	174.145
	20.8454	-211.647	-71.6395	118.07	-1198.78	-259.982	411.046	378.076		118.07	-1198.78	378.076				32.9862	199.794	123.553	186.836	1131.65	-448.378	222.65	189.68		186.836	1131.65	189.68
	21.8229	-221.572	-70.9041	123.606	-1255	-257.313	413.715	380.745		123.606	-1255	380.745				34.4873	208.887	119.67	195.338	1183.15	-434.287	236.741	203.771		195.338	1183.15	203.771
	22.8027	-231.52	-70.6342	129.156	-1311.34	-256.334	414.694	381.724		129.156	-1311.34	381.724				36.087	218.576	117.782	204.399	1238.03	-427.434	243.594	210.624		204.399	1238.03	210.624
	23.7826	-241.469	-70.3841	134.706	-1367.69	-255.426	415.602	382.632		134.706	-1367.69	382.632				37.6866	228.265	115.893	213.459	1292.9	-420.58	250.448	217.478		213.459	1292.9	217.478
	24.7624	-251.417	-70.1342	140.256	-1424.04	-254.519	416.509	383.539		140.256	-1424.04	383.539				39.2902	237.977	114.134	222.542	1347.92	-414.194	256.834	223.864		222.542	1347.92	223.864
	25.7426	-261.369	-70.2019	145.808	-1480.41	-254.765	416.263	383.293		145.808	-1480.41	383.293				40.897	247.709	112.49	231.643	1403.04	-408.228	262.8	229.83		231.643	1403.04	229.83
	26.722	-271.313	-70.5931	151.355	-1536.73	-256.184	414.844	381.874		151.355	-1536.73	381.874				42.524	257.564	112	240.858	1458.86	-406.451	264.577	231.607		240.858	1458.86	231.607
	27.7014	-281.257	-70.998	156.902	-1593.06	-257.654	413.374	380.404		156.902	-1593.06	380.404				44.1529	267.43	111.919	250.085	1514.74	-406.158	264.87	231.9		250.085	1514.74	231.9
	28.6807	-291.201	-71.4031	162.45	-1649.38	-259.124	411.904	378.934		162.45	-1649.38	378.934				45.777	277.267	111.152	259.284	1570.46	-403.375	267.653	234.683		259.284	1570.46	234.683
	29.6601	-301.144	-71.8082	167.997	-1705.7	-260.594	410.434	377.464		167.997	-1705.7	377.464				47.3949	287.067	109.991	268.448	1625.97	-399.159	271.869	238.899		268.448	1625.97	238.899
	30.6395	-311.088	-72.2132	173.544	-1762.02	-262.064	408.964	375.994		173.544	-1762.02	375.994				49.0239	296.933	110	277.674	1681.85	-399.193	271.835	238.865		277.674	1681.85	238.865
	31.6188	-321.031	-72.6183	179.091	-1818.34	-263.534	407.494	374.524		179.091	-1818.34	374.524				50.6325	306.677	108.424	286.786	1737.04	-393.475	277.553	244.583		286.786	1737.04	244.583
	32.5982	-330.975	-73.0361	184.638	-1874.66	-265.05	405.978	373.008		184.638	-1874.66	373.008				52.2245	316.319	106.307	295.803	1791.65	-385.793	285.235	252.265		295.803	1791.65	252.265
	33.5769	-340.912	-73.5679	190.182	-1930.95	-266.98	404.048	371.078		190.182	-1930.95	371.078				53.8242	326.008	104.419	304.864	1846.53	-378.939	292.089	259.119		304.864	1846.53	259.119
	34.5557	-350.85	-74.1047	195.726	-1987.24	-268.928	402.1	369.13		195.726	-1987.24	369.13				55.4238	335.697	102.53	313.924	1901.41	-372.086	298.942	265.972		313.924	1901.41	265.972
	35.5345	-360.787	-74.6416	201.269	-2043.52	-270.877	400.151	367.181		201.269	-2043.52	367.181				57.0505	345.55	102	323.138	1957.22	-370.161	300.867	267.897		323.138	1957.22	267.897
	36.5132	-370.725	-75.1784	206.813	-2099.81	-272.825	398.203	365.233		206.813	-2099.81	365.233				58.6794	355.416	102	332.364	2013.1	-370.161	300.867	267.897		332.364	2013.1	267.897
	37.492	-380.662	-75.7153	212.357	-2156.1	-274.773	396.255	363.285		212.357	-2156.1	363.285				60.3084	365.283	102	341.591	2068.98	-370.161	300.867	267.897		341.591	2068.98	267.897
	38.4707	-390.6	-76.2521	217.901	-2212.38	-276.721	394.307	361.337		217.901	-2212.38	361.337				61.9374	375.149	102	350.817	2124.87	-370.161	300.867	267.897		350.817	2124.87	267.897
	39.4495	-400.537	-76.789	223.444	-2268.67	-278.67	392.358	359.388		223.444	-2268.67	359.388				63.5663	385.015	102	360.044	2180.75	-370.161	300.867	267.897		360.044	2180.75	267.897
	40.4282	-410.475	-77.3259	228.988	-2324.96	-280.618	390.41	357.44		228.988	-2324.96	357.44				65.1952	394.881	102.095	369.27	2236.63	-370.506	300.522	267.552		369.27	2236.63	267.552
	41.407	-420.412	-77.8627	234.532	-2381.24	-282.566	388.462	355.492		234.532	-2381.24	355.492				66.824	404.747	102.227	378.495	2292.51	-370.984	300.044	267.074		378.495	2292.51	267.074
	42.3864	-430.356	-78.2608	240.079	-2437.57	-284.011	387.017	354.047		240.079	-2437.57	354.047				68.4528	414.613	102.358	387.721	2348.39	-371.461	299.567	266.597		387.721	2348.39	266.597
	43.366	-440.302	-78.6152	245.628	-2493.9	-285.297	385.731	352.761		245.628	-2493.9	352.761				70.0816	424.478	102.49	396.947	2404.27	-371.939	299.089	266.119		396.947	2404.27	266.119
	44.3455	-450.248	-78.968	251.176	-2550.23	-286.577	384.451	351.481		251.176	-2550.23	351.481				71.7104	434.344	102.621	406.172	2460.15	-372.416	298.612	265.642		406.172	2460.15	265.642
	45.3251	-460.193	-79.3207	256.724	-2606.56	-287.857	383.171	350.201		256.724	-2606.56	350.201				73.3393	444.209	102.753	415.398	2516.03	-372.893	298.135	265.165		415.398	2516.03	265.165
	46.3046	-470.139	-79.6734	262.272	-2662.9	-289.137	381.891	348.921		262.272	-2662.9	348.921				74.9681	454.075	102.885	424.624	2571.91	-373.371	297.657	264.687		424.624	2571.91	264.687
	47.2842	-480.085	-80.0261	267.821	-2719.23	-290.417	380.611	347.641		267.821	-2719.23	347.641				76.5969	463.941	103	433.85	2627.79	-373.79	297.238	264.268		433.85	2627.79	264.268
	48.2638	-490.03	-80.3789	273.369	-2775.56	-291.697	379.331	346.361		273.369	-2775.56	346.361				78.2259	473.807	103	443.076	2683.67	-373.79	297.238	264.268		443.076	2683.67	264.268
	49.2433	-499.976	-80.7316	278.917	-2831.89	-292.977	378.051	345.081		278.917	-2831.89	345.081				79.8548	483.674	103	452.303	2739.56	-373.79	297.238	264.268		452.303	2739.56	264.268
	-66.4378	-504.645	-83	-376.308	-2858.34	-301.209	369.819	336.849		-376.308	-2858.34	336.849				81.4838	493.54	103	461.529	2795.44	-373.79	297.238	264.268		461.529	2795.44	264.268
	-65.1328	-494.733	-82.8077	-368.916	-2802.2	-300.512	370.516	337.546		-368.916	-2802.2	337.546				83.1127	503.406	103	470.756	2851.33	-373.79	297.238	264.268		470.756	2851.33	264.268
	-63.8278	-484.82	-82.6155	-361.525	-2746.05	-299.814	371.214	338.244		-361.525	-2746.05	338.244				-99.8862	-502.162	111	-565.762	-2844.28	-402.822	268.206	235.236		-565.762	-2844.28	235.236
	-62.5228	-474.908	-82.4232	-354.133	-2689.91	-299.116	371.912	338.942		-354.133	-2689.91	338.942				-97.9353	-492.354	111	-554.712	-2788.73	-402.822	268.206	235.236		-554.712	-2788.73	235.236
	-61.2178	-464.995	-82.2309	-346.741	-2633.76	-298.418	372.61	339.64		-346.741	-2633.76	339.64				-95.9854	-482.551	110.688	-543.667	-2733.2	-401.689	269.339	236.369		-543.667	-2733.2	236.369
	-59.9127	-455.082	-82.0386	-339.349	-2577.61	-297.721	373.307	340.337		-339.349	-2577.61	340.337				-94.0383	-472.762	110.064	-532.639	-2677.76	-399.426	271.602	238.632		-532.639	-2677.76	238.632
	-58.6116	-445.199	-81.242	-331.98	-2521.64	-294.83	376.198	343.228		-331.98	-2521.64	343.228				-92.0912	-462.974	109.44	-521.61	-2622.31	-397.162	273.866	240.896		-521.61	-2622.31	240.896
	-57.3122	-435.33	-80.2939	-324.62	-2465.73	-291.389	379.639	346.669		-324.62	-2465.73	346.669				-90.1414	-453.171	109.776	-510.566	-2566.79	-398.382	272.646	239.676		-510.566	-2566.79	239.676
	-56.0128	-425.46	-79.3458	-317.26	-2409.83	-287.948	383.08	350.11		-317.26	-2409.83	350.11				-88.2547	-443.686	112.321	-499.88	-2513.07	-407.618	263.41	230.44		-499.88	-2513.07	230.44
	-54.7135	-415.59	-78.3977	-309.901	-2353.93	-284.508	386.52	353.55		-309.901	-2353.93	353.55				-86.344	-434.081	114.341	-489.058	-2458.66	-414.949	256.079	223.109		-489.058	-2458.66	223.109
	-53.4141	-405.72	-77.4496	-302.541	-2298.02	-281.067	389.961	356.991		-302.541	-2298.02	356.991				-84.4028	-424.322	115.337	-478.063	-2403.38	-418.56	252.468	219.498		-478.063	-2403.38	219.498
	-52.1147	-395.851	-76.5015	-295.181	-2242.12	-277.626	393.402	360.432		-295.181	-2242.12	360.432				-82.4551	-414.53	115.907	-467.031	-2347.92	-420.63	250.398	217.428		-467.031	-2347.92	217.428
	-50.8153	-385.981	-75.5535	-287.821	-2186.22	-274.186	396.842	363.872		-287.821	-2186.22	363.872				-80.5049	-404.726	115.629	-455.985	-2292.39	-419.622	251.406	218.436		-455.985	-2292.39	218.436
	-49.5159	-376.111	-74.6054	-280.461	-2130.32	-270.745	400.283	367.313		-280.461	-2130.32	367.313				-78.5548	-394.922	115.352	-444.939	-2236.86	-418.614	252.414	219.444		-444.939	-2236.86	219.444
	-48.217	-366.244	-73.6216	-273.104	-2074.43	-267.175	403.853	370.883		-273.104	-2074.43	370.883				-76.6046	-385.118	115.074	-433.893	-2181.33	-417.607	253.421	220.451		-433.893	-2181.33	220.451
	-46.9189	-356.385	-72.5747	-265.752	-2018.58	-263.376	407.652	374.682		-265.752	-2018.58	374.682				-74.6547	-375.314	115.386	-422.849	-2125.8	-418.739	252.289	219.319		-422.849	-2125.8	219.319
	-45.6208	-346.525	-71.5279	-258.399	-1962.74	-259.577	411.451	378.481		-258.399	-1962.74	378.481				-72.7065	-365.52	115.912	-411.814	-2070.33	-420.646	250.382	217.412		-411.814	-2070.33	217.412
	-44.3227	-336.665	-70.481	-251.047	-1906.89	-255.778	415.25	382.28		-251.047	-1906.89	382.28				-70.9357	-356.618	120.109	-401.784	-2019.91	-435.878	235.15	202.18		-401.784	-2019.91	202.18
	-43.0246	-326.805	-69.4342	-243.694	-1851.04	-251.979	419.049	386.079		-243.694	-1851.04	386.079				-69.0267	-347.02	122.169	-390.971	-1965.55	-443.354	227.674	194.704		-390.971	-1965.55	194.704
	-41.7266	-316.945	-68.3873	-236.342	-1795.19	-248.18	422.848	389.878		-236.342	-1795.19	389.878				-67.0777	-337.223	122.621	-379.933	-1910.05	-444.995	226.033	193.063		-379.933	-1910.05	193.063
	-40.4286	-307.086	-67.3288	-228.99	-1739.35	-244.338	426.69	393.72		-228.99	-1739.35	393.72				-65.1349	-327.455	121.716	-368.928	-1854.73	-441.709	229.319	196.349		-368.928	-1854.73	196.349
	-39.1308	-297.228	-66.2635	-221.639	-1683.52	-240.472	430.556	397.586		-221.639	-1683.52	397.586				-63.2126	-317.791	120.008	-358.04	-1799.99	-435.514	235.514	202.544		-358.04	-1799.99	202.544
	-37.833	-287.37	-65.1982	-214.288	-1627.68	-236.606	434.422	401.452		-214.288	-1627.68	401.452				-61.4317	-308.838	115.926	-347.953	-1749.28	-420.699	250.329	217.359		-347.953	-1749.28	217.359
	-36.5351	-277.512	-64.1328	-206.937	-1571.84	-232.74	438.288	405.318		-206.937	-1571.84	405.318				-59.4851	-299.052	115.261	-336.927	-1693.85	-418.285	252.743	219.773		-336.927	-1693.85	219.773
	-35.2373	-267.654	-63.0675	-199.586	-1516.01	-228.874	442.154	409.184		-199.586	-1516.01	409.184				-57.5355	-289.251	115.629	-325.885	-1638.33	-419.622	251.406	218.436		-325.885	-1638.33	218.436
	-33.9395	-257.796	-62.0022	-192.235	-1460.17	-225.008	446.02	413.05		-192.235	-1460.17	413.05				-55.595	-279.495	116.658	-314.893	-1583.08	-423.356	247.672	214.702		-314.893	-1583.08	214.702
	-32.6342	-247.881	-62	-184.842	-1404.02	-225	446.028	413.058		-184.842	-1404.02	413.058				-53.6544	-269.739	117.687	-303.902	-1527.82	-427.09	243.938	210.968		-303.902	-1527.82	210.968
	-31.3289	-237.967	-62	-177.449	-1347.86	-225	446.028	413.058		-177.449	-1347.86	413.058				-51.7592	-260.211	120.059	-293.167	-1473.85	-435.697	235.331	202.361		-293.167	-1473.85	202.361
	-30.0237	-228.052	-62	-170.056	-1291.7	-225	446.028	413.058		-170.056	-1291.7	413.058				-49.8945	-250.837	123	-282.606	-1420.76	-446.37	224.658	191.688		-282.606	-1420.76	191.688
	-28.7184	-218.138	-62	-162.663	-1235.55	-225	446.028	413.058		-162.663	-1235.55	413.058				-48.0299	-241.463	125.941	-272.044	-1367.66	-457.042	213.986	181.016		-272.044	-1367.66	181.016
	-27.4132	-208.224	-62	-155.27	-1179.39	-225	446.028	413.058		-155.27	-1179.39	413.058				-46.2081	-232.304	129.517	-261.725	-1315.78	-470.023	201.005	168.035		-261.725	-1315.78	168.035
	-26.1079	-198.309	-62.0726	-147.877	-1123.24	-225.263	445.765	412.795		-147.877	-1123.24	412.795				-44.3872	-223.15	133.107	-251.412	-1263.93	-483.05	187.978	155.008		-251.412	-1263.93	155.008
	-24.8062	-188.422	-62.8113	-140.504	-1067.23	-227.944	443.084	410.114		-140.504	-1067.23	410.114				-42.5754	-214.041	136.815	-241.15	-1212.34	-496.506	174.522	141.552		-241.15	-1212.34	141.552
	-23.5045	-178.535	-63.55	-133.131	-1011.23	-230.625	440.403	407.433		-133.131	-1011.23	407.433				-40.804	-205.136	141.006	-231.117	-1161.9	-511.714	159.314	126.344		-231.117	-1161.9	126.344
	-22.2164	-168.751	-65.1671	-125.835	-955.814	-236.493	434.535	401.565		-125.835	-955.814	401.565				-39.316	-197.655	147.473	-222.688	-1119.53	-535.183	135.845	102.875		-222.688	-1119.53	102.875
	-20.9675	-159.264	-68.0724	-118.761	-902.081	-247.037	423.991	391.021		-118.761	-902.081	391.021				-37.9365	-190.72	154.544	-214.875	-1080.25	-560.844	110.184	77.2139		-214.875	-1080.25	77.2139
	-19.6906	-149.565	-70.1448	-111.529	-847.144	-254.558	416.47	383.5		-111.529	-847.144	383.5				-36.4942	-183.469	161.277	-206.705	-1039.18	-585.281	85.7475	52.7775		-206.705	-1039.18	52.7775
	-18.5495	-140.897	-75	-105.065	-798.051	-272.177	398.851	365.881		-105.065	-798.051	365.881				-35.5447	-178.695	170.013	-201.327	-1012.14	-616.983	54.0454	21.0754		-201.327	-1012.14	21.0754
	-17.2513	-131.037	-76.0435	-97.7126	-742.201	-275.964	395.064	362.094		-97.7126	-742.201	362.094				29.4586	148.099	169	166.856	838.84	-613.306	57.7219	24.7519		166.856	838.84	24.7519
	-16.0266	-121.734	-79.5006	-90.7754	-689.508	-288.51	382.518	349.548		-90.7754	-689.508	349.548				30.4624	153.145	160.425	172.541	867.421	-582.188	88.8405	55.8705		172.541	867.421	55.8705
	-14.86	-112.873	-83.9872	-84.1682	-639.321	-304.792	366.236	333.266		-84.1682	-639.321	333.266				31.727	159.502	152.81	179.703	903.43	-554.554	116.474	83.5045		179.703	903.43	83.5045
	-13.9009	-105.588	-90.77	-78.7357	-598.057	-329.407	341.621	308.651		-78.7357	-598.057	308.651				33.096	166.385	145.686	187.458	942.414	-528.699	142.329	109.359		187.458	942.414	109.359
	-13.001	-98.7522	-98.0131	-73.6383	-559.338	-355.692	315.336	282.366		-73.6383	-559.338	282.366				34.6066	173.979	139.358	196.014	985.43	-505.736	165.292	132.322		196.014	985.43	132.322
	-12.1578	-92.348	-105.647	-68.8628	-523.065	-383.396	287.632	254.662		-68.8628	-523.065	254.662				36.2143	182.061	133.693	205.12	1031.21	-485.176	185.852	152.882		205.12	1031.21	152.882
	-11.5257	-87.5466	-114.396	-65.2824	-495.869	-415.147	255.881	222.911		-65.2824	-495.869	222.911				37.8735	190.403	128.433	214.518	1078.45	-466.089	204.939	171.969		214.518	1078.45	171.969
	-10.9717	-83.3384	-123.451	-62.1444	-472.034	-448.006	223.022	190.052		-62.1444	-472.034	190.052				39.6185	199.175	123.961	224.401	1128.14	-449.859	221.169	188.199		224.401	1128.14	188.199
	-10.5031	-79.7793	-132.784	-59.4905	-451.875	-481.877	189.151	156.181		-59.4905	-451.875	156.181				41.3774	208.018	119.635	234.364	1178.23	-434.161	236.867	203.897		234.364	1178.23	203.897
	-9.89009	-75.1227	-141.612	-56.0181	-425.499	-513.915	157.113	124.143		-56.0181	-425.499	124.143				43.2282	217.323	116.473	244.847	1230.93	-422.685	248.343	215.373		244.847	1230.93	215.373
	-8.8661	-67.3447	-146.582	-50.2181	-381.445	-531.952	139.076	106.106		-50.2181	-381.445	106.106				45.1735	227.102	115.715	255.865	1286.32	-419.933	251.095	218.125		255.865	1286.32	218.125
	-7.39858	-56.1978	-138.585	-41.906	-318.308	-502.93	168.098	135.128		-41.906	-318.308	135.128				47.1233	236.905	115.382	266.909	1341.84	-418.724	252.304	219.334		266.909	1341.84	219.334
	-6.0948	-46.2946	-139.061	-34.5213	-262.216	-504.657	166.371	133.401		-34.5213	-262.216	133.401				49.0731	246.707	115.049	277.953	1397.37	-417.515	253.513	220.543		277.953	1397.37	220.543
	-4.868	-36.9761	-142.476	-27.5727	-209.435	-517.05	153.978	121.008		-27.5727	-209.435	121.008				51.0085	256.437	113.791	288.916	1452.48	-412.952	258.076	225.106		288.916	1452.48	225.106
	-3.71295	-28.2026	-147.134	-21.0304	-159.742	-533.953	137.075	104.105		-21.0304	-159.742	104.105				52.8944	265.918	111.231	299.597	1506.18	-403.661	267.367	234.397		299.597	1506.18	234.397
	-2.56826	-19.5079	-151.939	-14.5468	-110.494	-551.391	119.637	86.6672		-14.5468	-110.494	86.6672				54.8112	275.554	109.368	310.454	1560.76	-396.899	274.129	241.159		310.454	1560.76	241.159
	-1.44081	-10.9441	-156.978	-8.16086	-61.9879	-569.676	101.352	68.3816		-8.16086	-61.9879	68.3816				56.754	285.322	108.463	321.458	1616.08	-393.614	277.414	244.444		321.458	1616.08	244.444
	-0.519207	-3.94377	-164.059	-2.94082	-22.3378	-595.375	75.6526	42.6826		-2.94082	-22.3378	42.6826				58.6957	295.083	107.488	332.456	1671.37	-390.077	280.951	247.981		332.456	1671.37	247.981
	-0.075901	0.576525	-173.465	-0.429908	3.26547	-629.509	41.5194	8.5494		-0.429908	3.26547	8.5494				60.6358	304.837	106.441	343.445	1726.62	-386.278	284.75	251.78		343.445	1726.62	251.78
	0.630585	-4.78977	-181.873	3.57167	-27.1296	-660.024	11.0043	-21.9657		3.57167	-27.1296	-21.9657				62.5653	314.537	104.964	354.374	1781.56	-380.917	290.111	257.141		354.374	1781.56	257.141
	1.93573	-14.7033	-182	10.9641	-83.2806	-660.483	10.5445	-22.4255		10.9641	-83.2806	-22.4255				64.5157	324.342	104.722	365.421	1837.09	-380.041	290.987	258.017		365.421	1837.09	258.017
	3.22636	-24.5066	-180.507	18.2743	-138.807	-655.066	15.9623	-17.0077		18.2743	-138.807	-17.0077				66.4541	334.087	105.852	376.4	1892.29	-384.139	286.889	253.919		376.4	1892.29	253.919
	4.2135	-32.0047	-173.965	23.8655	-181.277	-631.323	39.7052	6.73525		23.8655	-181.277	6.73525				68.3943	343.842	104.807	387.39	1947.54	-380.349	290.679	257.709		387.39	1947.54	257.709
	5.08313	-38.6102	-166.507	28.7912	-218.691	-604.26	66.768	33.798		28.7912	-218.691	33.798				70.2601	353.221	101.886	397.958	2000.67	-369.747	301.281	268.311		397.958	2000.67	268.311
	5.75704	-43.7291	-157.943	32.6082	-247.684	-573.181	97.8474	64.8774		32.6082	-247.684	64.8774				72.2059	363.003	101.159	408.979	2056.07	-367.11	303.918	270.948		408.979	2056.07	270.948
	6.03496	-45.84	-148.173	34.1824	-259.641	-537.722	133.306	100.336		34.1824	-259.641	100.336				74.1372	372.713	102.573	419.918	2111.07	-372.242	298.786	265.816		419.918	2111.07	265.816
	6.14413	-46.6693	-138.208	34.8007	-264.338	-501.56	169.468	136.498		34.8007	-264.338	136.498				76.0816	382.488	103.388	430.931	2166.44	-375.198	295.83	262.86		430.931	2166.44	262.86
	6.26231	-47.5669	-128.249	35.4701	-269.422	-465.418	205.61	172.64		35.4701	-269.422	172.64				78.0295	392.281	103.943	441.964	2221.9	-377.211	293.817	260.847		441.964	2221.9	260.847
	6.8354	-51.92	-119.264	38.7161	-294.078	-432.813	238.215	205.245		38.7161	-294.078	205.245				79.9799	402.086	103.706	453.011	2277.44	-376.353	294.675	261.705		453.011	2277.44	261.705
	7.88573	-59.898	-113.327	44.6652	-339.266	-411.267	259.761	226.791		44.6652	-339.266	226.791				81.9297	411.888	103.378	464.055	2332.96	-375.163	295.865	262.895		464.055	2332.96	262.895
	9.12907	-69.3421	-110.284	51.7076	-392.758	-400.222	270.806	237.836		51.7076	-392.758	237.836				83.8796	421.691	103.051	475.099	2388.48	-373.974	297.054	264.084		475.099	2388.48	264.084
	10.427	-79.2006	-109.222	59.0589	-448.597	-396.369	274.659	241.689		59.0589	-448.597	241.689				85.8294	431.494	102.723	486.143	2444.01	-372.785	298.243	265.273		486.143	2444.01	265.273
	11.7284	-89.0858	-109.989	66.4302	-504.587	-399.153	271.875	238.905		66.4302	-504.587	238.905				87.7793	441.296	102.395	497.187	2499.53	-371.596	299.432	266.462		497.187	2499.53	266.462
	12.8125	-97.3205	-104.42	72.5707	-551.23	-378.943	292.085	259.115		72.5707	-551.23	259.115				89.7291	451.099	102.068	508.231	2555.05	-370.407	300.621	267.651		508.231	2555.05	267.651
	14.0833	-106.973	-102.138	79.7688	-605.904	-370.662	300.366	267.396		79.7688	-605.904	267.396				91.6795	460.904	101.838	519.279	2610.59	-369.574	301.454	268.484		519.279	2610.59	268.484
	15.3169	-116.343	-98.8697	86.7559	-658.977	-358.801	312.227	279.257		86.7559	-658.977	279.257				93.63	470.71	101.634	530.326	2666.13	-368.833	302.195	269.225		530.326	2666.13	269.225
	16.5316	-125.57	-95.2093	93.6359	-711.235	-345.517	325.511	292.541		93.6359	-711.235	292.541				95.5805	480.516	101.43	541.374	2721.67	-368.093	302.935	269.965		541.374	2721.67	269.965
	17.7091	-134.514	-90.8947	100.305	-761.896	-329.86	341.168	308.198		100.305	-761.896	308.198				97.531	490.321	101.226	552.422	2777.21	-367.352	303.676	270.706		552.422	2777.21	270.706
	18.8866	-143.458	-86.5802	106.975	-812.556	-314.202	356.826	323.856		106.975	-812.556	323.856				99.4815	500.127	101.022	563.469	2832.75	-366.612	304.416	271.446		563.469	2832.75	271.446
	20.1199	-152.826	-83.305	113.96	-865.615	-302.316	368.712	335.742		113.96	-865.615	335.742				-116.263	-498.625	111	-658.521	-2824.24	-402.822	268.206	235.236		-658.521	-2824.24	235.236
	21.3782	-162.383	-80.6457	121.087	-919.749	-292.666	378.362	345.392		121.087	-919.749	345.392				-113.997	-488.908	110.335	-645.688	-2769.2	-400.408	270.62	237.65		-645.688	-2769.2	237.65
	22.6364	-171.941	-77.9864	128.214	-973.882	-283.015	388.013	355.043		128.214	-973.882	355.043				-111.727	-479.171	110.533	-632.829	-2714.05	-401.128	269.9	236.93		-632.829	-2714.05	236.93
	23.9211	-181.699	-76.2167	135.49	-1029.15	-276.593	394.435	361.465		135.49	-1029.15	361.465				-109.469	-469.488	111.599	-620.04	-2659.21	-404.994	266.034	233.064		-620.04	-2659.21	233.064
	25.2163	-191.537	-74.9763	142.826	-1084.87	-272.091	398.937	365.967		142.826	-1084.87	365.967				-107.211	-459.804	112.664	-607.252	-2604.36	-408.86	262.168	229.198		-607.252	-2604.36	229.198
	26.5114	-201.374	-73.736	150.163	-1140.6	-267.59	403.438	370.468		150.163	-1140.6	370.468				-104.957	-450.134	113.849	-594.48	-2549.59	-413.161	257.867	224.897		-594.48	-2549.59	224.897
	27.8104	-211.241	-72.7537	157.52	-1196.48	-264.025	407.003	374.033		157.52	-1196.48	374.033				-102.703	-440.471	115.089	-581.718	-2494.85	-417.663	253.365	220.395		-581.718	-2494.85	220.395
	29.1133	-221.137	-72.1488	164.899	-1252.53	-261.83	409.198	376.228		164.899	-1252.53	376.228				-100.444	-430.78	116.083	-568.92	-2439.97	-421.27	249.758	216.788		-568.92	-2439.97	216.788
	30.4161	-231.033	-71.5438	172.279	-1308.59	-259.635	411.393	378.423		172.279	-1308.59	378.423				-98.1742	-421.046	116.396	-556.065	-2384.83	-422.403	248.625	215.655		-556.065	-2384.83	215.655
	31.7195	-240.933	-71	179.661	-1364.66	-257.661	413.367	380.397		179.661	-1364.66	380.397				-95.9045	-411.312	116.708	-543.209	-2329.7	-423.537	247.491	214.521		-543.209	-2329.7	214.521
	33.0247	-250.848	-71	187.054	-1420.82	-257.661	413.367	380.397		187.054	-1420.82	380.397				-93.6344	-401.576	116.946	-530.351	-2274.55	-424.399	246.629	213.659		-530.351	-2274.55	213.659
	34.33	-260.762	-71	194.447	-1476.97	-257.661	413.367	380.397		194.447	-1476.97	380.397				-91.3715	-391.871	116.115	-517.534	-2219.58	-421.386	249.642	216.672		-517.534	-2219.58	216.672
	35.6353	-270.677	-71	201.84	-1533.13	-257.661	413.367	380.397		201.84	-1533.13	380.397				-89.1085	-382.166	115.285	-504.716	-2164.61	-418.372	252.656	219.686		-504.716	-2164.61	219.686
	36.9401	-280.588	-71.2508	209.231	-1589.27	-258.571	412.457	379.487		209.231	-1589.27	379.487				-86.8382	-372.429	115.47	-491.857	-2109.46	-419.044	251.984	219.014		-491.857	-2109.46	219.014
	38.2408	-290.468	-72.0812	216.599	-1645.23	-261.585	409.443	376.473		216.599	-1645.23	376.473				-84.5937	-362.802	116.986	-479.144	-2054.94	-424.547	246.481	213.511		-479.144	-2054.94	213.511
	39.5416	-300.348	-72.9117	223.966	-1701.19	-264.599	406.429	373.459		223.966	-1701.19	373.459				-82.4853	-353.76	120.7	-467.202	-2003.72	-438.025	233.003	200.033		-467.202	-2003.72	200.033
	40.8424	-310.229	-73.7421	231.334	-1757.15	-267.612	403.416	370.446		231.334	-1757.15	370.446				-80.2338	-344.104	122	-454.449	-1949.03	-442.742	228.286	195.316		-454.449	-1949.03	195.316
	42.1431	-320.109	-74.5726	238.701	-1813.12	-270.626	400.402	367.432		238.701	-1813.12	367.432				-77.9632	-334.366	121.889	-441.588	-1893.87	-442.339	228.689	195.719		-441.588	-1893.87	195.719
	43.4458	-330.004	-75.2021	246.08	-1869.16	-272.911	398.117	365.147		246.08	-1869.16	365.147				-75.7233	-324.76	120.245	-428.902	-1839.46	-436.373	234.655	201.685		-428.902	-1839.46	201.685
	44.7499	-339.909	-75.6184	253.466	-1925.27	-274.421	396.607	363.637		253.466	-1925.27	363.637				-73.5091	-315.263	118.028	-416.36	-1785.67	-428.329	242.699	209.729		-416.36	-1785.67	209.729
	46.054	-349.815	-76.0347	260.853	-1981.37	-275.932	395.096	362.126		260.853	-1981.37	362.126				-71.3	-305.789	115.712	-403.848	-1732.01	-419.923	251.105	218.135		-403.848	-1732.01	218.135
	47.3582	-359.721	-76.451	268.24	-2037.48	-277.443	393.585	360.615		268.24	-2037.48	360.615				-69.0305	-296.055	115.389	-390.993	-1676.88	-418.751	252.277	219.307		-390.993	-1676.88	219.307
	48.6623	-369.627	-76.8673	275.626	-2093.59	-278.954	392.074	359.104		275.626	-2093.59	359.104				-66.7632	-286.332	115.944	-378.151	-1621.8	-420.764	250.264	217.294		-378.151	-1621.8	217.294
	49.9653	-379.524	-77.4533	283.007	-2149.65	-281.08	389.948	356.978		283.007	-2149.65	356.978				-64.4979	-276.617	116.64	-365.32	-1566.77	-423.291	247.737	214.767		-365.32	-1566.77	214.767
	51.2677	-389.417	-78.1185	290.383	-2205.68	-283.494	387.534	354.564		290.383	-2205.68	354.564				-62.2616	-267.025	118.375	-352.654	-1512.45	-429.586	241.442	208.472		-352.654	-1512.45	208.472
	52.5701	-399.309	-78.7837	297.76	-2261.71	-285.908	385.12	352.15		297.76	-2261.71	352.15				-60.0769	-257.656	121.101	-340.279	-1459.38	-439.48	231.548	198.578		-340.279	-1459.38	198.578
	53.8724	-409.202	-79.4489	305.137	-2317.74	-288.322	382.706	349.736		305.137	-2317.74	349.736				-57.8655	-248.172	123.373	-327.754	-1405.66	-447.726	223.302	190.332		-327.754	-1405.66	190.332
	55.1751	-419.097	-80.0745	312.515	-2373.79	-290.593	380.435	347.465		312.515	-2373.79	347.465				-55.6541	-238.688	125.646	-315.229	-1351.94	-455.972	215.056	182.086		-315.229	-1351.94	182.086
	56.4792	-429.002	-80.5089	319.902	-2429.89	-292.169	378.859	345.889		319.902	-2429.89	345.889				-53.4428	-229.204	127.918	-302.703	-1298.22	-464.218	206.81	173.84		-302.703	-1298.22	173.84
	57.7832	-438.907	-80.9432	327.288	-2486	-293.745	377.283	344.313		327.288	-2486	344.313				-51.3867	-220.386	132.162	-291.057	-1248.28	-479.621	191.407	158.437		-291.057	-1248.28	158.437
	59.0872	-448.812	-81.3776	334.674	-2542.1	-295.322	375.706	342.736		334.674	-2542.1	342.736				-49.3382	-211.6	136.477	-279.454	-1198.51	-495.278	175.75	142.78		-279.454	-1198.51	142.78
	60.3913	-458.717	-81.812	342.06	-2598.2	-296.898	374.13	341.16		342.06	-2598.2	341.16				-47.3702	-203.16	141.466	-268.308	-1150.71	-513.384	157.644	124.674		-268.308	-1150.71	124.674
	61.6958	-468.626	-82.135	349.449	-2654.33	-298.07	372.958	339.988		349.449	-2654.33	339.988				-45.5556	-195.377	147.478	-258.03	-1106.63	-535.201	135.827	102.857		-258.03	-1106.63	102.857
	63.0007	-478.538	-82.373	356.84	-2710.47	-298.934	372.094	339.124		356.84	-2710.47	339.124				-44.137	-189.293	155.286	-249.995	-1072.17	-563.539	107.489	74.5194		-249.995	-1072.17	74.5194
	64.3056	-488.45	-82.6111	364.231	-2766.61	-299.798	371.23	338.26		364.231	-2766.61	338.26				-42.8242	-183.663	163.446	-242.559	-1040.28	-593.15	77.8783	44.9083		-242.559	-1040.28	44.9083
	65.6105	-498.361	-82.8491	371.622	-2822.75	-300.662	370.366	337.396		371.622	-2822.75	337.396				-41.542	-178.164	171.699	-235.296	-1009.13	-623.1	47.9275	14.9575		-235.296	-1009.13	14.9575
	-83.4025	-505.161	-82	-472.397	-2861.27	-297.58	373.448	340.478		-472.397	-2861.27	340.478				33.6073	144.134	169	190.354	816.383	-613.306	57.7219	24.7519		190.354	816.383	24.7519
	-81.7764	-495.313	-81.404	-463.187	-2805.48	-295.418	375.61	342.64		-463.187	-2805.48	342.64				35.1018	150.543	161.471	198.819	852.688	-585.984	85.0438	52.0738		198.819	852.688	52.0738
	-80.1504	-485.464	-80.8081	-453.977	-2749.7	-293.255	377.773	344.803		-453.977	-2749.7	344.803				36.782	157.75	154.744	208.336	893.503	-561.572	109.456	76.4856		208.336	893.503	76.4856
	-78.5243	-475.615	-80.2121	-444.767	-2693.91	-291.092	379.936	346.966		-444.767	-2693.91	346.966				38.3116	164.31	147.354	217	930.66	-534.751	136.277	103.307		217	930.66	103.307
	-76.8982	-465.766	-79.6162	-435.556	-2638.13	-288.93	382.098	349.128		-435.556	-2638.13	349.128				39.9192	171.204	140.291	226.105	969.712	-509.12	161.908	128.938		226.105	969.712	128.938
	-75.2722	-455.917	-79.0202	-426.346	-2582.34	-286.767	384.261	351.291		-426.346	-2582.34	351.291				41.8568	179.514	135.077	237.08	1016.78	-490.197	180.831	147.861		237.08	1016.78	147.861
	-73.6461	-446.068	-78.4243	-417.136	-2526.56	-284.604	386.424	353.454		-417.136	-2526.56	353.454				43.8552	188.085	130.327	248.399	1065.32	-472.962	198.066	165.096		248.399	1065.32	165.096
	-72.0213	-436.227	-77.7132	-407.933	-2470.81	-282.024	389.004	356.034		-407.933	-2470.81	356.034				46.0205	197.371	127.316	260.663	1117.92	-462.034	208.994	176.024		260.663	1117.92	176.024
	-70.4004	-426.409	-76.7182	-398.752	-2415.21	-278.413	392.615	359.645		-398.752	-2415.21	359.645				48.1768	206.619	124.18	272.876	1170.3	-450.654	220.374	187.404		272.876	1170.3	187.404
	-68.7796	-416.592	-75.7231	-389.572	-2359.6	-274.801	396.227	363.257		-389.572	-2359.6	363.257				50.2999	215.725	120.634	284.902	1221.88	-437.783	233.245	200.275		284.902	1221.88	200.275
	-67.1587	-406.774	-74.7281	-380.391	-2303.99	-271.191	399.837	366.867		-380.391	-2303.99	366.867				52.4231	224.83	117.087	296.928	1273.45	-424.913	246.115	213.145		296.928	1273.45	213.145
	-65.5378	-396.957	-73.733	-371.21	-2248.39	-267.579	403.449	370.479		-371.21	-2248.39	370.479				54.5687	234.032	113.813	309.08	1325.57	-413.03	257.998	225.028		309.08	1325.57	225.028
	-63.9169	-387.139	-72.738	-362.03	-2192.78	-263.968	407.06	374.09		-362.03	-2192.78	374.09				56.8166	243.673	112.399	321.813	1380.18	-407.898	263.13	230.16		321.813	1380.18	230.16
	-62.2961	-377.322	-71.743	-352.849	-2137.17	-260.357	410.671	377.701		-352.849	-2137.17	377.701				59.0737	253.353	111.302	334.597	1435.01	-403.92	267.108	234.138		334.597	1435.01	234.138
	-60.6748	-367.502	-70.7706	-343.666	-2081.55	-256.829	414.199	381.229		-343.666	-2081.55	381.229				61.3337	263.046	110.332	347.398	1489.91	-400.396	270.632	237.662		347.398	1489.91	237.662
	-59.0526	-357.676	-69.8653	-334.477	-2025.9	-253.543	417.485	384.515		-334.477	-2025.9	384.515				63.5938	272.739	109.361	360.199	1544.81	-396.873	274.155	241.185		360.199	1544.81	241.185
	-57.4303	-347.85	-68.9599	-325.289	-1970.25	-250.258	420.77	387.8		-325.289	-1970.25	387.8				65.8538	282.432	108.389	373	1599.71	-393.349	277.679	244.709		373	1599.71	244.709
	-55.808	-338.024	-68.0546	-316.1	-1914.59	-246.972	424.056	391.086		-316.1	-1914.59	391.086				68.0255	291.745	105.468	385.3	1652.46	-382.745	288.283	255.313		385.3	1652.46	255.313
	-54.1858	-328.198	-67.1492	-306.912	-1858.94	-243.686	427.342	394.372		-306.912	-1858.94	394.372				70.2427	301.255	103.31	397.859	1706.33	-374.914	296.114	263.144		397.859	1706.33	263.144
	-52.5635	-318.372	-66.2439	-297.723	-1803.28	-240.401	430.627	397.657		-297.723	-1803.28	397.657				72.5071	310.966	104.061	410.685	1761.33	-377.642	293.386	260.416		410.685	1761.33	260.416
	-50.9412	-308.547	-65.3385	-288.534	-1747.63	-237.115	433.913	400.943		-288.534	-1747.63	400.943				74.7354	320.523	105.986	423.306	1815.46	-384.625	286.403	253.433		423.306	1815.46	253.433
	-49.319	-298.721	-64.4331	-279.346	-1691.97	-233.83	437.198	404.228		-279.346	-1691.97	404.228				76.99	330.192	104.794	436.076	1870.23	-380.301	290.727	257.757		436.076	1870.23	257.757
	-47.6924	-288.868	-63.8976	-270.132	-1636.17	-231.886	439.142	406.172		-270.132	-1636.17	406.172				79.2446	339.861	103.603	448.846	1925	-375.977	295.051	262.081		448.846	1925	262.081
	-46.0637	-279.004	-63.7016	-260.908	-1580.3	-231.175	439.853	406.883		-260.908	-1580.3	406.883				81.5146	349.597	103.355	461.704	1980.14	-375.079	295.949	262.979		461.704	1980.14	262.979
	-44.4351	-269.139	-63.5055	-251.683	-1524.42	-230.463	440.565	407.595		-251.683	-1524.42	407.595				83.7807	359.316	104	474.539	2035.19	-377.419	293.609	260.639		474.539	2035.19	260.639
	-42.8064	-259.275	-63.3095	-242.458	-1468.55	-229.752	441.276	408.306		-242.458	-1468.55	408.306				86.0514	369.054	104	487.401	2090.35	-377.419	293.609	260.639		487.401	2090.35	260.639
	-41.1778	-249.41	-63.1135	-233.234	-1412.68	-229.041	441.987	409.017		-233.234	-1412.68	409.017				88.3222	378.793	104	500.262	2145.51	-377.419	293.609	260.639		500.262	2145.51	260.639
	-39.549	-239.544	-63	-224.008	-1356.79	-228.629	442.399	409.429		-224.008	-1356.79	409.429				90.5923	388.529	103.76	513.12	2200.65	-376.549	294.479	261.509		513.12	2200.65	261.509
	-37.92	-229.678	-63	-214.781	-1300.91	-228.629	442.399	409.429		-214.781	-1300.91	409.429				92.8617	398.262	103.416	525.975	2255.78	-375.299	295.729	262.759		525.975	2255.78	262.759
	-36.291	-219.812	-63	-205.555	-1245.03	-228.629	442.399	409.429		-205.555	-1245.03	409.429				95.1311	407.995	103.071	538.829	2310.91	-374.048	296.98	264.01		538.829	2310.91	264.01
	-34.6621	-209.945	-62.9473	-196.328	-1189.14	-228.438	442.59	409.62		-196.328	-1189.14	409.62				97.4018	417.734	103	551.69	2366.07	-373.79	297.238	264.268		551.69	2366.07	264.268
	-33.0347	-200.088	-62.5129	-187.11	-1133.31	-226.861	444.167	411.197		-187.11	-1133.31	411.197				99.6724	427.472	102.875	564.551	2421.23	-373.336	297.692	264.722		564.551	2421.23	264.722
	-31.4073	-190.231	-62.0785	-177.893	-1077.48	-225.285	445.743	412.773		-177.893	-1077.48	412.773				101.941	437.202	102.45	577.401	2476.34	-371.793	299.235	266.265		577.401	2476.34	266.265
	-29.7804	-180.377	-62.5844	-168.678	-1021.67	-227.121	443.907	410.937		-168.678	-1021.67	410.937				104.21	446.932	102.025	590.251	2531.45	-370.251	300.777	267.807		590.251	2531.45	267.807
	-28.1806	-170.687	-64.4674	-159.617	-966.784	-233.954	437.074	404.104		-159.617	-966.784	404.104				106.479	456.662	101.6	603.101	2586.56	-368.708	302.32	269.35		603.101	2586.56	269.35
	-26.6512	-161.424	-67.91	-150.954	-914.315	-246.447	424.581	391.611		-150.954	-914.315	391.611				108.747	466.392	101.174	615.951	2641.67	-367.165	303.863	270.893		615.951	2641.67	270.893
	-25.1218	-152.161	-71.3525	-142.292	-861.847	-258.94	412.088	379.118		-142.292	-861.847	379.118				111.018	476.129	101	628.811	2696.82	-366.532	304.496	271.526		628.811	2696.82	271.526
	-23.6198	-143.063	-75.2225	-133.784	-810.317	-272.985	398.043	365.073		-133.784	-810.317	365.073				113.288	485.868	101	641.673	2751.98	-366.532	304.496	271.526		641.673	2751.98	271.526
	-22.2298	-134.644	-80.437	-125.911	-762.632	-291.908	379.12	346.15		-125.911	-762.632	346.15				-131.739	-491.656	111	-746.177	-2784.77	-402.822	268.206	235.236		-746.177	-2784.77	235.236
	-20.8199	-126.104	-85.4457	-117.925	-714.264	-310.085	360.943	327.973		-117.925	-714.264	327.973				-129.154	-482.008	110.524	-731.534	-2730.12	-401.096	269.932	236.962		-731.534	-2730.12	236.962
	-19.3229	-117.037	-89.3876	-109.446	-662.904	-324.39	346.638	313.668		-109.446	-662.904	313.668				-126.568	-472.36	110.049	-716.891	-2675.47	-399.37	271.658	238.688		-716.891	-2675.47	238.688
	-17.9158	-108.514	-94.4263	-101.476	-614.633	-342.676	328.352	295.382		-101.476	-614.633	295.382				-124.084	-463.089	112.858	-702.822	-2622.97	-409.566	261.462	228.492		-702.822	-2622.97	228.492
	-16.8103	-101.818	-101.771	-95.2144	-576.705	-369.329	301.699	268.729		-95.2144	-576.705	268.729				-121.597	-453.807	115.624	-688.734	-2570.39	-419.603	251.425	218.455		-688.734	-2570.39	218.455
	-15.3947	-93.2443	-106.719	-87.1965	-528.142	-387.285	283.743	250.773		-87.1965	-528.142	250.773				-119.034	-444.24	117	-674.214	-2516.2	-424.597	246.431	213.461		-674.214	-2516.2	213.461
	-14.7841	-89.5458	-115.989	-83.7379	-507.193	-420.929	250.099	217.129		-83.7379	-507.193	217.129				-116.445	-434.58	117	-659.554	-2461.49	-424.597	246.431	213.461		-659.554	-2461.49	213.461
	-13.906	-84.2272	-124.412	-78.7642	-477.068	-451.495	219.533	186.563		-78.7642	-477.068	186.563				-113.858	-424.925	116.704	-644.901	-2406.8	-423.523	247.505	214.535		-644.901	-2406.8	214.535
	-13.8461	-83.8647	-134.405	-78.4253	-475.015	-487.761	183.267	150.297		-78.4253	-475.015	150.297				-111.361	-415.606	114.073	-630.758	-2354.02	-413.974	257.054	224.084		-630.758	-2354.02	224.084
	-12.9159	-78.2302	-142.614	-73.1562	-443.101	-517.552	153.476	120.506		-73.1562	-443.101	120.506				-108.777	-405.961	114.607	-616.119	-2299.39	-415.914	255.114	222.144		-616.119	-2299.39	222.144
	-12.0442	-72.9504	-151.062	-68.2189	-413.196	-548.209	122.819	89.8495		-68.2189	-413.196	89.8495				-106.193	-396.316	115.154	-601.481	-2244.76	-417.898	253.13	220.16		-601.481	-2244.76	220.16
	-10.5468	-63.8812	-155	-59.7379	-361.827	-562.5	108.528	75.5584		-59.7379	-361.827	75.5584				-103.607	-386.665	115.571	-586.834	-2190.1	-419.409	251.619	218.649		-586.834	-2190.1	218.649
	-9.33583	-56.5463	-148.312	-52.8787	-320.282	-538.228	132.8	99.83		-52.8787	-320.282	99.83				-101.021	-377.014	115.987	-572.188	-2135.43	-420.92	250.108	217.138		-572.188	-2135.43	217.138
	-7.7766	-47.1022	-145.417	-44.0471	-266.79	-527.724	143.304	110.334		-44.0471	-266.79	110.334				-98.4359	-367.368	116.496	-557.547	-2080.79	-422.768	248.26	215.29		-557.547	-2080.79	215.29
	-6.1569	-37.2918	-146.481	-34.873	-211.223	-531.585	139.443	106.473		-34.873	-211.223	106.473				-95.8511	-357.721	117.008	-542.906	-2026.15	-424.626	246.402	213.432		-542.906	-2026.15	213.432
	-4.65466	-28.1928	-150.348	-26.3643	-159.686	-545.618	125.41	92.4399		-26.3643	-159.686	92.4399				-93.2663	-348.074	117.52	-528.266	-1971.52	-426.485	244.543	211.573		-528.266	-1971.52	211.573
	-3.39391	-20.5566	-156.681	-19.2233	-116.434	-568.599	102.429	69.4594		-19.2233	-116.434	69.4594				-90.6804	-338.424	117.942	-513.619	-1916.85	-428.015	243.013	210.043		-513.619	-1916.85	210.043
	-1.96954	-11.9293	-161.532	-11.1556	-67.5683	-586.206	84.8217	51.8517		-11.1556	-67.5683	51.8517				-88.1028	-328.804	117.037	-499.02	-1862.37	-424.73	246.298	213.328		-499.02	-1862.37	213.328
	-0.897293	5.43483	-169.061	-5.08233	30.7832	-613.526	57.502	24.532		-5.08233	30.7832	24.532				-85.5253	-319.185	116.131	-484.42	-1807.88	-421.444	249.584	216.614		-484.42	-1807.88	216.614
	0.218915	-1.32595	-176.344	1.23995	-7.51026	-639.957	31.0707	-1.8993		1.23995	-7.51026	-1.8993				-82.9855	-309.706	114.207	-470.035	-1754.19	-414.46	256.568	223.598		-470.035	-1754.19	223.598
	1.66175	-10.065	-180.986	9.41223	-57.009	-656.802	14.2258	-18.7442		9.41223	-57.009	-18.7442				-80.3992	-300.054	113.818	-455.386	-1699.52	-413.048	257.98	225.01		-455.386	-1699.52	225.01
	3.28656	-19.9064	-180.273	18.6153	-112.751	-654.216	16.8115	-16.1585		18.6153	-112.751	-16.1585				-77.8554	-290.56	115.661	-440.978	-1645.75	-419.736	251.292	218.322		-440.978	-1645.75	218.322
	4.72977	-28.6478	-175.636	26.7897	-162.263	-637.388	33.6404	0.670413		26.7897	-162.263	0.670413				-75.2687	-280.906	116	-426.326	-1591.07	-420.967	250.061	217.091		-426.326	-1591.07	217.091
	5.96075	-36.1037	-169.087	33.7621	-204.494	-613.62	57.408	24.438		33.7621	-204.494	24.438				-72.6807	-271.248	116.139	-411.668	-1536.37	-421.473	249.555	216.585		-411.668	-1536.37	216.585
	6.83146	-41.3776	-160.635	38.6938	-234.365	-582.949	88.0791	55.1091		38.6938	-234.365	55.1091				-70.1103	-261.655	117.308	-397.109	-1482.03	-425.713	245.315	212.345		-397.109	-1482.03	212.345
	7.39892	-44.8146	-151.261	41.908	-253.833	-548.932	122.096	89.1262		41.908	-253.833	89.1262				-67.5499	-252.1	118.771	-382.607	-1427.91	-431.022	240.006	207.036		-382.607	-1427.91	207.036
	7.64662	-46.3149	-141.378	43.311	-262.331	-513.064	157.964	124.994		43.311	-262.331	124.994				-65.0083	-242.614	120.659	-368.211	-1374.18	-437.875	233.153	200.183		-368.211	-1374.18	200.183
	7.51407	-45.5121	-131.411	42.5602	-257.783	-476.894	194.134	161.164		42.5602	-257.783	161.164				-62.4667	-233.129	122.548	-353.815	-1320.46	-444.729	226.299	193.329		-353.815	-1320.46	193.329
	7.87456	-47.6955	-121.659	44.602	-270.15	-441.503	229.525	196.555		44.602	-270.15	196.555				-60.0119	-223.967	125.717	-339.911	-1268.57	-456.23	214.798	181.828		-339.911	-1268.57	181.828
	9.02643	-54.6723	-114.588	51.1263	-309.667	-415.842	255.186	222.216		51.1263	-309.667	222.216				-57.5933	-214.941	129.277	-326.212	-1217.44	-469.149	201.879	168.909		-326.212	-1217.44	168.909
	10.4526	-63.3107	-109.756	59.2044	-358.596	-398.309	272.719	239.749		59.2044	-358.596	239.749				-55.1762	-205.92	132.852	-312.521	-1166.35	-482.125	188.903	155.933		-312.521	-1166.35	155.933
	12.0769	-73.1489	-109	68.4045	-414.32	-395.564	275.464	242.494		68.4045	-414.32	242.494				-52.8031	-197.064	136.844	-299.08	-1116.18	-496.61	174.418	141.448		-299.08	-1116.18	141.448
	13.7059	-83.0154	-109	77.631	-470.204	-395.564	275.464	242.494		77.631	-470.204	242.494				-50.9174	-190.026	143.694	-288.4	-1076.32	-521.468	149.56	116.59		-288.4	-1076.32	116.59
	15.2659	-92.4643	-106.122	86.4671	-523.723	-385.119	285.909	252.939		86.4671	-523.723	252.939				-49.4287	-184.471	151.874	-279.967	-1044.85	-551.154	119.874	86.9038		-279.967	-1044.85	86.9038
	16.7631	-101.533	-102.183	94.9475	-575.089	-370.823	300.205	267.235		94.9475	-575.089	267.235				-48.1894	-179.845	160.653	-272.948	-1018.65	-583.013	88.0145	55.0445		-272.948	-1018.65	55.0445
	18.2604	-110.602	-98.2433	103.428	-626.455	-356.528	314.5	281.53		103.428	-626.455	281.53				-46.9331	-175.157	169.396	-265.832	-992.099	-614.742	56.2859	23.3159		-265.832	-992.099	23.3159
	19.7576	-119.67	-94.3041	111.909	-677.82	-342.232	328.796	295.826		111.909	-677.82	295.826				38.0464	141.991	169	215.497	804.246	-613.306	57.7219	24.7519		215.497	804.246	24.7519
	21.26	-128.77	-90.4395	120.418	-729.362	-328.208	342.82	309.85		120.418	-729.362	309.85				39.9543	149.111	162.243	226.304	844.576	-588.784	82.244	49.274		226.304	844.576	49.274
	22.7876	-138.022	-86.9663	129.07	-781.768	-315.603	355.425	322.455		129.07	-781.768	322.455				41.745	155.794	155.023	236.446	882.43	-562.582	108.446	75.4763		236.446	882.43	75.4763
	24.3151	-147.275	-83.4932	137.723	-834.173	-302.999	368.029	335.059		137.723	-834.173	335.059				43.323	161.684	147.096	245.384	915.787	-533.817	137.211	104.241		245.384	915.787	104.241
	25.8703	-156.694	-80.5174	146.531	-887.525	-292.2	378.828	345.858		146.531	-887.525	345.858				45.0895	168.276	139.787	255.39	953.128	-507.293	163.735	130.765		255.39	953.128	130.765
	27.4758	-166.419	-78.8277	155.625	-942.605	-286.068	384.96	351.99		155.625	-942.605	351.99				46.5719	173.809	131.59	263.786	984.463	-477.545	193.483	160.513		263.786	984.463	160.513
	29.0814	-176.143	-77.1381	164.719	-997.686	-279.936	391.092	358.122		164.719	-997.686	358.122				48.414	180.683	124.566	274.22	1023.4	-452.053	218.975	186.005		274.22	1023.4	186.005
	30.6869	-185.868	-75.4485	173.813	-1052.77	-273.805	397.223	364.253		173.813	-1052.77	364.253				50.7281	189.32	120.087	287.327	1072.32	-435.801	235.227	202.257		287.327	1072.32	202.257
	32.2986	-195.63	-73.9961	182.941	-1108.06	-268.534	402.494	369.524		182.941	-1108.06	369.524				53.2042	198.561	117.176	301.352	1124.66	-425.234	245.794	212.824		301.352	1124.66	212.824
	33.9122	-205.403	-72.6298	192.081	-1163.42	-263.576	407.452	374.482		192.081	-1163.42	374.482				55.6802	207.801	114.264	315.376	1177	-414.668	256.36	223.39		315.376	1177	223.39
	35.5259	-215.177	-71.2634	201.221	-1218.78	-258.617	412.411	379.441		201.221	-1218.78	379.441				58.2171	217.269	112.282	329.745	1230.63	-407.475	263.553	230.583		329.745	1230.63	230.583
	37.1531	-225.033	-70.798	210.438	-1274.6	-256.928	414.1	381.13		210.438	-1274.6	381.13				60.7587	226.754	110.394	344.141	1284.35	-400.621	270.407	237.437		344.141	1284.35	237.437
	38.7816	-234.896	-70.5481	219.661	-1330.47	-256.021	415.007	382.037		219.661	-1330.47	382.037				63.327	236.34	109.157	358.688	1338.64	-396.136	274.892	241.922		358.688	1338.64	241.922
	40.41	-244.76	-70.2982	228.885	-1386.34	-255.114	415.914	382.944		228.885	-1386.34	382.944				65.9108	245.982	109.745	373.323	1393.26	-398.267	272.761	239.791		373.323	1393.26	239.791
	42.0385	-254.623	-70.0482	238.109	-1442.2	-254.207	416.821	383.851		238.109	-1442.2	383.851				68.4942	255.624	110.353	387.955	1447.87	-400.473	270.555	237.585		387.955	1447.87	237.585
	43.665	-264.475	-70.5894	247.321	-1498	-256.171	414.857	381.887		247.321	-1498	381.887				71.0773	265.264	110.976	402.586	1502.47	-402.736	268.292	235.322		402.586	1502.47	235.322
	45.2896	-274.315	-71.3192	256.523	-1553.74	-258.82	412.208	379.238		256.523	-1553.74	379.238				73.4605	274.158	107.076	416.085	1552.85	-388.581	282.447	249.477		416.085	1552.85	249.477
	46.9143	-284.155	-72.0489	265.725	-1609.47	-261.468	409.56	376.59		265.725	-1609.47	376.59				76.0436	283.799	106.453	430.716	1607.45	-386.319	284.709	251.739		430.716	1607.45	251.739
	48.5389	-293.996	-72.7787	274.927	-1665.21	-264.116	406.912	373.942		274.927	-1665.21	373.942				78.628	293.444	107	445.354	1662.08	-388.306	282.722	249.752		445.354	1662.08	249.752
	50.1654	-303.847	-73.3238	284.14	-1721.01	-266.094	404.934	371.964		284.14	-1721.01	371.964				81.1483	302.849	104.725	459.629	1715.36	-380.049	290.979	258.009		459.629	1715.36	258.009
	51.7926	-313.703	-73.7884	293.357	-1776.83	-267.78	403.248	370.278		293.357	-1776.83	370.278				83.7325	312.494	104.172	474.266	1769.99	-378.045	292.983	260.013		474.266	1769.99	260.013
	53.4198	-323.559	-74.253	302.573	-1832.66	-269.466	401.562	368.592		302.573	-1832.66	368.592				86.3118	322.12	105	488.875	1824.51	-381.048	289.98	257.01		488.875	1824.51	257.01
	55.047	-333.415	-74.7176	311.79	-1888.48	-271.152	399.876	366.906		311.79	-1888.48	366.906				88.9	331.779	105	503.535	1879.22	-381.048	289.98	257.01		503.535	1879.22	257.01
	56.6742	-343.271	-75.1781	321.006	-1944.31	-272.824	398.204	365.234		321.006	-1944.31	365.234				91.4874	341.436	104.759	518.191	1933.91	-380.172	290.856	257.886		518.191	1933.91	257.886
	58.3015	-353.127	-75.6321	330.223	-2000.13	-274.471	396.557	363.587		330.223	-2000.13	363.587				94.0743	351.09	104.436	532.843	1988.6	-379.002	292.026	259.056		532.843	1988.6	259.056
	59.9288	-362.983	-76.0862	339.44	-2055.96	-276.119	394.909	361.939		339.44	-2055.96	361.939				96.6611	360.744	104.114	547.495	2043.28	-377.832	293.196	260.226		547.495	2043.28	260.226
	61.556	-372.839	-76.5403	348.657	-2111.79	-277.767	393.261	360.291		348.657	-2111.79	360.291				99.2404	370.37	103.285	562.104	2097.8	-374.824	296.204	263.234		562.104	2097.8	263.234
	63.1833	-382.696	-76.9944	357.874	-2167.61	-279.415	391.613	358.643		357.874	-2167.61	358.643				101.813	379.97	102.181	576.674	2152.18	-370.816	300.212	267.242		576.674	2152.18	267.242
	64.8106	-392.552	-77.4485	367.091	-2223.44	-281.063	389.965	356.995		367.091	-2223.44	356.995				104.401	389.628	102	591.331	2206.88	-370.161	300.867	267.897		591.331	2206.88	267.897
	66.4379	-402.408	-77.9025	376.308	-2279.27	-282.711	388.317	355.347		376.308	-2279.27	355.347				106.989	399.287	102	605.991	2261.59	-370.161	300.867	267.897		605.991	2261.59	267.897
	68.0627	-412.25	-78.6142	385.511	-2335.01	-285.293	385.735	352.765		385.511	-2335.01	352.765				109.577	408.947	102	620.651	2316.3	-370.161	300.867	267.897		620.651	2316.3	267.897
	69.6867	-422.086	-79.3961	394.71	-2390.72	-288.131	382.897	349.927		394.71	-2390.72	349.927				112.165	418.606	102	635.31	2371.01	-370.161	300.867	267.897		635.31	2371.01	267.897
	71.3106	-431.922	-80.178	403.908	-2446.43	-290.968	380.06	347.09		403.908	-2446.43	347.09				114.753	428.265	102	649.97	2425.72	-370.161	300.867	267.897		649.97	2425.72	267.897
	72.9346	-441.758	-80.9599	413.106	-2502.15	-293.806	377.222	344.252		413.106	-2502.15	344.252				117.341	437.924	102	664.63	2480.43	-370.161	300.867	267.897		664.63	2480.43	267.897
	74.5585	-451.594	-81.7418	422.304	-2557.86	-296.643	374.385	341.415		422.304	-2557.86	341.415				119.93	447.584	102	679.289	2535.14	-370.161	300.867	267.897		679.289	2535.14	267.897
	76.1862	-461.453	-82.1396	431.524	-2613.7	-298.087	372.941	339.971		431.524	-2613.7	339.971				122.518	457.243	102	693.949	2589.85	-370.161	300.867	267.897		693.949	2589.85	267.897
	77.8148	-471.317	-82.3479	440.748	-2669.57	-298.843	372.185	339.215		440.748	-2669.57	339.215				125.106	466.902	102	708.609	2644.56	-370.161	300.867	267.897		708.609	2644.56	267.897
	79.4434	-481.182	-82.5562	449.973	-2725.44	-299.599	371.429	338.459		449.973	-2725.44	338.459				127.693	476.556	101.651	723.259	2699.24	-368.896	302.132	269.162		723.259	2699.24	269.162
	81.072	-491.046	-82.7645	459.197	-2781.32	-300.355	370.673	337.703		459.197	-2781.32	337.703				130.279	486.206	101.235	737.906	2753.9	-367.385	303.643	270.673		737.906	2753.9	270.673
	-99.8862	-502.162	-82	-565.762	-2844.28	-297.58	373.448	340.478		-565.762	-2844.28	340.478				-148.626	-489.953	115	-841.826	-2775.13	-417.338	253.69	220.72		-841.826	-2775.13	220.72
	-97.9374	-492.364	-81.5459	-554.723	-2788.78	-295.933	375.095	342.125		-554.723	-2788.78	342.125				-145.752	-480.48	116.414	-825.549	-2721.47	-422.471	248.557	215.587		-825.549	-2721.47	215.587
	-95.9885	-482.567	-81.0919	-543.685	-2733.29	-294.285	376.743	343.773		-543.685	-2733.29	343.773				-142.878	-471.007	117.828	-809.272	-2667.81	-427.603	243.425	210.455		-809.272	-2667.81	210.455
	-94.0396	-472.769	-80.6378	-532.646	-2677.79	-292.637	378.391	345.421		-532.646	-2677.79	345.421				-140.028	-461.611	119.724	-793.128	-2614.59	-434.481	236.547	203.577		-793.128	-2614.59	203.577
	-92.0907	-462.971	-80.1837	-521.607	-2622.3	-290.989	380.039	347.069		-521.607	-2622.3	347.069				-137.359	-452.81	115.796	-778.007	-2564.75	-420.229	250.799	217.829		-778.007	-2564.75	217.829
	-90.1418	-453.173	-79.7296	-510.569	-2566.8	-289.341	381.687	348.717		-510.569	-2566.8	348.717				-134.503	-443.397	114	-761.833	-2511.43	-413.709	257.319	224.349		-761.833	-2511.43	224.349
	-88.1929	-443.376	-79.2755	-499.53	-2511.31	-287.693	383.335	350.365		-499.53	-2511.31	350.365				-131.6	-433.827	114	-745.391	-2457.22	-413.709	257.319	224.349		-745.391	-2457.22	224.349
	-86.2463	-433.589	-78.6123	-488.504	-2455.88	-285.286	385.742	352.772		-488.504	-2455.88	352.772				-128.697	-424.258	114	-728.949	-2403.02	-413.709	257.319	224.349		-728.949	-2403.02	224.349
	-84.3049	-423.829	-77.627	-477.508	-2400.6	-281.711	389.317	356.347		-477.508	-2400.6	356.347				-125.794	-414.688	114	-712.507	-2348.82	-413.709	257.319	224.349		-712.507	-2348.82	224.349
	-82.3635	-414.069	-76.6417	-466.512	-2345.31	-278.135	392.893	359.923		-466.512	-2345.31	359.923				-122.892	-405.12	114.15	-696.067	-2294.63	-414.254	256.774	223.804		-696.067	-2294.63	223.804
	-80.4221	-404.309	-75.6564	-455.516	-2290.03	-274.559	396.469	363.499		-455.516	-2290.03	363.499				-120.063	-395.796	116.399	-680.046	-2241.81	-422.414	248.614	215.644		-680.046	-2241.81	215.644
	-78.4806	-394.549	-74.6711	-444.519	-2234.75	-270.984	400.044	367.074		-444.519	-2234.75	367.074				-117.194	-386.336	117.91	-663.793	-2188.23	-427.899	243.129	210.159		-663.793	-2188.23	210.159
	-76.5392	-384.789	-73.6859	-433.523	-2179.47	-267.408	403.62	370.65		-433.523	-2179.47	370.65				-114.313	-376.841	119.15	-647.478	-2134.45	-432.4	238.628	205.658		-647.478	-2134.45	205.658
	-74.5978	-375.029	-72.7006	-422.527	-2124.19	-263.833	407.195	374.225		-422.527	-2124.19	374.225				-111.414	-367.284	119.664	-631.058	-2080.32	-434.265	236.763	203.793		-631.058	-2080.32	203.793
	-72.6564	-365.268	-71.7153	-411.53	-2068.9	-260.257	410.771	377.801		-411.53	-2068.9	377.801				-108.528	-357.767	118.617	-614.707	-2026.42	-430.466	240.562	207.592		-614.707	-2026.42	207.592
	-70.715	-355.508	-70.73	-400.534	-2013.62	-256.681	414.347	381.377		-400.534	-2013.62	381.377				-105.638	-348.242	117.659	-598.34	-1972.46	-426.989	244.039	211.069		-598.34	-1972.46	211.069
	-68.7736	-345.748	-69.7447	-389.538	-1958.34	-253.106	417.922	384.952		-389.538	-1958.34	384.952				-102.747	-338.713	116.744	-581.967	-1918.49	-423.668	247.36	214.39		-581.967	-1918.49	214.39
	-66.8305	-335.98	-68.85	-378.532	-1903.01	-249.859	421.169	388.199		-378.532	-1903.01	388.199				-99.8669	-329.217	115.504	-565.652	-1864.71	-419.167	251.861	218.891		-565.652	-1864.71	218.891
	-64.8833	-326.19	-68.2357	-367.503	-1847.56	-247.629	423.399	390.429		-367.503	-1847.56	390.429				-96.9677	-319.66	115	-549.231	-1810.57	-417.338	253.69	220.72		-549.231	-1810.57	220.72
	-62.9361	-316.401	-67.6215	-356.474	-1792.12	-245.4	425.628	392.658		-356.474	-1792.12	392.658				-94.0649	-310.09	115	-532.789	-1756.37	-417.338	253.69	220.72		-532.789	-1756.37	220.72
	-60.9889	-306.612	-67.0073	-345.445	-1736.67	-243.172	427.856	394.886		-345.445	-1736.67	394.886				-91.162	-300.521	115	-516.348	-1702.17	-417.338	253.69	220.72		-516.348	-1702.17	220.72
	-59.0416	-296.822	-66.3931	-334.416	-1681.22	-240.943	430.085	397.115		-334.416	-1681.22	397.115				-88.2592	-290.952	115	-499.906	-1647.97	-417.338	253.69	220.72		-499.906	-1647.97	220.72
	-57.0944	-287.033	-65.7789	-323.386	-1625.77	-238.714	432.314	399.344		-323.386	-1625.77	399.344				-85.3564	-281.382	115	-483.464	-1593.77	-417.338	253.69	220.72		-483.464	-1593.77	220.72
	-55.1472	-277.244	-65.1646	-312.357	-1570.33	-236.484	434.544	401.574		-312.357	-1570.33	401.574				-82.4535	-271.813	115	-467.022	-1539.56	-417.338	253.69	220.72		-467.022	-1539.56	220.72
	-53.1981	-267.445	-64.7387	-301.317	-1514.82	-234.939	436.089	403.119		-301.317	-1514.82	403.119				-79.5532	-262.252	115.416	-450.594	-1485.41	-418.847	252.181	219.211		-450.594	-1485.41	219.211
	-51.2484	-257.643	-64.3818	-290.274	-1459.31	-233.643	437.385	404.415		-290.274	-1459.31	404.415				-76.6663	-252.735	116.462	-434.243	-1431.51	-422.646	248.382	215.412		-434.243	-1431.51	215.412
	-49.2988	-247.842	-64.0249	-279.231	-1403.79	-232.348	438.68	405.71		-279.231	-1403.79	405.71				-73.8108	-243.322	118.261	-418.069	-1378.19	-429.173	241.855	208.885		-418.069	-1378.19	208.885
	-47.3491	-238.04	-63.668	-268.188	-1348.27	-231.053	439.975	407.005		-268.188	-1348.27	407.005				-71.006	-234.075	120.838	-402.182	-1325.82	-438.524	232.504	199.534		-402.182	-1325.82	199.534
	-45.3994	-228.238	-63.3111	-257.145	-1292.76	-229.758	441.27	408.3		-257.145	-1292.76	408.3				-68.2354	-224.942	123.822	-386.489	-1274.08	-449.354	221.674	188.704		-386.489	-1274.08	188.704
	-43.4495	-218.435	-63	-246.1	-1237.23	-228.629	442.399	409.429		-246.1	-1237.23	409.429				-65.4673	-215.817	126.833	-370.811	-1222.4	-460.282	210.746	177.776		-370.811	-1222.4	177.776
	-41.4986	-208.627	-63	-235.05	-1181.68	-228.629	442.399	409.429		-235.05	-1181.68	409.429				-62.7408	-206.829	130.266	-355.368	-1171.49	-472.739	198.289	165.319		-355.368	-1171.49	165.319
	-39.5477	-198.819	-63	-224	-1126.13	-228.629	442.399	409.429		-224	-1126.13	409.429				-60.0169	-197.849	133.723	-339.94	-1120.63	-485.285	185.743	152.773		-339.94	-1120.63	152.773
	-37.5968	-189.012	-63	-212.95	-1070.57	-228.629	442.399	409.429		-212.95	-1070.57	409.429				-57.5976	-189.874	139.249	-326.237	-1075.46	-505.34	165.688	132.718		-326.237	-1075.46	132.718
	-35.6638	-179.294	-64.3548	-202.002	-1015.53	-233.545	437.483	404.513		-202.002	-1015.53	404.513				-55.5437	-183.103	146.316	-314.603	-1037.11	-530.984	140.044	107.074		-314.603	-1037.11	107.074
	-33.758	-169.713	-66.4917	-191.207	-961.265	-241.3	429.728	396.758		-191.207	-961.265	396.758				-54.3494	-179.166	155.43	-307.838	-1014.81	-564.061	106.967	73.9968		-307.838	-1014.81	73.9968
	-31.8522	-160.132	-68.6287	-180.413	-906.996	-249.056	421.972	389.002		-180.413	-906.996	389.002				-53.2713	-175.612	164.715	-301.732	-994.677	-597.756	73.2723	40.3023		-301.732	-994.677	40.3023
	-30.0106	-150.874	-71.9299	-169.982	-854.558	-261.036	409.992	377.022		-169.982	-854.558	377.022				-51.9061	-171.111	173.54	-293.999	-969.186	-629.782	41.2458	8.27577		-293.999	-969.186	8.27577
	-28.3442	-142.496	-77.1294	-160.543	-807.105	-279.905	391.123	358.153		-160.543	-807.105	358.153				42.3816	139.713	171	240.052	791.345	-620.564	50.4639	17.4939		240.052	791.345	17.4939
	-26.6777	-134.118	-82.3288	-151.104	-759.653	-298.774	372.254	339.284		-151.104	-759.653	339.284				44.3101	146.071	163.526	250.975	827.354	-593.44	77.5876	44.6176		250.975	827.354	44.6176
	-25.0506	-125.938	-87.8463	-141.888	-713.321	-318.797	352.231	319.261		-141.888	-713.321	319.261				46.338	152.756	156.371	262.461	865.219	-567.474	103.554	70.5844		262.461	865.219	70.5844
	-23.443	-117.856	-93.5116	-132.783	-667.544	-339.356	331.672	298.702		-132.783	-667.544	298.702				48.4545	159.733	149.527	274.449	904.738	-542.637	128.391	95.4211		274.449	904.738	95.4211
	-21.8848	-110.022	-99.5285	-123.957	-623.172	-361.192	309.836	276.866		-123.957	-623.172	276.866				50.6205	166.873	142.869	286.718	945.182	-518.476	152.552	119.582		286.718	945.182	119.582
	-20.1655	-101.379	-104.254	-114.218	-574.215	-378.341	292.687	259.717		-114.218	-574.215	259.717				52.8672	174.28	136.537	299.443	987.131	-495.496	175.532	142.562		299.443	987.131	142.562
	-18.6269	-93.6435	-110.402	-105.504	-530.403	-400.654	270.374	237.404		-105.504	-530.403	237.404				54.8485	180.811	129.228	310.665	1024.13	-468.973	202.055	169.085		310.665	1024.13	169.085
	-17.5599	-88.2796	-118.775	-99.4604	-500.021	-431.036	239.992	207.022		-99.4604	-500.021	207.022				57.3582	189.085	124.203	324.881	1070.99	-450.738	220.29	187.32		324.881	1070.99	187.32
	-16.9038	-84.9809	-128.192	-95.7439	-481.337	-465.212	205.816	172.846		-95.7439	-481.337	172.846				60.2605	198.652	124	341.319	1125.18	-450	221.028	188.058		341.319	1125.18	188.058
	-16.2793	-81.8414	-137.666	-92.2068	-463.555	-499.593	171.435	138.465		-92.2068	-463.555	138.465				63.1627	208.219	123.786	357.757	1179.37	-449.223	221.805	188.835		357.757	1179.37	188.835
	-15.5521	-78.1858	-146.945	-88.0882	-442.85	-533.269	137.759	104.789		-88.0882	-442.85	104.789				65.8908	217.213	120.368	373.209	1230.31	-436.821	234.207	201.237		373.209	1230.31	201.237
	-14.6163	-73.4811	-155.72	-82.7877	-416.202	-565.111	105.917	72.9473		-82.7877	-416.202	72.9473				68.642	226.282	117.179	388.792	1281.68	-425.245	245.783	212.813		388.792	1281.68	212.813
	-12.7374	-64.0353	-158.411	-72.1455	-362.7	-574.879	96.149	63.179		-72.1455	-362.7	63.179				71.1367	234.506	112.066	402.923	1328.26	-406.69	264.338	231.368		402.923	1328.26	231.368
	-10.8016	-54.3031	-157.171	-61.1807	-307.576	-570.378	100.65	67.6801		-61.1807	-307.576	67.6801				73.8997	243.615	109	418.573	1379.85	-395.564	275.464	242.494		418.573	1379.85	242.494
	-9.2966	-46.7372	-150.808	-52.6565	-264.722	-547.285	123.743	90.7731		-52.6565	-264.722	90.7731				76.8026	253.184	109	435.015	1434.05	-395.564	275.464	242.494		435.015	1434.05	242.494
	-7.34833	-36.9426	-150.289	-41.6214	-209.245	-545.403	125.625	92.6551		-41.6214	-209.245	92.6551				79.7015	262.741	108.478	451.434	1488.18	-393.671	277.357	244.387		451.434	1488.18	244.387
	-5.40174	-27.1564	-150.954	-30.5958	-153.815	-547.817	123.211	90.241		-30.5958	-153.815	90.241				82.5975	272.287	107.79	467.837	1542.25	-391.175	279.853	246.883		467.837	1542.25	246.883
	-3.72209	-18.7122	-156.041	-21.0821	-105.987	-566.277	104.751	71.7813		-21.0821	-105.987	71.7813				85.4935	281.834	107.102	484.24	1596.33	-388.678	282.35	249.38		484.24	1596.33	249.38
	-2.28673	-11.4962	-162.813	-12.9522	-65.1151	-590.855	80.1733	47.2033		-12.9522	-65.1151	47.2033				88.3961	291.403	107	500.681	1650.52	-388.306	282.722	249.752		500.681	1650.52	249.752
	-1.21276	6.09695	-171.162	-6.86915	34.5335	-621.151	49.8767	16.9067		-6.86915	34.5335	16.9067				91.299	300.972	107	517.123	1704.73	-388.306	282.722	249.752		517.123	1704.73	249.752
	-0.295933	1.48775	-179.989	-1.67618	8.42673	-653.184	17.8436	-15.1264		-1.67618	8.42673	-15.1264				94.2018	310.542	106.966	533.565	1758.93	-388.181	282.847	249.877		533.565	1758.93	249.877
	1.62637	-8.17632	-181.695	9.21186	-46.3112	-659.376	11.6525	-21.3175		9.21186	-46.3112	-21.3175				97.0982	320.09	106.3	549.97	1813.01	-385.768	285.26	252.29		549.97	1813.01	252.29
	3.56451	-17.92	-180.553	20.1896	-101.5	-655.232	15.7965	-17.1735		20.1896	-101.5	-17.1735				99.98	329.59	105.097	566.293	1866.82	-381.399	289.629	256.659		566.293	1866.82	256.659
	5.40277	-27.1616	-177.204	30.6016	-153.845	-643.079	27.9486	-5.02136		30.6016	-153.845	-5.02136				102.861	339.086	103.866	582.61	1920.61	-376.934	294.094	261.124		582.61	1920.61	261.124
	6.85713	-34.4731	-170.539	38.8392	-195.258	-618.891	52.1372	19.1672		38.8392	-195.258	19.1672				105.761	348.648	103.466	599.038	1974.77	-375.483	295.545	262.575		599.038	1974.77	262.575
	7.68215	-38.6208	-161.477	43.5122	-218.75	-586.005	85.0228	52.0528		43.5122	-218.75	52.0528				108.662	358.21	103.067	615.467	2028.92	-374.033	296.995	264.025		615.467	2028.92	264.025
	8.31682	-41.8115	-152.021	47.107	-236.823	-551.689	119.339	86.3692		47.107	-236.823	86.3692				111.564	367.778	102.879	631.906	2083.12	-373.352	297.676	264.706		631.906	2083.12	264.706
	8.68794	-43.6772	-142.204	49.209	-247.39	-516.061	154.967	121.997		49.209	-247.39	121.997				114.467	377.346	102.734	648.346	2137.31	-372.826	298.202	265.232		648.346	2137.31	265.232
	8.77906	-44.1353	-132.215	49.7252	-249.985	-479.811	191.217	158.247		49.7252	-249.985	158.247				117.369	386.915	102.59	664.787	2191.51	-372.3	298.728	265.758		664.787	2191.51	265.758
	9.3691	-47.1016	-122.683	53.0671	-266.787	-445.22	225.808	192.838		53.0671	-266.787	192.838				120.272	396.483	102.445	681.227	2245.7	-371.775	299.253	266.283		681.227	2245.7	266.283
	10.572	-53.1489	-114.81	59.8803	-301.038	-416.649	254.379	221.409		59.8803	-301.038	221.409				123.174	406.051	102.3	697.667	2299.9	-371.249	299.779	266.809		697.667	2299.9	266.809
	12.34	-62.0372	-110.582	69.8944	-351.383	-401.307	269.721	236.751		69.8944	-351.383	236.751				126.077	415.62	102.155	714.107	2354.1	-370.723	300.305	267.335		714.107	2354.1	267.335
	14.2876	-71.8285	-110	80.9257	-406.841	-399.193	271.835	238.865		80.9257	-406.841	238.865				128.979	425.188	102.01	730.547	2408.29	-370.197	300.831	267.861		730.547	2408.29	267.861
	16.2222	-81.5546	-108.712	91.8836	-461.93	-394.519	276.509	243.539		91.8836	-461.93	243.539				131.882	434.758	102	746.989	2462.49	-370.161	300.867	267.897		746.989	2462.49	267.897
	18.0956	-90.9729	-105.922	102.495	-515.276	-384.394	286.634	253.664		102.495	-515.276	253.664				134.785	444.327	102	763.431	2516.7	-370.161	300.867	267.897		763.431	2516.7	267.897
	19.9124	-100.106	-102.278	112.785	-567.009	-371.17	299.858	266.888		112.785	-567.009	266.888				137.688	453.896	102	779.873	2570.9	-370.161	300.867	267.897		779.873	2570.9	267.897
	21.7292	-109.24	-98.6339	123.075	-618.742	-357.945	313.083	280.113		123.075	-618.742	280.113				140.591	463.466	102	796.315	2625.1	-370.161	300.867	267.897		796.315	2625.1	267.897
	23.5266	-118.276	-94.7458	133.256	-669.923	-343.835	327.193	294.223		133.256	-669.923	294.223				143.488	473.016	101.37	812.724	2679.19	-367.874	303.154	270.184		812.724	2679.19	270.184
	25.3197	-127.291	-90.8066	143.413	-720.984	-329.54	341.488	308.518		143.413	-720.984	308.518				146.376	482.538	100.375	829.085	2733.13	-364.264	306.764	273.794		829.085	2733.13	273.794
	27.1129	-136.306	-86.8674	153.569	-772.044	-315.244	355.784	322.814		153.569	-772.044	322.814				-164.577	-484.828	108	-932.174	-2746.1	-391.935	279.093	246.123		-932.174	-2746.1	246.123
	28.9086	-145.333	-82.9584	163.74	-823.177	-301.059	369.969	336.999		163.74	-823.177	336.999				-161.372	-475.387	108.767	-914.022	-2692.62	-394.719	276.309	243.339		-914.022	-2692.62	243.339
	30.8095	-154.89	-80.7098	174.507	-877.306	-292.898	378.13	345.16		174.507	-877.306	345.16				-158.167	-465.945	109.534	-895.869	-2639.14	-397.502	273.526	240.556		-895.869	-2639.14	240.556
	32.7105	-164.447	-78.4612	185.274	-931.436	-284.738	386.29	353.32		185.274	-931.436	353.32				-154.967	-456.517	110.459	-877.74	-2585.74	-400.858	270.17	237.2		-877.74	-2585.74	237.2
	34.6267	-174.08	-76.5844	196.128	-986.001	-277.927	393.101	360.131		196.128	-986.001	360.131				-151.774	-447.112	111.627	-859.658	-2532.47	-405.098	265.93	232.96		-859.658	-2532.47	232.96
	36.5639	-183.819	-75.4023	207.1	-1041.16	-273.637	397.391	364.421		207.1	-1041.16	364.421				-148.572	-437.678	112.485	-841.519	-2479.03	-408.212	262.816	229.846		-841.519	-2479.03	229.846
	38.5012	-193.558	-74.2202	218.073	-1096.33	-269.347	401.681	368.711		218.073	-1096.33	368.711				-145.361	-428.221	113	-823.337	-2425.47	-410.08	260.948	227.978		-823.337	-2425.47	227.978
	40.4384	-203.297	-73.0381	229.046	-1151.49	-265.057	405.971	373.001		229.046	-1151.49	373.001				-142.148	-418.753	113.183	-805.133	-2371.85	-410.745	260.283	227.313		-805.133	-2371.85	227.313
	42.3782	-213.05	-71.9734	240.033	-1206.73	-261.194	409.834	376.864		240.033	-1206.73	376.864				-139.019	-409.536	115.473	-787.41	-2319.64	-419.056	251.972	219.002		-787.41	-2319.64	219.002
	44.3286	-222.855	-71.7561	251.08	-1262.27	-260.405	410.623	377.653		251.08	-1262.27	377.653				-135.942	-400.473	118.37	-769.985	-2268.3	-429.57	241.458	208.488		-769.985	-2268.3	208.488
	46.2791	-232.661	-71.5387	262.128	-1317.8	-259.616	411.412	378.442		262.128	-1317.8	378.442				-132.869	-391.42	121.304	-752.579	-2217.03	-440.214	230.814	197.844		-752.579	-2217.03	197.844
	48.2295	-242.466	-71.3214	273.175	-1373.34	-258.828	412.2	379.23		273.175	-1373.34	379.23				-129.663	-381.974	122	-734.417	-2163.52	-442.742	228.286	195.316		-734.417	-2163.52	195.316
	50.18	-252.272	-71.104	284.222	-1428.88	-258.039	412.989	380.019		284.222	-1428.88	380.019				-126.448	-372.504	122	-716.21	-2109.89	-442.742	228.286	195.316		-716.21	-2109.89	195.316
	52.1306	-262.078	-71.2564	295.271	-1484.43	-258.592	412.436	379.466		295.271	-1484.43	379.466				-123.389	-363.492	118.932	-698.882	-2058.84	-431.606	239.422	206.452		-698.882	-2058.84	206.452
	54.0792	-271.874	-71.7476	306.308	-1539.91	-260.374	410.654	377.684		306.308	-1539.91	377.684				-120.264	-354.288	116.582	-681.185	-2006.71	-423.078	247.95	214.98		-681.185	-2006.71	214.98
	56.0277	-281.67	-72.2388	317.345	-1595.4	-262.157	408.871	375.901		317.345	-1595.4	375.901				-117.057	-344.838	115.929	-663.017	-1953.19	-420.711	250.317	217.347		-663.017	-1953.19	217.347
	57.9763	-291.466	-72.73	328.381	-1650.88	-263.939	407.089	374.119		328.381	-1650.88	374.119				-113.845	-335.376	115.545	-644.824	-1899.59	-419.317	251.711	218.741		-644.824	-1899.59	218.741
	59.9248	-301.263	-73.2212	339.418	-1706.37	-265.722	405.306	372.336		339.418	-1706.37	372.336				-110.633	-325.914	115.161	-626.631	-1846	-417.922	253.106	220.136		-626.631	-1846	220.136
	61.8734	-311.059	-73.7124	350.455	-1761.85	-267.505	403.523	370.553		350.455	-1761.85	370.553				-107.419	-316.446	115	-608.427	-1792.37	-417.338	253.69	220.72		-608.427	-1792.37	220.72
	63.8212	-320.851	-74.2713	361.487	-1817.32	-269.533	401.495	368.525		361.487	-1817.32	368.525				-104.204	-306.976	115	-590.22	-1738.73	-417.338	253.69	220.72		-590.22	-1738.73	220.72
	65.768	-330.638	-74.9256	372.514	-1872.75	-271.907	399.121	366.151		372.514	-1872.75	366.151				-100.991	-297.509	114.788	-572.018	-1685.11	-416.569	254.459	221.489		-572.018	-1685.11	221.489
	67.7147	-340.425	-75.5799	383.54	-1928.19	-274.282	396.746	363.776		383.54	-1928.19	363.776				-97.7813	-288.055	114.233	-553.84	-1631.56	-414.556	256.472	223.502		-553.84	-1631.56	223.502
	69.6614	-350.212	-76.2343	394.567	-1983.62	-276.657	394.371	361.401		394.567	-1983.62	361.401				-94.5848	-278.638	113.179	-535.734	-1578.22	-410.73	260.298	227.328		-535.734	-1578.22	227.328
	71.6081	-359.998	-76.8886	405.593	-2039.05	-279.031	391.997	359.027		405.593	-2039.05	359.027				-91.3773	-269.189	113.831	-517.567	-1524.7	-413.096	257.932	224.962		-517.567	-1524.7	224.962
	73.5548	-369.785	-77.5429	416.619	-2094.49	-281.406	389.622	356.652		416.619	-2094.49	356.652				-88.1774	-259.762	114.779	-499.442	-1471.31	-416.536	254.492	221.522		-499.442	-1471.31	221.522
	75.501	-379.569	-78.2424	427.642	-2149.9	-283.944	387.084	354.114		427.642	-2149.9	354.114				-84.9814	-250.347	115.847	-481.34	-1417.98	-420.412	250.616	217.646		-481.34	-1417.98	217.646
	77.4456	-389.345	-79.0462	438.656	-2205.27	-286.861	384.167	351.197		438.656	-2205.27	351.197				-81.7866	-240.936	116.951	-463.245	-1364.67	-424.42	246.608	213.638		-463.245	-1364.67	213.638
	79.3902	-399.121	-79.85	449.671	-2260.65	-289.778	381.25	348.28		449.671	-2260.65	348.28				-78.5939	-231.53	118.11	-445.161	-1311.4	-428.624	242.404	209.434		-445.161	-1311.4	209.434
	81.3347	-408.897	-80.6539	460.685	-2316.02	-292.695	378.333	345.363		460.685	-2316.02	345.363				-75.456	-222.286	120.279	-427.388	-1259.04	-436.496	234.532	201.562		-427.388	-1259.04	201.562
	83.2793	-418.673	-81.4577	471.699	-2371.39	-295.612	375.416	342.446		471.699	-2371.39	342.446				-72.3316	-213.082	122.629	-409.691	-1206.91	-445.023	226.005	193.035		-409.691	-1206.91	193.035
	85.2239	-428.45	-82.2616	482.714	-2426.77	-298.53	372.498	339.528		482.714	-2426.77	339.528				-69.2685	-204.059	125.661	-392.341	-1155.8	-456.026	215.002	182.032		-392.341	-1155.8	182.032
	87.1695	-438.231	-83	493.733	-2482.17	-301.209	369.819	336.849		493.733	-2482.17	336.849				-66.2054	-195.035	128.693	-374.992	-1104.69	-467.03	203.998	171.028		-374.992	-1104.69	171.028
	89.1204	-448.039	-83	504.784	-2537.72	-301.209	369.819	336.849		504.784	-2537.72	336.849				-63.7171	-187.704	135.023	-360.898	-1063.17	-490.002	181.026	148.056		-360.898	-1063.17	148.056
	91.0713	-457.846	-83	515.834	-2593.27	-301.209	369.819	336.849		515.834	-2593.27	336.849				-61.6968	-181.753	142.801	-349.455	-1029.46	-518.229	152.799	119.829		-349.455	-1029.46	119.829
	93.0222	-467.654	-83	526.884	-2648.82	-301.209	369.819	336.849		526.884	-2648.82	336.849				-59.921	-176.522	151.137	-339.397	-999.83	-548.479	122.549	89.5791		-339.397	-999.83	89.5791
	94.9731	-477.462	-83	537.934	-2704.37	-301.209	369.819	336.849		537.934	-2704.37	336.849				-58.5055	-172.352	160.115	-331.379	-976.211	-581.061	89.967	56.997		-331.379	-976.211	56.997
	96.924	-487.27	-83	548.984	-2759.93	-301.209	369.819	336.849		548.984	-2759.93	336.849				-57.3405	-168.92	169.435	-324.78	-956.771	-614.884	56.1444	23.1744		-324.78	-956.771	23.1744
	98.8749	-497.078	-83	560.034	-2815.48	-301.209	369.819	336.849		560.034	-2815.48	336.849				47.2516	139.199	169	267.636	788.43	-613.306	57.7219	24.7519		267.636	788.43	24.7519
	-116.14	-498.098	-79.5115	-657.825	-2821.26	-288.55	382.478	349.508		-657.825	-2821.26	349.508				49.6408	146.237	162.31	281.169	828.296	-589.029	81.9991	49.0291		281.169	828.296	49.0291
	-113.872	-488.369	-79.953	-644.976	-2766.15	-290.152	380.876	347.906		-644.976	-2766.15	347.906				51.8088	152.624	154.927	293.449	864.471	-562.235	108.793	75.8225		293.449	864.471	75.8225
	-111.614	-478.688	-78.8665	-632.191	-2711.32	-286.209	384.819	351.849		-632.191	-2711.32	351.849				53.8522	158.644	147.208	305.022	898.567	-534.222	136.806	103.836		305.022	898.567	103.836
	-109.346	-468.958	-78.4297	-619.341	-2656.21	-284.624	386.404	353.434		-619.341	-2656.21	353.434				56.201	165.563	140.381	318.326	937.757	-509.446	161.582	128.612		318.326	937.757	128.612
	-107.075	-459.22	-78.4297	-606.479	-2601.05	-284.624	386.404	353.434		-606.479	-2601.05	353.434				58.8568	173.387	134.747	333.369	982.072	-489.002	182.026	149.056		333.369	982.072	149.056
	-104.808	-449.497	-77.8508	-593.639	-2545.98	-282.523	388.505	355.535		-593.639	-2545.98	355.535				61.5126	181.21	129.114	348.411	1026.39	-468.559	202.469	169.499		348.411	1026.39	169.499
	-102.54	-439.771	-77.3479	-580.794	-2490.89	-280.698	390.33	357.36		-580.794	-2490.89	357.36				64.5119	190.046	125.517	365.399	1076.43	-455.506	215.522	182.552		365.399	1076.43	182.552
	-100.269	-430.032	-77.3349	-567.932	-2435.73	-280.651	390.377	357.407		-567.932	-2435.73	357.407				67.571	199.058	122.447	382.727	1127.48	-444.365	226.663	193.693		382.727	1127.48	193.693
	-98.0113	-420.348	-76.2786	-555.142	-2380.88	-276.817	394.211	361.241		-555.142	-2380.88	361.241				70.6302	208.07	119.377	400.054	1178.52	-433.223	237.805	204.835		400.054	1178.52	204.835
	-95.7416	-410.614	-76.5869	-542.287	-2325.74	-277.936	393.092	360.122		-542.287	-2325.74	360.122				73.7312	217.205	116.745	417.618	1230.26	-423.671	247.357	214.387		417.618	1230.26	214.387
	-93.4819	-400.922	-75.6016	-529.488	-2270.85	-274.36	396.668	363.698		-529.488	-2270.85	363.698				76.8616	226.427	114.473	435.349	1282.5	-415.425	255.603	222.633		435.349	1282.5	222.633
	-91.2222	-391.231	-74.6163	-516.688	-2215.96	-270.785	400.243	367.273		-516.688	-2215.96	367.273				79.9919	235.648	112.201	453.079	1334.73	-407.179	263.849	230.879		453.079	1334.73	230.879
	-88.9625	-381.539	-73.6311	-503.889	-2161.06	-267.209	403.819	370.849		-503.889	-2161.06	370.849				83.1044	244.818	109.703	470.709	1386.66	-398.117	272.911	239.941		470.709	1386.66	239.941
	-86.7028	-371.848	-72.6458	-491.09	-2106.17	-263.634	407.394	374.424		-491.09	-2106.17	374.424				86.3155	254.277	109.251	488.897	1440.24	-396.475	274.553	241.583		488.897	1440.24	241.583
	-84.4431	-362.157	-71.6605	-478.291	-2051.28	-260.058	410.97	378		-478.291	-2051.28	378				89.5281	263.741	109.584	507.093	1493.85	-397.684	273.344	240.374		507.093	1493.85	240.374
	-82.1834	-352.465	-70.6752	-465.492	-1996.39	-256.482	414.546	381.576		-465.492	-1996.39	381.576				92.7408	273.205	109.917	525.289	1547.45	-398.893	272.135	239.165		525.289	1547.45	239.165
	-79.9235	-342.773	-69.695	-452.692	-1941.49	-252.925	418.103	385.133		-452.692	-1941.49	385.133				95.9322	282.607	108.724	543.366	1600.7	-394.561	276.467	243.497		543.366	1600.7	243.497
	-77.6616	-333.072	-68.8158	-439.88	-1886.54	-249.735	421.293	388.323		-439.88	-1886.54	388.323				99.1004	291.94	107.034	561.311	1653.57	-388.43	282.598	249.628		561.311	1653.57	249.628
	-75.3951	-323.352	-68.2016	-427.042	-1831.49	-247.506	423.522	390.552		-427.042	-1831.49	390.552				102.269	301.273	105.344	579.255	1706.43	-382.298	288.73	255.76		579.255	1706.43	255.76
	-73.1286	-313.632	-67.5873	-414.205	-1776.43	-245.276	425.752	392.782		-414.205	-1776.43	392.782				105.445	310.631	103.814	597.247	1759.43	-376.746	294.282	261.312		597.247	1759.43	261.312
	-70.8621	-303.911	-66.9731	-401.368	-1721.37	-243.047	427.981	395.011		-401.368	-1721.37	395.011				108.649	320.069	103	615.394	1812.89	-373.79	297.238	264.268		615.394	1812.89	264.268
	-68.5957	-294.191	-66.3589	-388.53	-1666.32	-240.818	430.21	397.24		-388.53	-1666.32	397.24				111.863	329.538	103	633.6	1866.53	-373.79	297.238	264.268		633.6	1866.53	264.268
	-66.3292	-284.47	-65.7447	-375.693	-1611.26	-238.589	432.439	399.469		-375.693	-1611.26	399.469				115.078	339.008	103	651.807	1920.16	-373.79	297.238	264.268		651.807	1920.16	264.268
	-64.0626	-274.749	-65.1409	-362.854	-1556.2	-236.398	434.63	401.66		-362.854	-1556.2	401.66				118.292	348.477	103	670.013	1973.8	-373.79	297.238	264.268		670.013	1973.8	264.268
	-61.7938	-265.019	-64.7189	-350.004	-1501.09	-234.867	436.161	403.191		-350.004	-1501.09	403.191				121.506	357.946	103	688.22	2027.43	-373.79	297.238	264.268		688.22	2027.43	264.268
	-59.5245	-255.287	-64.3619	-337.151	-1445.96	-233.571	437.457	404.487		-337.151	-1445.96	404.487				124.721	367.416	103	706.426	2081.06	-373.79	297.238	264.268		706.426	2081.06	264.268
	-57.2552	-245.554	-64.005	-324.297	-1390.83	-232.276	438.752	405.782		-324.297	-1390.83	405.782				127.935	376.885	103	724.633	2134.7	-373.79	297.238	264.268		724.633	2134.7	264.268
	-54.9859	-235.822	-63.6481	-311.443	-1335.71	-230.981	440.047	407.077		-311.443	-1335.71	407.077				131.15	386.354	103	742.839	2188.33	-373.79	297.238	264.268		742.839	2188.33	264.268
	-52.7165	-226.089	-63.2938	-298.59	-1280.58	-229.695	441.333	408.363		-298.59	-1280.58	408.363				134.364	395.823	103	761.046	2241.97	-373.79	297.238	264.268		761.046	2241.97	264.268
	-50.4468	-216.354	-63	-285.734	-1225.44	-228.629	442.399	409.429		-285.734	-1225.44	409.429				137.578	405.292	102.878	779.251	2295.6	-373.347	297.681	264.711		779.251	2295.6	264.711
	-48.176	-206.616	-63	-272.872	-1170.28	-228.629	442.399	409.429		-272.872	-1170.28	409.429				140.792	414.759	102.634	797.452	2349.22	-372.462	298.566	265.596		797.452	2349.22	265.596
	-45.9052	-196.877	-63	-260.01	-1115.12	-228.629	442.399	409.429		-260.01	-1115.12	409.429				144.005	424.225	102.39	815.653	2402.84	-371.577	299.451	266.481		815.653	2402.84	266.481
	-43.6345	-187.138	-63.0761	-247.149	-1059.96	-228.905	442.123	409.153		-247.149	-1059.96	409.153				147.218	433.692	102.146	833.854	2456.46	-370.692	300.336	267.366		833.854	2456.46	267.366
	-41.3861	-177.495	-64.4752	-234.414	-1005.35	-233.982	437.046	404.076		-234.414	-1005.35	404.076				150.431	443.155	101.79	852.049	2510.06	-369.399	301.629	268.659		852.049	2510.06	268.659
	-39.1717	-167.998	-66.6899	-221.871	-951.554	-242.02	429.008	396.038		-221.871	-951.554	396.038				153.641	452.611	101.264	870.231	2563.62	-367.492	303.536	270.566		870.231	2563.62	270.566
	-37.0552	-158.921	-70.3127	-209.883	-900.14	-255.167	415.861	382.891		-209.883	-900.14	382.891				156.849	462.062	100.646	888.402	2617.15	-365.247	305.781	272.811		888.402	2617.15	272.811
	-35.0458	-150.303	-74.9701	-198.502	-851.327	-272.069	398.959	365.989		-198.502	-851.327	365.989				160.058	471.516	100.072	906.579	2670.7	-363.166	307.862	274.892		906.579	2670.7	274.892
	-32.8495	-140.884	-77.5096	-186.062	-797.974	-281.285	389.743	356.773		-186.062	-797.974	356.773				163.263	480.957	100.839	924.732	2724.17	-365.949	305.079	272.109		924.732	2724.17	272.109
	-30.913	-132.579	-82.7326	-175.093	-750.935	-300.239	370.789	337.819		-175.093	-750.935	337.819				-180	-478.248	110	-1019.53	-2708.83	-399.193	271.835	238.865		-1019.53	-2708.83	238.865
	-29.0208	-124.464	-88.261	-164.376	-704.97	-320.302	350.726	317.756		-164.376	-704.97	317.756				-176.477	-468.889	110	-999.578	-2655.82	-399.193	271.835	238.865		-999.578	-2655.82	238.865
	-27.1537	-116.456	-93.9524	-153.8	-659.614	-340.956	330.072	297.102		-153.8	-659.614	297.102				-172.955	-459.53	110	-979.627	-2602.81	-399.193	271.835	238.865		-979.627	-2602.81	238.865
	-25.3247	-108.612	-99.8785	-143.44	-615.183	-362.462	308.566	275.596		-143.44	-615.183	275.596				-169.448	-450.213	110.953	-959.766	-2550.04	-402.651	268.377	235.407		-959.766	-2550.04	235.407
	-23.3372	-100.088	-104.716	-132.184	-566.904	-380.016	291.012	258.042		-132.184	-566.904	258.042				-165.97	-440.972	112.533	-940.065	-2497.69	-408.384	262.644	229.674		-940.065	-2497.69	229.674
	-21.5827	-92.5632	-111.064	-122.246	-524.284	-403.054	267.974	235.004		-122.246	-524.284	235.004				-162.491	-431.727	114.092	-920.357	-2445.33	-414.044	256.984	224.014		-920.357	-2445.33	224.014
	-20.377	-87.3923	-119.538	-115.417	-494.996	-433.806	237.222	204.252		-115.417	-494.996	204.252				-158.998	-422.447	115.386	-900.573	-2392.76	-418.738	252.29	219.32		-900.573	-2392.76	219.32
	-19.6163	-84.1296	-128.96	-111.108	-476.515	-467.999	203.029	170.059		-111.108	-476.515	170.059				-155.505	-413.166	116.679	-880.789	-2340.2	-423.431	247.597	214.627		-880.789	-2340.2	214.627
	-18.8796	-80.9703	-138.419	-106.935	-458.621	-502.327	168.701	135.731		-106.935	-458.621	135.731				-152.522	-405.242	122	-863.896	-2295.32	-442.742	228.286	195.316		-863.896	-2295.32	195.316
	-18.013	-77.2535	-147.662	-102.027	-437.568	-535.87	135.158	102.188		-102.027	-437.568	102.188				-149	-395.883	122	-843.945	-2242.31	-442.742	228.286	195.316		-843.945	-2242.31	195.316
	-16.7669	-71.9094	-156.022	-94.9689	-407.299	-566.209	104.819	71.8491		-94.9689	-407.299	71.8491				-145.571	-386.774	119.705	-824.526	-2190.71	-434.412	236.616	203.646		-824.526	-2190.71	203.646
	-14.5717	-62.4947	-158.58	-82.5351	-353.974	-575.492	95.5364	62.5664		-82.5351	-353.974	62.5664				-142.139	-377.656	117.452	-805.087	-2139.06	-426.236	244.792	211.822		-805.087	-2139.06	211.822
	-12.3019	-52.7599	-158.869	-69.6786	-298.835	-576.54	94.4876	61.5176		-69.6786	-298.835	61.5176				-138.637	-368.349	116.397	-785.247	-2086.35	-422.409	248.619	215.649		-785.247	-2086.35	215.649
	-10.1021	-43.3256	-156.388	-57.2191	-245.399	-567.537	103.491	70.5213		-57.2191	-245.399	70.5213				-135.136	-359.047	115.293	-765.417	-2033.66	-418.401	252.627	219.657		-765.417	-2033.66	219.657
	-7.84324	-33.6378	-155.367	-44.4246	-190.527	-563.832	107.196	74.2261		-44.4246	-190.527	74.2261				-131.632	-349.737	114.269	-745.57	-1980.93	-414.685	256.343	223.373		-745.57	-1980.93	223.373
	-5.68899	-24.3987	-158.529	-32.2228	-138.196	-575.308	95.7204	62.7504		-32.2228	-138.196	62.7504				-128.127	-340.424	113.274	-725.717	-1928.18	-411.074	259.954	226.984		-725.717	-1928.18	226.984
	-3.52804	-15.1309	-161.601	-19.983	-85.7025	-586.456	84.572	51.602		-19.983	-85.7025	51.602				-124.615	-331.095	112.484	-705.828	-1875.34	-408.206	262.822	229.852		-705.828	-1875.34	229.852
	-1.84093	-7.89532	-168.294	-10.4271	-44.7196	-610.746	60.2822	27.3122		-10.4271	-44.7196	27.3122				-121.102	-321.759	111.771	-685.927	-1822.46	-405.62	265.408	232.438		-685.927	-1822.46	232.438
	-0.709909	3.04463	-176.966	-4.02097	17.245	-642.215	28.8134	-4.15656		-4.02097	17.245	-4.15656				-117.588	-312.424	111.059	-666.026	-1769.59	-403.035	267.993	235.023		-666.026	-1769.59	235.023
	1.33945	-5.74461	-181.273	7.58676	-32.5378	-657.844	13.1843	-19.7857		7.58676	-32.5378	-19.7857				-114.075	-303.09	111.785	-646.127	-1716.72	-405.67	265.358	232.388		-646.127	-1716.72	232.388
	3.60797	-15.4737	-180.827	20.4358	-87.6442	-656.225	14.8028	-18.1672		20.4358	-87.6442	-18.1672				-110.565	-293.765	112.639	-626.249	-1663.9	-408.769	262.259	229.289		-626.249	-1663.9	229.289
	5.78556	-24.8129	-177.991	32.7698	-140.542	-645.936	25.0919	-7.87813		32.7698	-140.542	-7.87813				-107.056	-284.44	113.493	-606.37	-1611.09	-411.868	259.16	226.19		-606.37	-1611.09	226.19
	7.60628	-32.6216	-172.016	43.0825	-184.771	-624.25	46.7775	13.8075		43.0825	-184.771	13.8075				-103.541	-275.102	114.169	-586.464	-1558.2	-414.323	256.705	223.735		-586.464	-1558.2	223.735
	8.74241	-37.4942	-163.357	49.5176	-212.369	-592.829	78.1991	45.2291		49.5176	-212.369	45.2291				-100.022	-265.751	114.585	-566.529	-1505.23	-415.834	255.194	222.224		-566.529	-1505.23	222.224
	9.5278	-40.8625	-153.975	53.9661	-231.448	-558.778	112.25	79.2799		53.9661	-231.448	79.2799				-96.5023	-256.4	115.002	-546.595	-1452.27	-417.345	253.683	220.713		-546.595	-1452.27	220.713
	10.0238	-42.9898	-144.216	56.7755	-243.497	-523.364	147.664	114.694		56.7755	-243.497	114.694				-92.9831	-247.05	115.436	-526.662	-1399.31	-418.921	252.107	219.137		-526.662	-1399.31	219.137
	9.92905	-42.5834	-134.225	56.2387	-241.195	-487.106	183.922	150.952		56.2387	-241.195	150.952				-89.4639	-237.7	115.871	-506.729	-1346.35	-420.498	250.53	217.56		-506.729	-1346.35	217.56
	10.4707	-44.9064	-124.513	59.3068	-254.353	-451.863	219.165	186.195		59.3068	-254.353	186.195				-86.0313	-228.58	118.115	-487.287	-1294.69	-428.641	242.387	209.417		-487.287	-1294.69	209.417
	11.8613	-50.8704	-116.608	67.1832	-288.133	-423.174	247.854	214.884		67.1832	-288.133	214.884				-82.6688	-219.646	121.094	-468.241	-1244.09	-439.453	231.575	198.605		-468.241	-1244.09	198.605
	13.8355	-59.3372	-111.666	78.365	-336.089	-405.241	265.787	232.817		78.365	-336.089	232.817				-79.2948	-210.681	123.967	-449.131	-1193.31	-449.881	221.147	188.177		-449.131	-1193.31	188.177
	16.0797	-68.962	-110.141	91.0763	-390.605	-399.706	271.322	238.352		91.0763	-390.605	238.352				-75.9208	-201.717	126.841	-430.02	-1142.54	-460.309	210.719	177.749		-430.02	-1142.54	177.749
	18.3494	-78.6962	-109.837	103.932	-445.74	-398.601	272.427	239.457		103.932	-445.74	239.457				-72.5772	-192.833	129.987	-411.082	-1092.22	-471.727	199.301	166.331		-411.082	-1092.22	166.331
	20.515	-87.984	-106.829	116.198	-498.347	-387.686	283.342	250.372		116.198	-498.347	250.372				-69.2976	-184.119	133.636	-392.506	-1042.86	-484.968	186.06	153.09		-392.506	-1042.86	153.09
	22.6324	-97.0651	-103.217	128.191	-549.783	-374.576	296.452	263.482		128.191	-549.783	263.482				-66.7878	-177.451	140.653	-378.291	-1005.09	-510.433	160.595	127.625		-378.291	-1005.09	127.625
	24.747	-106.134	-99.5726	140.169	-601.151	-361.352	309.676	276.706		140.169	-601.151	276.706				-64.7718	-172.095	148.853	-366.872	-974.755	-540.192	130.836	97.8664		-366.872	-974.755	97.8664
	26.8451	-115.132	-95.7471	152.052	-652.117	-347.469	323.559	290.589		152.052	-652.117	290.589				-62.867	-167.034	157.265	-356.083	-946.089	-570.718	100.31	67.3397		-356.083	-946.089	67.3397
	28.9335	-124.089	-91.821	163.881	-702.849	-333.221	337.807	304.837		163.881	-702.849	304.837				-61.8368	-164.296	166.827	-350.247	-930.585	-605.422	65.6064	32.6364		-350.247	-930.585	32.6364
	31.0207	-133.04	-87.8818	175.703	-753.549	-318.926	352.102	319.132		175.703	-753.549	319.132				52.133	138.514	168	295.285	784.552	-609.677	61.351	28.381		295.285	784.552	28.381
	33.11	-142.001	-83.965	187.537	-804.303	-304.712	366.316	333.346		187.537	-804.303	333.346				54.7658	145.509	161.356	310.197	824.173	-585.567	85.4608	52.4908		310.197	824.173	52.4908
	35.2975	-151.383	-81.2823	199.927	-857.442	-294.976	376.052	343.082		199.927	-857.442	343.082				57.1037	151.721	153.876	323.439	859.356	-558.422	112.606	79.6356		323.439	859.356	79.6356
	37.5101	-160.872	-79.0337	212.46	-911.19	-286.816	384.212	351.242		212.46	-911.19	351.242				59.4601	157.982	146.444	336.786	894.818	-531.448	139.58	106.61		336.786	894.818	106.61
	39.7363	-170.42	-77.062	225.069	-965.268	-279.66	391.368	358.398		225.069	-965.268	358.398				62.3669	165.705	140.795	353.25	938.563	-510.951	160.077	127.107		353.25	938.563	127.107
	41.986	-180.068	-75.7026	237.811	-1019.92	-274.727	396.301	363.331		237.811	-1019.92	363.331				65.4801	173.976	136.117	370.883	985.413	-493.971	177.057	144.087		370.883	985.413	144.087
	44.2409	-189.739	-74.5205	250.583	-1074.69	-270.437	400.591	367.621		250.583	-1074.69	367.621				68.6219	182.324	131.595	388.679	1032.69	-477.562	193.466	160.496		388.679	1032.69	160.496
	46.4957	-199.409	-73.3383	263.355	-1129.47	-266.147	404.881	371.911		263.355	-1129.47	371.911				71.7725	190.695	127.123	406.524	1080.11	-461.332	209.696	176.726		406.524	1080.11	176.726
	48.7528	-209.089	-72.2438	276.139	-1184.3	-262.175	408.853	375.883		276.139	-1184.3	375.883				74.9232	199.066	122.651	424.369	1127.52	-445.103	225.925	192.955		424.369	1127.52	192.955
	51.0215	-218.819	-71.8111	288.989	-1239.41	-260.605	410.423	377.453		288.989	-1239.41	377.453				78.1311	207.589	118.52	442.539	1175.8	-430.113	240.915	207.945		442.539	1175.8	207.945
	53.2917	-228.556	-71.5938	301.847	-1294.55	-259.816	411.212	378.242		301.847	-1294.55	378.242				81.4141	216.312	114.895	461.135	1225.21	-416.959	254.069	221.099		461.135	1225.21	221.099
	55.5619	-238.292	-71.3764	314.706	-1349.7	-259.027	412.001	379.031		314.706	-1349.7	379.031				84.8727	225.501	113	480.725	1277.25	-410.08	260.948	227.978		480.725	1277.25	227.978
	57.8321	-248.029	-71.1591	327.565	-1404.85	-258.239	412.789	379.819		327.565	-1404.85	379.819				88.3952	234.861	113	500.676	1330.26	-410.08	260.948	227.978		500.676	1330.26	227.978
	60.1029	-257.767	-71.2178	340.426	-1460.01	-258.452	412.576	379.606		340.426	-1460.01	379.606				91.8744	244.104	114.564	520.382	1382.62	-415.757	255.271	222.301		520.382	1382.62	222.301
	62.3718	-267.498	-71.6233	353.278	-1515.12	-259.923	411.105	378.135		353.278	-1515.12	378.135				95.3436	253.322	112.832	540.032	1434.83	-409.472	261.556	228.586		540.032	1434.83	228.586
	64.6398	-277.225	-72.1145	366.124	-1570.22	-261.706	409.322	376.352		366.124	-1570.22	376.352				98.761	262.402	110.407	559.388	1486.26	-400.671	270.357	237.387		559.388	1486.26	237.387
	66.9078	-286.952	-72.6057	378.97	-1625.31	-263.488	407.54	374.57		378.97	-1625.31	374.57				102.264	271.709	109.36	579.23	1538.98	-396.871	274.157	241.187		579.23	1538.98	241.187
	69.1758	-296.679	-73.0969	391.816	-1680.41	-265.271	405.757	372.787		391.816	-1680.41	372.787				105.767	281.015	108.299	599.069	1591.69	-393.019	278.009	245.039		599.069	1591.69	245.039
	71.4438	-306.406	-73.5881	404.662	-1735.5	-267.053	403.975	371.005		404.662	-1735.5	371.005				109.258	290.293	106.98	618.847	1644.24	-388.233	282.795	249.825		618.847	1644.24	249.825
	73.7113	-316.13	-74.1298	417.505	-1790.58	-269.019	402.009	369.039		417.505	-1790.58	369.039				112.757	299.588	105.811	638.662	1696.88	-383.992	287.036	254.066		638.662	1696.88	254.066
	75.9775	-325.85	-74.76	430.341	-1845.63	-271.306	399.722	366.752		430.341	-1845.63	366.752				116.264	308.906	104.88	658.527	1749.66	-380.613	290.415	257.445		658.527	1749.66	257.445
	78.2434	-335.568	-75.4144	443.175	-1900.68	-273.681	397.347	364.377		443.175	-1900.68	364.377				119.784	318.258	104.488	678.463	1802.63	-379.19	291.838	258.868		678.463	1802.63	258.868
	80.5093	-345.286	-76.0687	456.01	-1955.72	-276.056	394.972	362.002		456.01	-1955.72	362.002				123.304	327.61	104.096	698.399	1855.6	-377.769	293.259	260.289		698.399	1855.6	260.289
	82.7752	-355.003	-76.723	468.844	-2010.76	-278.43	392.598	359.628		468.844	-2010.76	359.628				126.823	336.962	103.704	718.336	1908.57	-376.346	294.682	261.712		718.336	1908.57	261.712
	85.0411	-364.721	-77.3773	481.678	-2065.8	-280.805	390.223	357.253		481.678	-2065.8	357.253				130.343	346.314	103.312	738.272	1961.54	-374.924	296.104	263.134		738.272	1961.54	263.134
	87.3065	-374.437	-78.0654	494.509	-2120.84	-283.302	387.726	354.756		494.509	-2120.84	354.756				133.864	355.668	103	758.214	2014.53	-373.79	297.238	264.268		758.214	2014.53	264.268
	89.5704	-384.146	-78.8428	507.332	-2175.83	-286.123	384.905	351.935		507.332	-2175.83	351.935				137.386	365.027	103	778.166	2067.54	-373.79	297.238	264.268		778.166	2067.54	264.268
	91.8338	-393.854	-79.6466	520.152	-2230.81	-289.04	381.988	349.018		520.152	-2230.81	349.018				140.909	374.386	103	798.117	2120.55	-373.79	297.238	264.268		798.117	2120.55	264.268
	94.0972	-403.561	-80.4505	532.972	-2285.79	-291.957	379.071	346.101		532.972	-2285.79	346.101				144.431	383.745	103	818.069	2173.56	-373.79	297.238	264.268		818.069	2173.56	264.268
	96.3606	-413.268	-81.2543	545.793	-2340.78	-294.874	376.154	343.184		545.793	-2340.78	343.184				147.954	393.104	102.885	838.019	2226.56	-373.373	297.655	264.685		838.019	2226.56	264.685
	98.624	-422.975	-82.0582	558.613	-2395.76	-297.792	373.236	340.266		558.613	-2395.76	340.266				151.475	402.459	102.599	857.963	2279.55	-372.336	298.692	265.722		857.963	2279.55	265.722
	100.888	-432.686	-82.8131	571.438	-2450.76	-300.531	370.497	337.527		571.438	-2450.76	337.527				154.996	411.814	102.314	877.906	2332.54	-371.3	299.728	266.758		877.906	2332.54	266.758
	103.159	-442.423	-83	584.297	-2505.91	-301.209	369.819	336.849		584.297	-2505.91	336.849				158.517	421.169	102.028	897.85	2385.53	-370.263	300.765	267.795		897.85	2385.53	267.795
	105.429	-452.162	-83	597.159	-2561.08	-301.209	369.819	336.849		597.159	-2561.08	336.849				162.038	430.525	101.769	917.795	2438.52	-369.323	301.705	268.735		917.795	2438.52	268.735
	107.7	-461.901	-83	610.021	-2616.24	-301.209	369.819	336.849		610.021	-2616.24	336.849				165.56	439.881	101.513	937.74	2491.52	-368.393	302.635	269.665		937.74	2491.52	269.665
	109.971	-471.64	-83	622.882	-2671.4	-301.209	369.819	336.849		622.882	-2671.4	336.849				169.081	449.237	101.256	957.685	2544.51	-367.462	303.566	270.596		957.685	2544.51	270.596
	112.242	-481.379	-83	635.744	-2726.56	-301.209	369.819	336.849		635.744	-2726.56	336.849				172.602	458.593	101	977.63	2597.5	-366.532	304.496	271.526		977.63	2597.5	271.526
	114.512	-491.117	-83	648.606	-2781.72	-301.209	369.819	336.849		648.606	-2781.72	336.849				176.125	467.952	101	997.582	2650.51	-366.532	304.496	271.526		997.582	2650.51	271.526
	-131.739	-491.656	-77	-746.177	-2784.77	-279.435	391.593	358.623		-746.177	-2784.77	358.623				179.647	477.311	101	1017.53	2703.52	-366.532	304.496	271.526		1017.53	2703.52	271.526
	-129.152	-482.001	-76.7103	-731.524	-2730.08	-278.384	392.644	359.674		-731.524	-2730.08	359.674				-194.403	-469.331	108	-1101.11	-2658.32	-391.935	279.093	246.123		-1101.11	-2658.32	246.123
	-126.565	-472.346	-76.4205	-716.87	-2675.4	-277.332	393.696	360.726		-716.87	-2675.4	360.726				-190.576	-460.092	108	-1079.44	-2605.99	-391.935	279.093	246.123		-1079.44	-2605.99	246.123
	-123.978	-462.691	-76.1308	-702.217	-2620.71	-276.281	394.747	361.777		-702.217	-2620.71	361.777				-186.75	-450.854	107.846	-1057.76	-2553.67	-391.377	279.651	246.681		-1057.76	-2553.67	246.681
	-121.39	-453.035	-75.8411	-687.563	-2566.02	-275.23	395.798	362.828		-687.563	-2566.02	362.828				-182.934	-441.643	107.079	-1036.15	-2501.49	-388.594	282.434	249.464		-1036.15	-2501.49	249.464
	-118.803	-443.38	-75.5513	-672.91	-2511.33	-274.178	396.85	363.88		-672.91	-2511.33	363.88				-179.112	-432.415	107.56	-1014.5	-2449.22	-390.338	280.69	247.72		-1014.5	-2449.22	247.72
	-116.216	-433.725	-75.2616	-658.256	-2456.65	-273.127	397.901	364.931		-658.256	-2456.65	364.931				-175.291	-423.189	108.092	-992.857	-2396.97	-392.269	278.759	245.789		-992.857	-2396.97	245.789
	-113.63	-424.072	-74.9084	-643.606	-2401.97	-271.845	399.183	366.213		-643.606	-2401.97	366.213				-171.466	-413.955	108.404	-971.192	-2344.66	-393.402	277.626	244.656		-971.192	-2344.66	244.656
	-111.053	-414.455	-73.9666	-629.011	-2347.5	-268.427	402.601	369.631		-629.011	-2347.5	369.631				-167.641	-404.72	108.717	-949.527	-2292.36	-394.536	276.492	243.522		-949.527	-2292.36	243.522
	-108.476	-404.839	-73.0249	-614.417	-2293.03	-265.01	406.018	373.048		-614.417	-2293.03	373.048				-163.817	-395.49	109.154	-927.872	-2240.08	-396.124	274.904	241.934		-927.872	-2240.08	241.934
	-105.9	-395.223	-72.0832	-599.822	-2238.57	-261.592	409.436	376.466		-599.822	-2238.57	376.466				-160.043	-386.377	110.798	-906.492	-2188.46	-402.089	268.939	235.969		-906.492	-2188.46	235.969
	-103.323	-385.606	-71.1414	-585.228	-2184.1	-258.174	412.854	379.884		-585.228	-2184.1	379.884				-156.268	-377.264	112.442	-885.111	-2136.85	-408.055	262.973	230.003		-885.111	-2136.85	230.003
	-100.746	-375.99	-70.1997	-570.633	-2129.63	-254.757	416.271	383.301		-570.633	-2129.63	383.301				-152.447	-368.04	113	-863.47	-2084.6	-410.08	260.948	227.978		-863.47	-2084.6	227.978
	-98.1696	-366.374	-69.2579	-556.039	-2075.16	-251.339	419.689	386.719		-556.039	-2075.16	386.719				-148.62	-358.801	113	-841.794	-2032.27	-410.08	260.948	227.978		-841.794	-2032.27	227.978
	-95.5929	-356.757	-68.3162	-541.444	-2020.7	-247.922	423.106	390.136		-541.444	-2020.7	390.136				-144.793	-349.562	113	-820.119	-1979.94	-410.08	260.948	227.978		-820.119	-1979.94	227.978
	-93.0082	-347.111	-67.7945	-526.804	-1966.06	-246.028	425	392.03		-526.804	-1966.06	392.03				-140.967	-340.323	113	-798.443	-1927.61	-410.08	260.948	227.978		-798.443	-1927.61	227.978
	-90.4213	-337.457	-67.4854	-512.152	-1911.38	-244.907	426.121	393.151		-512.152	-1911.38	393.151				-137.14	-331.085	113	-776.768	-1875.28	-410.08	260.948	227.978		-776.768	-1875.28	227.978
	-87.8343	-327.802	-67.1763	-497.499	-1856.69	-243.785	427.243	394.273		-497.499	-1856.69	394.273				-133.313	-321.846	113	-755.093	-1822.95	-410.08	260.948	227.978		-755.093	-1822.95	227.978
	-85.2474	-318.147	-66.8671	-482.846	-1802.01	-242.663	428.365	395.395		-482.846	-1802.01	395.395				-129.487	-312.608	113.176	-733.42	-1770.63	-410.718	260.31	227.34		-733.42	-1770.63	227.34
	-82.6604	-308.493	-66.558	-468.194	-1747.32	-241.541	429.487	396.517		-468.194	-1747.32	396.517				-125.668	-303.39	113.841	-711.793	-1718.42	-413.132	257.896	224.926		-711.793	-1718.42	224.926
	-80.0734	-298.838	-66.2489	-453.541	-1692.64	-240.419	430.609	397.639		-453.541	-1692.64	397.639				-121.916	-294.331	111.88	-690.538	-1667.11	-406.017	265.011	232.041		-690.538	-1667.11	232.041
	-77.4865	-289.184	-65.9397	-438.888	-1637.95	-239.297	431.731	398.761		-438.888	-1637.95	398.761				-118.13	-285.192	110.414	-669.097	-1615.34	-400.695	270.333	237.363		-669.097	-1615.34	237.363
	-74.8995	-279.529	-65.6306	-424.236	-1583.27	-238.175	432.853	399.883		-424.236	-1583.27	399.883				-114.331	-276.02	111.616	-647.579	-1563.39	-405.059	265.969	232.999		-647.579	-1563.39	232.999
	-72.3126	-269.874	-65.3215	-409.583	-1528.58	-237.054	433.974	401.004		-409.583	-1528.58	401.004				-110.531	-266.844	112.785	-626.052	-1511.42	-409.299	261.729	228.759		-626.052	-1511.42	228.759
	-69.7256	-260.22	-65.0123	-394.93	-1473.9	-235.932	435.096	402.126		-394.93	-1473.9	402.126				-106.735	-257.68	114.055	-604.552	-1459.52	-413.909	257.119	224.149		-604.552	-1459.52	224.149
	-67.1375	-250.56	-65	-380.271	-1419.19	-235.887	435.141	402.171		-380.271	-1419.19	402.171				-102.94	-248.519	115.348	-583.059	-1407.63	-418.603	252.425	219.455		-583.059	-1407.63	219.455
	-64.5493	-240.901	-65	-365.611	-1364.48	-235.887	435.141	402.171		-365.611	-1364.48	402.171				-99.1619	-239.398	116.938	-561.659	-1355.97	-424.372	246.656	213.686		-561.659	-1355.97	213.686
	-61.9611	-231.242	-65	-350.951	-1309.77	-235.887	435.141	402.171		-350.951	-1309.77	402.171				-95.4039	-230.325	118.826	-540.374	-1304.58	-431.225	239.803	206.833		-540.374	-1304.58	206.833
	-59.3729	-221.583	-65	-336.292	-1255.06	-235.887	435.141	402.171		-336.292	-1255.06	402.171				-91.6459	-221.253	120.715	-519.088	-1253.19	-438.078	232.95	199.98		-519.088	-1253.19	199.98
	-56.7847	-211.923	-65	-321.632	-1200.35	-235.887	435.141	402.171		-321.632	-1200.35	402.171				-87.9527	-212.337	123.334	-498.169	-1202.69	-447.582	223.446	190.476		-498.169	-1202.69	190.476
	-54.197	-202.266	-65.19	-306.975	-1145.65	-236.576	434.452	401.482		-306.975	-1145.65	401.482				-84.2731	-203.453	126.081	-477.328	-1152.37	-457.552	213.476	180.506		-477.328	-1152.37	180.506
	-51.6096	-192.61	-65.4399	-292.32	-1090.95	-237.483	433.545	400.575		-292.32	-1090.95	400.575				-80.7513	-194.951	129.993	-457.38	-1104.21	-471.75	199.278	166.308		-457.38	-1104.21	166.308
	-49.0222	-182.953	-65.6898	-277.665	-1036.26	-238.39	432.638	399.668		-277.665	-1036.26	399.668				-77.3284	-186.687	134.465	-437.993	-1057.41	-487.979	183.049	150.079		-437.993	-1057.41	150.079
	-46.4348	-173.297	-65.9397	-263.01	-981.565	-239.297	431.731	398.761		-263.01	-981.565	398.761				-74.241	-179.234	140.374	-420.506	-1015.19	-509.421	161.607	128.637		-420.506	-1015.19	128.637
	-43.954	-164.039	-68.7902	-248.958	-929.125	-249.642	421.386	388.416		-248.958	-929.125	388.416				-71.6124	-172.888	147.642	-405.617	-979.246	-535.795	135.233	102.263		-405.617	-979.246	102.263
	-41.5418	-155.036	-72.4147	-235.295	-878.134	-262.795	408.233	375.263		-235.295	-878.134	375.263				-69.2029	-167.07	155.411	-391.969	-946.298	-563.989	107.039	74.0686		-391.969	-946.298	74.0686
	-39.1637	-146.161	-76.3614	-221.826	-827.864	-277.118	393.91	360.94		-221.826	-827.864	360.94				-67.7816	-163.639	164.695	-383.919	-926.863	-597.684	73.3438	40.3738		-383.919	-926.863	40.3738
	-36.8088	-137.372	-80.51	-208.487	-778.084	-292.173	378.855	345.885		-208.487	-778.084	345.885				-66.3604	-160.208	173.98	-375.869	-907.429	-631.379	39.6494	6.67936		-375.869	-907.429	6.67936
	-34.6408	-129.281	-85.9726	-196.208	-732.258	-311.997	359.031	326.061		-196.208	-732.258	326.061				55.8718	134.886	169	316.461	764.005	-613.306	57.7219	24.7519		316.461	764.005	24.7519
	-32.473	-121.191	-91.4353	-183.929	-686.432	-331.821	339.207	306.237		-183.929	-686.432	306.237				58.4156	141.028	161.529	330.87	798.79	-586.194	84.8337	51.8637		330.87	798.79	51.8637
	-30.3579	-113.297	-97.1988	-171.949	-641.722	-352.737	318.291	285.321		-171.949	-641.722	285.321				61.5105	148.499	155.648	348.399	841.11	-564.849	106.179	73.2086		348.399	841.11	73.2086
	-28.3491	-105.8	-103.505	-160.571	-599.26	-375.622	295.406	262.436		-160.571	-599.26	262.436				64.5523	155.843	149.58	365.628	882.705	-542.829	128.199	95.2291		365.628	882.705	95.2291
	-26.4312	-98.6425	-110.219	-149.708	-558.717	-399.989	271.039	238.069		-149.708	-558.717	238.069				67.3298	162.548	142.701	381.36	920.685	-517.864	153.164	120.194		381.36	920.685	120.194
	-24.7594	-92.4032	-117.853	-140.239	-523.377	-427.692	243.336	210.366		-140.239	-523.377	210.366				69.9157	168.791	135.329	396.007	956.045	-491.113	179.915	146.945		396.007	956.045	146.945
	-23.4599	-87.5536	-126.501	-132.878	-495.909	-459.078	211.95	178.98		-132.878	-495.909	178.98				73.009	176.259	129.442	413.528	998.344	-469.747	201.281	168.311		413.528	998.344	168.311
	-22.4404	-83.7487	-135.693	-127.104	-474.358	-492.434	178.594	145.624		-127.104	-474.358	145.624				76.1708	183.892	123.808	431.436	1041.58	-449.302	221.726	188.756		431.436	1041.58	188.756
	-21.4209	-79.9438	-144.884	-121.329	-452.807	-525.79	145.238	112.268		-121.329	-452.807	112.268				79.4763	191.873	118.769	450.159	1086.78	-431.017	240.011	207.041		450.159	1086.78	207.041
	-20.2028	-75.3979	-153.708	-114.43	-427.059	-557.81	113.218	80.2481		-114.43	-427.059	80.2481				83.2505	200.984	117.116	471.536	1138.39	-425.018	246.01	213.04		471.536	1138.39	213.04
	-18.0335	-67.3019	-159.162	-102.143	-381.202	-577.604	93.4243	60.4543		-102.143	-381.202	60.4543				87.057	210.174	116.087	493.096	1190.44	-421.284	249.744	216.774		493.096	1190.44	216.774
	-16.1265	-60.1848	-165.923	-91.3413	-340.891	-602.139	68.8888	35.9188		-91.3413	-340.891	35.9188				90.8635	219.364	115.058	514.657	1242.49	-417.55	253.478	220.508		514.657	1242.49	220.508
	-13.7708	-51.3932	-170.065	-77.9985	-291.095	-617.172	53.8559	20.8859		-77.9985	-291.095	20.8859				94.6694	228.552	114.012	536.213	1294.53	-413.754	257.274	224.304		536.213	1294.53	224.304
	-11.2442	-41.9641	-172.235	-63.6881	-237.687	-625.045	45.9835	13.0135		-63.6881	-237.687	13.0135				98.4747	237.739	112.953	557.767	1346.57	-409.911	261.117	228.147		557.767	1346.57	228.147
	-8.70437	-32.4851	-174.158	-49.3021	-183.998	-632.025	39.0034	6.03339		-49.3021	-183.998	6.03339				102.263	246.885	111.539	579.224	1398.37	-404.779	266.249	233.279		579.224	1398.37	233.279
	-6.19983	-23.1381	-171.636	-35.1162	-131.056	-622.873	48.1551	15.1851		-35.1162	-131.056	15.1851				106.051	256.031	110.125	600.682	1450.17	-399.647	271.381	238.411		600.682	1450.17	238.411
	-3.70318	-13.8205	-169	-20.9751	-78.28	-613.306	57.7219	24.7519		-20.9751	-78.28	24.7519				109.841	265.178	108.724	622.144	1501.99	-394.561	276.467	243.497		622.144	1501.99	243.497
	-1.49574	-5.58218	-174.221	-8.47197	-31.6178	-632.253	38.7751	5.80513		-8.47197	-31.6178	5.80513				113.632	274.333	107.372	643.62	1553.84	-389.658	281.37	248.4		643.62	1553.84	248.4
	-0.121412	0.453116	-182.695	-0.687685	2.56648	-663.004	8.02382	-24.9462		-0.687685	2.56648	-24.9462				117.424	283.487	106.021	665.097	1605.69	-384.754	286.274	253.304		665.097	1605.69	253.304
	2.40272	-8.96708	-184.905	13.6092	-50.7901	-671.028	0.000393335	-32.9696		13.6092	-50.7901	-32.9696				121.209	292.624	107.498	686.535	1657.44	-390.112	280.916	247.946		686.535	1657.44	247.946
	4.85811	-18.1307	-181.743	27.5166	-102.694	-659.552	11.4765	-21.4935		27.5166	-102.694	-21.4935				125.026	301.839	106.78	708.154	1709.64	-387.509	283.519	250.549		708.154	1709.64	250.549
	7.14247	-26.6561	-177.042	40.4554	-150.982	-642.491	28.5365	-4.43346		40.4554	-150.982	-4.43346				128.811	310.976	105.3	729.591	1761.39	-382.138	288.89	255.92		729.591	1761.39	255.92
	9.34337	-34.8699	-171.78	52.9214	-197.505	-623.395	47.6329	14.6629		52.9214	-197.505	14.6629				132.608	320.144	104.06	751.099	1813.31	-377.636	293.392	260.422		751.099	1813.31	260.422
	10.4144	-38.8669	-162.676	58.9876	-220.145	-590.358	80.6705	47.7005		58.9876	-220.145	47.7005				136.415	329.336	103.059	772.666	1865.38	-374.003	297.025	264.055		772.666	1865.38	264.055
	11.556	-43.1276	-153.702	65.454	-244.278	-557.789	113.239	80.2692		65.454	-244.278	80.2692				140.239	338.567	103.459	794.324	1917.67	-375.454	295.574	262.604		794.324	1917.67	262.604
	11.7173	-43.7296	-143.721	66.3676	-247.687	-521.569	149.459	116.489		66.3676	-247.687	116.489				144.063	347.799	103.858	815.982	1969.95	-376.905	294.123	261.153		815.982	1969.95	261.153
	11.6469	-43.4667	-133.725	65.9685	-246.198	-485.292	185.736	152.766		65.9685	-246.198	152.766				147.89	357.038	103.816	837.657	2022.28	-376.75	294.278	261.308		837.657	2022.28	261.308
	12.4025	-46.2868	-124.161	70.2486	-262.171	-450.583	220.445	187.475		70.2486	-262.171	187.475				151.715	366.273	103.53	859.324	2074.59	-375.713	295.315	262.345		859.324	2074.59	262.345
	14.0313	-52.3654	-116.389	79.474	-296.601	-422.38	248.648	215.678		79.474	-296.601	215.678				155.54	375.508	103.244	880.99	2126.9	-374.677	296.351	263.381		880.99	2126.9	263.381
	16.3144	-60.8863	-111.679	92.4059	-344.864	-405.287	265.741	232.771		92.4059	-344.864	232.771				159.366	384.744	103	902.659	2179.21	-373.79	297.238	264.268		902.659	2179.21	264.268
	18.8383	-70.3055	-109.464	106.701	-398.215	-397.249	273.779	240.809		106.701	-398.215	240.809				163.193	393.982	103	924.335	2231.54	-373.79	297.238	264.268		924.335	2231.54	264.268
	21.4216	-79.9464	-108.847	121.333	-452.821	-395.008	276.02	243.05		121.333	-452.821	243.05				167.02	403.221	103	946.01	2283.87	-373.79	297.238	264.268		946.01	2283.87	264.268
	23.8847	-89.1388	-105.775	135.284	-504.888	-383.862	287.166	254.196		135.284	-504.888	254.196				170.847	412.46	103	967.685	2336.2	-373.79	297.238	264.268		967.685	2336.2	264.268
	26.27	-98.0411	-101.895	148.795	-555.311	-369.78	301.248	268.278		148.795	-555.311	268.278				174.673	421.698	102.904	989.36	2388.53	-373.444	297.584	264.614		989.36	2388.53	264.614
	28.6452	-106.905	-97.9216	162.248	-605.518	-355.36	315.668	282.698		162.248	-605.518	282.698				178.499	430.936	102.729	1011.03	2440.85	-372.807	298.221	265.251		1011.03	2440.85	265.251
	31.0103	-115.732	-93.8602	175.644	-655.513	-340.621	330.407	297.437		175.644	-655.513	297.437				182.326	440.173	102.554	1032.7	2493.17	-372.17	298.858	265.888		1032.7	2493.17	265.888
	33.3754	-124.559	-89.7988	189.04	-705.508	-325.883	345.145	312.175		189.04	-705.508	312.175				186.152	449.411	102.378	1054.38	2545.49	-371.534	299.494	266.524		1054.38	2545.49	266.524
	35.7674	-133.486	-85.9799	202.589	-756.072	-312.024	359.004	326.034		202.589	-756.072	326.034				189.978	458.648	102.203	1076.05	2597.81	-370.897	300.131	267.161		1076.05	2597.81	267.161
	38.1796	-142.488	-82.3554	216.252	-807.062	-298.87	372.158	339.188		216.252	-807.062	339.188				193.804	467.885	102.028	1097.72	2650.13	-370.261	300.767	267.797		1097.72	2650.13	267.797
	40.6681	-151.776	-79.6069	230.347	-859.666	-288.896	382.132	349.162		230.347	-859.666	349.162				-210.068	-463.63	115	-1189.84	-2626.03	-417.338	253.69	220.72		-1189.84	-2626.03	220.72
	43.192	-161.195	-77.3907	244.642	-913.016	-280.853	390.175	357.205		244.642	-913.016	357.205				-205.941	-454.521	115	-1166.46	-2574.44	-417.338	253.69	220.72		-1166.46	-2574.44	220.72
	45.7448	-170.722	-75.7447	259.102	-966.981	-274.88	396.148	363.178		259.102	-966.981	363.178				-201.818	-445.422	114.534	-1143.11	-2522.9	-415.648	255.38	222.41		-1143.11	-2522.9	222.41
	48.3271	-180.359	-75.0645	273.727	-1021.56	-272.411	398.617	365.647		273.727	-1021.56	365.647				-197.699	-436.33	113.936	-1119.78	-2471.4	-413.479	257.549	224.579		-1119.78	-2471.4	224.579
	50.9092	-189.996	-74.3842	288.353	-1076.15	-269.942	401.086	368.116		288.353	-1076.15	368.116				-193.574	-427.226	113.614	-1096.41	-2419.83	-412.309	258.719	225.749		-1096.41	-2419.83	225.749
	53.4914	-199.633	-73.704	302.979	-1130.73	-267.474	403.554	370.584		302.979	-1130.73	370.584				-189.449	-418.122	113.292	-1073.05	-2368.27	-411.139	259.889	226.919		-1073.05	-2368.27	226.919
	56.0736	-209.27	-73.0237	317.605	-1185.32	-265.005	406.023	373.053		317.605	-1185.32	373.053				-185.323	-409.017	113	-1049.68	-2316.7	-410.08	260.948	227.978		-1049.68	-2316.7	227.978
	58.6586	-218.917	-72.5298	332.246	-1239.96	-263.213	407.815	374.845		332.246	-1239.96	374.845				-181.196	-399.909	113	-1026.31	-2265.11	-410.08	260.948	227.978		-1026.31	-2265.11	227.978
	61.2438	-228.565	-72.0425	346.889	-1294.61	-261.444	409.584	376.614		346.889	-1294.61	376.614				-177.069	-390.8	113	-1002.93	-2213.52	-410.08	260.948	227.978		-1002.93	-2213.52	227.978
	63.8289	-238.213	-71.5553	361.531	-1349.25	-259.676	411.352	378.382		361.531	-1349.25	378.382				-172.942	-381.691	113	-979.555	-2161.92	-410.08	260.948	227.978		-979.555	-2161.92	227.978
	66.414	-247.861	-71.0681	376.173	-1403.9	-257.908	413.12	380.15		376.173	-1403.9	380.15				-168.818	-372.589	113.358	-956.194	-2110.37	-411.38	259.648	226.678		-956.194	-2110.37	226.678
	68.9999	-257.511	-71.4911	390.82	-1458.56	-259.443	411.585	378.615		390.82	-1458.56	378.615				-164.694	-363.487	113.758	-932.837	-2058.81	-412.83	258.198	225.228		-932.837	-2058.81	225.228
	71.5839	-267.155	-72.0616	405.455	-1513.18	-261.514	409.514	376.544		405.455	-1513.18	376.544				-160.568	-354.38	113.562	-909.465	-2007.23	-412.121	258.907	225.937		-909.465	-2007.23	225.937
	74.1678	-276.798	-72.6321	420.091	-1567.8	-263.584	407.444	374.474		420.091	-1567.8	374.474				-156.466	-345.328	112.458	-886.232	-1955.96	-408.113	262.915	229.945		-886.232	-1955.96	229.945
	76.7495	-286.433	-73.3401	434.714	-1622.38	-266.153	404.875	371.905		434.714	-1622.38	371.905				-152.364	-336.275	111.354	-862.999	-1904.68	-404.106	266.922	233.952		-862.999	-1904.68	233.952
	79.3258	-296.048	-74.2973	449.307	-1676.83	-269.627	401.401	368.431		449.307	-1676.83	368.431				-148.24	-327.172	111	-839.638	-1853.12	-402.822	268.206	235.236		-839.638	-1853.12	235.236
	81.9021	-305.663	-75.2544	463.899	-1731.29	-273.1	397.928	364.958		463.899	-1731.29	364.958				-144.112	-318.063	111	-816.262	-1801.53	-402.822	268.206	235.236		-816.262	-1801.53	235.236
	84.4785	-315.278	-76.2115	478.491	-1785.75	-276.574	394.454	361.484		478.491	-1785.75	361.484				-139.985	-308.954	111	-792.886	-1749.94	-402.822	268.206	235.236		-792.886	-1749.94	235.236
	87.0548	-324.893	-77.1686	493.084	-1840.21	-280.047	390.981	358.011		493.084	-1840.21	358.011				-135.858	-299.846	111	-769.51	-1698.34	-402.822	268.206	235.236		-769.51	-1698.34	235.236
	89.6324	-334.513	-78.0716	507.683	-1894.7	-283.324	387.704	354.734		507.683	-1894.7	354.734				-131.731	-290.737	111	-746.134	-1646.75	-402.822	268.206	235.236		-746.134	-1646.75	235.236
	92.2167	-344.158	-78.6163	522.321	-1949.33	-285.301	385.727	352.757		522.321	-1949.33	352.757				-127.604	-281.628	111	-722.758	-1595.16	-402.822	268.206	235.236		-722.758	-1595.16	235.236
	94.8011	-353.802	-79.1609	536.959	-2003.96	-287.277	383.751	350.781		536.959	-2003.96	350.781				-123.477	-272.52	111	-699.382	-1543.57	-402.822	268.206	235.236		-699.382	-1543.57	235.236
	97.3854	-363.447	-79.7056	551.597	-2058.59	-289.254	381.774	348.804		551.597	-2058.59	348.804				-119.365	-263.445	111.864	-676.093	-1492.17	-405.957	265.071	232.101		-676.093	-1492.17	232.101
	99.9698	-373.092	-80.2502	566.235	-2113.22	-291.23	379.798	346.828		566.235	-2113.22	346.828				-115.264	-254.392	112.968	-652.86	-1440.89	-409.965	261.063	228.093		-652.86	-1440.89	228.093
	102.554	-382.737	-80.7948	580.873	-2167.85	-293.207	377.821	344.851		580.873	-2167.85	344.851				-111.203	-245.431	114.76	-629.863	-1390.14	-416.466	254.562	221.592		-629.863	-1390.14	221.592
	105.14	-392.386	-81.2595	595.517	-2222.5	-294.893	376.135	343.165		595.517	-2222.5	343.165				-107.145	-236.473	116.571	-606.873	-1339.4	-423.04	247.988	215.018		-606.873	-1339.4	215.018
	107.725	-402.037	-81.6758	610.164	-2277.16	-296.404	374.624	341.654		610.164	-2277.16	341.654				-103.086	-227.515	118.383	-583.884	-1288.66	-429.614	241.414	208.444		-583.884	-1288.66	208.444
	110.311	-411.688	-82.0921	624.811	-2331.83	-297.915	373.113	340.143		624.811	-2331.83	340.143				-99.0268	-218.557	120.192	-560.894	-1237.92	-436.18	234.848	201.878		-560.894	-1237.92	201.878
	112.897	-421.339	-82.5084	639.458	-2386.49	-299.425	371.603	338.633		639.458	-2386.49	338.633				-94.9663	-209.595	121.981	-537.895	-1187.16	-442.672	228.356	195.386		-537.895	-1187.16	195.386
	115.483	-430.99	-82.9247	654.105	-2441.15	-300.936	370.092	337.122		654.105	-2441.15	337.122				-90.9058	-200.633	123.77	-514.896	-1136.4	-449.164	221.864	188.894		-514.896	-1136.4	188.894
	118.071	-440.649	-83	668.764	-2495.86	-301.209	369.819	336.849		668.764	-2495.86	336.849				-87.1049	-192.245	127.666	-493.367	-1088.89	-463.303	207.725	174.755		-493.367	-1088.89	174.755
	120.66	-450.308	-83	683.424	-2550.57	-301.209	369.819	336.849		683.424	-2550.57	336.849				-83.4861	-184.258	132.474	-472.871	-1043.65	-480.752	190.276	157.306		-472.871	-1043.65	157.306
	123.248	-459.967	-83	698.083	-2605.28	-301.209	369.819	336.849		698.083	-2605.28	336.849				-80.1187	-176.826	138.255	-453.797	-1001.55	-501.732	169.296	136.326		-453.797	-1001.55	136.326
	125.836	-469.625	-83.1445	712.741	-2659.99	-301.734	369.294	336.324		712.741	-2659.99	336.324				-76.8735	-169.663	144.434	-435.416	-960.984	-524.154	146.874	113.904		-435.416	-960.984	113.904
	128.422	-479.279	-83.4892	727.392	-2714.67	-302.985	368.043	335.073		727.392	-2714.67	335.073				-73.9252	-163.156	151.431	-418.717	-924.128	-549.548	121.48	88.51		-418.717	-924.128	88.51
	-147.755	-487.083	-77	-836.893	-2758.87	-279.435	391.593	358.623		-836.893	-2758.87	358.623				-71.9562	-158.811	160.22	-407.564	-899.513	-581.442	89.5863	56.6163		-407.564	-899.513	56.6163
	-144.853	-477.517	-76.7103	-820.458	-2704.69	-278.384	392.644	359.674		-820.458	-2704.69	359.674				-70.7134	-156.068	169.755	-400.525	-883.978	-616.047	54.9806	22.0106		-400.525	-883.978	22.0106
	-141.952	-467.952	-76.4205	-804.023	-2650.51	-277.332	393.696	360.726		-804.023	-2650.51	360.726				61.9061	136.63	170	350.64	773.878	-616.935	54.0929	21.1229		350.64	773.878	21.1229
	-139.05	-458.386	-76.1308	-787.588	-2596.33	-276.281	394.747	361.777		-787.588	-2596.33	361.777				64.5195	142.398	162.26	365.442	806.548	-588.848	82.1801	49.2101		365.442	806.548	49.2101
	-136.148	-448.821	-75.8411	-771.153	-2542.15	-275.23	395.798	362.828		-771.153	-2542.15	362.828				67.3128	148.563	154.899	381.264	841.468	-562.134	108.894	75.9242		381.264	841.468	75.9242
	-133.247	-439.256	-75.5513	-754.718	-2487.97	-274.178	396.85	363.88		-754.718	-2487.97	363.88				70.2311	155.003	147.828	397.794	877.949	-536.473	134.555	101.585		397.794	877.949	101.585
	-130.345	-429.69	-75.2616	-738.283	-2433.79	-273.127	397.901	364.931		-738.283	-2433.79	364.931				73.5427	162.312	141.86	416.55	919.346	-514.815	156.213	123.243		416.55	919.346	123.243
	-127.444	-420.127	-74.9084	-721.851	-2379.62	-271.845	399.183	366.213		-721.851	-2379.62	366.213				76.9382	169.806	136.176	435.783	961.793	-494.187	176.841	143.871		435.783	961.793	143.871
	-124.554	-410.6	-73.9666	-705.483	-2325.66	-268.427	402.601	369.631		-705.483	-2325.66	369.631				80.5099	177.689	131.166	456.013	1006.44	-476.004	195.024	162.054		456.013	1006.44	162.054
	-121.664	-401.073	-73.0249	-689.114	-2271.7	-265.01	406.018	373.048		-689.114	-2271.7	373.048				84.0815	185.572	126.155	476.243	1051.09	-457.821	213.207	180.237		476.243	1051.09	180.237
	-118.774	-391.546	-72.0832	-672.745	-2217.74	-261.592	409.436	376.466		-672.745	-2217.74	376.466				87.9177	194.039	122.468	497.972	1099.05	-444.439	226.589	193.619		497.972	1099.05	193.619
	-115.884	-382.019	-71.1414	-656.376	-2163.78	-258.174	412.854	379.884		-656.376	-2163.78	379.884				91.7611	202.521	118.824	519.74	1147.09	-431.215	239.813	206.843		519.74	1147.09	206.843
	-112.994	-372.492	-70.1997	-640.007	-2109.82	-254.757	416.271	383.301		-640.007	-2109.82	383.301				95.7148	211.247	115.957	542.135	1196.52	-420.81	250.218	217.248		542.135	1196.52	217.248
	-110.104	-362.966	-69.2579	-623.638	-2055.86	-251.339	419.689	386.719		-623.638	-2055.86	386.719				99.7521	220.158	113.881	565.002	1246.99	-413.279	257.749	224.779		565.002	1246.99	224.779
	-107.214	-353.439	-68.3162	-607.269	-2001.9	-247.922	423.106	390.136		-607.269	-2001.9	390.136				103.789	229.068	111.806	587.869	1297.46	-405.749	265.279	232.309		587.869	1297.46	232.309
	-104.316	-343.882	-67.7945	-590.85	-1947.77	-246.028	425	392.03		-590.85	-1947.77	392.03				107.841	238.009	109.9	610.816	1348.1	-398.83	272.198	239.228		610.816	1348.1	239.228
	-101.414	-334.318	-67.4854	-574.416	-1893.6	-244.907	426.121	393.151		-574.416	-1893.6	393.151				111.956	247.091	109.133	634.124	1399.54	-396.047	274.981	242.011		634.124	1399.54	242.011
	-98.5121	-324.751	-67.7235	-557.979	-1839.41	-245.771	425.257	392.287		-557.979	-1839.41	392.287				116.071	256.173	108.366	657.431	1450.98	-393.263	277.765	244.795		657.431	1450.98	244.795
	-95.6223	-315.225	-68.6716	-541.611	-1785.45	-249.211	421.817	388.847		-541.611	-1785.45	388.847				120.185	265.255	107.599	680.738	1502.42	-390.48	280.548	247.578		680.738	1502.42	247.578
	-92.7817	-305.86	-66.612	-525.521	-1732.41	-241.737	429.291	396.321		-525.521	-1732.41	396.321				124.3	274.337	106.832	704.045	1553.86	-387.697	283.331	250.361		704.045	1553.86	250.361
	-89.8807	-296.297	-66.2566	-509.09	-1678.24	-240.447	430.581	397.611		-509.09	-1678.24	397.611				128.415	283.419	106.065	727.352	1605.3	-384.913	286.115	253.145		727.352	1605.3	253.145
	-86.9792	-286.732	-65.9474	-492.656	-1624.07	-239.325	431.703	398.733		-492.656	-1624.07	398.733				132.533	292.506	105.377	750.673	1656.77	-382.418	288.61	255.64		750.673	1656.77	255.64
	-84.0778	-277.167	-65.6383	-476.222	-1569.89	-238.203	432.825	399.855		-476.222	-1569.89	399.855				136.65	301.593	104.697	773.995	1708.24	-379.95	291.078	258.108		773.995	1708.24	258.108
	-81.1763	-267.602	-65.3292	-459.788	-1515.72	-237.082	433.946	400.976		-459.788	-1515.72	400.976				140.768	310.681	104.017	797.316	1759.71	-377.481	293.547	260.577		797.316	1759.71	260.577
	-78.2749	-258.038	-65.0201	-443.354	-1461.54	-235.96	435.068	402.098		-443.354	-1461.54	402.098				144.885	319.768	103.337	820.638	1811.19	-375.012	296.016	263.046		820.638	1811.19	263.046
	-75.372	-248.468	-65.0003	-426.912	-1407.34	-235.888	435.14	402.17		-426.912	-1407.34	402.17				149.01	328.872	103	844.001	1862.75	-373.79	297.238	264.268		844.001	1862.75	264.268
	-72.4692	-238.899	-65	-410.47	-1353.14	-235.887	435.141	402.171		-410.47	-1353.14	402.171				153.137	337.98	103	867.377	1914.34	-373.79	297.238	264.268		867.377	1914.34	264.268
	-69.5663	-229.33	-65	-394.028	-1298.94	-235.887	435.141	402.171		-394.028	-1298.94	402.171				157.264	347.089	103	890.753	1965.93	-373.79	297.238	264.268		890.753	1965.93	264.268
	-66.6635	-219.76	-65	-377.586	-1244.73	-235.887	435.141	402.171		-377.586	-1244.73	402.171				161.391	356.198	103	914.129	2017.53	-373.79	297.238	264.268		914.129	2017.53	264.268
	-63.7607	-210.191	-65	-361.144	-1190.53	-235.887	435.141	402.171		-361.144	-1190.53	402.171				165.518	365.306	103	937.505	2069.12	-373.79	297.238	264.268		937.505	2069.12	264.268
	-60.8583	-200.623	-65.1852	-344.705	-1136.34	-236.559	434.469	401.499		-344.705	-1136.34	401.499				169.645	374.415	103	960.881	2120.71	-373.79	297.238	264.268		960.881	2120.71	264.268
	-57.9563	-191.056	-65.4337	-328.268	-1082.16	-237.461	433.567	400.597		-328.268	-1082.16	400.597				173.772	383.523	103	984.257	2172.3	-373.79	297.238	264.268		984.257	2172.3	264.268
	-55.0544	-181.49	-65.6836	-311.832	-1027.97	-238.368	432.66	399.69		-311.832	-1027.97	399.69				177.899	392.632	103	1007.63	2223.89	-373.79	297.238	264.268		1007.63	2223.89	264.268
	-52.1775	-172.006	-67.0165	-295.536	-974.253	-243.205	427.823	394.853		-295.536	-974.253	394.853				182.026	401.74	102.908	1031.01	2275.48	-373.456	297.572	264.602		1031.01	2275.48	264.602
	-49.3199	-162.586	-68.7764	-279.351	-920.897	-249.592	421.436	388.466		-279.351	-920.897	388.466				186.152	410.847	102.681	1054.38	2327.06	-372.631	298.397	265.427		1054.38	2327.06	265.427
	-46.6129	-153.662	-72.3869	-264.018	-870.351	-262.694	408.334	375.364		-264.018	-870.351	375.364				190.278	419.953	102.453	1077.75	2378.64	-371.806	299.222	266.252		1077.75	2378.64	266.252
	-43.9454	-144.868	-76.3312	-248.909	-820.544	-277.008	394.02	361.05		-248.909	-820.544	361.05				194.404	429.059	102.226	1101.12	2430.22	-370.982	300.046	267.076		1101.12	2430.22	267.076
	-41.3039	-136.161	-80.4783	-233.948	-771.223	-292.058	378.97	346		-233.948	-771.223	346				198.53	438.166	102.001	1124.49	2481.8	-370.167	300.861	267.891		1124.49	2481.8	267.891
	-38.8706	-128.139	-85.9314	-220.166	-725.789	-311.848	359.18	326.21		-220.166	-725.789	326.21				202.655	447.269	102.335	1147.85	2533.36	-371.375	299.653	266.683		1147.85	2533.36	266.683
	-36.4392	-120.124	-91.394	-206.394	-680.389	-331.672	339.356	306.386		-206.394	-680.389	306.386				206.78	456.373	102.668	1171.21	2584.92	-372.585	298.443	265.473		1171.21	2584.92	265.473
	-34.0665	-112.302	-97.1553	-192.955	-636.087	-352.579	318.449	285.479		-192.955	-636.087	285.479				-224.24	-454.714	108	-1270.11	-2575.53	-391.935	279.093	246.123		-1270.11	-2575.53	246.123
	-32.0133	-105.534	-104.224	-181.325	-597.749	-378.233	292.795	259.825		-181.325	-597.749	259.825				-219.817	-445.746	108	-1245.06	-2524.73	-391.935	279.093	246.123		-1245.06	-2524.73	246.123
	-30.036	-99.0156	-111.546	-170.126	-560.83	-404.803	266.225	233.255		-170.126	-560.83	233.255				-215.395	-436.778	108.171	-1220.01	-2473.94	-392.557	278.471	245.501		-1220.01	-2473.94	245.501
	-27.9582	-92.1657	-118.529	-158.357	-522.032	-430.144	240.884	207.914		-158.357	-522.032	207.914				-210.989	-427.842	109.025	-1195.05	-2423.33	-395.656	275.372	242.402		-1195.05	-2423.33	242.402
	-26.2868	-86.6558	-126.705	-148.89	-490.824	-459.816	211.212	178.242		-148.89	-490.824	178.242				-206.582	-418.906	109.879	-1170.09	-2372.71	-398.755	272.273	239.303		-1170.09	-2372.71	239.303
	-25.1433	-82.8862	-135.896	-142.413	-469.473	-493.171	177.857	144.887		-142.413	-469.473	144.887				-202.175	-409.97	110.733	-1145.13	-2322.1	-401.854	269.174	236.204		-1145.13	-2322.1	236.204
	-23.9948	-79.1001	-145.08	-135.908	-448.028	-526.5	144.528	111.558		-135.908	-448.028	111.558				-197.752	-401.002	110.77	-1120.08	-2271.3	-401.989	269.039	236.069		-1120.08	-2271.3	236.069
	-22.5975	-74.4939	-153.845	-127.993	-421.938	-558.31	112.718	79.7481		-127.993	-421.938	79.7481				-193.332	-392.038	110.437	-1095.04	-2220.53	-400.78	270.248	237.278		-1095.04	-2220.53	237.278
	-20.1766	-66.5134	-159.364	-114.282	-376.736	-578.336	92.692	59.722		-114.282	-376.736	59.722				-188.911	-383.074	110.104	-1070.01	-2169.76	-399.571	271.457	238.487		-1070.01	-2169.76	238.487
	-18.3086	-60.3553	-167.018	-103.701	-341.856	-606.114	64.9143	31.9443		-103.701	-341.856	31.9443				-184.496	-374.121	110.686	-1045	-2119.04	-401.683	269.345	236.375		-1045	-2119.04	236.375
	-15.6955	-51.741	-171.373	-88.9001	-293.064	-621.918	49.1099	16.1399		-88.9001	-293.064	16.1399				-180.095	-365.197	111.681	-1020.07	-2068.5	-405.294	265.734	232.764		-1020.07	-2068.5	232.764
	-12.901	-42.5289	-174.08	-73.0721	-240.886	-631.742	39.2861	6.31609		-73.0721	-240.886	6.31609				-175.673	-356.23	111.476	-995.023	-2017.71	-404.55	266.478	233.508		-995.023	-2017.71	233.508
	-10.0779	-33.2224	-176.408	-57.0819	-188.174	-640.191	30.8373	-2.13265		-57.0819	-188.174	-2.13265				-171.263	-347.287	110.709	-970.045	-1967.06	-401.767	269.261	236.291		-970.045	-1967.06	236.291
	-7.21468	-23.7836	-174.762	-40.8644	-134.712	-634.217	36.8115	3.84146		-40.8644	-134.712	3.84146				-166.851	-338.341	110	-945.057	-1916.39	-399.193	271.835	238.865		-945.057	-1916.39	238.865
	-4.66609	-15.3821	-169.975	-26.429	-87.1249	-616.843	54.1851	21.2151		-26.429	-87.1249	21.2151				-162.429	-329.373	110	-920.006	-1865.59	-399.193	271.835	238.865		-920.006	-1865.59	238.865
	-1.96293	-6.47093	-173.619	-11.1182	-36.6517	-630.069	40.9587	7.98871		-11.1182	-36.6517	7.98871				-158.006	-320.404	110	-894.954	-1814.79	-399.193	271.835	238.865		-894.954	-1814.79	238.865
	-0.297252	0.979907	-181.809	-1.68365	5.55025	-659.791	11.2373	-21.7327		-1.68365	5.55025	-21.7327				-153.583	-311.435	110	-869.903	-1763.99	-399.193	271.835	238.865		-869.903	-1763.99	238.865
	2.47845	-8.17036	-184.737	14.0381	-46.2774	-670.414	0.613699	-32.3563		14.0381	-46.2774	-32.3563				-149.161	-302.469	110.257	-844.859	-1713.21	-400.127	270.901	237.931		-844.859	-1713.21	237.931
	5.26652	-17.3614	-181.952	29.8299	-98.336	-660.311	10.7169	-22.2531		29.8299	-98.336	-22.2531				-144.74	-293.504	110.551	-819.819	-1662.43	-401.194	269.834	236.864		-819.819	-1662.43	236.864
	7.84349	-25.8565	-177.349	44.426	-146.453	-643.605	27.4228	-5.5472		44.426	-146.453	-5.5472				-140.319	-284.54	110.845	-794.778	-1611.65	-402.261	268.767	235.797		-794.778	-1611.65	235.797
	10.3184	-34.0152	-172.123	58.4441	-192.664	-624.64	46.3885	13.4185		58.4441	-192.664	13.4185				-135.9	-275.579	111.263	-769.748	-1560.89	-403.777	267.251	234.281		-769.748	-1560.89	234.281
	11.6146	-38.2883	-163.175	65.786	-216.868	-592.168	78.8596	45.8896		65.786	-216.868	45.8896				-131.484	-266.624	111.818	-744.735	-1510.17	-405.79	265.238	232.268		-744.735	-1510.17	232.268
	12.8908	-42.4952	-154.194	73.0142	-240.696	-559.573	111.455	78.4848		73.0142	-240.696	78.4848				-127.068	-257.669	112.372	-719.722	-1459.45	-407.803	263.225	230.255		-719.722	-1459.45	230.255
	13.1326	-43.2925	-144.228	74.384	-245.211	-523.409	147.619	114.649		74.384	-245.211	114.649				-122.652	-248.714	112.927	-694.709	-1408.73	-409.816	261.212	228.242		-694.709	-1408.73	228.242
	12.7103	-41.9004	-134.335	71.9922	-237.326	-487.505	183.523	150.553		71.9922	-237.326	150.553				-118.271	-239.83	114.302	-669.896	-1358.41	-414.805	256.223	223.253		-669.896	-1358.41	223.253
	13.6181	-44.8929	-124.836	77.1339	-254.276	-453.034	217.994	185.024		77.1339	-254.276	185.024				-113.898	-230.963	115.8	-645.127	-1308.19	-420.242	250.786	217.816		-645.127	-1308.19	217.816
	15.4976	-51.0887	-117.215	87.7792	-289.369	-425.377	245.651	212.681		87.7792	-289.369	212.681				-109.525	-222.095	117.298	-620.358	-1257.96	-425.678	245.35	212.38		-620.358	-1257.96	212.38
	18.0103	-59.372	-112.208	102.012	-336.287	-407.206	263.822	230.852		102.012	-336.287	230.852				-105.179	-213.282	119.154	-595.742	-1208.05	-432.413	238.615	205.645		-595.742	-1208.05	205.645
	20.9052	-68.9151	-111.466	118.408	-390.339	-404.514	266.514	233.544		118.408	-390.339	233.544				-100.862	-204.527	121.323	-571.287	-1158.46	-440.286	230.742	197.772		-571.287	-1158.46	197.772
	23.8009	-78.4611	-110.766	134.81	-444.408	-401.975	269.053	236.083		134.81	-444.408	236.083				-96.5441	-195.772	123.493	-546.832	-1108.87	-448.158	222.87	189.9		-546.832	-1108.87	189.9
	26.179	-86.3006	-105.032	148.28	-488.812	-381.164	289.864	256.894		148.28	-488.812	256.894				-92.2468	-187.058	125.858	-522.492	-1059.51	-456.744	214.284	181.314		-522.492	-1059.51	181.314
	28.8272	-95.0305	-100.936	163.279	-538.259	-366.299	304.729	271.759		163.279	-538.259	271.759				-87.956	-178.357	128.284	-498.188	-1010.23	-465.545	205.483	172.513		-498.188	-1010.23	172.513
	31.6288	-104.266	-98.3177	179.147	-590.57	-356.798	314.23	281.26		179.147	-590.57	281.26				-84.2227	-170.787	133.646	-477.043	-967.347	-485.005	186.023	153.053		-477.043	-967.347	153.053
	34.3195	-113.136	-94.5657	194.388	-640.812	-343.182	327.846	294.876		194.388	-640.812	294.876				-80.9368	-164.124	140.339	-458.431	-929.606	-509.296	161.732	128.762		-458.431	-929.606	128.762
	36.9722	-121.881	-90.5043	209.413	-690.342	-328.443	342.585	309.615		209.413	-690.342	309.615				-78.373	-158.925	148.488	-443.909	-900.159	-538.868	132.16	99.1902		-443.909	-900.159	99.1902
	39.6499	-130.708	-86.643	224.58	-740.34	-314.43	356.598	323.628		224.58	-740.34	323.628				-76.2761	-154.673	157.293	-432.033	-876.075	-570.82	100.208	67.2377		-432.033	-876.075	67.2377
	42.3515	-139.614	-82.9847	239.882	-790.784	-301.154	369.874	336.904		239.882	-790.784	336.904				-74.6583	-151.392	166.6	-422.869	-857.494	-604.596	66.4323	33.4623		-422.869	-857.494	33.4623
	45.1294	-148.772	-80.0824	255.616	-842.653	-290.621	380.407	347.437		255.616	-842.653	347.437				66.3433	134.531	170	375.773	761.991	-616.935	54.0929	21.1229		375.773	761.991	21.1229
	47.9539	-158.083	-77.7736	271.614	-895.39	-282.243	388.785	355.815		271.614	-895.39	355.815				68.5535	139.013	161.338	388.291	787.376	-585.501	85.5272	52.5572		388.291	787.376	52.5572
	50.8122	-167.505	-76.0287	287.803	-948.76	-275.91	395.118	362.148		287.803	-948.76	362.148				70.829	143.627	152.763	401.18	813.513	-554.382	116.646	83.6758		401.18	813.513	83.6758
	53.7046	-177.04	-75.1814	304.186	-1002.77	-272.836	398.192	365.222		304.186	-1002.77	365.222				73.3992	148.839	144.625	415.738	843.033	-524.848	146.18	113.21		415.738	843.033	113.21
	56.6007	-186.587	-74.5011	320.59	-1056.84	-270.367	400.661	367.691		320.59	-1056.84	367.691				76.902	155.942	138.519	435.578	883.264	-502.69	168.338	135.368		435.578	883.264	135.368
	59.4968	-196.135	-73.8209	336.994	-1110.92	-267.898	403.13	370.16		336.994	-1110.92	370.16				81.0332	164.319	134.948	458.977	930.713	-489.73	181.298	148.328		458.977	930.713	148.328
	62.3929	-205.682	-73.1406	353.398	-1165	-265.429	405.599	372.629		353.398	-1165	372.629				85.1644	172.696	131.376	482.376	978.162	-476.769	194.259	161.289		482.376	978.162	161.289
	65.2918	-215.238	-72.6147	369.817	-1219.12	-263.521	407.507	374.537		369.817	-1219.12	374.537				89.2956	181.073	127.805	505.776	1025.61	-463.809	207.219	174.249		505.776	1025.61	174.249
	68.1912	-224.796	-72.1263	386.239	-1273.26	-261.749	409.279	376.309		386.239	-1273.26	376.309				93.4346	189.467	124.28	529.22	1073.15	-451.017	220.011	187.041		529.22	1073.15	187.041
	71.0905	-234.354	-71.6391	402.661	-1327.4	-259.98	411.048	378.078		402.661	-1327.4	378.078				97.5785	197.87	120.785	552.691	1120.75	-438.332	232.696	199.726		552.691	1120.75	199.726
	73.99	-243.912	-71.1518	419.084	-1381.53	-258.212	412.816	379.846		419.084	-1381.53	379.846				101.758	206.345	117.514	576.364	1168.75	-426.461	244.567	211.597		576.364	1168.75	211.597
	76.8918	-253.478	-71.4187	435.52	-1435.72	-259.181	411.847	378.877		435.52	-1435.72	378.877				105.938	214.82	114.243	600.037	1216.76	-414.59	256.438	223.468		600.037	1216.76	223.468
	79.7903	-263.033	-71.964	451.937	-1489.84	-261.16	409.868	376.898		451.937	-1489.84	376.898				110.217	223.498	111.718	624.277	1265.91	-405.428	265.6	232.63		624.277	1265.91	232.63
	82.6884	-272.587	-72.5344	468.352	-1543.95	-263.23	407.798	374.828		468.352	-1543.95	374.828				114.623	232.432	110.839	649.232	1316.51	-402.238	268.79	235.82		649.232	1316.51	235.82
	85.5845	-282.134	-73.2189	484.756	-1598.03	-265.714	405.314	372.344		484.756	-1598.03	372.344				119.029	241.366	109.96	674.186	1367.11	-399.048	271.98	239.01		674.186	1367.11	239.01
	88.4751	-291.663	-74.1334	501.129	-1652	-269.032	401.996	369.026		501.129	-1652	369.026				123.435	250.301	109.081	699.141	1417.72	-395.859	275.169	242.199		699.141	1417.72	242.199
	91.3647	-301.189	-75.0905	517.495	-1705.95	-272.506	398.522	365.552		517.495	-1705.95	365.552				127.857	259.269	109	724.192	1468.52	-395.564	275.464	242.494		724.192	1468.52	242.494
	94.2542	-310.714	-76.0477	533.862	-1759.91	-275.979	395.049	362.079		533.862	-1759.91	362.079				132.28	268.238	109	749.243	1519.32	-395.564	275.464	242.494		749.243	1519.32	242.494
	97.1437	-320.24	-77.0048	550.228	-1813.86	-279.453	391.575	358.605		550.228	-1813.86	358.605				136.703	277.206	109	774.295	1570.11	-395.564	275.464	242.494		774.295	1570.11	242.494
	100.034	-329.769	-77.917	566.601	-1867.83	-282.763	388.265	355.295		566.601	-1867.83	355.295				141.126	286.175	109	799.346	1620.91	-395.564	275.464	242.494		799.346	1620.91	242.494
	102.932	-339.321	-78.5231	583.013	-1921.94	-284.963	386.065	353.095		583.013	-1921.94	353.095				145.544	295.133	108.514	824.368	1671.65	-393.802	277.226	244.256		824.368	1671.65	244.256
	105.83	-348.876	-79.0677	599.43	-1976.06	-286.939	384.089	351.119		599.43	-1976.06	351.119				149.952	304.073	107.717	849.34	1722.29	-390.908	280.12	247.15		849.34	1722.29	247.15
	108.729	-358.432	-79.6124	615.848	-2030.18	-288.916	382.112	349.142		615.848	-2030.18	349.142				154.367	313.026	107.113	874.346	1773	-388.717	282.311	249.341		874.346	1773	249.341
	111.628	-367.987	-80.157	632.266	-2084.3	-290.892	380.136	347.166		632.266	-2084.3	347.166				158.775	321.965	107.929	899.314	1823.63	-391.678	279.35	246.38		899.314	1823.63	246.38
	114.526	-377.542	-80.7017	648.683	-2138.42	-292.869	378.159	345.189		648.683	-2138.42	345.189				163.195	330.928	107.572	924.349	1874.39	-390.383	280.645	247.675		924.349	1874.39	247.675
	117.426	-387.1	-81.18	665.106	-2192.56	-294.605	376.423	343.453		665.106	-2192.56	343.453				167.616	339.891	107.215	949.385	1925.16	-389.087	281.941	248.971		949.385	1925.16	248.971
	120.326	-396.661	-81.6046	681.533	-2246.71	-296.146	374.882	341.912		681.533	-2246.71	341.912				172.037	348.857	107	974.431	1975.95	-388.306	282.722	249.752		974.431	1975.95	249.752
	123.226	-406.222	-82.0209	697.961	-2300.87	-297.656	373.372	340.402		697.961	-2300.87	340.402				176.46	357.826	107	999.482	2026.75	-388.306	282.722	249.752		999.482	2026.75	249.752
	126.127	-415.783	-82.4372	714.388	-2355.02	-299.167	371.861	338.891		714.388	-2355.02	338.891				180.883	366.795	107	1024.53	2077.55	-388.306	282.722	249.752		1024.53	2077.55	249.752
	129.027	-425.344	-82.8535	730.816	-2409.18	-300.678	370.35	337.38		730.816	-2409.18	337.38				185.306	375.763	107	1049.59	2128.35	-388.306	282.722	249.752		1049.59	2128.35	249.752
	131.929	-434.913	-82.9871	747.256	-2463.37	-301.163	369.865	336.895		747.256	-2463.37	336.895				189.729	384.732	107	1074.64	2179.15	-388.306	282.722	249.752		1074.64	2179.15	249.752
	134.832	-444.482	-83	763.698	-2517.58	-301.209	369.819	336.849		763.698	-2517.58	336.849				194.134	393.664	106.093	1099.58	2229.74	-385.015	286.013	253.043		1099.58	2229.74	253.043
	137.735	-454.052	-83	780.14	-2571.78	-301.209	369.819	336.849		780.14	-2571.78	336.849				198.451	402.419	103.923	1124.04	2279.33	-377.14	293.888	260.918		1124.04	2279.33	260.918
	140.638	-463.621	-83.1198	796.581	-2625.98	-301.644	369.384	336.414		796.581	-2625.98	336.414				202.855	411.349	103	1148.98	2329.91	-373.79	297.238	264.268		1148.98	2329.91	264.268
	143.539	-473.185	-83.4303	813.015	-2680.15	-302.771	368.257	335.287		813.015	-2680.15	335.287				207.278	420.318	103	1174.04	2380.71	-373.79	297.238	264.268		1174.04	2380.71	264.268
	146.44	-482.749	-83.7749	829.447	-2734.32	-304.022	367.006	334.036		829.447	-2734.32	334.036				211.701	429.287	103	1199.09	2431.51	-373.79	297.238	264.268		1199.09	2431.51	264.268
	-163.613	-481.987	-77	-926.712	-2730.01	-279.435	391.593	358.623		-926.712	-2730.01	358.623				216.121	438.25	102.635	1224.12	2482.27	-372.466	298.562	265.592		1224.12	2482.27	265.592
	-160.4	-472.522	-76.7103	-908.514	-2676.39	-278.384	392.644	359.674		-908.514	-2676.39	359.674				220.496	447.121	101.169	1248.9	2532.52	-367.145	303.883	270.913		1248.9	2532.52	270.913
	-157.187	-463.057	-76.4205	-890.315	-2622.78	-277.332	393.696	360.726		-890.315	-2622.78	360.726				224.909	456.07	101.834	1273.9	2583.21	-369.559	301.469	268.499		1273.9	2583.21	268.499
	-153.974	-453.591	-76.1308	-872.116	-2569.17	-276.281	394.747	361.777		-872.116	-2569.17	361.777				-238.998	-447.134	111	-1353.7	-2532.6	-402.822	268.206	235.236		-1353.7	-2532.6	235.236
	-150.761	-444.126	-75.8411	-853.917	-2515.56	-275.23	395.798	362.828		-853.917	-2515.56	362.828				-234.568	-438.846	114.417	-1328.61	-2485.65	-415.224	255.804	222.834		-1328.61	-2485.65	222.834
	-147.547	-434.661	-75.5513	-835.718	-2461.95	-274.178	396.85	363.88		-835.718	-2461.95	363.88				-229.862	-430.042	115	-1301.95	-2435.78	-417.338	253.69	220.72		-1301.95	-2435.78	220.72
	-144.334	-425.195	-75.2616	-817.519	-2408.33	-273.127	397.901	364.931		-817.519	-2408.33	364.931				-225.148	-421.222	115	-1275.25	-2385.83	-417.338	253.69	220.72		-1275.25	-2385.83	220.72
	-141.122	-415.732	-74.9084	-799.324	-2354.73	-271.845	399.183	366.213		-799.324	-2354.73	366.213				-220.445	-412.423	114.332	-1248.61	-2335.99	-414.912	256.116	223.146		-1248.61	-2335.99	223.146
	-137.922	-406.305	-73.9666	-781.198	-2301.34	-268.427	402.601	369.631		-781.198	-2301.34	369.631				-215.831	-403.79	112.284	-1222.48	-2287.09	-407.483	263.545	230.575		-1222.48	-2287.09	230.575
	-134.722	-396.878	-73.0249	-763.073	-2247.94	-265.01	406.018	373.048		-763.073	-2247.94	373.048				-211.204	-395.134	110.37	-1196.27	-2238.07	-400.537	270.491	237.521		-1196.27	-2238.07	237.521
	-131.522	-387.45	-72.0832	-744.947	-2194.54	-261.592	409.436	376.466		-744.947	-2194.54	376.466				-206.526	-386.383	111.611	-1169.78	-2188.5	-405.038	265.99	233.02		-1169.78	-2188.5	233.02
	-128.322	-378.023	-71.1414	-726.822	-2141.15	-258.174	412.854	379.884		-726.822	-2141.15	379.884				-201.825	-377.588	112.343	-1143.15	-2138.68	-407.696	263.332	230.362		-1143.15	-2138.68	230.362
	-125.121	-368.596	-70.1997	-708.696	-2087.75	-254.757	416.271	383.301		-708.696	-2087.75	383.301				-197.117	-368.78	112.842	-1116.48	-2088.79	-409.508	261.52	228.55		-1116.48	-2088.79	228.55
	-121.921	-359.169	-69.2579	-690.57	-2034.35	-251.339	419.689	386.719		-690.57	-2034.35	386.719				-192.437	-360.024	111.645	-1089.97	-2039.2	-405.164	265.864	232.894		-1089.97	-2039.2	232.894
	-118.721	-349.742	-68.3162	-672.445	-1980.96	-247.922	423.106	390.136		-672.445	-1980.96	390.136				-187.733	-351.223	111	-1063.33	-1989.35	-402.822	268.206	235.236		-1063.33	-1989.35	235.236
	-115.511	-340.285	-67.7945	-654.263	-1927.4	-246.028	425	392.03		-654.263	-1927.4	392.03				-183.019	-342.404	111	-1036.63	-1939.4	-402.822	268.206	235.236		-1036.63	-1939.4	235.236
	-112.298	-330.82	-67.4854	-636.065	-1873.79	-244.907	426.121	393.151		-636.065	-1873.79	393.151				-178.305	-333.586	111.195	-1009.93	-1889.45	-403.528	267.5	234.53		-1009.93	-1889.45	234.53
	-109.085	-321.354	-67.7235	-617.864	-1820.17	-245.771	425.257	392.287		-617.864	-1820.17	392.287				-173.597	-324.776	111.657	-983.262	-1839.55	-405.208	265.82	232.85		-983.262	-1839.55	232.85
	-105.885	-311.927	-68.6716	-599.739	-1766.77	-249.211	421.817	388.847		-599.739	-1766.77	388.847				-168.919	-316.025	110.417	-956.768	-1789.99	-400.707	270.321	237.351		-956.768	-1789.99	237.351
	-102.74	-302.661	-66.612	-581.923	-1714.29	-241.737	429.291	396.321		-581.923	-1714.29	396.321				-164.241	-307.273	111.647	-930.27	-1740.41	-405.169	265.859	232.889		-930.27	-1740.41	232.889
	-99.5271	-293.198	-66.2566	-563.728	-1660.69	-240.447	430.581	397.611		-563.728	-1660.69	397.611				-159.57	-298.535	113	-903.816	-1690.92	-410.08	260.948	227.978		-903.816	-1690.92	227.978
	-96.3229	-283.758	-67.0523	-545.579	-1607.22	-243.335	427.693	394.723		-545.579	-1607.22	394.723				-154.856	-289.716	113	-877.115	-1640.97	-410.08	260.948	227.978		-877.115	-1640.97	227.978
	-93.14	-274.382	-65.6559	-527.551	-1554.12	-238.267	432.761	399.791		-527.551	-1554.12	399.791				-150.261	-281.118	110.771	-851.087	-1592.27	-401.992	269.036	236.066		-851.087	-1592.27	236.066
	-89.9273	-264.917	-65.3329	-509.354	-1500.51	-237.095	433.933	400.963		-509.354	-1500.51	400.963				-145.584	-272.368	109.521	-824.596	-1542.71	-397.454	273.574	240.604		-824.596	-1542.71	240.604
	-86.7145	-255.453	-65.0238	-491.156	-1446.9	-235.973	435.055	402.085		-491.156	-1446.9	402.085				-140.906	-263.617	110.761	-798.102	-1493.14	-401.955	269.073	236.103		-798.102	-1493.14	236.103
	-83.5001	-245.983	-65.0005	-472.95	-1393.26	-235.889	435.139	402.169		-472.95	-1393.26	402.169				-136.258	-254.92	112.419	-771.772	-1443.88	-407.974	263.054	230.084		-771.772	-1443.88	230.084
	-80.2857	-236.514	-65	-454.743	-1339.63	-235.887	435.141	402.171		-454.743	-1339.63	402.171				-131.617	-246.238	114.177	-745.487	-1394.71	-414.353	256.675	223.705		-745.487	-1394.71	223.705
	-77.0713	-227.045	-65	-436.537	-1286	-235.887	435.141	402.171		-436.537	-1286	402.171				-126.977	-237.556	115.935	-719.203	-1345.53	-420.733	250.295	217.325		-719.203	-1345.53	217.325
	-73.8569	-217.575	-65	-418.33	-1232.36	-235.887	435.141	402.171		-418.33	-1232.36	402.171				-122.263	-228.737	116	-692.503	-1295.58	-420.967	250.061	217.091		-692.503	-1295.58	217.091
	-70.6425	-208.106	-65	-400.124	-1178.73	-235.887	435.141	402.171		-400.124	-1178.73	402.171				-117.564	-219.946	116.801	-665.889	-1245.79	-423.875	247.153	214.183		-665.889	-1245.79	214.183
	-67.4286	-198.638	-65.183	-381.92	-1125.1	-236.551	434.477	401.507		-381.92	-1125.1	401.507				-112.962	-211.337	118.971	-639.825	-1197.03	-431.748	239.28	206.31		-639.825	-1197.03	206.31
	-64.2152	-189.172	-65.4307	-363.719	-1071.48	-237.45	433.578	400.608		-363.719	-1071.48	400.608				-108.387	-202.779	121.383	-613.913	-1148.55	-440.503	230.525	197.555		-613.913	-1148.55	197.555
	-61.058	-179.871	-67.3088	-345.837	-1018.8	-244.266	426.762	393.792		-345.837	-1018.8	393.792				-103.84	-194.27	124.014	-588.154	-1100.36	-450.052	220.976	188.006		-588.154	-1100.36	188.006
	-57.8637	-170.461	-68.4253	-327.744	-965.502	-248.317	422.711	389.741		-327.744	-965.502	389.741				-99.3479	-185.867	127.049	-562.712	-1052.76	-461.065	209.963	176.993		-562.712	-1052.76	176.993
	-54.7012	-161.144	-70.2141	-309.831	-912.733	-254.809	416.219	383.249		-309.831	-912.733	383.249				-95.0761	-177.875	131.278	-538.517	-1007.49	-476.411	194.617	161.647		-538.517	-1007.49	161.647
	-51.6005	-152.01	-72.8497	-292.268	-860.994	-264.374	406.654	373.684		-292.268	-860.994	373.684				-90.8369	-169.944	135.651	-514.506	-962.573	-492.283	178.745	145.775		-514.506	-962.573	145.775
	-48.5981	-143.165	-76.4215	-275.263	-810.898	-277.336	393.692	360.722		-275.263	-810.898	360.722				-86.8615	-162.506	141.025	-491.989	-920.447	-511.785	159.243	126.273		-491.989	-920.447	126.273
	-45.6775	-134.562	-80.5983	-258.72	-762.165	-292.494	378.534	345.564		-258.72	-762.165	345.564				-83.8749	-156.919	148.762	-475.072	-888.798	-539.862	131.166	98.1959		-475.072	-888.798	98.1959
	-42.9831	-126.624	-86.0516	-243.459	-717.208	-312.284	358.744	325.774		-243.459	-717.208	325.774				-81.5559	-152.58	157.468	-461.938	-864.224	-571.458	99.5705	66.6005		-461.938	-864.224	66.6005
	-40.2997	-118.719	-91.5568	-228.26	-672.432	-332.262	338.766	305.796		-228.26	-672.432	305.796				-80.008	-149.684	166.914	-453.17	-847.822	-605.736	65.2921	32.3221		-453.17	-847.822	32.3221
	-38.0714	-112.155	-98.764	-215.639	-635.251	-358.418	312.61	279.64		-215.639	-635.251	279.64				69.2953	129.642	167	392.493	734.303	-606.048	64.98	32.01		392.493	734.303	32.01
	-35.4079	-104.308	-104.362	-200.552	-590.808	-378.734	292.294	259.324		-200.552	-590.808	259.324				73.0163	136.604	160.861	413.569	773.733	-583.768	87.2601	54.2901		413.569	773.733	54.2901
	-33.2163	-97.852	-111.677	-188.139	-554.24	-405.281	265.747	232.777		-188.139	-554.24	232.777				76.0797	142.335	153.26	430.92	806.195	-556.185	114.843	81.8729		430.92	806.195	81.8729
	-30.9233	-91.097	-118.686	-175.151	-515.979	-430.713	240.315	207.345		-175.151	-515.979	207.345				79.3737	148.498	146.107	449.578	841.101	-530.226	140.802	107.832		449.578	841.101	107.832
	-29.0832	-85.6762	-126.885	-164.729	-485.276	-460.469	210.559	177.589		-164.729	-485.276	177.589				83.1677	155.596	140.172	471.067	881.304	-508.687	162.341	129.371		471.067	881.304	129.371
	-27.813	-81.9345	-136.071	-157.535	-464.082	-493.806	177.222	144.252		-157.535	-464.082	144.252				87.327	163.377	135.466	494.626	925.38	-491.609	179.419	146.449		494.626	925.38	146.449
	-26.3602	-77.6546	-144.991	-149.306	-439.841	-526.178	144.85	111.88		-149.306	-439.841	111.88				91.5569	171.291	131.052	518.584	970.202	-475.59	195.438	162.468		518.584	970.202	162.468
	-24.955	-73.5149	-153.985	-141.346	-416.393	-558.817	112.211	79.2415		-141.346	-416.393	79.2415				95.8171	179.261	126.771	542.714	1015.35	-460.054	210.974	178.004		542.714	1015.35	178.004
	-22.2876	-65.6571	-159.565	-126.238	-371.886	-579.068	91.96	58.99		-126.238	-371.886	58.99				100.275	187.601	123.517	567.962	1062.58	-448.249	222.779	189.809		567.962	1062.58	189.809
	-20.1902	-59.4785	-167.143	-114.359	-336.89	-606.569	64.4592	31.4892		-114.359	-336.89	31.4892				104.838	196.138	121.008	593.808	1110.94	-439.141	231.887	198.917		593.808	1110.94	198.917
	-17.2895	-50.9333	-171.452	-97.9289	-288.489	-622.205	48.8228	15.8528		-97.9289	-288.489	15.8528				109.401	204.675	118.498	619.653	1159.29	-430.034	240.994	208.024		619.653	1159.29	208.024
	-14.1942	-41.8146	-174.148	-80.3966	-236.841	-631.989	39.039	6.06896		-80.3966	-236.841	6.06896				114.057	213.386	116.939	646.027	1208.63	-424.376	246.652	213.682		646.027	1208.63	213.682
	-11.0639	-32.5931	-176.421	-62.6665	-184.61	-640.238	30.7902	-2.17983		-62.6665	-184.61	-2.17983				118.73	222.128	115.618	672.493	1258.15	-419.58	251.448	218.478		672.493	1258.15	218.478
	-7.85257	-23.1329	-176.859	-44.4775	-131.026	-641.825	29.2028	-3.76717		-44.4775	-131.026	-3.76717				123.402	230.87	114.296	698.959	1307.66	-414.784	256.244	223.274		698.959	1307.66	223.274
	-4.87328	-14.3562	-173.104	-27.6026	-81.3145	-628.201	42.8269	9.85694		-27.6026	-81.3145	9.85694				128.028	239.524	112.373	725.161	1356.68	-407.804	263.224	230.254		725.161	1356.68	230.254
	-1.75185	-5.16077	-175.492	-9.92256	-29.2309	-636.865	34.1626	1.19263		-9.92256	-29.2309	1.19263				132.685	248.237	110.822	751.538	1406.03	-402.176	268.852	235.882		751.538	1406.03	235.882
	0.507264	-1.49435	-182.606	2.87317	-8.46409	-662.682	8.34644	-24.6236		2.87317	-8.46409	-24.6236				137.393	257.044	110.31	778.203	1455.92	-400.318	270.71	237.74		778.203	1455.92	237.74
	3.69546	-10.8865	-183.879	20.9313	-61.6617	-667.302	3.72596	-29.244		20.9313	-61.6617	-29.244				142.101	265.852	109.798	804.868	1505.8	-398.459	272.569	239.599		804.868	1505.8	239.599
	6.72258	-19.8041	-180.515	38.0771	-112.172	-655.096	15.9322	-17.0378		38.0771	-112.172	-17.0378				146.809	274.66	109.285	831.533	1555.69	-396.6	274.428	241.458		831.533	1555.69	241.458
	9.54235	-28.1109	-175.715	54.0485	-159.222	-637.674	33.3541	0.384082		54.0485	-159.222	0.384082				151.521	283.475	109	858.223	1605.62	-395.564	275.464	242.494		858.223	1605.62	242.494
	11.9259	-35.1326	-169.006	67.5491	-198.993	-613.326	57.702	24.732		67.5491	-198.993	24.732				156.235	292.295	109	884.923	1655.57	-395.564	275.464	242.494		884.923	1655.57	242.494
	13.3536	-39.3383	-160.046	75.6354	-222.815	-580.811	90.2166	57.2466		75.6354	-222.815	57.2466				160.949	301.114	109	911.623	1705.53	-395.564	275.464	242.494		911.623	1705.53	242.494
	14.0309	-41.3338	-150.27	79.4721	-234.117	-545.336	125.692	92.7222		79.4721	-234.117	92.7222				165.663	309.933	109	938.323	1755.48	-395.564	275.464	242.494		938.323	1755.48	242.494
	13.6344	-40.1656	-140.347	77.2259	-227.5	-509.323	161.705	128.735		77.2259	-227.5	128.735				170.377	318.752	109	965.024	1805.43	-395.564	275.464	242.494		965.024	1805.43	242.494
	14.1082	-41.5615	-130.456	79.9099	-235.407	-473.429	197.599	164.629		79.9099	-235.407	164.629				175.091	327.571	109	991.724	1855.38	-395.564	275.464	242.494		991.724	1855.38	242.494
	15.4769	-45.5935	-121.408	87.6621	-258.244	-440.593	230.435	197.465		87.6621	-258.244	197.465				179.805	336.391	109	1018.42	1905.34	-395.564	275.464	242.494		1018.42	1905.34	242.494
	17.7649	-52.3338	-114.384	100.622	-296.422	-415.103	255.925	222.955		100.622	-296.422	222.955				184.518	345.21	108.959	1045.12	1955.29	-395.416	275.612	242.642		1045.12	1955.29	242.642
	20.9164	-61.6177	-112.415	118.472	-349.006	-407.956	263.072	230.102		118.472	-349.006	230.102				189.23	354.025	108.674	1071.81	2005.22	-394.38	276.648	243.678		1071.81	2005.22	243.678
	24.128	-71.0788	-112.829	136.663	-402.595	-409.459	261.569	228.599		136.663	-402.595	228.599				193.943	362.841	108.388	1098.5	2055.15	-393.343	277.685	244.715		1098.5	2055.15	244.715
	27.1128	-79.8717	-109.117	153.568	-452.398	-395.989	275.039	242.069		153.568	-452.398	242.069				198.655	371.657	108.102	1125.19	2105.09	-392.307	278.721	245.751		1125.19	2105.09	245.751
	29.8429	-87.9144	-103.839	169.032	-497.953	-376.833	294.195	261.225		169.032	-497.953	261.225				203.353	380.447	107.291	1151.8	2154.87	-389.361	281.667	248.697		1151.8	2154.87	248.697
	32.8328	-96.7222	-100.166	185.967	-547.841	-363.507	307.521	274.551		185.967	-547.841	274.551				208.038	389.212	106.186	1178.34	2204.52	-385.354	285.674	252.704		1178.34	2204.52	252.704
	35.9034	-105.768	-97.2095	203.359	-599.077	-352.776	318.252	285.282		203.359	-599.077	285.282				212.723	397.977	105.082	1204.88	2254.17	-381.346	289.682	256.712		1204.88	2254.17	256.712
	38.8708	-114.51	-93.3656	220.167	-648.591	-338.827	332.201	299.231		220.167	-648.591	299.231				217.408	406.742	103.978	1231.41	2303.81	-377.338	293.69	260.72		1231.41	2303.81	260.72
	41.8165	-123.188	-89.3632	236.852	-697.742	-324.302	346.726	313.756		236.852	-697.742	313.756				222.098	415.517	102.971	1257.98	2353.51	-373.686	297.342	264.372		1257.98	2353.51	264.372
	44.7896	-131.946	-85.5617	253.691	-747.35	-310.506	360.522	327.552		253.691	-747.35	327.552				226.811	424.333	102.721	1284.67	2403.45	-372.779	298.249	265.279		1284.67	2403.45	265.279
	47.8082	-140.838	-82.1249	270.789	-797.718	-298.034	372.994	340.024		270.789	-797.718	340.024				231.523	433.15	102.471	1311.36	2453.39	-371.872	299.156	266.186		1311.36	2453.39	266.186
	50.9007	-149.949	-79.3975	288.305	-849.319	-288.136	382.892	349.922		288.305	-849.319	349.922				236.236	441.966	102.222	1338.05	2503.32	-370.965	300.063	267.093		1338.05	2503.32	267.093
	54.0405	-159.198	-77.2554	306.089	-901.709	-280.362	390.666	357.696		306.089	-901.709	357.696				-253	-438.209	109	-1433.01	-2482.04	-395.564	275.464	242.494		-1433.01	-2482.04	242.494
	57.2196	-168.563	-75.7763	324.095	-954.754	-274.994	396.034	363.064		324.095	-954.754	363.064				-248.009	-429.564	109.587	-1404.74	-2433.07	-397.695	273.333	240.363		-1404.74	-2433.07	240.363
	60.4237	-178.003	-74.9787	342.244	-1008.22	-272.1	398.928	365.958		342.244	-1008.22	365.958				-243.013	-420.911	110	-1376.44	-2384.06	-399.193	271.835	238.865		-1376.44	-2384.06	238.865
	63.6307	-187.45	-74.2985	360.408	-1061.73	-269.631	401.397	368.427		360.408	-1061.73	368.427				-238.013	-412.25	110	-1348.12	-2335.01	-399.193	271.835	238.865		-1348.12	-2335.01	238.865
	66.8376	-196.897	-73.6183	378.572	-1115.24	-267.163	403.865	370.895		378.572	-1115.24	370.895				-233.013	-403.59	110	-1319.8	-2285.96	-399.193	271.835	238.865		-1319.8	-2285.96	238.865
	70.0455	-206.347	-72.9839	396.742	-1168.76	-264.861	406.167	373.197		396.742	-1168.76	373.197				-228.013	-394.93	110	-1291.48	-2236.91	-399.193	271.835	238.865		-1291.48	-2236.91	238.865
	73.2557	-215.804	-72.4692	414.925	-1222.33	-262.993	408.035	375.065		414.925	-1222.33	375.065				-223.013	-386.27	110	-1263.16	-2187.86	-399.193	271.835	238.865		-1263.16	-2187.86	238.865
	76.4662	-225.262	-71.9811	433.11	-1275.9	-261.222	409.806	376.836		433.11	-1275.9	376.836				-218.013	-377.609	110	-1234.84	-2138.8	-399.193	271.835	238.865		-1234.84	-2138.8	238.865
	79.6768	-234.72	-71.4939	451.294	-1329.47	-259.454	411.574	378.604		451.294	-1329.47	378.604				-213.013	-368.949	110	-1206.52	-2089.75	-399.193	271.835	238.865		-1206.52	-2089.75	238.865
	82.8901	-244.186	-71.2315	469.495	-1383.09	-258.501	412.527	379.557		469.495	-1383.09	379.557				-208.02	-360.302	110.543	-1178.24	-2040.77	-401.164	269.864	236.894		-1178.24	-2040.77	236.894
	86.1025	-253.65	-71.5815	487.69	-1436.69	-259.771	411.257	378.287		487.69	-1436.69	378.287				-203.029	-351.657	111.148	-1149.97	-1991.81	-403.359	267.669	234.699		-1149.97	-1991.81	234.699
	89.312	-263.105	-72.1343	505.869	-1490.24	-261.778	409.25	376.28		505.869	-1490.24	376.28				-198.039	-343.013	111.753	-1121.7	-1942.85	-405.555	265.473	232.503		-1121.7	-1942.85	232.503
	92.5205	-272.557	-72.7388	524.042	-1543.78	-263.971	407.057	374.087		524.042	-1543.78	374.087				-193.068	-334.404	112.838	-1093.55	-1894.08	-409.491	261.537	228.567		-1093.55	-1894.08	228.567
	95.7258	-281.999	-73.492	542.197	-1597.26	-266.705	404.323	371.353		542.197	-1597.26	371.353				-188.095	-325.791	113.879	-1065.38	-1845.3	-413.272	257.756	224.786		-1065.38	-1845.3	224.786
	98.9263	-291.428	-74.4193	560.325	-1650.66	-270.07	400.958	367.988		560.325	-1650.66	367.988				-183.106	-317.15	113.214	-1037.13	-1796.35	-410.858	260.17	227.2		-1037.13	-1796.35	227.2
	102.126	-300.853	-75.3764	578.448	-1704.05	-273.543	397.485	364.515		578.448	-1704.05	364.515				-178.107	-308.491	113	-1008.81	-1747.31	-410.08	260.948	227.978		-1008.81	-1747.31	227.978
	105.326	-310.279	-76.3335	596.571	-1757.44	-277.017	394.011	361.041		596.571	-1757.44	361.041				-173.107	-299.831	113	-980.492	-1698.26	-410.08	260.948	227.978		-980.492	-1698.26	227.978
	108.526	-319.706	-77.2772	614.696	-1810.84	-280.441	390.587	357.617		614.696	-1810.84	357.617				-168.108	-291.172	113.133	-952.174	-1649.21	-410.562	260.466	227.496		-952.174	-1649.21	227.496
	111.729	-329.144	-78.0981	632.841	-1864.29	-283.42	387.608	354.638		632.841	-1864.29	354.638				-163.114	-282.521	113.608	-923.886	-1600.22	-412.288	258.74	225.77		-923.886	-1600.22	225.77
	114.938	-338.597	-78.6858	651.016	-1917.83	-285.553	385.475	352.505		651.016	-1917.83	352.505				-158.117	-273.867	114	-895.587	-1551.2	-413.709	257.319	224.349		-895.587	-1551.2	224.349
	118.148	-348.052	-79.2304	669.196	-1971.39	-287.529	383.499	350.529		669.196	-1971.39	350.529				-153.117	-265.207	114	-867.267	-1502.15	-413.709	257.319	224.349		-867.267	-1502.15	224.349
	121.357	-357.507	-79.7751	687.375	-2024.94	-289.506	381.522	348.552		687.375	-2024.94	348.552				-148.119	-256.55	113.749	-838.955	-1453.11	-412.8	258.228	225.258		-838.955	-1453.11	225.258
	124.567	-366.962	-80.3197	705.555	-2078.5	-291.483	379.545	346.575		705.555	-2078.5	346.575				-143.124	-247.898	113.315	-810.662	-1404.11	-411.224	259.804	226.834		-810.662	-1404.11	226.834
	127.777	-376.419	-80.8446	723.736	-2132.06	-293.387	377.641	344.671		723.736	-2132.06	344.671				-138.124	-239.237	113.29	-782.342	-1355.06	-411.132	259.896	226.926		-782.342	-1355.06	226.926
	130.988	-385.878	-81.3069	741.923	-2185.64	-295.065	375.963	342.993		741.923	-2185.64	342.993				-133.151	-230.625	114.337	-754.177	-1306.27	-414.931	256.097	223.127		-754.177	-1306.27	223.127
	134.199	-395.339	-81.729	760.114	-2239.22	-296.597	374.431	341.461		760.114	-2239.22	341.461				-128.199	-222.048	115.72	-726.129	-1257.69	-419.952	251.076	218.106		-726.129	-1257.69	218.106
	137.411	-404.8	-82.1453	778.304	-2292.81	-298.108	372.92	339.95		778.304	-2292.81	339.95				-123.296	-213.556	117.681	-698.359	-1209.59	-427.069	243.959	210.989		-698.359	-1209.59	210.989
	140.623	-414.261	-82.5616	796.495	-2346.4	-299.619	371.409	338.439		796.495	-2346.4	338.439				-118.371	-205.025	119.407	-670.463	-1161.28	-433.332	237.696	204.726		-670.463	-1161.28	204.726
	143.835	-423.725	-82.8934	814.692	-2400	-300.823	370.205	337.235		814.692	-2400	337.235				-113.41	-196.432	120.647	-642.362	-1112.6	-437.833	233.195	200.225		-642.362	-1112.6	200.225
	147.049	-433.194	-82.991	832.897	-2453.64	-301.177	369.851	336.881		832.897	-2453.64	336.881				-108.607	-188.112	123.424	-615.155	-1065.48	-447.909	223.119	190.149		-615.155	-1065.48	190.149
	150.264	-442.663	-83	851.104	-2507.27	-301.209	369.819	336.849		851.104	-2507.27	336.849				-103.956	-180.058	127.099	-588.816	-1019.86	-461.244	209.784	176.814		-588.816	-1019.86	176.814
	153.478	-452.132	-83.0358	869.31	-2560.91	-301.339	369.689	336.719		869.31	-2560.91	336.719				-99.5318	-172.394	131.756	-563.755	-976.452	-478.146	192.882	159.912		-563.755	-976.452	159.912
	156.692	-461.6	-83.2126	887.514	-2614.53	-301.981	369.047	336.077		887.514	-2614.53	336.077				-95.1188	-164.751	136.457	-538.759	-933.158	-495.208	175.82	142.85		-538.759	-933.158	142.85
	159.905	-471.065	-83.5333	905.711	-2668.14	-303.145	367.883	334.913		905.711	-2668.14	334.913				-90.8314	-157.325	141.602	-514.475	-891.096	-513.879	157.149	124.179		-514.475	-891.096	124.179
	-179.295	-476.376	-77	-1015.54	-2698.22	-279.435	391.593	358.623		-1015.54	-2698.22	358.623				-87.1045	-150.869	148.269	-493.365	-854.534	-538.071	132.957	99.9868		-493.365	-854.534	99.9868
	-175.774	-467.021	-76.7103	-995.596	-2645.24	-278.384	392.644	359.674		-995.596	-2645.24	359.674				-83.5944	-144.79	155.39	-473.484	-820.099	-563.916	107.112	74.1416		-473.484	-820.099	74.1416
	-172.253	-457.666	-76.4205	-975.653	-2592.25	-277.332	393.696	360.726		-975.653	-2592.25	360.726				-81.0751	-140.426	164.028	-459.214	-795.383	-595.263	75.7647	42.7947		-459.214	-795.383	42.7947
	-168.732	-448.311	-76.1308	-955.71	-2539.26	-276.281	394.747	361.777		-955.71	-2539.26	361.777				-80.5	-139.43	173.962	-455.957	-789.741	-631.313	39.7154	6.74541		-455.957	-789.741	6.74541
	-165.211	-438.956	-75.8411	-935.767	-2486.27	-275.23	395.798	362.828		-935.767	-2486.27	362.828				70.5	122.11	170	399.316	691.636	-616.935	54.0929	21.1229		399.316	691.636	21.1229
	-161.69	-429.6	-75.5513	-915.823	-2433.28	-274.178	396.85	363.88		-915.823	-2433.28	363.88				73.7009	127.654	162.318	417.447	723.039	-589.056	81.9718	49.0018		417.447	723.039	49.0018
	-158.169	-420.245	-75.2616	-895.88	-2380.3	-273.127	397.901	364.931		-895.88	-2380.3	364.931				77.1757	133.672	155.127	437.128	757.128	-562.962	108.066	75.0964		437.128	757.128	75.0964
	-154.649	-410.892	-74.9084	-875.941	-2327.32	-271.845	399.183	366.213		-875.941	-2327.32	366.213				80.972	140.248	148.619	458.63	794.371	-539.344	131.684	98.7137		458.63	794.371	98.7137
	-151.142	-401.575	-73.9666	-856.078	-2274.54	-268.427	402.601	369.631		-856.078	-2274.54	369.631				84.9714	147.175	142.618	481.284	833.608	-517.565	153.463	120.493		481.284	833.608	120.493
	-147.635	-392.257	-73.0249	-836.215	-2221.77	-265.01	406.018	373.048		-836.215	-2221.77	373.048				89.098	154.322	136.971	504.657	874.091	-497.072	173.956	140.986		504.657	874.091	140.986
	-144.128	-382.94	-72.0832	-816.352	-2168.99	-261.592	409.436	376.466		-816.352	-2168.99	376.466				93.2739	161.555	131.471	528.309	915.058	-477.113	193.915	160.945		528.309	915.058	160.945
	-140.621	-373.622	-71.1414	-796.489	-2116.22	-258.174	412.854	379.884		-796.489	-2116.22	379.884				97.5613	168.981	126.326	552.594	957.12	-458.442	212.586	179.616		552.594	957.12	179.616
	-137.115	-364.305	-70.1997	-776.626	-2063.44	-254.757	416.271	383.301		-776.626	-2063.44	383.301				102.139	176.91	122.303	578.521	1002.03	-443.843	227.185	194.215		578.521	1002.03	194.215
	-133.608	-354.987	-69.2579	-756.763	-2010.67	-251.339	419.689	386.719		-756.763	-2010.67	386.719				106.899	185.155	119.243	605.483	1048.73	-432.738	238.29	205.32		605.483	1048.73	205.32
	-130.101	-345.67	-68.3162	-736.9	-1957.9	-247.922	423.106	390.136		-736.9	-1957.9	390.136				111.659	193.399	116.183	632.445	1095.43	-421.633	249.395	216.425		632.445	1095.43	216.425
	-126.58	-336.315	-68.6064	-716.956	-1904.91	-248.975	422.053	389.083		-716.956	-1904.91	389.083				116.558	201.884	114.177	660.189	1143.48	-414.351	256.677	223.707		660.189	1143.48	223.707
	-123.062	-326.967	-68.1167	-697.029	-1851.96	-247.198	423.83	390.86		-697.029	-1851.96	390.86				121.513	210.466	112.843	688.256	1192.1	-409.51	261.518	228.548		688.256	1192.1	228.548
	-119.542	-317.615	-67.7236	-677.093	-1798.99	-245.771	425.257	392.287		-677.093	-1798.99	392.287				126.468	219.049	111.509	716.324	1240.71	-404.668	266.36	233.39		716.324	1240.71	233.39
	-116.035	-308.298	-68.6713	-657.231	-1746.22	-249.21	421.818	388.848		-657.231	-1746.22	388.848				131.423	227.632	110.174	744.391	1289.32	-399.827	271.201	238.231		744.391	1289.32	238.231
	-112.53	-298.986	-67.6684	-637.38	-1693.48	-245.571	425.457	392.487		-637.38	-1693.48	392.487				136.379	236.215	108.84	772.458	1337.94	-394.985	276.043	243.073		772.458	1337.94	243.073
	-109.014	-289.644	-67.0705	-617.464	-1640.56	-243.401	427.627	394.657		-617.464	-1640.56	394.657				141.361	244.845	108	800.678	1386.81	-391.935	279.093	246.123		800.678	1386.81	246.123
	-105.492	-280.285	-67.041	-597.512	-1587.55	-243.294	427.734	394.764		-597.512	-1587.55	394.764				146.361	253.505	108	828.998	1435.87	-391.935	279.093	246.123		828.998	1435.87	246.123
	-101.976	-270.943	-66.4434	-577.596	-1534.64	-241.125	429.903	396.933		-577.596	-1534.64	396.933				151.361	262.165	108	857.318	1484.92	-391.935	279.093	246.123		857.318	1484.92	246.123
	-98.4563	-261.592	-66.0141	-557.663	-1481.67	-239.567	431.461	398.491		-557.663	-1481.67	398.491				156.361	270.825	108	885.639	1533.97	-391.935	279.093	246.123		885.639	1533.97	246.123
	-94.9385	-252.246	-66.53	-537.738	-1428.73	-241.439	429.589	396.619		-537.738	-1428.73	396.619				161.361	279.486	108	913.959	1583.02	-391.935	279.093	246.123		913.959	1583.02	246.123
	-91.416	-242.886	-66.53	-517.786	-1375.72	-241.439	429.589	396.619		-517.786	-1375.72	396.619				166.361	288.146	108	942.279	1632.08	-391.935	279.093	246.123		942.279	1632.08	246.123
	-87.8983	-233.54	-67.0494	-497.861	-1322.79	-243.324	427.704	394.734		-497.861	-1322.79	394.734				171.361	296.806	108	970.6	1681.13	-391.935	279.093	246.123		970.6	1681.13	246.123
	-84.3928	-224.226	-66.0663	-478.006	-1270.03	-239.757	431.271	398.301		-478.006	-1270.03	398.301				176.361	305.466	107.901	998.919	1730.18	-391.576	279.452	246.482		998.919	1730.18	246.482
	-80.8881	-214.915	-67.07	-458.155	-1217.29	-243.399	427.629	394.659		-458.155	-1217.29	394.659				181.36	314.126	107.787	1027.24	1779.23	-391.163	279.865	246.895		1027.24	1779.23	246.895
	-77.3689	-205.564	-66.6356	-438.223	-1164.33	-241.823	429.205	396.235		-438.223	-1164.33	396.235				186.36	322.785	107.674	1055.56	1828.28	-390.751	280.277	247.307		1055.56	1828.28	247.307
	-73.8485	-196.211	-66.975	-418.282	-1111.35	-243.054	427.974	395.004		-418.282	-1111.35	395.004				191.36	331.445	107.56	1083.87	1877.33	-390.338	280.69	247.72		1083.87	1877.33	247.72
	-70.3498	-186.915	-68.1367	-398.466	-1058.7	-247.27	423.758	390.788		-398.466	-1058.7	390.788				196.36	340.105	107.446	1112.19	1926.37	-389.926	281.102	248.132		1112.19	1926.37	248.132
	-66.8387	-177.586	-67.3318	-378.579	-1005.86	-244.349	426.679	393.709		-378.579	-1005.86	393.709				201.359	348.764	107.333	1140.51	1975.42	-389.514	281.514	248.544		1140.51	1975.42	248.544
	-63.3388	-168.287	-68.462	-358.755	-953.189	-248.451	422.577	389.607		-358.755	-953.189	389.607				206.359	357.424	107.219	1168.83	2024.47	-389.101	281.927	248.957		1168.83	2024.47	248.957
	-59.8743	-159.082	-70.2685	-339.132	-901.051	-255.006	416.022	383.052		-339.132	-901.051	383.052				211.359	366.084	107.106	1197.15	2073.52	-388.689	282.339	249.369		1197.15	2073.52	249.369
	-56.4782	-150.059	-72.9238	-319.896	-849.944	-264.643	406.385	373.415		-319.896	-849.944	373.415				216.358	374.743	106.972	1225.47	2122.57	-388.206	282.822	249.852		1225.47	2122.57	249.852
	-53.1898	-141.322	-76.5083	-301.27	-800.456	-277.651	393.377	360.407		-301.27	-800.456	360.407				221.354	383.397	106.588	1253.77	2171.59	-386.811	284.217	251.247		1253.77	2171.59	251.247
	-49.9938	-132.83	-80.7129	-283.168	-752.359	-292.91	378.118	345.148		-283.168	-752.359	345.148				226.351	392.051	106.204	1282.06	2220.6	-385.417	285.611	252.641		1282.06	2220.6	252.641
	-47.0414	-124.986	-86.1673	-266.445	-707.929	-312.704	358.324	325.354		-266.445	-707.929	325.354				231.347	400.705	105.82	1310.36	2269.62	-384.022	287.006	254.036		1310.36	2269.62	254.036
	-44.1099	-117.197	-91.7119	-249.842	-663.813	-332.825	338.203	305.233		-249.842	-663.813	305.233				236.343	409.359	105.435	1338.66	2318.63	-382.627	288.401	255.431		1338.66	2318.63	255.431
	-41.6564	-110.678	-98.8871	-235.944	-626.889	-358.864	312.164	279.194		-235.944	-626.889	279.194				241.34	418.013	105.051	1366.96	2367.65	-381.233	289.795	256.825		1366.96	2367.65	256.825
	-38.7476	-102.95	-104.527	-219.469	-583.115	-379.332	291.696	258.726		-219.469	-583.115	258.726				246.336	426.666	104.666	1395.26	2416.67	-379.838	291.19	258.22		1395.26	2416.67	258.22
	-36.3434	-96.5621	-111.836	-205.851	-546.934	-405.855	265.173	232.203		-205.851	-546.934	232.203				251.332	435.32	104.282	1423.56	2465.68	-378.443	292.585	259.615		1423.56	2465.68	259.615
	-33.841	-89.9134	-118.874	-191.678	-509.275	-431.396	239.632	206.662		-191.678	-509.275	206.662				-266.674	-428.847	108	-1510.46	-2429.02	-391.935	279.093	246.123		-1510.46	-2429.02	246.123
	-31.822	-84.5489	-127.068	-180.242	-478.89	-461.133	209.895	176.925		-180.242	-478.89	176.925				-261.399	-420.364	108.454	-1480.58	-2380.97	-393.583	277.445	244.475		-1480.58	-2380.97	244.475
	-29.6931	-78.8928	-135.035	-168.184	-446.853	-490.046	180.982	148.012		-168.184	-446.853	148.012				-256.124	-411.881	108.908	-1450.7	-2332.92	-395.231	275.797	242.827		-1450.7	-2332.92	242.827
	-28.1698	-74.8452	-144.052	-159.555	-423.928	-522.768	148.26	115.29		-159.555	-423.928	115.29				-250.844	-403.39	108.693	-1420.8	-2284.83	-394.451	276.577	243.607		-1420.8	-2284.83	243.607
	-26.4051	-70.1566	-152.706	-149.56	-397.372	-554.176	116.852	83.8823		-149.56	-397.372	83.8823				-245.568	-394.905	108.309	-1390.91	-2236.77	-393.056	277.972	245.002		-1390.91	-2236.77	245.002
	-24.1642	-64.2027	-160.422	-136.867	-363.648	-582.176	88.8525	55.8825		-136.867	-363.648	55.8825				-240.289	-386.416	108.055	-1361.01	-2188.68	-392.133	278.895	245.925		-1361.01	-2188.68	245.925
	-21.7373	-57.7546	-167.67	-123.121	-327.125	-608.478	62.5496	29.5796		-123.121	-327.125	29.5796				-235.01	-377.927	108.332	-1331.11	-2140.6	-393.141	277.887	244.917		-1331.11	-2140.6	244.917
	-18.527	-49.2252	-171.786	-104.938	-278.815	-623.416	47.6122	14.6422		-104.938	-278.815	14.6422				-229.731	-369.438	108.61	-1301.21	-2092.52	-394.149	276.879	243.909		-1301.21	-2092.52	243.909
	-15.1299	-40.1991	-174.43	-85.6966	-227.69	-633.011	38.0174	5.04739		-85.6966	-227.69	5.04739				-224.453	-360.949	108.888	-1271.31	-2044.44	-395.156	275.872	242.902		-1271.31	-2044.44	242.902
	-11.6275	-30.8936	-175.498	-65.859	-174.983	-636.886	34.1416	1.17158		-65.859	-174.983	1.17158				-219.172	-352.458	109	-1241.41	-1996.34	-395.564	275.464	242.494		-1241.41	-1996.34	242.494
	-8.67127	-23.039	-170.06	-49.1146	-130.494	-617.154	53.8741	20.9041		-49.1146	-130.494	20.9041				-213.892	-343.966	109	-1211.5	-1948.24	-395.564	275.464	242.494		-1211.5	-1948.24	242.494
	-5.59204	-14.8577	-165.204	-31.6737	-84.1549	-599.53	71.4981	38.5281		-31.6737	-84.1549	38.5281				-208.611	-335.474	109	-1181.59	-1900.14	-395.564	275.464	242.494		-1181.59	-1900.14	242.494
	-2.28448	-6.06972	-168.644	-12.9395	-34.3793	-612.013	59.0146	26.0446		-12.9395	-34.3793	26.0446				-203.332	-326.985	109.275	-1151.69	-1852.06	-396.562	274.466	241.496		-1151.69	-1852.06	241.496
	0.359154	-0.95425	-175.252	2.03427	-5.40493	-635.996	35.0318	2.06178		2.03427	-5.40493	2.06178				-198.06	-318.506	109.83	-1121.82	-1804.04	-398.575	272.453	239.483		-1121.82	-1804.04	239.483
	3.05189	-8.10869	-181.699	17.2861	-45.9281	-659.393	11.6354	-21.3346		17.2861	-45.9281	-21.3346				-192.787	-310.027	110.384	-1091.96	-1756.01	-400.588	270.44	237.47		-1091.96	-1756.01	237.47
	6.57189	-17.4611	-181.321	37.2236	-98.9008	-658.021	13.0068	-19.9632		37.2236	-98.9008	-19.9632				-187.515	-301.548	110.939	-1062.09	-1707.99	-402.601	268.427	235.457		-1062.09	-1707.99	235.457
	9.72337	-25.8344	-176.855	55.0738	-146.328	-641.81	29.2177	-3.75229		55.0738	-146.328	-3.75229				-182.234	-293.056	111	-1032.19	-1659.89	-402.822	268.206	235.236		-1032.19	-1659.89	235.236
	12.4619	-33.1106	-170.565	70.5852	-187.54	-618.985	52.0429	19.0729		70.5852	-187.54	19.0729				-176.953	-284.564	111	-1002.27	-1611.79	-402.822	268.206	235.236		-1002.27	-1611.79	235.236
	14.2895	-37.9662	-162.016	80.9365	-215.043	-587.961	83.0667	50.0967		80.9365	-215.043	50.0967				-171.673	-276.072	111	-972.365	-1563.69	-402.822	268.206	235.236		-972.365	-1563.69	235.236
	14.4147	-38.299	-152.022	81.646	-216.928	-551.694	119.334	86.3641		81.646	-216.928	86.3641				-166.392	-267.58	111	-942.455	-1515.59	-402.822	268.206	235.236		-942.455	-1515.59	235.236
	14.3697	-38.1793	-142.023	81.3906	-216.25	-515.407	155.621	122.651		81.3906	-216.25	122.651				-161.139	-259.133	112.028	-912.703	-1467.75	-406.552	264.476	231.506		-912.703	-1467.75	231.506
	14.523	-38.5866	-132.033	82.2589	-218.557	-479.151	191.877	158.907		82.2589	-218.557	158.907				-155.917	-250.735	113.511	-883.124	-1420.18	-411.935	259.093	226.123		-883.124	-1420.18	226.123
	16.362	-43.4728	-123.504	92.6755	-246.233	-448.199	222.829	189.859		92.6755	-246.233	189.859				-150.667	-242.292	114.581	-853.386	-1372.36	-415.818	255.21	222.24		-853.386	-1372.36	222.24
	18.7943	-49.9354	-116.271	106.452	-282.837	-421.949	249.079	216.109		106.452	-282.837	216.109				-145.406	-233.832	115.447	-823.588	-1324.44	-418.962	252.066	219.096		-823.588	-1324.44	219.096
	22.2398	-59.0898	-114.191	125.968	-334.688	-414.403	256.625	223.655		125.968	-334.688	223.655				-140.133	-225.353	116	-793.724	-1276.41	-420.967	250.061	217.091		-793.724	-1276.41	217.091
	25.759	-68.44	-113.756	145.901	-387.648	-412.824	258.204	225.234		145.901	-387.648	225.234				-134.853	-216.861	116	-763.813	-1228.31	-420.967	250.061	217.091		-763.813	-1228.31	217.091
	29.2353	-77.6764	-112.143	165.591	-439.964	-406.969	264.059	231.089		165.591	-439.964	231.089				-129.575	-208.373	116.325	-733.919	-1180.24	-422.147	248.881	215.911		-733.919	-1180.24	215.911
	32.4378	-86.1852	-107.978	183.73	-488.159	-391.855	279.173	246.203		183.73	-488.159	246.203				-124.397	-200.046	118.286	-704.59	-1133.07	-429.264	241.764	208.794		-704.59	-1133.07	208.794
	35.6353	-94.6808	-103.783	201.841	-536.278	-376.631	294.397	261.427		201.841	-536.278	261.427				-119.217	-191.716	120.23	-675.25	-1085.89	-436.317	234.711	201.741		-675.25	-1085.89	201.741
	38.8681	-103.27	-99.8108	220.151	-584.928	-362.216	308.812	275.842		220.151	-584.928	275.842				-114.024	-183.366	122.05	-645.84	-1038.6	-442.925	228.103	195.133		-645.84	-1038.6	195.133
	42.0601	-111.751	-95.5819	238.231	-632.965	-346.87	324.158	291.188		238.231	-632.965	291.188				-108.832	-175.016	123.871	-616.43	-991.3	-449.533	221.495	188.525		-616.43	-991.3	188.525
	45.2797	-120.305	-91.5252	256.467	-681.417	-332.148	338.88	305.91		256.467	-681.417	305.91				-103.804	-166.93	126.928	-587.951	-945.502	-460.625	210.403	177.433		-587.951	-945.502	177.433
	48.5434	-128.977	-87.763	274.953	-730.533	-318.495	352.533	319.563		274.953	-730.533	319.563				-99.2013	-159.529	131.83	-561.882	-903.58	-478.416	192.612	159.642		-561.882	-903.58	159.642
	51.7624	-137.529	-83.7018	293.185	-778.975	-303.756	367.272	334.302		293.185	-778.975	334.302				-95.3301	-153.303	138.632	-539.956	-868.319	-503.099	167.929	134.959		-539.956	-868.319	134.959
	55.1509	-146.532	-80.9698	312.378	-829.968	-293.842	377.186	344.216		312.378	-829.968	344.216				-92.0858	-148.086	146.522	-521.58	-838.768	-531.732	139.296	106.326		-521.58	-838.768	106.326
	58.5701	-155.617	-78.5667	331.745	-881.425	-285.121	385.907	352.937		331.745	-881.425	352.937				-89.0556	-143.213	154.712	-504.416	-811.168	-561.453	109.575	76.6046		-504.416	-811.168	76.6046
	61.9965	-164.721	-76.2466	351.152	-932.989	-276.701	394.327	361.357		351.152	-932.989	361.357				-86.8894	-139.73	163.832	-492.147	-791.437	-594.55	76.4782	43.5082		-492.147	-791.437	43.5082
	65.4974	-174.023	-75.1418	370.982	-985.675	-272.692	398.336	365.366		370.982	-985.675	365.366				-85.6087	-137.67	173.533	-484.893	-779.771	-629.756	41.2715	8.30154		-484.893	-779.771	8.30154
	69.0112	-183.358	-74.4376	390.884	-1038.55	-270.136	400.892	367.922		390.884	-1038.55	367.922				74.9856	120.587	169	424.723	683.011	-613.306	57.7219	24.7519		424.723	683.011	24.7519
	72.5256	-192.696	-73.7573	410.789	-1091.44	-267.667	403.361	370.391		410.789	-1091.44	370.391				77.7532	125.037	160.483	440.399	708.22	-582.399	88.6289	55.6589		440.399	708.22	55.6589
	76.0407	-202.035	-73.1136	430.7	-1144.34	-265.331	405.697	372.727		430.7	-1144.34	372.727				81.1576	130.512	152.839	459.682	739.229	-554.657	116.371	83.4007		459.682	739.229	83.4007
	79.5581	-211.381	-72.5744	450.622	-1197.27	-263.375	407.653	374.683		450.622	-1197.27	374.683				85.167	136.96	146.331	482.391	775.749	-531.04	139.988	107.018		482.391	775.749	107.018
	83.0763	-220.729	-72.0809	470.55	-1250.22	-261.584	409.444	376.474		470.55	-1250.22	376.474				89.7326	144.302	141.306	508.251	817.334	-512.804	158.224	125.254		508.251	817.334	125.254
	86.5947	-230.076	-71.5935	490.478	-1303.17	-259.815	411.213	378.243		490.478	-1303.17	378.243				94.54	152.033	137.168	535.48	861.123	-497.788	173.24	140.27		535.48	861.123	140.27
	90.1155	-239.431	-71.2851	510.42	-1356.15	-258.696	412.332	379.362		510.42	-1356.15	379.362				99.3473	159.763	133.03	562.709	904.91	-482.771	188.257	155.287		562.709	904.91	155.287
	93.6371	-248.788	-71.5101	530.366	-1409.15	-259.512	411.516	378.546		530.366	-1409.15	378.546				104.155	167.494	128.892	589.939	948.698	-467.753	203.275	170.305		589.939	948.698	170.305
	97.155	-258.135	-72.0215	550.292	-1462.09	-261.368	409.66	376.69		550.292	-1462.09	376.69				108.962	175.225	124.754	617.168	992.486	-452.736	218.292	185.322		617.168	992.486	185.322
	100.671	-267.477	-72.6155	570.208	-1515.01	-263.524	407.504	374.534		570.208	-1515.01	374.534				114.112	183.507	122.543	646.338	1039.4	-444.713	226.315	193.345		646.338	1039.4	193.345
	104.185	-276.812	-73.3383	590.108	-1567.88	-266.147	404.881	371.911		590.108	-1567.88	371.911				119.309	191.865	120.772	675.775	1086.73	-438.284	232.744	199.774		675.775	1086.73	199.774
	107.693	-286.133	-74.2301	609.98	-1620.68	-269.383	401.645	368.675		609.98	-1620.68	368.675				124.506	200.223	119	705.212	1134.07	-431.855	239.173	206.203		705.212	1134.07	206.203
	111.2	-295.45	-75.1811	629.841	-1673.45	-272.834	398.194	365.224		629.841	-1673.45	365.224				129.703	208.58	117.229	734.649	1181.41	-425.426	245.602	212.632		734.649	1181.41	212.632
	114.706	-304.766	-76.1382	649.701	-1726.21	-276.308	394.72	361.75		649.701	-1726.21	361.75				134.901	216.938	115.457	764.086	1228.75	-418.997	252.031	219.061		764.086	1228.75	219.061
	118.213	-314.083	-77.0847	669.563	-1778.99	-279.743	391.285	358.315		669.563	-1778.99	358.315				140.119	225.329	113.92	793.64	1276.28	-413.42	257.608	224.638		793.64	1276.28	224.638
	121.722	-323.409	-77.9306	689.443	-1831.81	-282.812	388.216	355.246		689.443	-1831.81	355.246				145.343	233.731	112.465	823.232	1323.87	-408.14	262.888	229.918		823.232	1323.87	229.918
	125.238	-332.749	-78.5659	709.355	-1884.71	-285.118	385.91	352.94		709.355	-1884.71	352.94				150.568	242.132	111.01	852.824	1371.45	-402.86	268.168	235.198		852.824	1371.45	235.198
	128.755	-342.094	-79.1193	729.276	-1937.64	-287.126	383.902	350.932		729.276	-1937.64	350.932				155.812	250.566	109.842	882.529	1419.22	-398.619	272.409	239.439		882.529	1419.22	239.439
	132.272	-351.439	-79.664	749.198	-1990.57	-289.103	381.925	348.955		749.198	-1990.57	348.955				161.086	259.047	109.325	912.4	1467.26	-396.744	274.284	241.314		912.4	1467.26	241.314
	135.789	-360.784	-80.2086	769.12	-2043.5	-291.079	379.949	346.979		769.12	-2043.5	346.979				166.359	267.528	108.809	942.27	1515.29	-394.87	276.158	243.188		942.27	1515.29	243.188
	139.307	-370.13	-80.7375	789.044	-2096.44	-292.999	378.029	345.059		789.044	-2096.44	345.059				171.633	276.008	108.292	972.14	1563.33	-392.995	278.033	245.063		972.14	1563.33	245.063
	142.826	-379.478	-81.2126	808.973	-2149.39	-294.723	376.305	343.335		808.973	-2149.39	343.335				176.907	284.489	107.775	1002.01	1611.36	-391.121	279.907	246.937		1002.01	1611.36	246.937
	146.345	-388.829	-81.6429	828.906	-2202.35	-296.285	374.743	341.773		828.906	-2202.35	341.773				182.18	292.97	107.259	1031.88	1659.4	-389.246	281.782	248.812		1031.88	1659.4	248.812
	149.864	-398.18	-82.0603	848.84	-2255.31	-297.799	373.229	340.259		848.84	-2255.31	340.259				187.458	301.456	106.908	1061.77	1707.47	-387.971	283.057	250.087		1061.77	1707.47	250.087
	153.384	-407.531	-82.4767	868.775	-2308.28	-299.31	371.718	338.748		868.775	-2308.28	338.748				192.737	309.947	106.722	1091.68	1755.56	-387.299	283.729	250.759		1091.68	1755.56	250.759
	156.904	-416.884	-82.8257	888.714	-2361.26	-300.577	370.451	337.481		888.714	-2361.26	337.481				198.017	318.437	106.537	1121.58	1803.65	-386.627	284.401	251.431		1121.58	1803.65	251.431
	160.426	-426.242	-82.9711	908.664	-2414.26	-301.105	369.923	336.953		908.664	-2414.26	336.953				203.297	326.928	106.352	1151.49	1851.74	-385.955	285.073	252.103		1151.49	1851.74	252.103
	163.949	-435.601	-82.9982	928.615	-2467.27	-301.203	369.825	336.855		928.615	-2467.27	336.855				208.577	335.419	106.167	1181.39	1899.83	-385.283	285.745	252.775		1181.39	1899.83	252.775
	167.471	-444.96	-83.0285	948.567	-2520.28	-301.313	369.715	336.745		948.567	-2520.28	336.745				213.856	343.909	105.949	1211.29	1947.92	-384.493	286.535	253.565		1211.29	1947.92	253.565
	170.993	-454.318	-83.1766	968.516	-2573.29	-301.85	369.178	336.208		968.516	-2573.29	336.208				219.13	352.389	105.43	1241.16	1995.95	-382.61	288.418	255.448		1241.16	1995.95	255.448
	174.512	-463.667	-83.6394	988.447	-2626.24	-303.53	367.498	334.528		988.447	-2626.24	334.528				224.403	360.87	104.912	1271.03	2043.99	-380.727	290.301	257.331		1271.03	2043.99	257.331
	178.029	-473.013	-84.1754	1008.37	-2679.17	-305.475	365.553	332.583		1008.37	-2679.17	332.583				229.677	369.35	104.393	1300.9	2092.02	-378.845	292.183	259.213		1300.9	2092.02	259.213
	-194.485	-469.528	-72.4798	-1101.57	-2659.44	-263.031	407.997	375.027		-1101.57	-2659.44	375.027				234.95	377.831	103.874	1330.77	2140.06	-376.962	294.066	261.096		1330.77	2140.06	261.096
	-190.669	-460.316	-73.2393	-1079.96	-2607.26	-265.788	405.24	372.27		-1079.96	-2607.26	372.27				240.224	386.312	103.355	1360.64	2188.09	-375.079	295.949	262.979		1360.64	2188.09	262.979
	-186.846	-451.086	-73.6602	-1058.31	-2554.98	-267.315	403.713	370.743		-1058.31	-2554.98	370.743				245.498	394.792	102.837	1390.51	2236.13	-373.197	297.831	264.861		1390.51	2236.13	264.861
	-183.035	-441.886	-72.7412	-1036.72	-2502.87	-263.98	407.048	374.078		-1036.72	-2502.87	374.078				250.771	403.273	102.318	1420.38	2284.16	-371.314	299.714	266.744		1420.38	2284.16	266.744
	-179.221	-432.678	-73.5616	-1015.12	-2450.72	-266.957	404.071	371.101		-1015.12	-2450.72	371.101				256.049	411.76	102	1450.28	2332.24	-370.161	300.867	267.897		1450.28	2332.24	267.897
	-175.395	-423.441	-73.3564	-993.449	-2398.4	-266.213	404.815	371.845		-993.449	-2398.4	371.845				261.33	420.252	102	1480.19	2380.34	-370.161	300.867	267.897		1480.19	2380.34	267.897
	-171.579	-414.229	-72.5944	-971.837	-2346.22	-263.447	407.581	374.611		-971.837	-2346.22	374.611				266.61	428.745	102	1510.1	2428.44	-370.161	300.867	267.897		1510.1	2428.44	267.897
	-167.757	-405.001	-73.0789	-950.187	-2293.95	-265.206	405.822	372.852		-950.187	-2293.95	372.852				-280.007	-419.061	108	-1585.98	-2373.59	-391.935	279.093	246.123		-1585.98	-2373.59	246.123
	-163.943	-395.794	-73.9031	-928.585	-2241.8	-268.197	402.831	369.861		-928.585	-2241.8	369.861				-274.452	-410.746	108	-1554.51	-2326.49	-391.935	279.093	246.123		-1554.51	-2326.49	246.123
	-160.133	-386.596	-72.9614	-907.006	-2189.71	-264.779	406.249	373.279		-907.006	-2189.71	373.279				-268.896	-402.431	108	-1523.04	-2279.4	-391.935	279.093	246.123		-1523.04	-2279.4	246.123
	-156.324	-377.399	-72.0196	-885.427	-2137.61	-261.361	409.667	376.697		-885.427	-2137.61	376.697				-263.34	-394.117	108	-1491.58	-2232.3	-391.935	279.093	246.123		-1491.58	-2232.3	246.123
	-152.514	-368.201	-71.0779	-863.848	-2085.51	-257.944	413.084	380.114		-863.848	-2085.51	380.114				-257.785	-385.802	108	-1460.11	-2185.21	-391.935	279.093	246.123		-1460.11	-2185.21	246.123
	-148.704	-359.003	-70.1362	-842.269	-2033.42	-254.526	416.502	383.532		-842.269	-2033.42	383.532				-252.229	-377.488	108.108	-1428.64	-2138.11	-392.328	278.7	245.73		-1428.64	-2138.11	245.73
	-144.893	-349.803	-69.2222	-820.684	-1981.31	-251.209	419.819	386.849		-820.684	-1981.31	386.849				-246.676	-369.176	108.378	-1397.19	-2091.04	-393.308	277.72	244.75		-1397.19	-2091.04	244.75
	-141.072	-340.577	-68.6949	-799.039	-1929.05	-249.296	421.732	388.762		-799.039	-1929.05	388.762				-241.122	-360.864	108.648	-1365.73	-2043.96	-394.288	276.74	243.77		-1365.73	-2043.96	243.77
	-137.25	-331.351	-69.2205	-777.393	-1876.79	-251.203	419.825	386.855		-777.393	-1876.79	386.855				-235.568	-352.553	108.919	-1334.27	-1996.88	-395.269	275.759	242.789		-1334.27	-1996.88	242.789
	-133.428	-322.123	-68.7483	-755.742	-1824.52	-249.49	421.538	388.568		-755.742	-1824.52	388.568				-230.013	-344.238	109	-1302.81	-1949.79	-395.564	275.464	242.494		-1302.81	-1949.79	242.494
	-129.605	-312.894	-69.2203	-734.091	-1772.25	-251.203	419.825	386.855		-734.091	-1772.25	386.855				-224.457	-335.924	109	-1271.34	-1902.69	-395.564	275.464	242.494		-1271.34	-1902.69	242.494
	-125.783	-303.667	-68.7202	-712.442	-1719.99	-249.388	421.64	388.67		-712.442	-1719.99	388.67				-218.901	-327.609	109	-1239.87	-1855.6	-395.564	275.464	242.494		-1239.87	-1855.6	242.494
	-121.958	-294.432	-69.0281	-690.777	-1667.68	-250.505	420.523	387.553		-690.777	-1667.68	387.553				-213.346	-319.294	109.039	-1208.4	-1808.5	-395.706	275.322	242.352		-1208.4	-1808.5	242.352
	-118.145	-285.228	-68.1618	-669.183	-1615.55	-247.361	423.667	390.697		-669.183	-1615.55	390.697				-207.791	-310.981	109.235	-1176.94	-1761.42	-396.417	274.611	241.641		-1176.94	-1761.42	241.641
	-114.319	-275.99	-68.1527	-647.508	-1563.22	-247.328	423.7	390.73		-647.508	-1563.22	390.73				-202.236	-302.668	109.431	-1145.48	-1714.33	-397.129	273.899	240.929		-1145.48	-1714.33	240.929
	-110.492	-266.751	-68.1527	-625.832	-1510.89	-247.328	423.7	390.73		-625.832	-1510.89	390.73				-196.682	-294.355	109.627	-1114.02	-1667.24	-397.84	273.188	240.218		-1114.02	-1667.24	240.218
	-106.686	-257.562	-67.1104	-604.275	-1458.85	-243.546	427.482	394.512		-604.275	-1458.85	394.512				-191.127	-286.042	109.823	-1082.56	-1620.16	-398.551	272.477	239.507		-1082.56	-1620.16	239.507
	-102.862	-248.331	-67.5133	-582.617	-1406.56	-245.008	426.02	393.05		-582.617	-1406.56	393.05				-185.572	-277.728	110	-1051.09	-1573.07	-399.193	271.835	238.865		-1051.09	-1573.07	238.865
	-99.038	-239.099	-67.1345	-560.957	-1354.27	-243.633	427.395	394.425		-560.957	-1354.27	394.425				-180.017	-269.414	110	-1019.62	-1525.98	-399.193	271.835	238.865		-1019.62	-1525.98	238.865
	-95.2155	-229.871	-67.6118	-539.307	-1302	-245.365	425.663	392.693		-539.307	-1302	392.693				-174.461	-261.099	110	-988.157	-1478.88	-399.193	271.835	238.865		-988.157	-1478.88	238.865
	-91.3888	-220.632	-67.5288	-517.632	-1249.67	-245.064	425.964	392.994		-517.632	-1249.67	392.994				-168.909	-252.79	110.372	-956.711	-1431.82	-400.545	270.483	237.513		-956.711	-1431.82	237.513
	-87.5667	-211.405	-67.0348	-495.983	-1197.41	-243.271	427.757	394.787		-495.983	-1197.41	394.787				-163.378	-244.512	111.306	-925.381	-1384.93	-403.932	267.096	234.126		-925.381	-1384.93	234.126
	-83.7415	-202.17	-66.7371	-474.317	-1145.1	-242.191	428.837	395.867		-474.317	-1145.1	395.867				-157.846	-236.233	112.239	-894.05	-1338.04	-407.319	263.709	230.739		-894.05	-1338.04	230.739
	-79.95	-193.016	-68.0925	-452.842	-1093.26	-247.11	423.918	390.948		-452.842	-1093.26	390.948				-152.312	-227.951	113.123	-862.705	-1291.13	-410.527	260.501	227.531		-862.705	-1291.13	227.531
	-76.1482	-183.838	-69.2345	-431.308	-1041.27	-251.254	419.774	386.804		-431.308	-1041.27	386.804				-146.769	-219.655	113.788	-831.307	-1244.14	-412.941	258.087	225.117		-831.307	-1244.14	225.117
	-72.3214	-174.599	-69.2345	-409.633	-988.941	-251.254	419.774	386.804		-409.633	-988.941	386.804				-141.225	-211.359	114.453	-799.909	-1197.15	-415.355	255.673	222.703		-799.909	-1197.15	222.703
	-68.5071	-165.391	-70.0443	-388.029	-936.784	-254.193	416.835	383.865		-388.029	-936.784	383.865				-135.688	-203.071	115.265	-768.545	-1150.21	-418.301	252.727	219.757		-768.545	-1150.21	219.757
	-64.7713	-156.372	-72.2129	-366.869	-885.7	-262.063	408.965	375.995		-366.869	-885.7	375.995				-130.194	-194.849	116.749	-737.425	-1103.64	-423.684	247.344	214.374		-737.425	-1103.64	214.374
	-61.0162	-147.306	-74.1391	-345.599	-834.351	-269.053	401.975	369.005		-345.599	-834.351	369.005				-124.714	-186.648	118.4	-706.39	-1057.19	-429.677	241.351	208.381		-706.39	-1057.19	208.381
	-57.3529	-138.462	-77.0318	-324.851	-784.259	-279.551	391.477	358.507		-324.851	-784.259	358.507				-119.342	-178.607	120.945	-675.958	-1011.64	-438.913	232.115	199.145		-675.958	-1011.64	199.145
	-53.9101	-130.151	-81.3981	-305.35	-737.181	-295.396	375.632	342.662		-305.35	-737.181	342.662				-114.038	-170.671	123.926	-645.921	-966.689	-449.731	221.297	188.327		-645.921	-966.689	188.327
	-50.7055	-122.414	-86.8639	-287.199	-693.36	-315.232	355.796	322.826		-287.199	-693.36	322.826				-109.136	-163.334	128.632	-618.155	-925.134	-466.809	204.219	171.249		-618.155	-925.134	171.249
	-47.5793	-114.867	-92.6314	-269.492	-650.612	-336.162	334.866	301.896		-269.492	-650.612	301.896				-104.675	-156.657	134.591	-592.884	-887.313	-488.433	182.595	149.625		-592.884	-887.313	149.625
	-44.8432	-108.261	-99.6228	-253.995	-613.197	-361.534	309.494	276.524		-253.995	-613.197	276.524				-100.746	-150.777	141.662	-570.633	-854.012	-514.095	156.933	123.963		-570.633	-854.012	123.963
	-41.7473	-100.787	-105.501	-236.459	-570.864	-382.866	288.162	255.192		-236.459	-570.864	255.192				-96.8177	-144.898	148.733	-548.382	-820.711	-539.755	131.273	98.3026		-548.382	-820.711	98.3026
	-39.1209	-94.4462	-112.774	-221.583	-534.949	-409.261	261.767	228.797		-221.583	-534.949	228.797				-92.8892	-139.019	155.804	-526.13	-787.41	-565.417	105.611	72.6413		-526.13	-787.41	72.6413
	-36.4682	-88.042	-119.982	-206.558	-498.676	-435.417	235.611	202.641		-206.558	-498.676	202.641				-89.8784	-134.512	164.208	-509.077	-761.887	-595.915	75.1126	42.1426		-509.077	-761.887	42.1426
	-34.2584	-82.707	-128.146	-194.041	-468.458	-465.045	205.983	173.013		-194.041	-468.458	173.013				-88.1457	-131.919	173.709	-499.263	-747.2	-630.396	40.6321	7.6621		-499.263	-747.2	7.6621
	-31.9849	-77.2184	-136.19	-181.165	-437.37	-494.237	176.791	143.821		-181.165	-437.37	143.821				80.0021	119.732	172	453.137	678.167	-624.193	46.8348	13.8648		453.137	678.167	13.8648
	-29.9145	-72.22	-144.6	-169.438	-409.059	-524.758	146.27	113.3		-169.438	-409.059	113.3				83.2313	124.564	163.863	471.427	705.541	-594.663	76.3653	43.3953		471.427	705.541	43.3953
	-27.7735	-67.0512	-152.888	-157.311	-379.782	-554.837	116.191	83.221		-157.311	-379.782	83.221				86.7397	129.815	156.109	491.299	735.281	-566.524	104.504	71.5341		491.299	735.281	71.5341
	-25.8484	-62.4035	-161.531	-146.407	-353.458	-586.201	84.8272	51.8572		-146.407	-353.458	51.8572				90.8921	136.03	149.465	514.819	770.481	-542.414	128.614	95.6439		514.819	770.481	95.6439
	-23.0462	-55.6384	-168.341	-130.535	-315.14	-610.916	60.112	27.142		-130.535	-315.14	27.142				95.0445	142.244	142.822	538.338	805.68	-518.304	152.724	119.754		538.338	805.68	119.754
	-19.5192	-47.1235	-172.222	-110.558	-266.91	-624.998	46.0303	13.0603		-110.558	-266.91	13.0603				99.8182	149.388	137.706	565.376	846.146	-499.739	171.289	138.319		565.376	846.146	138.319
	-15.8029	-38.1516	-174.608	-89.5087	-216.093	-633.657	37.3714	4.40142		-89.5087	-216.093	4.40142				104.666	156.643	132.82	592.832	887.237	-482.007	189.021	156.051		592.832	887.237	156.051
	-11.977	-28.915	-174.389	-67.8385	-163.777	-632.861	38.1665	5.19654		-67.8385	-163.777	5.19654				109.52	163.908	127.955	620.325	928.382	-464.353	206.675	173.705		620.325	928.382	173.705
	-8.73682	-21.0925	-169.068	-49.4859	-119.469	-613.552	57.4755	24.5055		-49.4859	-119.469	24.5055				114.77	171.765	124.684	650.062	972.887	-452.482	218.546	185.576		650.062	972.887	185.576
	-5.07519	-12.2526	-166.161	-28.7462	-69.3994	-603.004	68.024	35.054		-28.7462	-69.3994	35.054				120.02	179.622	121.413	679.799	1017.39	-440.611	230.417	197.447		679.799	1017.39	197.447
	-1.64167	-3.96335	-170.577	-9.29854	-22.4487	-619.029	51.9989	19.0289		-9.29854	-22.4487	19.0289				125.317	187.55	118.397	709.801	1062.29	-429.665	241.363	208.393		709.801	1062.29	208.393
	1.24609	-3.00834	-177.139	7.05795	-17.0394	-642.842	28.1863	-4.78366		7.05795	-17.0394	-4.78366				130.725	195.643	116.106	740.433	1108.14	-421.353	249.675	216.705		740.433	1108.14	216.705
	4.67765	-11.2929	-181.565	26.4945	-63.9634	-658.904	12.1239	-20.8461		26.4945	-63.9634	-20.8461				136.133	203.737	113.816	771.064	1153.98	-413.041	257.987	225.017		771.064	1153.98	225.017
	8.43254	-20.358	-179.635	47.7625	-115.309	-651.9	19.1283	-13.8417		47.7625	-115.309	-13.8417				141.541	211.831	111.525	801.695	1199.82	-404.729	266.299	233.329		801.695	1199.82	233.329
	11.7035	-28.2548	-174.444	66.2895	-160.037	-633.064	37.9644	4.9944		66.2895	-160.037	4.9944				147.078	220.118	110.714	833.059	1246.76	-401.783	269.245	236.275		833.059	1246.76	236.275
	14.3279	-34.5907	-167.166	81.1543	-195.924	-606.652	64.3765	31.4065		81.1543	-195.924	31.4065				152.63	228.427	110.344	864.505	1293.82	-400.44	270.588	237.618		864.505	1293.82	237.618
	15.5826	-37.6196	-157.719	88.2606	-213.08	-572.367	98.661	65.691		88.2606	-213.08	65.691				158.181	236.735	109.955	895.95	1340.88	-399.03	271.998	239.028		895.95	1340.88	239.028
	15.639	-37.756	-147.72	88.5805	-213.852	-536.081	134.947	101.977		88.5805	-213.852	101.977				163.726	245.034	109.331	927.356	1387.89	-396.767	274.261	241.291		927.356	1387.89	241.291
	15.6829	-37.8618	-137.721	88.8287	-214.452	-499.793	171.235	138.265		88.8287	-214.452	138.265				169.271	253.332	108.707	958.763	1434.89	-394.503	276.525	243.555		958.763	1434.89	243.555
	16.3267	-39.416	-127.863	92.4752	-223.255	-464.02	207.008	174.038		92.4752	-223.255	174.038				174.816	261.631	108.084	990.169	1481.89	-392.239	278.789	245.819		990.169	1481.89	245.819
	18.6789	-45.0949	-119.975	105.799	-255.42	-435.394	235.634	202.664		105.799	-255.42	202.664				180.361	269.929	107.46	1021.58	1528.9	-389.975	281.053	248.083		1021.58	1528.9	248.083
	22.0721	-53.2868	-115.352	125.018	-301.82	-418.615	252.413	219.443		125.018	-301.82	219.443				185.909	278.232	106.929	1053	1575.92	-388.049	282.979	250.009		1053	1575.92	250.009
	25.8637	-62.4404	-113.997	146.493	-353.666	-413.7	257.328	224.358		146.493	-353.666	224.358				191.463	286.544	106.659	1084.46	1623	-387.068	283.96	250.99		1084.46	1623	250.99
	29.6727	-71.6363	-113.035	168.068	-405.753	-410.207	260.821	227.851		168.068	-405.753	227.851				197.016	294.856	106.389	1115.91	1670.08	-386.088	284.94	251.97		1115.91	1670.08	251.97
	33.4096	-80.6578	-110.879	189.234	-456.851	-402.383	268.645	235.675		189.234	-456.851	235.675				202.57	303.167	106.118	1147.37	1717.16	-385.107	285.921	252.951		1147.37	1717.16	252.951
	37.0814	-89.5224	-108.061	210.031	-507.06	-392.157	278.871	245.901		210.031	-507.06	245.901				208.124	311.48	105.894	1178.83	1764.24	-384.293	286.735	253.765		1178.83	1764.24	253.765
	40.5636	-97.9293	-103.914	229.755	-554.678	-377.108	293.92	260.95		229.755	-554.678	260.95				213.679	319.793	105.705	1210.29	1811.33	-383.608	287.42	254.45		1210.29	1811.33	254.45
	43.8978	-105.979	-99.0062	248.64	-600.27	-359.296	311.732	278.762		248.64	-600.27	278.762				219.234	328.106	105.517	1241.75	1858.41	-382.924	288.104	255.134		1241.75	1858.41	255.134
	47.3222	-114.246	-94.5422	268.036	-647.096	-343.096	327.932	294.962		268.036	-647.096	294.962				224.788	336.42	105.328	1273.22	1905.5	-382.239	288.789	255.819		1273.22	1905.5	255.819
	50.7138	-122.434	-89.9103	287.246	-693.473	-326.287	344.741	311.771		287.246	-693.473	311.771				230.343	344.733	105.139	1304.68	1952.59	-381.554	289.474	256.504		1304.68	1952.59	256.504
	54.239	-130.945	-86.0191	307.213	-741.678	-312.166	358.862	325.892		307.213	-741.678	325.892				235.898	353.047	105	1336.14	1999.68	-381.048	289.98	257.01		1336.14	1999.68	257.01
	57.8242	-139.6	-82.522	327.52	-790.703	-299.475	371.553	338.583		327.52	-790.703	338.583				241.454	361.361	105	1367.61	2046.77	-381.048	289.98	257.01		1367.61	2046.77	257.01
	61.5204	-148.523	-79.9317	348.455	-841.246	-290.075	380.953	347.983		348.455	-841.246	347.983				247.01	369.676	105	1399.08	2093.87	-381.048	289.98	257.01		1399.08	2093.87	257.01
	65.2385	-157.5	-77.5644	369.515	-892.088	-281.484	389.544	356.574		369.515	-892.088	356.574				252.565	377.991	105	1430.55	2140.96	-381.048	289.98	257.01		1430.55	2140.96	257.01
	69.003	-166.588	-75.7673	390.837	-943.565	-274.962	396.066	363.096		390.837	-943.565	363.096				258.121	386.305	105	1462.01	2188.06	-381.048	289.98	257.01		1462.01	2188.06	257.01
	72.8132	-175.787	-74.8361	412.419	-995.667	-271.582	399.446	366.476		412.419	-995.667	366.476				263.677	394.62	105	1493.48	2235.15	-381.048	289.98	257.01		1493.48	2235.15	257.01
	76.6308	-185.003	-74.1423	434.042	-1047.87	-269.065	401.963	368.993		434.042	-1047.87	368.993				269.232	402.935	105	1524.95	2282.25	-381.048	289.98	257.01		1524.95	2282.25	257.01
	80.4492	-194.222	-73.4779	455.669	-1100.08	-266.654	404.374	371.404		455.669	-1100.08	371.404				274.788	411.249	105	1556.42	2329.34	-381.048	289.98	257.01		1556.42	2329.34	257.01
	84.2692	-203.444	-72.8796	477.306	-1152.32	-264.482	406.546	373.576		477.306	-1152.32	373.576				-292.986	-408.862	106	-1659.49	-2315.82	-384.677	286.351	253.381		-1659.49	-2315.82	253.381
	88.0909	-212.67	-72.3602	498.952	-1204.58	-262.597	408.431	375.461		498.952	-1204.58	375.461				-287.163	-400.736	106.256	-1626.51	-2269.79	-385.607	285.421	252.451		-1626.51	-2269.79	252.451
	91.9131	-221.898	-71.8693	520.602	-1256.84	-260.816	410.212	377.242		520.602	-1256.84	377.242				-281.341	-392.61	106.513	-1593.53	-2223.77	-386.537	284.491	251.521		-1593.53	-2223.77	251.521
	95.7367	-231.129	-71.4596	542.259	-1309.13	-259.329	411.699	378.729		542.259	-1309.13	378.729				-275.518	-384.485	106.769	-1560.55	-2177.74	-387.468	283.56	250.59		-1560.55	-2177.74	250.59
	99.5634	-240.367	-71.3829	563.934	-1361.46	-259.051	411.977	379.007		563.934	-1361.46	379.007				-269.695	-376.359	107.02	-1527.57	-2131.72	-388.378	282.65	249.68		-1527.57	-2131.72	249.68
	103.388	-249.6	-71.7323	585.596	-1413.75	-260.319	410.709	377.739		585.596	-1413.75	377.739				-263.871	-368.232	107.22	-1494.58	-2085.69	-389.104	281.924	248.954		-1494.58	-2085.69	248.954
	107.209	-258.825	-72.2796	607.239	-1466	-262.305	408.723	375.753		607.239	-1466	375.753				-258.048	-360.105	107.42	-1461.6	-2039.66	-389.829	281.199	248.229		-1461.6	-2039.66	248.229
	111.028	-268.045	-72.9296	628.868	-1518.22	-264.664	406.364	373.394		628.868	-1518.22	373.394				-252.224	-351.978	107.62	-1428.61	-1993.63	-390.555	280.473	247.503		-1428.61	-1993.63	247.503
	114.842	-277.254	-73.7259	650.475	-1570.39	-267.554	403.474	370.504		650.475	-1570.39	370.504				-246.4	-343.851	107.82	-1395.63	-1947.59	-391.281	279.747	246.777		-1395.63	-1947.59	246.777
	118.653	-286.454	-74.6434	672.059	-1622.49	-270.883	400.145	367.175		672.059	-1622.49	367.175				-240.577	-335.725	108.053	-1362.64	-1901.57	-392.127	278.901	245.931		-1362.64	-1901.57	245.931
	122.463	-295.651	-75.5971	693.635	-1674.58	-274.344	396.684	363.714		693.635	-1674.58	363.714				-234.761	-327.608	108.593	-1329.7	-1855.59	-394.085	276.943	243.973		-1329.7	-1855.59	243.973
	126.272	-304.847	-76.5496	715.212	-1726.67	-277.801	393.227	360.257		715.212	-1726.67	360.257				-228.945	-319.492	109.132	-1296.76	-1809.62	-396.044	274.984	242.014		-1296.76	-1809.62	242.014
	130.083	-314.049	-77.4524	736.799	-1778.79	-281.077	389.951	356.981		736.799	-1778.79	356.981				-223.128	-311.375	109.672	-1263.81	-1763.65	-398.003	273.025	240.055		-1263.81	-1763.65	240.055
	133.899	-323.261	-78.2068	758.413	-1830.97	-283.815	387.213	354.243		758.413	-1830.97	354.243				-217.307	-303.251	110	-1230.84	-1717.63	-399.193	271.835	238.865		-1230.84	-1717.63	238.865
	137.719	-332.483	-78.8065	780.049	-1883.21	-285.991	385.037	352.067		780.049	-1883.21	352.067				-211.482	-295.123	110	-1197.85	-1671.59	-399.193	271.835	238.865		-1197.85	-1671.59	238.865
	141.54	-341.708	-79.3561	801.692	-1935.46	-287.986	383.042	350.072		801.692	-1935.46	350.072				-205.657	-286.994	110	-1164.85	-1625.55	-399.193	271.835	238.865		-1164.85	-1625.55	238.865
	145.361	-350.933	-79.9008	823.335	-1987.71	-289.962	381.066	348.096		823.335	-1987.71	348.096				-199.834	-278.867	110.208	-1131.87	-1579.52	-399.947	271.081	238.111		-1131.87	-1579.52	238.111
	149.183	-360.159	-80.4385	844.979	-2039.96	-291.914	379.114	346.144		844.979	-2039.96	346.144				-194.01	-270.741	110.44	-1098.89	-1533.49	-400.79	270.238	237.268		-1098.89	-1533.49	237.268
	153.004	-369.386	-80.944	866.627	-2092.22	-293.748	377.28	344.31		866.627	-2092.22	344.31				-188.187	-262.615	110.672	-1065.9	-1487.47	-401.634	269.394	236.424		-1065.9	-1487.47	236.424
	156.827	-378.615	-81.3996	888.28	-2144.5	-295.402	375.626	342.656		888.28	-2144.5	342.656				-182.364	-254.489	110.905	-1032.92	-1441.44	-402.478	268.55	235.58		-1032.92	-1441.44	235.58
	160.651	-387.845	-81.8244	909.936	-2196.78	-296.943	374.085	341.115		909.936	-2196.78	341.115				-176.543	-246.365	111.269	-999.951	-1395.43	-403.797	267.231	234.261		-999.951	-1395.43	234.261
	164.474	-397.076	-82.2413	931.592	-2249.06	-298.456	372.572	339.602		931.592	-2249.06	339.602				-170.724	-238.245	111.723	-966.993	-1349.44	-405.445	265.583	232.613		-966.993	-1349.44	232.613
	168.298	-406.308	-82.6284	953.252	-2301.35	-299.861	371.167	338.197		953.252	-2301.35	338.197				-164.906	-230.127	112.21	-934.04	-1303.45	-407.214	263.814	230.844		-934.04	-1303.45	230.844
	172.124	-415.543	-82.8889	974.92	-2353.66	-300.806	370.222	337.252		974.92	-2353.66	337.252				-159.09	-222.01	112.75	-901.096	-1257.48	-409.173	261.855	228.885		-901.096	-1257.48	228.885
	175.95	-424.782	-82.9829	996.594	-2405.99	-301.147	369.881	336.911		996.594	-2405.99	336.911				-153.274	-213.893	113.29	-868.153	-1211.51	-411.132	259.896	226.926		-868.153	-1211.51	226.926
	179.777	-434.021	-83.0114	1018.27	-2458.32	-301.251	369.777	336.807		1018.27	-2458.32	336.807				-147.457	-205.777	113.829	-835.208	-1165.53	-413.09	257.938	224.968		-835.208	-1165.53	224.968
	183.604	-443.259	-83.0929	1039.94	-2510.65	-301.547	369.481	336.511		1039.94	-2510.65	336.511				-141.679	-197.712	115.082	-802.477	-1119.86	-417.638	253.39	220.42		-802.477	-1119.86	220.42
	187.429	-452.494	-83.3779	1061.61	-2562.95	-302.581	368.447	335.477		1061.61	-2562.95	335.477				-135.927	-189.686	116.662	-769.899	-1074.39	-423.371	247.657	214.687		-769.899	-1074.39	214.687
	191.251	-461.722	-83.8725	1083.26	-2615.22	-304.376	366.652	333.682		1083.26	-2615.22	333.682				-130.19	-181.68	118.392	-737.404	-1029.05	-429.648	241.38	208.41		-737.404	-1029.05	208.41
	-210.068	-463.63	-71	-1189.84	-2626.03	-257.661	413.367	380.397		-1189.84	-2626.03	380.397				-124.557	-173.819	120.937	-705.499	-984.522	-438.883	232.145	199.175		-705.499	-984.522	199.175
	-205.942	-454.523	-71.2083	-1166.47	-2574.45	-258.417	412.611	379.641		-1166.47	-2574.45	379.641				-118.952	-165.998	123.66	-673.754	-940.222	-448.766	222.262	189.292		-673.754	-940.222	189.292
	-201.816	-445.416	-71.4166	-1143.1	-2522.87	-259.173	411.855	378.885		-1143.1	-2522.87	378.885				-113.49	-158.375	127.133	-642.816	-897.048	-461.37	209.658	176.688		-642.816	-897.048	176.688
	-197.689	-436.31	-71.6249	-1119.72	-2471.29	-259.929	411.099	378.129		-1119.72	-2471.29	378.129				-108.028	-150.753	130.606	-611.878	-853.874	-473.974	197.054	164.084		-611.878	-853.874	164.084
	-193.563	-427.203	-71.8332	-1096.35	-2419.7	-260.685	410.343	377.373		-1096.35	-2419.7	377.373				-102.764	-143.407	134.888	-582.062	-812.267	-489.512	181.516	148.546		-582.062	-812.267	148.546
	-189.436	-418.095	-71.9455	-1072.98	-2368.12	-261.092	409.936	376.966		-1072.98	-2368.12	376.966				-98.067	-136.852	140.801	-555.458	-775.14	-510.973	160.055	127.085		-555.458	-775.14	127.085
	-185.311	-408.99	-71.6716	-1049.61	-2316.54	-260.098	410.93	377.96		-1049.61	-2316.54	377.96				-94.1609	-131.401	148.22	-533.333	-744.266	-537.893	133.135	100.165		-533.333	-744.266	100.165
	-181.185	-399.885	-71.3977	-1026.24	-2264.97	-259.104	411.924	378.954		-1026.24	-2264.97	378.954				-92.166	-128.617	157.615	-522.034	-728.497	-571.989	99.0392	66.0692		-522.034	-728.497	66.0692
	-177.06	-390.779	-71.1238	-1002.88	-2213.4	-258.11	412.918	379.948		-1002.88	-2213.4	379.948				-91.4104	-127.563	167.53	-517.754	-722.525	-607.972	63.0555	30.0855		-517.754	-722.525	30.0855
	-172.934	-381.674	-70.85	-979.511	-2161.83	-257.117	413.911	380.941		-979.511	-2161.83	380.941				83.2943	116.237	170	471.784	658.374	-616.935	54.0929	21.1229		471.784	658.374	21.1229
	-168.809	-372.569	-70.5761	-956.143	-2110.25	-256.123	414.905	381.935		-956.143	-2110.25	381.935				86.5253	120.746	161.679	490.085	683.913	-586.74	84.2882	51.3182		490.085	683.913	51.3182
	-164.683	-363.464	-70.3022	-932.776	-2058.68	-255.129	415.899	382.929		-932.776	-2058.68	382.929				90.6048	126.439	154.542	513.191	716.157	-560.836	110.192	77.2219		513.191	716.157	77.2219
	-160.558	-354.358	-70.0284	-909.409	-2007.11	-254.135	416.893	383.923		-909.409	-2007.11	383.923				95.2422	132.91	148.491	539.458	752.813	-538.877	132.151	99.1808		539.458	752.813	99.1808
	-156.431	-345.251	-69.8772	-886.036	-1955.52	-253.586	417.442	384.472		-886.036	-1955.52	384.472				99.8797	139.382	142.44	565.725	789.468	-516.919	154.109	121.139		565.725	789.468	121.139
	-152.304	-336.143	-69.7402	-862.662	-1903.93	-253.089	417.939	384.969		-862.662	-1903.93	384.969				104.89	146.374	137.34	594.103	829.07	-498.41	172.618	139.648		594.103	829.07	139.648
	-148.178	-327.035	-69.6033	-839.288	-1852.35	-252.592	418.436	385.466		-839.288	-1852.35	385.466				110.284	153.901	133.567	624.656	871.707	-484.718	186.31	153.34		624.656	871.707	153.34
	-144.051	-317.927	-69.4663	-815.914	-1800.76	-252.095	418.933	385.963		-815.914	-1800.76	385.963				115.678	161.429	129.794	655.21	914.344	-471.025	200.003	167.033		655.21	914.344	167.033
	-139.924	-308.82	-69.3293	-792.541	-1749.17	-251.598	419.43	386.46		-792.541	-1749.17	386.46				121.145	169.057	126.339	686.171	957.551	-458.489	212.539	179.569		686.171	957.551	179.569
	-135.798	-299.712	-69.1923	-769.167	-1697.59	-251.101	419.927	386.957		-769.167	-1697.59	386.957				126.671	176.769	123.177	717.47	1001.23	-447.014	224.014	191.044		717.47	1001.23	191.044
	-131.671	-290.604	-69.0554	-745.793	-1646	-250.604	420.424	387.454		-745.793	-1646	387.454				132.225	184.52	120.165	748.93	1045.13	-436.084	234.944	201.974		748.93	1045.13	201.974
	-127.544	-281.496	-69	-722.417	-1594.41	-250.403	420.625	387.655		-722.417	-1594.41	387.655				137.837	192.352	117.489	780.718	1089.49	-426.371	244.657	211.687		780.718	1089.49	211.687
	-123.417	-272.387	-69	-699.041	-1542.82	-250.403	420.625	387.655		-699.041	-1542.82	387.655				143.513	200.273	115.244	812.868	1134.36	-418.224	252.804	219.834		812.868	1134.36	219.834
	-119.29	-263.278	-69	-675.665	-1491.23	-250.403	420.625	387.655		-675.665	-1491.23	387.655				149.253	208.283	113.545	845.381	1179.73	-412.058	258.97	226		845.381	1179.73	226
	-115.163	-254.17	-69	-652.289	-1439.63	-250.403	420.625	387.655		-652.289	-1439.63	387.655				154.993	216.293	111.846	877.893	1225.1	-405.892	265.136	232.166		877.893	1225.1	232.166
	-111.036	-245.061	-69	-628.913	-1388.04	-250.403	420.625	387.655		-628.913	-1388.04	387.655				160.772	224.356	110.582	910.62	1270.77	-401.306	269.722	236.752		910.62	1270.77	236.752
	-106.909	-235.952	-69	-605.537	-1336.45	-250.403	420.625	387.655		-605.537	-1336.45	387.655				166.576	232.457	109.752	943.498	1316.65	-398.293	272.735	239.765		943.498	1316.65	239.765
	-102.782	-226.844	-69	-582.161	-1284.86	-250.403	420.625	387.655		-582.161	-1284.86	387.655				172.382	240.559	108.954	976.385	1362.54	-395.397	275.631	242.661		976.385	1362.54	242.661
	-98.6545	-217.735	-69	-558.785	-1233.27	-250.403	420.625	387.655		-558.785	-1233.27	387.655				178.2	248.678	108.467	1009.34	1408.53	-393.629	277.399	244.429		1009.34	1408.53	244.429
	-94.5274	-208.627	-69	-535.409	-1181.67	-250.403	420.625	387.655		-535.409	-1181.67	387.655				184.018	256.797	107.979	1042.29	1454.51	-391.86	279.168	246.198		1042.29	1454.51	246.198
	-90.4004	-199.518	-69	-512.033	-1130.08	-250.403	420.625	387.655		-512.033	-1130.08	387.655				189.836	264.916	107.492	1075.24	1500.5	-390.092	280.936	247.966		1075.24	1500.5	247.966
	-86.2733	-190.409	-69	-488.657	-1078.49	-250.403	420.625	387.655		-488.657	-1078.49	387.655				195.654	273.035	107.005	1108.2	1546.49	-388.324	282.704	249.734		1108.2	1546.49	249.734
	-82.1483	-181.305	-69.3195	-465.293	-1026.92	-251.563	419.465	386.495		-465.293	-1026.92	386.495				201.421	281.082	105.6	1140.86	1592.07	-383.226	287.802	254.832		1140.86	1592.07	254.832
	-78.0298	-172.215	-69.9633	-441.966	-975.439	-253.899	417.129	384.159		-441.966	-975.439	384.159				207.187	289.129	104.186	1173.52	1637.65	-378.093	292.935	259.965		1173.52	1637.65	259.965
	-73.9113	-163.126	-70.6072	-418.638	-923.955	-256.236	414.792	381.822		-418.638	-923.955	381.822				213.002	297.244	103.605	1206.46	1683.61	-375.987	295.041	262.071		1206.46	1683.61	262.071
	-69.8515	-154.166	-72.4055	-395.643	-873.204	-262.762	408.266	375.296		-395.643	-873.204	375.296				218.821	305.364	103.151	1239.41	1729.6	-374.339	296.689	263.719		1239.41	1729.6	263.719
	-65.9872	-145.637	-75.9167	-373.756	-824.897	-275.504	395.524	362.554		-373.756	-824.897	362.554				224.645	313.491	103.31	1272.4	1775.64	-374.916	296.112	263.142		1272.4	1775.64	263.142
	-62.1229	-137.108	-79.4279	-351.868	-776.59	-288.246	382.782	349.812		-351.868	-776.59	349.812				230.463	321.611	103.775	1305.36	1821.63	-376.602	294.426	261.456		1305.36	1821.63	261.456
	-58.2325	-128.522	-82.7654	-329.833	-727.956	-300.358	370.67	337.7		-329.833	-727.956	337.7				236.282	329.731	104.24	1338.31	1867.62	-378.288	292.74	259.77		1338.31	1867.62	259.77
	-54.3371	-119.925	-86.0689	-307.769	-679.26	-312.347	358.681	325.711		-307.769	-679.26	325.711				242.1	337.851	104.704	1371.27	1913.61	-379.974	291.054	258.084		1371.27	1913.61	258.084
	-50.9113	-112.364	-91.6452	-288.365	-636.435	-332.583	338.445	305.475		-288.365	-636.435	305.475				247.925	345.979	104.684	1404.26	1959.65	-379.9	291.128	258.158		1404.26	1959.65	258.158
	-47.7255	-105.332	-98.0023	-270.32	-596.609	-355.653	315.375	282.405		-270.32	-596.609	282.405				253.728	354.077	103.817	1437.13	2005.51	-376.756	294.272	261.302		1437.13	2005.51	261.302
	-44.778	-98.8272	-105.002	-253.625	-559.763	-381.055	289.973	257.003		-253.625	-559.763	257.003				259.534	362.179	103.016	1470.02	2051.41	-373.847	297.181	264.211		1470.02	2051.41	264.211
	-42.0603	-92.8291	-112.528	-238.232	-525.79	-408.366	262.662	229.692		-238.232	-525.79	229.692				265.357	370.305	103.293	1503	2097.43	-374.855	296.173	263.203		1503	2097.43	263.203
	-39.4162	-86.9935	-120.206	-223.256	-492.737	-436.23	234.798	201.828		-223.256	-492.737	201.828				271.179	378.43	103.571	1535.98	2143.45	-375.863	295.165	262.195		1535.98	2143.45	262.195
	-36.8825	-81.4013	-128.099	-208.905	-461.062	-464.876	206.152	173.182		-208.905	-461.062	173.182				277.002	386.555	103.849	1568.95	2189.47	-376.87	294.158	261.188		1568.95	2189.47	261.188
	-34.3728	-75.8625	-136.038	-194.69	-429.69	-493.686	177.342	144.372		-194.69	-429.69	144.372				282.826	394.683	104	1601.94	2235.51	-377.419	293.609	260.639		1601.94	2235.51	260.639
	-32.0347	-70.7022	-144.279	-181.447	-400.461	-523.591	147.437	114.467		-181.447	-400.461	114.467				288.65	402.811	104	1634.93	2281.55	-377.419	293.609	260.639		1634.93	2281.55	260.639
	-29.6514	-65.442	-152.442	-167.947	-370.668	-553.218	117.81	84.84		-167.947	-370.668	84.84				-306.816	-399.85	107	-1737.82	-2264.78	-388.306	282.722	249.752		-1737.82	-2264.78	249.752
	-27.0732	-59.7518	-160.251	-153.344	-338.438	-581.556	89.472	56.502		-153.344	-338.438	56.502				-300.728	-391.917	107	-1703.34	-2219.84	-388.306	282.722	249.752		-1703.34	-2219.84	249.752
	-24.562	-54.2094	-168.187	-139.121	-307.046	-610.355	60.6731	27.7031		-139.121	-307.046	27.7031				-294.641	-383.983	107	-1668.86	-2174.9	-388.306	282.722	249.752		-1668.86	-2174.9	249.752
	-20.71	-45.708	-171.777	-117.303	-258.893	-623.382	47.6456	14.6756		-117.303	-258.893	14.6756				-288.553	-376.05	107.107	-1634.38	-2129.97	-388.695	282.333	249.363		-1634.38	-2129.97	249.363
	-16.695	-36.8467	-174.091	-94.5617	-208.702	-631.783	39.2454	6.27545		-94.5617	-208.702	6.27545				-282.47	-368.121	107.464	-1599.92	-2085.06	-389.99	281.038	248.068		-1599.92	-2085.06	248.068
	-12.6415	-27.9004	-175.971	-71.6023	-158.03	-638.604	32.424	-0.546038		-71.6023	-158.03	-0.546038				-276.386	-360.193	107.821	-1565.47	-2040.16	-391.286	279.742	246.772		-1565.47	-2040.16	246.772
	-8.53379	-18.8345	-175.004	-48.3359	-106.68	-635.095	35.9329	2.96287		-48.3359	-106.68	2.96287				-270.302	-352.265	108.178	-1531.01	-1995.25	-392.581	278.447	245.477		-1531.01	-1995.25	245.477
	-5.23337	-11.5503	-169	-29.6422	-65.4216	-613.306	57.7219	24.7519		-29.6422	-65.4216	24.7519				-264.218	-344.336	108.535	-1496.55	-1950.34	-393.876	277.152	244.182		-1496.55	-1950.34	244.182
	-1.12624	-2.48566	-169.981	-6.37907	-14.0789	-616.867	54.1608	21.1908		-6.37907	-14.0789	21.1908				-258.135	-336.408	108.892	-1462.09	-1905.43	-395.171	275.857	242.887		-1462.09	-1905.43	242.887
	2.26081	-4.98971	-175.695	12.8054	-28.262	-637.603	33.4252	0.455211		12.8054	-28.262	0.455211				-252.049	-328.477	109.174	-1427.62	-1860.52	-396.196	274.832	241.862		-1427.62	-1860.52	241.862
	5.91723	-13.0596	-180.333	33.5156	-73.9704	-654.433	16.5949	-16.3751		33.5156	-73.9704	-16.3751				-245.964	-320.546	109.424	-1393.15	-1815.59	-397.103	273.925	240.955		-1393.15	-1815.59	240.955
	9.66556	-21.3323	-176.148	54.7463	-120.828	-639.247	31.7813	-1.18874		54.7463	-120.828	-1.18874				-239.878	-312.615	109.674	-1358.68	-1770.67	-398.01	273.018	240.048		-1358.68	-1770.67	240.048
	12.9991	-28.6896	-170.252	73.6276	-162.5	-617.851	53.1769	20.2069		73.6276	-162.5	20.2069				-233.792	-304.684	109.924	-1324.21	-1725.75	-398.917	272.111	239.141		-1324.21	-1725.75	239.141
	15.2798	-33.7233	-161.918	86.5458	-191.011	-587.606	83.422	50.452		86.5458	-191.011	50.452				-227.705	-296.751	109.83	-1289.73	-1680.82	-398.578	272.45	239.48		-1289.73	-1680.82	239.48
	16.0956	-35.5237	-152.115	91.1663	-201.208	-552.032	118.996	86.0263		91.1663	-201.208	86.0263				-221.619	-288.82	109.587	-1255.26	-1635.89	-397.693	273.335	240.365		-1255.26	-1635.89	240.365
	16.0956	-35.5237	-142.115	91.1663	-201.208	-515.741	155.287	122.317		91.1663	-201.208	122.317				-215.533	-280.888	109.343	-1220.79	-1590.97	-396.808	274.22	241.25		-1220.79	-1590.97	241.25
	16.0956	-35.5237	-132.115	91.1663	-201.208	-479.451	191.577	158.607		91.1663	-201.208	158.607				-209.447	-272.957	109.099	-1186.32	-1546.05	-395.923	275.105	242.135		-1186.32	-1546.05	242.135
	18.0796	-39.9025	-123.347	102.404	-226.01	-447.629	223.399	190.429		102.404	-226.01	190.429				-203.36	-265.024	109	-1151.84	-1501.11	-395.564	275.464	242.494		-1151.84	-1501.11	242.494
	21.2557	-46.9123	-116.961	120.394	-265.714	-424.456	246.572	213.602		120.394	-265.714	213.602				-197.273	-257.091	109	-1117.36	-1456.18	-395.564	275.464	242.494		-1117.36	-1456.18	242.494
	25.3706	-55.9942	-116.194	143.701	-317.154	-421.673	249.355	216.385		143.701	-317.154	216.385				-191.185	-249.157	109	-1082.88	-1411.24	-395.564	275.464	242.494		-1082.88	-1411.24	242.494
	29.4969	-65.1011	-116	167.072	-368.737	-420.967	250.061	217.091		167.072	-368.737	217.091				-185.097	-241.224	109	-1048.4	-1366.31	-395.564	275.464	242.494		-1048.4	-1366.31	242.494
	33.5194	-73.979	-113.763	189.856	-419.022	-412.851	258.177	225.207		189.856	-419.022	225.207				-179.059	-233.354	110.273	-1014.2	-1321.73	-400.183	270.845	237.875		-1014.2	-1321.73	237.875
	37.3359	-82.4021	-109.958	211.473	-466.731	-399.039	271.989	239.019		211.473	-466.731	239.019				-173.022	-225.486	111.552	-980.006	-1277.17	-404.827	266.201	233.231		-980.006	-1277.17	233.231
	41.4461	-91.4734	-109.052	234.753	-518.111	-395.754	275.274	242.304		234.753	-518.111	242.304				-166.984	-217.618	112.832	-945.808	-1232.6	-409.471	261.557	228.587		-945.808	-1232.6	228.587
	45.1754	-99.7043	-104.769	255.877	-564.732	-380.211	290.817	257.847		255.877	-564.732	257.847				-160.941	-209.743	114.045	-911.583	-1188	-413.874	257.154	224.184		-911.583	-1188	224.184
	48.8489	-107.812	-100.211	276.683	-610.653	-363.67	307.358	274.388		276.683	-610.653	274.388				-154.898	-201.867	115.249	-877.352	-1143.39	-418.241	252.787	219.817		-877.352	-1143.39	219.817
	52.4206	-115.695	-95.201	296.913	-655.302	-345.487	325.541	292.571		296.913	-655.302	292.571				-148.855	-193.991	116.452	-843.122	-1098.78	-422.608	248.42	215.45		-843.122	-1098.78	215.45
	55.9923	-123.578	-90.1907	317.144	-699.951	-327.305	343.723	310.753		317.144	-699.951	310.753				-142.855	-186.172	118.143	-809.138	-1054.49	-428.746	242.282	209.312		-809.138	-1054.49	209.312
	59.8658	-132.127	-86.7397	339.083	-748.373	-314.781	356.247	323.277		339.083	-748.373	323.277				-136.889	-178.397	120.134	-775.348	-1010.45	-435.968	235.06	202.09		-775.348	-1010.45	202.09
	63.7489	-140.697	-83.3525	361.078	-796.915	-302.489	368.539	335.569		361.078	-796.915	335.569				-130.843	-170.518	121.302	-741.103	-965.824	-440.209	230.819	197.849		-741.103	-965.824	197.849
	67.6851	-149.384	-80.3472	383.373	-846.122	-291.582	379.446	346.476		383.373	-846.122	346.476				-124.883	-162.751	123.341	-707.347	-921.833	-447.61	223.418	190.448		-707.347	-921.833	190.448
	71.718	-158.285	-78.2229	406.215	-896.537	-283.873	387.155	354.185		406.215	-896.537	354.185				-119.134	-155.258	126.627	-674.78	-879.391	-459.532	211.496	178.526		-674.78	-879.391	178.526
	75.7509	-167.186	-76.0986	429.058	-946.951	-276.164	394.864	361.894		429.058	-946.951	361.894				-113.384	-147.765	129.912	-642.213	-836.949	-471.454	199.574	166.604		-642.213	-836.949	166.604
	79.8673	-176.271	-75.3791	452.373	-998.409	-273.553	397.475	364.505		452.373	-998.409	364.505				-107.85	-140.553	134.079	-610.869	-796.1	-486.576	184.452	151.482		-610.869	-796.1	151.482
	83.9856	-185.36	-74.7283	475.7	-1049.89	-271.191	399.837	366.867		475.7	-1049.89	366.867				-102.832	-134.013	139.74	-582.446	-759.059	-507.121	163.907	130.937		-582.446	-759.059	130.937
	88.1039	-194.449	-74.0775	499.026	-1101.37	-268.829	402.199	369.229		499.026	-1101.37	369.229				-98.3444	-128.165	146.497	-557.029	-725.934	-531.643	139.385	106.415		-557.029	-725.934	106.415
	92.2222	-203.539	-73.4267	522.352	-1152.86	-266.468	404.56	371.59		522.352	-1152.86	371.59				-95.7079	-124.729	155.511	-542.095	-706.473	-564.353	106.675	73.7046		-542.095	-706.473	73.7046
	96.3455	-212.639	-73	545.707	-1204.4	-264.919	406.109	373.139		545.707	-1204.4	373.139				-94.2787	-122.866	165.231	-534	-695.923	-599.63	71.3983	38.4283		-534	-695.923	38.4283
	100.473	-221.748	-73	569.083	-1255.99	-264.919	406.109	373.139		569.083	-1255.99	373.139				119.133	155.258	173	674.779	879.389	-627.822	43.2058	10.2358		674.779	879.389	10.2358
	104.6	-230.856	-73	592.459	-1307.59	-264.919	406.109	373.139		592.459	-1307.59	373.139				124.514	162.269	164.318	705.252	919.103	-596.313	74.7145	41.7445		705.252	919.103	41.7445
	108.727	-239.965	-73	615.835	-1359.18	-264.919	406.109	373.139		615.835	-1359.18	373.139				130.081	169.525	155.854	736.788	960.201	-565.6	105.428	72.4584		736.788	960.201	72.4584
	112.854	-249.073	-73.0981	639.21	-1410.77	-265.275	405.753	372.783		639.21	-1410.77	372.783				135.892	177.098	147.83	769.699	1003.09	-536.479	134.549	101.579		769.699	1003.09	101.579
	116.971	-258.161	-73.7745	662.532	-1462.24	-267.73	403.298	370.328		662.532	-1462.24	370.328				141.89	184.914	142.283	803.673	1047.37	-516.349	154.679	121.709		803.673	1047.37	121.709
	121.089	-267.249	-74.451	685.855	-1513.71	-270.185	400.843	367.873		685.855	-1513.71	367.873				147.935	192.792	136.929	837.911	1091.99	-496.921	174.107	141.137		837.911	1091.99	141.137
	125.206	-276.337	-75.1274	709.177	-1565.19	-272.64	398.388	365.418		709.177	-1565.19	365.418				153.98	200.67	132.251	872.15	1136.61	-479.941	191.087	158.117		872.15	1136.61	158.117
	129.324	-285.424	-75.8038	732.5	-1616.66	-275.094	395.934	362.964		732.5	-1616.66	362.964				160.025	208.548	127.572	906.389	1181.23	-462.962	208.066	175.096		906.389	1181.23	175.096
	133.442	-294.512	-76.4802	755.822	-1668.14	-277.549	393.479	360.509		755.822	-1668.14	360.509				166.101	216.467	122.893	940.805	1226.08	-445.982	225.046	192.076		940.805	1226.08	192.076
	137.56	-303.601	-77.1467	779.146	-1719.61	-279.968	391.06	358.09		779.146	-1719.61	358.09				172.188	224.4	118.849	975.286	1271.02	-431.308	239.72	206.75		975.286	1271.02	206.75
	141.678	-312.691	-77.7803	802.475	-1771.1	-282.267	388.761	355.791		802.475	-1771.1	355.791				178.276	232.334	115.867	1009.77	1315.95	-420.484	250.544	217.574		1009.77	1315.95	217.574
	145.797	-321.781	-78.414	825.804	-1822.59	-284.567	386.461	353.491		825.804	-1822.59	353.491				184.364	240.267	114.157	1044.25	1360.89	-414.28	256.748	223.778		1044.25	1360.89	223.778
	149.916	-330.872	-79.0476	849.133	-1874.08	-286.866	384.162	351.192		849.133	-1874.08	351.192				190.445	248.193	112.975	1078.69	1405.78	-409.99	261.038	228.068		1078.69	1405.78	228.068
	154.035	-339.962	-79.6813	872.462	-1925.57	-289.166	381.862	348.892		872.462	-1925.57	348.892				196.522	256.112	111.793	1113.11	1450.64	-405.7	265.328	232.358		1113.11	1450.64	232.358
	158.154	-349.052	-80.3149	895.791	-1977.05	-291.465	379.563	346.593		895.791	-1977.05	346.593				202.599	264.032	110.611	1147.53	1495.49	-401.41	269.618	236.648		1147.53	1495.49	236.648
	162.272	-358.143	-80.9486	919.12	-2028.54	-293.765	377.263	344.293		919.12	-2028.54	344.293				208.676	271.952	110	1181.95	1540.35	-399.193	271.835	238.865		1181.95	1540.35	238.865
	166.396	-367.244	-81.3359	942.479	-2080.09	-295.17	375.858	342.888		942.479	-2080.09	342.888				214.753	279.872	110	1216.38	1585.21	-399.193	271.835	238.865		1216.38	1585.21	238.865
	170.521	-376.347	-81.7016	965.839	-2131.65	-296.498	374.53	341.56		965.839	-2131.65	341.56				220.83	287.791	110	1250.8	1630.07	-399.193	271.835	238.865		1250.8	1630.07	238.865
	174.645	-385.449	-82.0672	989.199	-2183.21	-297.824	373.204	340.234		989.199	-2183.21	340.234				226.907	295.711	110	1285.21	1674.92	-399.193	271.835	238.865		1285.21	1674.92	238.865
	178.769	-394.552	-82.4328	1012.56	-2234.77	-299.151	371.877	338.907		1012.56	-2234.77	338.907				232.983	303.63	109.539	1319.63	1719.78	-397.52	273.508	240.538		1319.63	1719.78	240.538
	182.894	-403.655	-82.7984	1035.92	-2286.32	-300.478	370.55	337.58		1035.92	-2286.32	337.58				239.06	311.549	108.952	1354.05	1764.63	-395.389	275.639	242.669		1354.05	1764.63	242.669
	187.018	-412.757	-83.164	1059.28	-2337.88	-301.805	369.223	336.253		1059.28	-2337.88	336.253				245.137	319.468	108.364	1388.47	1809.49	-393.258	277.77	244.8		1388.47	1809.49	244.8
	191.142	-421.86	-83.5296	1082.64	-2389.44	-303.131	367.897	334.927		1082.64	-2389.44	334.927				251.222	327.399	107.777	1422.94	1854.41	-391.127	279.901	246.931		1422.94	1854.41	246.931
	195.266	-430.962	-83.8952	1106	-2441	-304.458	366.57	333.6		1106	-2441	333.6				257.309	335.331	107.19	1457.41	1899.34	-388.996	282.032	249.062		1457.41	1899.34	249.062
	199.391	-440.066	-84.2097	1129.37	-2492.56	-305.6	365.428	332.458		1129.37	-2492.56	332.458				263.396	343.264	106.595	1491.89	1944.27	-386.836	284.192	251.222		1491.89	1944.27	251.222
	203.517	-449.171	-84.5037	1152.73	-2544.13	-306.666	364.362	331.392		1152.73	-2544.13	331.392				269.483	351.197	105.996	1526.37	1989.2	-384.662	286.366	253.396		1526.37	1989.2	253.396
	207.642	-458.276	-84.7977	1176.1	-2595.7	-307.733	363.295	330.325		1176.1	-2595.7	330.325				275.57	359.129	105.397	1560.84	2034.13	-382.489	288.539	255.569		1560.84	2034.13	255.569
	-225.125	-456.508	-71	-1275.12	-2585.69	-257.661	413.367	380.397		-1275.12	-2585.69	380.397				281.657	367.062	104.798	1595.32	2079.06	-380.315	290.713	257.743		1595.32	2079.06	257.743
	-220.703	-447.541	-71.2083	-1250.08	-2534.9	-258.417	412.611	379.641		-1250.08	-2534.9	379.641				287.744	374.995	104.199	1629.8	2123.99	-378.142	292.886	259.916		1629.8	2123.99	259.916
	-216.281	-438.575	-71.4166	-1225.03	-2484.11	-259.173	411.855	378.885		-1225.03	-2484.11	378.885				293.829	382.926	103.903	1664.27	2168.92	-377.068	293.96	260.99		1664.27	2168.92	260.99
	-211.859	-429.608	-71.6249	-1199.98	-2433.33	-259.929	411.099	378.129		-1199.98	-2433.33	378.129				299.915	390.856	103.758	1698.74	2213.83	-376.542	294.486	261.516		1698.74	2213.83	261.516
	-207.437	-420.641	-71.8332	-1174.94	-2382.54	-260.685	410.343	377.373		-1174.94	-2382.54	377.373				306	398.787	103.613	1733.2	2258.75	-376.016	295.012	262.042		1733.2	2258.75	262.042
	-203.015	-411.673	-71.9455	-1149.89	-2331.74	-261.092	409.936	376.966		-1149.89	-2331.74	376.966				-311.686	-406.197	103.469	-1765.41	-2300.72	-375.49	295.538	262.568		-1765.41	-2300.72	262.568
	-198.593	-402.708	-71.6716	-1124.85	-2280.96	-260.098	410.93	377.96		-1124.85	-2280.96	377.96				-311.686	-406.197	103.324	-1765.41	-2300.72	-374.964	296.064	263.094		-1765.41	-2300.72	263.094
	-194.172	-393.742	-71.3977	-1099.8	-2230.18	-259.104	411.924	378.954		-1099.8	-2230.18	378.954				-311.686	-406.197	103.179	-1765.41	-2300.72	-374.439	296.589	263.619		-1765.41	-2300.72	263.619
	-189.751	-384.777	-71.1238	-1074.76	-2179.4	-258.11	412.918	379.948		-1074.76	-2179.4	379.948				-311.686	-406.197	103.034	-1765.41	-2300.72	-373.913	297.115	264.145		-1765.41	-2300.72	264.145
	-185.33	-375.811	-70.85	-1049.72	-2128.62	-257.117	413.911	380.941		-1049.72	-2128.62	380.941				-311.686	-406.197	102.787	-1765.41	-2300.72	-373.017	298.011	265.041		-1765.41	-2300.72	265.041
	-180.909	-366.846	-70.5761	-1024.68	-2077.84	-256.123	414.905	381.935		-1024.68	-2077.84	381.935				-311.686	-406.197	102.509	-1765.41	-2300.72	-372.009	299.019	266.049		-1765.41	-2300.72	266.049
	-176.487	-357.881	-70.3022	-999.635	-2027.06	-255.129	415.899	382.929		-999.635	-2027.06	382.929				-311.686	-406.197	102.232	-1765.41	-2300.72	-371.002	300.026	267.056		-1765.41	-2300.72	267.056
	-172.066	-348.915	-70.0284	-974.593	-1976.28	-254.135	416.893	383.923		-974.593	-1976.28	383.923				-318.465	-388.051	107	-1803.81	-2197.95	-388.306	282.722	249.752		-1803.81	-2197.95	249.752
	-167.644	-339.948	-69.8772	-949.544	-1925.48	-253.586	417.442	384.472		-949.544	-1925.48	384.472				-312.129	-380.331	106.501	-1767.92	-2154.22	-386.494	284.534	251.564		-1767.92	-2154.22	251.564
	-163.221	-330.98	-69.7402	-924.495	-1874.69	-253.089	417.939	384.969		-924.495	-1874.69	384.969				-305.793	-372.61	106.001	-1732.03	-2110.49	-384.682	286.346	253.376		-1732.03	-2110.49	253.376
	-158.799	-322.012	-69.6033	-899.446	-1823.9	-252.592	418.436	385.466		-899.446	-1823.9	385.466				-299.475	-364.912	105.097	-1696.25	-2066.88	-381.4	289.628	256.658		-1696.25	-2066.88	256.658
	-154.376	-313.044	-69.4663	-874.397	-1773.1	-252.095	418.933	385.963		-874.397	-1773.1	385.963				-293.132	-357.182	105	-1660.32	-2023.1	-381.048	289.98	257.01		-1660.32	-2023.1	257.01
	-149.954	-304.076	-69.3293	-849.348	-1722.31	-251.598	419.43	386.46		-849.348	-1722.31	386.46				-286.788	-349.452	105	-1624.38	-1979.32	-381.048	289.98	257.01		-1624.38	-1979.32	257.01
	-145.531	-295.108	-69.1923	-824.298	-1671.51	-251.101	419.927	386.957		-824.298	-1671.51	386.957				-280.475	-341.76	105.989	-1588.63	-1935.75	-384.635	286.393	253.423		-1588.63	-1935.75	253.423
	-141.109	-286.14	-69.0554	-799.249	-1620.72	-250.604	420.424	387.454		-799.249	-1620.72	387.454				-274.163	-334.068	106.984	-1552.87	-1892.18	-388.246	282.782	249.812		-1552.87	-1892.18	249.812
	-136.686	-277.172	-69	-774.198	-1569.92	-250.403	420.625	387.655		-774.198	-1569.92	387.655				-267.85	-326.376	107.978	-1517.12	-1848.62	-391.857	279.171	246.201		-1517.12	-1848.62	246.201
	-132.263	-268.203	-69	-749.147	-1519.12	-250.403	420.625	387.655		-749.147	-1519.12	387.655				-261.594	-318.753	106.322	-1481.68	-1805.44	-385.846	285.182	252.212		-1481.68	-1805.44	252.212
	-127.84	-259.234	-69	-724.095	-1468.32	-250.403	420.625	387.655		-724.095	-1468.32	387.655				-255.344	-311.137	104.609	-1446.28	-1762.3	-379.628	291.4	258.43		-1446.28	-1762.3	258.43
	-123.417	-250.266	-69	-699.044	-1417.52	-250.403	420.625	387.655		-699.044	-1417.52	387.655				-249	-303.407	104.65	-1410.35	-1718.52	-379.778	291.25	258.28		-1410.35	-1718.52	258.28
	-118.994	-241.297	-69	-673.992	-1366.72	-250.403	420.625	387.655		-673.992	-1366.72	387.655				-242.687	-295.715	105.645	-1374.6	-1674.95	-383.389	287.639	254.669		-1374.6	-1674.95	254.669
	-114.572	-232.328	-69	-648.941	-1315.92	-250.403	420.625	387.655		-648.941	-1315.92	387.655				-236.375	-288.024	106.64	-1338.84	-1631.38	-387	284.028	251.058		-1338.84	-1631.38	251.058
	-110.149	-223.359	-69	-623.889	-1265.12	-250.403	420.625	387.655		-623.889	-1265.12	387.655				-230.046	-280.312	107.336	-1303	-1587.71	-389.524	281.504	248.534		-1303	-1587.71	248.534
	-105.726	-214.391	-69	-598.838	-1214.32	-250.403	420.625	387.655		-598.838	-1214.32	387.655				-223.711	-272.593	107.861	-1267.11	-1543.98	-391.432	279.596	246.626		-1267.11	-1543.98	246.626
	-101.303	-205.422	-69	-573.786	-1163.52	-250.403	420.625	387.655		-573.786	-1163.52	387.655				-217.373	-264.87	107.434	-1231.21	-1500.24	-389.883	281.145	248.175		-1231.21	-1500.24	248.175
	-96.88	-196.453	-69	-548.734	-1112.72	-250.403	420.625	387.655		-548.734	-1112.72	387.655				-211.03	-257.141	107.264	-1195.29	-1456.46	-389.263	281.765	248.795		-1195.29	-1456.46	248.795
	-92.4571	-187.485	-69	-523.683	-1061.92	-250.403	420.625	387.655		-523.683	-1061.92	387.655				-204.698	-249.425	107.869	-1159.42	-1412.76	-391.459	279.569	246.599		-1159.42	-1412.76	246.599
	-88.0365	-178.52	-69.3195	-498.644	-1011.15	-251.563	419.465	386.495		-498.644	-1011.15	386.495				-198.365	-241.709	108.474	-1123.55	-1369.05	-393.654	277.374	244.404		-1123.55	-1369.05	244.404
	-83.6228	-169.57	-69.9633	-473.645	-960.456	-253.899	417.129	384.159		-473.645	-960.456	384.159				-192.039	-234	109.215	-1087.72	-1325.39	-396.343	274.685	241.715		-1087.72	-1325.39	241.715
	-79.2501	-160.703	-71.4652	-448.877	-910.233	-259.349	411.679	378.709		-448.877	-910.233	378.709				-185.781	-226.375	110.859	-1052.28	-1282.2	-402.309	268.719	235.749		-1052.28	-1282.2	235.749
	-74.8472	-151.775	-72.4149	-423.939	-859.664	-262.796	408.232	375.262		-423.939	-859.664	375.262				-179.524	-218.75	112.502	-1016.83	-1239.01	-408.275	262.753	229.783		-1016.83	-1239.01	229.783
	-70.7059	-143.377	-75.9261	-400.483	-812.099	-275.538	395.49	362.52		-400.483	-812.099	362.52				-173.199	-211.043	113.279	-981.009	-1195.36	-411.094	259.934	226.964		-981.009	-1195.36	226.964
	-66.5645	-134.98	-79.4369	-377.026	-764.532	-288.279	382.749	349.779		-377.026	-764.532	349.779				-166.86	-203.32	113.679	-945.106	-1151.61	-412.545	258.483	225.513		-945.106	-1151.61	225.513
	-62.3952	-126.525	-82.7743	-353.41	-716.645	-300.39	370.638	337.668		-353.41	-716.645	337.668				-160.519	-195.593	114	-909.192	-1107.85	-413.709	257.319	224.349		-909.192	-1107.85	224.349
	-58.2217	-118.062	-86.0844	-329.771	-668.71	-312.403	358.625	325.655		-329.771	-668.71	325.655				-154.175	-187.863	114	-873.259	-1064.07	-413.709	257.319	224.349		-873.259	-1064.07	224.349
	-54.551	-110.618	-91.6629	-308.98	-626.55	-332.647	338.381	305.411		-308.98	-626.55	305.411				-147.832	-180.133	114	-837.327	-1020.29	-413.709	257.319	224.349		-837.327	-1020.29	224.349
	-51.1375	-103.697	-98.0219	-289.646	-587.344	-355.724	315.304	282.334		-289.646	-587.344	282.334				-141.532	-172.457	115.18	-801.646	-976.808	-417.993	253.035	220.065		-801.646	-976.808	220.065
	-47.9794	-97.2926	-105.023	-271.758	-551.071	-381.132	289.896	256.926		-271.758	-551.071	256.926				-135.308	-164.873	117.114	-766.391	-933.851	-425.011	246.017	213.047		-766.391	-933.851	213.047
	-45.0671	-91.3871	-112.549	-255.263	-517.622	-408.444	262.584	229.614		-255.263	-517.622	229.614				-129.043	-157.24	118.694	-730.91	-890.617	-430.744	240.284	207.314		-730.91	-890.617	207.314
	-42.2338	-85.6418	-120.228	-239.215	-485.08	-436.311	234.717	201.747		-239.215	-485.08	201.747				-122.779	-149.607	120.274	-695.429	-847.383	-436.478	234.55	201.58		-695.429	-847.383	201.58
	-39.5185	-80.1357	-128.122	-223.835	-453.893	-464.957	206.071	173.101		-223.835	-453.893	173.101				-116.655	-142.145	122.885	-660.743	-805.117	-445.952	225.076	192.106		-660.743	-805.117	192.106
	-36.8296	-74.683	-136.061	-208.605	-423.009	-493.77	177.258	144.288		-208.605	-423.009	144.288				-110.703	-134.891	126.342	-627.026	-764.033	-458.497	212.531	179.561		-627.026	-764.033	179.561
	-34.3237	-69.6016	-144.302	-194.412	-394.228	-523.674	147.354	114.384		-194.412	-394.228	114.384				-105.705	-128.802	132.501	-598.72	-729.543	-480.852	190.176	157.206		-598.72	-729.543	157.206
	-31.7689	-64.421	-152.464	-179.941	-364.885	-553.298	117.73	84.7601		-179.941	-364.885	84.7601				-102.433	-124.815	141.069	-580.186	-706.958	-511.942	159.086	126.116		-580.186	-706.958	126.116
	-29.0062	-58.8187	-160.274	-164.293	-333.153	-581.637	89.3907	56.4207		-164.293	-333.153	56.4207				-100.752	-122.766	150.711	-570.663	-695.355	-546.935	124.093	91.1233		-570.663	-695.355	91.1233
	-26.3089	-53.3491	-168.199	-149.015	-302.173	-610.398	60.6299	27.6599		-149.015	-302.173	27.6599				-99.6492	-121.423	160.559	-564.419	-687.747	-582.673	88.3549	55.3849		-564.419	-687.747	55.3849
	-22.1801	-44.9767	-171.784	-125.629	-254.751	-623.41	47.6176	14.6476		-125.629	-254.751	14.6476				-97.9346	-119.334	170.187	-554.708	-675.913	-617.613	53.4154	20.4454		-554.708	-675.913	20.4454
	-17.8771	-36.2512	-174.097	-101.257	-205.329	-631.805	39.2229	6.25295		-101.257	-205.329	6.25295				91.3526	111.314	166	517.427	630.487	-602.419	68.609	35.639		517.427	630.487	35.639
	-13.533	-27.4422	-175.976	-76.6516	-155.434	-638.621	32.4073	-0.562732		-76.6516	-155.434	-0.562732				96.381	117.441	159.903	545.908	665.191	-580.292	90.7356	57.7656		545.908	665.191	57.7656
	-9.15281	-18.5601	-177.362	-51.8421	-105.125	-643.652	27.3763	-5.59366		-51.8421	-105.125	-5.59366				101.002	123.072	153.052	572.083	697.086	-555.431	115.597	82.6273		572.083	697.086	82.6273
	-5.42675	-11.0044	-171.974	-30.7374	-62.3294	-624.099	46.9288	13.9588		-30.7374	-62.3294	13.9588				105.07	128.028	145.378	595.121	725.157	-527.58	143.448	110.478		595.121	725.157	110.478
	-1.00581	-2.03958	-172.27	-5.69696	-11.5523	-625.174	45.8539	12.8839		-5.69696	-11.5523	12.8839				109.827	133.825	138.762	622.068	757.992	-503.573	167.455	134.485		622.068	757.992	134.485
	3.02158	-6.12717	-176.404	17.1144	-34.7046	-640.174	30.8537	-2.11632		17.1144	-34.7046	-2.11632				115.307	140.502	133.724	653.105	795.811	-485.288	185.74	152.77		653.105	795.811	152.77
	7.24199	-14.6853	-179.395	41.0191	-83.1785	-651.028	19.9996	-12.9704		41.0191	-83.1785	-12.9704				121.043	147.492	129.454	685.597	835.402	-469.792	201.236	168.266		685.597	835.402	168.266
	11.1717	-22.654	-174.806	63.2774	-128.314	-634.375	36.6525	3.68251		63.2774	-128.314	3.68251				126.998	154.747	126.004	719.323	876.498	-457.272	213.756	180.786		719.323	876.498	180.786
	14.5153	-29.434	-168.26	82.2153	-166.716	-610.619	60.4089	27.4389		82.2153	-166.716	27.4389				133.035	162.104	122.934	753.521	918.168	-446.131	224.897	191.927		753.521	918.168	191.927
	16.5964	-33.6542	-159.436	94.003	-190.619	-578.597	92.4307	59.4607		94.003	-190.619	59.4607				139.073	169.461	119.864	787.718	959.837	-434.99	236.038	203.068		787.718	959.837	203.068
	17.166	-34.8092	-149.519	97.2294	-197.162	-542.609	128.419	95.4487		97.2294	-197.162	95.4487				145.228	176.96	117.439	822.578	1002.31	-426.191	244.837	211.867		822.578	1002.31	211.867
	16.8465	-34.1613	-139.545	95.4197	-193.492	-506.414	164.614	131.644		95.4197	-193.492	131.644				151.508	184.613	116.025	858.149	1045.66	-421.059	249.969	216.999		858.149	1045.66	216.999
	17.6236	-35.7371	-129.701	99.821	-202.417	-470.688	200.34	167.37		99.821	-202.417	167.37				157.852	192.343	116	894.082	1089.44	-420.967	250.061	217.091		894.082	1089.44	217.091
	20.2645	-41.0923	-121.679	114.779	-232.749	-441.577	229.451	196.481		114.779	-232.749	196.481				163.979	199.809	113.407	928.786	1131.73	-411.559	259.469	226.499		928.786	1131.73	226.499
	24.1077	-48.8857	-116.73	136.548	-276.891	-423.617	247.411	214.441		136.548	-276.891	214.441				169.918	207.046	109.894	962.428	1172.72	-398.81	272.218	239.248		962.428	1172.72	239.248
	28.5228	-57.8385	-116.136	161.555	-327.601	-421.46	249.568	216.598		161.555	-327.601	216.598				176.213	214.716	108.654	998.083	1216.17	-394.309	276.719	243.749		998.083	1216.17	243.749
	32.9308	-66.777	-115.315	186.522	-378.229	-418.483	252.545	219.575		186.522	-378.229	219.575				182.544	222.43	108	1033.94	1259.86	-391.935	279.093	246.123		1033.94	1259.86	246.123
	37.186	-75.4057	-112.587	210.624	-427.102	-408.583	262.445	229.475		210.624	-427.102	229.475				188.888	230.16	108	1069.87	1303.64	-391.935	279.093	246.123		1069.87	1303.64	246.123
	41.4163	-83.984	-109.669	234.585	-475.69	-397.992	273.036	240.066		234.585	-475.69	240.066				195.231	237.89	108	1105.8	1347.43	-391.935	279.093	246.123		1105.8	1347.43	246.123
	45.7461	-92.7638	-107.628	259.108	-525.42	-390.585	280.443	247.473		259.108	-525.42	247.473				201.575	245.62	108	1141.74	1391.21	-391.935	279.093	246.123		1141.74	1391.21	246.123
	49.7232	-100.829	-103.253	281.635	-571.1	-374.708	296.32	263.35		281.635	-571.1	263.35				207.918	253.349	107.779	1177.66	1434.98	-391.132	279.896	246.926		1177.66	1434.98	246.926
	53.6248	-108.74	-98.543	303.734	-615.912	-357.616	313.412	280.442		303.734	-615.912	280.442				214.259	261.076	107.493	1213.58	1478.75	-390.096	280.932	247.962		1213.58	1478.75	247.962
	57.4525	-116.502	-93.5326	325.415	-659.875	-339.433	331.595	298.625		325.415	-659.875	298.625				220.6	268.802	107.208	1249.49	1522.51	-389.06	281.968	248.998		1249.49	1522.51	248.998
	61.4017	-124.51	-89.0301	347.783	-705.234	-323.093	347.935	314.965		347.783	-705.234	314.965				226.939	276.526	106.81	1285.4	1566.26	-387.616	283.412	250.442		1285.4	1566.26	250.442
	65.5563	-132.935	-85.6006	371.315	-752.953	-310.647	360.381	327.411		371.315	-752.953	327.411				233.268	284.238	106.114	1321.24	1609.94	-385.09	285.938	252.968		1321.24	1609.94	252.968
	69.7377	-141.414	-82.3412	394.999	-800.978	-298.819	372.209	339.239		394.999	-800.978	339.239				239.597	291.949	105.418	1357.09	1653.62	-382.564	288.464	255.494		1357.09	1653.62	255.494
	73.995	-150.047	-79.6304	419.112	-849.876	-288.981	382.047	349.077		419.112	-849.876	349.077				245.925	299.661	104.722	1392.93	1697.3	-380.039	290.989	258.019		1392.93	1697.3	258.019
	78.3169	-158.811	-77.5061	443.592	-899.516	-281.272	389.756	356.786		443.592	-899.516	356.786				252.254	307.372	104.026	1428.78	1740.97	-377.513	293.515	260.545		1428.78	1740.97	260.545
	82.6791	-167.657	-75.8542	468.299	-949.617	-275.277	395.751	362.781		468.299	-949.617	362.781				258.596	315.1	103.828	1464.71	1784.75	-376.795	294.233	261.263		1464.71	1784.75	261.263
	87.0912	-176.603	-75.158	493.29	-1000.29	-272.751	398.277	365.307		493.29	-1000.29	365.307				264.939	322.829	103.65	1500.63	1828.53	-376.147	294.881	261.911		1500.63	1828.53	261.911
	91.5047	-185.553	-74.5072	518.288	-1050.98	-270.389	400.639	367.669		518.288	-1050.98	367.669				271.282	330.558	103.471	1536.56	1872.3	-375.499	295.529	262.559		1536.56	1872.3	262.559
	95.9182	-194.503	-73.8564	543.287	-1101.68	-268.027	403.001	370.031		543.287	-1101.68	370.031				277.625	338.287	103.292	1572.49	1916.08	-374.851	296.177	263.207		1572.49	1916.08	263.207
	100.334	-203.457	-73.2817	568.297	-1152.39	-265.941	405.087	372.117		568.297	-1152.39	372.117				283.968	346.016	103.114	1608.41	1959.86	-374.203	296.825	263.855		1608.41	1959.86	263.855
	104.755	-212.422	-73	593.338	-1203.17	-264.919	406.109	373.139		593.338	-1203.17	373.139				290.311	353.745	102.914	1644.34	2003.63	-373.477	297.551	264.581		1644.34	2003.63	264.581
	109.178	-221.391	-73	618.39	-1253.97	-264.919	406.109	373.139		618.39	-1253.97	373.139				296.653	361.472	102.676	1680.26	2047.4	-372.614	298.414	265.444		1680.26	2047.4	265.444
	113.601	-230.359	-73	643.441	-1304.77	-264.919	406.109	373.139		643.441	-1304.77	373.139				302.995	369.2	102.438	1716.18	2091.17	-371.75	299.278	266.308		1716.18	2091.17	266.308
	118.024	-239.328	-73.0334	668.493	-1355.57	-265.04	405.988	373.018		668.493	-1355.57	373.018				309.337	376.928	102.2	1752.1	2134.95	-370.886	300.142	267.172		1752.1	2134.95	267.172
	122.445	-248.293	-73.3283	693.533	-1406.35	-266.111	404.917	371.947		693.533	-1406.35	371.947				315.678	384.655	101.893	1788.02	2178.71	-369.772	301.256	268.286		1788.02	2178.71	268.286
	126.857	-257.241	-74.0048	718.528	-1457.03	-268.566	402.462	369.492		718.528	-1457.03	369.492				322.008	392.368	101.228	1823.87	2222.4	-367.358	303.67	270.7		1823.87	2222.4	270.7
	131.27	-266.189	-74.6812	743.522	-1507.71	-271.02	400.008	367.038		743.522	-1507.71	367.038				-331.651	-378.175	103	-1878.49	-2142.01	-373.79	297.238	264.268		-1878.49	-2142.01	264.268
	135.683	-275.138	-75.3576	768.516	-1558.4	-273.475	397.553	364.583		768.516	-1558.4	364.583				-325.057	-370.657	103	-1841.15	-2099.42	-373.79	297.238	264.268		-1841.15	-2099.42	264.268
	140.096	-284.086	-76.034	793.51	-1609.08	-275.93	395.098	362.128		793.51	-1609.08	362.128				-318.467	-363.142	103.285	-1803.82	-2056.86	-374.823	296.205	263.235		-1803.82	-2056.86	263.235
	144.508	-293.034	-76.707	818.505	-1659.76	-278.372	392.656	359.686		818.505	-1659.76	359.686				-312.127	-355.913	106.032	-1767.91	-2015.91	-384.793	286.235	253.265		-1767.91	-2015.91	253.265
	148.922	-301.984	-77.3624	843.502	-1710.45	-280.75	390.278	357.308		843.502	-1710.45	357.308				-305.564	-348.429	107	-1730.74	-1973.53	-388.306	282.722	249.752		-1730.74	-1973.53	249.752
	153.336	-310.934	-77.996	868.503	-1761.15	-283.05	387.978	355.008		868.503	-1761.15	355.008				-299.106	-341.065	104.985	-1694.16	-1931.82	-380.992	290.036	257.066		-1694.16	-1931.82	257.066
	157.75	-319.885	-78.6297	893.505	-1811.85	-285.35	385.678	352.708		893.505	-1811.85	352.708				-292.522	-333.557	104.464	-1656.86	-1889.29	-379.102	291.926	258.956		-1656.86	-1889.29	258.956
	162.164	-328.836	-79.2633	918.506	-1862.55	-287.649	383.379	350.409		918.506	-1862.55	350.409				-285.94	-326.053	105.07	-1619.58	-1846.78	-381.303	289.725	256.755		-1619.58	-1846.78	256.755
	166.578	-337.786	-79.8969	943.507	-1913.24	-289.948	381.08	348.11		943.507	-1913.24	348.11				-279.493	-318.701	107.165	-1583.07	-1805.14	-388.906	282.122	249.152		-1583.07	-1805.14	249.152
	170.992	-346.737	-80.5306	968.508	-1963.94	-292.248	378.78	345.81		968.508	-1963.94	345.81				-272.923	-311.209	108	-1545.85	-1762.71	-391.935	279.093	246.123		-1545.85	-1762.71	246.123
	175.408	-355.692	-81.0804	993.522	-2014.66	-294.243	376.785	343.815		993.522	-2014.66	343.815				-266.329	-303.691	108	-1508.51	-1720.12	-391.935	279.093	246.123		-1508.51	-1720.12	246.123
	179.828	-364.654	-81.4604	1018.56	-2065.43	-295.622	375.406	342.436		1018.56	-2065.43	342.436				-259.736	-296.172	108	-1471.16	-1677.54	-391.935	279.093	246.123		-1471.16	-1677.54	246.123
	184.248	-373.617	-81.826	1043.59	-2116.19	-296.949	374.079	341.109		1043.59	-2116.19	341.109				-253.143	-288.655	108.168	-1433.82	-1634.96	-392.545	278.483	245.513		-1433.82	-1634.96	245.513
	188.668	-382.58	-82.1916	1068.62	-2166.96	-298.276	372.752	339.782		1068.62	-2166.96	339.782				-246.551	-281.138	108.353	-1396.48	-1592.38	-393.217	277.811	244.841		-1396.48	-1592.38	244.841
	193.087	-391.543	-82.5572	1093.66	-2217.72	-299.603	371.425	338.455		1093.66	-2217.72	338.455				-239.959	-273.621	108.538	-1359.14	-1549.8	-393.888	277.14	244.17		-1359.14	-1549.8	244.17
	197.507	-400.505	-82.9228	1118.69	-2268.49	-300.929	370.099	337.129		1118.69	-2268.49	337.129				-233.366	-266.103	108.723	-1321.8	-1507.23	-394.56	276.468	243.498		-1321.8	-1507.23	243.498
	201.927	-409.468	-83.2885	1143.73	-2319.25	-302.256	368.772	335.802		1143.73	-2319.25	335.802				-226.774	-258.586	108.909	-1284.46	-1464.65	-395.233	275.795	242.825		-1284.46	-1464.65	242.825
	206.347	-418.431	-83.6541	1168.76	-2370.02	-303.583	367.445	334.475		1168.76	-2370.02	334.475				-220.182	-251.07	109.121	-1247.13	-1422.07	-396.002	275.026	242.056		-1247.13	-1422.07	242.056
	210.767	-427.394	-84.0023	1193.8	-2420.79	-304.847	366.181	333.211		1193.8	-2420.79	333.211				-213.591	-243.553	109.359	-1209.79	-1379.5	-396.865	274.163	241.193		-1209.79	-1379.5	241.193
	215.188	-436.359	-84.3098	1218.84	-2471.56	-305.963	365.065	332.095		1218.84	-2471.56	332.095				-206.999	-236.037	109.597	-1172.46	-1336.93	-397.729	273.299	240.329		-1172.46	-1336.93	240.329
	219.609	-445.324	-84.6038	1243.88	-2522.34	-307.03	363.998	331.028		1243.88	-2522.34	331.028				-200.407	-228.521	109.835	-1135.12	-1294.36	-398.593	272.435	239.465		-1135.12	-1294.36	239.465
	-239.941	-448.898	-71	-1359.04	-2542.59	-257.661	413.367	380.397		-1359.04	-2542.59	380.397				-193.816	-221.005	110.113	-1097.79	-1251.79	-399.603	271.425	238.455		-1097.79	-1251.79	238.455
	-235.228	-440.081	-71.2083	-1332.35	-2492.64	-258.417	412.611	379.641		-1332.35	-2492.64	379.641				-187.228	-213.492	110.483	-1060.47	-1209.23	-400.946	270.082	237.112		-1060.47	-1209.23	237.112
	-230.515	-431.263	-71.4166	-1305.65	-2442.7	-259.173	411.855	378.885		-1305.65	-2442.7	378.885				-180.639	-205.979	110.853	-1023.15	-1166.68	-402.289	268.739	235.769		-1023.15	-1166.68	235.769
	-225.802	-422.446	-71.6249	-1278.96	-2392.76	-259.929	411.099	378.129		-1278.96	-2392.76	378.129				-174.077	-198.497	111.831	-985.982	-1124.3	-405.839	265.189	232.219		-985.982	-1124.3	232.219
	-221.089	-413.629	-71.8332	-1252.26	-2342.82	-260.685	410.343	377.373		-1252.26	-2342.82	377.373				-167.546	-191.05	113.207	-948.991	-1082.12	-410.832	260.196	227.226		-948.991	-1082.12	227.226
	-216.375	-404.81	-71.9455	-1225.56	-2292.87	-261.092	409.936	376.966		-1225.56	-2292.87	376.966				-161.015	-183.603	114.583	-912.001	-1039.94	-415.824	255.204	222.234		-912.001	-1039.94	222.234
	-211.663	-395.994	-71.6716	-1198.87	-2242.94	-260.098	410.93	377.96		-1198.87	-2242.94	377.96				-154.484	-176.156	115.958	-875.01	-997.757	-420.817	250.211	217.241		-875.01	-997.757	217.241
	-206.951	-387.178	-71.3977	-1172.18	-2193	-259.104	411.924	378.954		-1172.18	-2193	378.954				-147.962	-168.718	117.421	-838.066	-955.631	-426.125	244.903	211.933		-838.066	-955.631	211.933
	-202.239	-378.362	-71.1238	-1145.49	-2143.07	-258.11	412.918	379.948		-1145.49	-2143.07	379.948				-141.44	-161.281	118.887	-801.123	-913.506	-431.443	239.585	206.615		-801.123	-913.506	206.615
	-197.527	-369.546	-70.85	-1118.8	-2093.13	-257.117	413.911	380.941		-1118.8	-2093.13	380.941				-134.956	-153.888	120.706	-764.4	-871.631	-438.044	232.984	200.014		-764.4	-871.631	200.014
	-192.815	-360.731	-70.5761	-1092.11	-2043.2	-256.123	414.905	381.935		-1092.11	-2043.2	381.935				-128.648	-146.695	123.617	-728.673	-830.892	-448.61	222.418	189.448		-728.673	-830.892	189.448
	-188.102	-351.915	-70.3022	-1065.42	-1993.27	-255.129	415.899	382.929		-1065.42	-1993.27	382.929				-122.341	-139.503	126.529	-692.945	-790.152	-459.176	211.852	178.882		-692.945	-790.152	178.882
	-183.39	-343.099	-70.0284	-1038.73	-1943.33	-254.135	416.893	383.923		-1038.73	-1943.33	383.923				-116.366	-132.689	130.757	-659.101	-751.561	-474.521	196.507	163.537		-659.101	-751.561	163.537
	-178.677	-334.281	-69.8772	-1012.04	-1893.39	-253.586	417.442	384.472		-1012.04	-1893.39	384.472				-110.757	-126.294	136.015	-627.335	-715.338	-493.602	177.426	144.456		-627.335	-715.338	144.456
	-173.963	-325.462	-69.7402	-985.338	-1843.44	-253.089	417.939	384.969		-985.338	-1843.44	384.969				-105.487	-120.285	142.024	-597.484	-681.299	-515.409	155.619	122.649		-597.484	-681.299	122.649
[truncated: 8,930 more rows]

## Sheet: Animal 1 RNFL thickness
Animal 1: RNFL thickness of well-centered and displaced optic disc scans (μm)
[truncated: 80 more rows]
[truncated: 52 more columns]
