# Supplementary material for: A 3D model to evaluate retinal nerve fiber layer thickness deviations caused by the displacement of optical coherence tomography circular scans in cynomolgus monkeys (Macaca fascicularis)
Source: PLoS One. 2020 Aug 21;15(8):e0237858. doi: 10.1371/journal.pone.0237858 (PMC7446827; doi:10.1371/journal.pone.0237858)
Supplement: S2 Table — XYZ coordinates, RNFL thickness values of well-centered and misplaced scans and percentage of RNFL thickness change of misplaced scans (averaged per segment S1 to S10). (XLSX) [file pone.0237858.s003.xlsx]

## Sheet: Animal 2 ILM coordinates (pix)
b-scan no.	1				2				3				4				5				6				7				8				9				10				11				12				13
α	0				1.875				3.75				5.625				7.5				9.375				11.25				13.125				15				16.875				18.75				20.625				22.5
Middle	512				512				512				512				512				512				512				512				512				512				512				512				512
180-α	180				178.125				176.25				174.375				172.5				170.625				168.75				166.875				165				163.125				161.25				159.375				157.5
	X coordinate b-scan [pixel]	Y coordinate b-scan = Z 3D [pixel]	X coordinate 3D [pixel]	Y coordinate 3D [pixel]	X coordinate b-scan [pixel]	Y coordinate b-scan = Z 3D [pixel]	X coordinate 3D [pixel]	Y coordinate 3D [pixel]	X coordinate b-scan [pixel]	Y coordinate b-scan = Z 3D [pixel]	X coordinate 3D [pixel]	Y coordinate 3D [pixel]	X coordinate b-scan [pixel]	Y coordinate b-scan = Z 3D [pixel]	X coordinate 3D [pixel]	Y coordinate 3D [pixel]	X coordinate b-scan [pixel]	Y coordinate b-scan = Z 3D [pixel]	X coordinate 3D [pixel]	Y coordinate 3D [pixel]	X coordinate b-scan [pixel]	Y coordinate b-scan = Z 3D [pixel]	X coordinate 3D [pixel]	Y coordinate 3D [pixel]	X coordinate b-scan [pixel]	Y coordinate b-scan = Z 3D [pixel]	X coordinate 3D [pixel]	Y coordinate 3D [pixel]	X coordinate b-scan [pixel]	Y coordinate b-scan = Z 3D [pixel]	X coordinate 3D [pixel]	Y coordinate 3D [pixel]	X coordinate b-scan [pixel]	Y coordinate b-scan = Z 3D [pixel]	X coordinate 3D [pixel]	Y coordinate 3D [pixel]	X coordinate b-scan [pixel]	Y coordinate b-scan = Z 3D [pixel]	X coordinate 3D [pixel]	Y coordinate 3D [pixel]	X coordinate b-scan [pixel]	Y coordinate b-scan = Z 3D [pixel]	X coordinate 3D [pixel]	Y coordinate 3D [pixel]	X coordinate b-scan [pixel]	Y coordinate b-scan = Z 3D [pixel]	X coordinate 3D [pixel]	Y coordinate 3D [pixel]	X coordinate b-scan [pixel]
	0	122	0	-512	1	121	-16.7195	-510.726	1	121	-33.421	-509.906	1	121	-50.0868	-508.539	2	117	-66.5684	-505.637	2	118	-83.0767	-503.188	4	117	-99.1059	-498.239	3	118	-115.582	-495.703	3	116	-131.739	-491.656	2	113	-148.045	-488.04	4	111	-163.291	-481.041	2	109	-179.648	-477.312	3
	9.9961	121.722	0	-502.004	10.9589	120.095	-16.3936	-500.773	10.9589	120.095	-32.7697	-499.968	10.9589	120.095	-49.1106	-498.628	11.9771	116.324	-65.2661	-495.745	11.9846	117.445	-81.4502	-493.337	13.9887	116.524	-97.1572	-488.442	12.9655	117.169	-113.319	-485.998	12.969	115.213	-129.159	-482.027	11.9746	112.287	-145.15	-478.494	13.9854	110.46	-160.082	-471.585	11.9975	108.778	-176.126	-467.955	12.9892
	19.9923	121.445	0	-492.008	20.9179	119.189	-16.0678	-490.819	20.9179	119.189	-32.1183	-490.031	20.9179	119.189	-48.1345	-488.717	21.9542	115.647	-63.9638	-485.853	21.9646	116.813	-79.8245	-483.49	23.9774	116.049	-95.2085	-478.645	22.9309	116.339	-111.056	-476.293	22.938	114.426	-126.579	-472.398	21.9492	111.575	-142.254	-468.949	23.9708	109.921	-156.872	-462.13	21.9951	108.556	-172.604	-458.598	22.9784
	29.9884	121.167	0	-482.012	30.8768	118.284	-15.7419	-480.866	30.8768	118.284	-31.467	-480.093	30.8768	118.284	-47.1583	-478.806	31.9313	114.971	-62.6615	-475.962	31.9195	115.865	-78.2029	-473.668	33.966	115.573	-93.2598	-468.849	32.8964	115.509	-108.793	-466.588	32.9069	113.639	-123.998	-462.768	31.9219	110.836	-139.359	-459.406	33.9563	109.381	-153.662	-452.674	31.9926	108.334	-169.083	-449.242	32.9676
	39.9637	120.464	0	-472.036	40.8357	117.379	-15.4161	-470.912	40.8357	117.379	-30.8156	-470.156	40.6737	116.279	-46.1981	-469.057	41.9084	114.294	-61.3593	-466.07	41.8745	114.917	-76.5813	-463.846	43.9547	115.097	-91.3111	-459.052	42.8618	114.678	-106.53	-456.883	42.8693	112.772	-121.42	-453.145	41.8858	109.988	-136.467	-449.871	43.935	108.729	-150.455	-443.225	41.9901	108.111	-165.561	-439.885	42.9568
	49.8736	119.125	0	-462.126	50.7854	116.377	-15.0905	-460.968	50.7854	116.377	-30.1649	-460.227	50.5988	115.057	-45.2252	-459.179	51.8855	113.618	-60.057	-456.178	51.8295	113.969	-74.9597	-454.024	53.907	114.121	-89.3695	-449.291	52.8186	113.749	-104.269	-447.186	52.7958	111.561	-118.851	-443.557	51.8498	109.14	-133.575	-440.336	53.8927	107.81	-147.254	-433.796	51.9721	107.511	-162.045	-430.543	52.9257
	59.7836	117.786	0	-452.216	60.728	115.306	-14.7652	-451.03	60.728	115.306	-29.5146	-450.306	60.5465	114.035	-44.2502	-449.28	61.8598	112.901	-58.7551	-446.289	61.7844	113.02	-73.3381	-444.202	63.8458	113.017	-87.4305	-439.543	62.7248	112.383	-102.02	-437.539	62.7222	110.351	-116.282	-433.969	61.8138	108.292	-130.682	-430.801	63.8503	106.891	-144.053	-424.366	61.9241	106.532	-158.539	-421.229	62.8824
	69.6935	116.447	0	-442.307	70.6705	114.236	-14.4399	-441.093	70.6705	114.236	-28.8643	-440.385	70.502	113.093	-43.2744	-439.372	71.7948	111.763	-57.4583	-436.439	71.7394	112.072	-71.7165	-434.38	73.7847	111.913	-85.4916	-429.795	72.631	111.016	-99.7703	-427.891	72.6487	109.14	-113.712	-424.381	71.7778	107.444	-127.79	-421.266	73.808	105.972	-140.852	-414.937	71.876	105.553	-155.034	-411.915	72.8392
	79.6317	115.337	0	-432.368	80.613	113.165	-14.1146	-431.156	80.613	113.165	-28.2141	-430.463	80.3794	111.532	-42.3062	-429.542	81.7298	110.625	-56.1615	-426.589	81.6943	111.124	-70.0949	-424.558	83.7235	110.808	-83.5526	-420.047	82.5372	109.65	-97.5208	-418.244	82.5752	107.931	-111.143	-414.793	81.7176	106.349	-124.904	-411.755	83.7657	105.052	-137.651	-405.508	81.828	104.574	-151.528	-402.601	82.7959
	89.5821	114.342	0	-422.418	90.5555	112.094	-13.7893	-421.219	90.5555	112.094	-27.5638	-420.542	90.3641	112.084	-41.3275	-419.606	91.6648	109.486	-54.8648	-416.739	91.6087	109.818	-68.4798	-414.776	93.6623	109.704	-81.6136	-410.299	92.4434	108.284	-95.2713	-408.597	92.5032	106.732	-108.574	-405.203	91.6238	104.983	-122.029	-402.275	93.7233	104.133	-134.451	-396.079	91.78	103.595	-148.023	-393.286	92.7526
	99.5324	113.347	0	-412.468	100.498	111.023	-13.464	-411.282	100.498	111.023	-26.9135	-410.621	100.31	111.043	-40.3527	-409.708	101.6	108.348	-53.568	-406.889	101.516	108.459	-66.866	-405.001	103.601	108.6	-79.6747	-400.552	102.35	106.917	-93.0219	-398.949	102.431	105.534	-106.004	-395.613	101.53	103.617	-119.153	-392.795	103.681	103.214	-131.25	-386.65	101.732	102.617	-144.517	-383.972	102.709
	109.483	112.352	0	-402.517	110.441	109.955	-13.1386	-401.344	110.441	109.955	-26.2632	-400.699	110.253	109.976	-39.3781	-399.813	111.535	107.21	-52.2712	-397.039	111.423	107.099	-65.2522	-395.227	113.535	107.45	-77.7367	-390.809	112.261	105.592	-90.7711	-389.296	112.359	104.336	-103.435	-386.023	111.493	102.761	-116.261	-383.261	113.615	102.067	-128.057	-377.243	111.679	101.591	-141.013	-374.663	112.666
	119.418	111.214	0	-392.582	120.39	108.948	-12.8131	-391.4	120.39	108.948	-25.6125	-390.772	120.202	108.967	-38.4029	-389.912	121.47	106.071	-50.9744	-387.189	121.33	105.739	-63.6384	-385.452	123.462	106.247	-75.8	-381.072	122.184	104.352	-88.5179	-379.633	122.287	103.138	-100.865	-376.434	121.484	102.327	-113.361	-373.701	123.541	100.852	-124.866	-367.844	121.618	100.487	-137.512	-365.361	122.624
	129.344	109.999	0	-382.656	130.339	107.94	-12.4876	-381.457	130.339	107.94	-24.9618	-380.844	130.151	107.959	-37.4278	-380.01	131.405	104.933	-49.6777	-377.339	131.237	104.379	-62.0246	-375.677	133.39	105.044	-73.8632	-371.336	132.107	103.112	-86.2647	-369.969	132.215	101.94	-98.2956	-366.844	131.455	101.567	-110.466	-364.159	133.467	99.6367	-121.676	-358.444	131.557	99.3826	-134.011	-356.059	132.586
	139.27	108.783	0	-372.73	140.288	106.933	-12.1621	-371.513	140.288	106.933	-24.3111	-370.916	140.1	106.952	-36.4526	-370.109	141.34	103.794	-48.3809	-367.489	141.182	103.332	-60.4046	-365.865	143.317	103.84	-71.9265	-361.599	142.03	101.871	-84.0115	-360.305	142.146	100.766	-95.7253	-357.252	141.303	99.8289	-107.608	-354.735	143.393	98.4213	-118.485	-349.045	141.496	98.2783	-130.51	-346.757	142.549
	149.196	107.568	0	-362.804	150.237	105.925	-11.8365	-361.569	150.237	105.925	-23.6604	-360.988	150.049	105.944	-35.4774	-360.208	151.275	102.656	-47.0841	-357.639	151.139	102.406	-58.7826	-356.041	153.244	102.637	-69.9898	-351.862	151.953	100.631	-81.7582	-350.642	152.087	99.6814	-93.1524	-347.649	151.189	98.3232	-104.738	-345.275	153.319	97.2059	-115.294	-339.646	151.435	97.1739	-127.009	-337.455	152.511
	159.121	106.353	0	-352.879	160.186	104.918	-11.511	-351.625	160.186	104.918	-23.0097	-351.06	159.998	104.937	-34.5022	-350.307	161.214	101.556	-45.7867	-347.785	161.096	101.479	-57.1606	-346.217	163.172	101.434	-68.053	-342.126	161.875	99.3906	-79.505	-340.978	162.028	98.597	-90.5794	-338.047	161.105	97.0298	-101.859	-335.786	163.302	96.631	-112.085	-330.193	161.402	96.3698	-123.498	-328.127	162.473
	169.077	105.41	0	-342.923	170.136	103.91	-11.1855	-341.681	170.136	103.91	-22.359	-341.133	169.947	103.929	-33.527	-340.406	171.159	100.51	-44.4887	-337.925	171.053	100.553	-55.5387	-336.393	173.099	100.23	-66.1163	-332.389	171.798	98.1502	-77.2518	-331.315	171.969	97.5125	-88.0065	-328.445	171.048	95.9606	-98.9733	-326.271	173.292	96.187	-108.874	-320.733	171.374	95.6219	-119.985	-318.794	172.457
	179.042	104.58	0	-332.958	180.085	102.903	-10.86	-331.738	180.085	102.903	-21.7083	-331.205	179.896	102.922	-32.5518	-330.504	181.104	99.4627	-43.1906	-328.065	181.011	99.6354	-53.9166	-326.568	183.061	99.3602	-64.1728	-322.619	181.782	97.5751	-74.9848	-321.592	181.91	96.428	-85.4336	-318.842	181.046	95.7683	-96.071	-316.704	183.282	95.743	-105.663	-311.273	181.346	94.874	-116.473	-309.461	182.452
	189.008	103.749	0	-322.992	190.033	101.89	-10.5345	-321.794	190.033	101.89	-21.0576	-321.277	189.845	101.909	-31.5767	-320.604	191.049	98.4159	-41.8925	-318.205	190.97	98.73	-52.2944	-316.742	193.03	98.5691	-62.228	-312.841	191.77	97.0918	-72.7167	-311.865	191.851	95.3435	-82.8607	-309.24	191.044	95.5761	-93.1686	-307.136	193.272	95.299	-102.452	-301.813	191.318	94.1261	-112.96	-300.128	192.446
	198.967	102.844	0	-313.033	199.977	100.832	-10.2091	-311.856	199.977	100.832	-20.4073	-311.355	199.789	100.852	-30.602	-310.708	200.994	97.369	-40.5944	-308.345	200.929	97.8247	-50.6721	-306.916	202.998	97.7779	-60.2832	-303.064	201.758	96.6085	-70.4485	-302.137	201.834	94.7683	-80.2768	-299.597	201.042	95.3838	-90.2663	-297.568	203.265	94.9141	-99.2396	-292.35	201.313	93.8153	-109.439	-290.773	202.441
	208.839	101.252	0	-303.161	209.921	99.7744	-9.88375	-301.917	209.921	99.7744	-19.7569	-301.432	209.733	99.7944	-29.6274	-300.812	210.939	96.3222	-39.2963	-298.485	210.889	96.9376	-49.0496	-297.089	212.967	96.9867	-58.3385	-293.287	211.746	96.1252	-68.1804	-292.41	211.829	94.4295	-77.69	-289.943	211.04	95.1915	-87.364	-288.001	213.262	94.651	-96.0263	-282.884	211.311	93.5931	-105.918	-281.417	212.435
	218.712	99.6594	0	-293.288	219.865	98.7165	-9.55839	-291.979	219.865	98.7165	-19.1065	-291.51	219.677	98.7365	-28.6527	-290.916	220.918	95.6757	-37.9938	-288.591	220.865	96.2375	-47.4246	-287.247	222.936	96.1956	-56.3937	-283.51	221.735	95.6419	-65.9123	-282.683	221.823	94.0907	-75.1033	-280.289	221.038	94.9983	-84.4617	-278.433	223.258	94.3879	-92.813	-273.418	221.308	93.3709	-102.396	-272.06	222.43
	228.584	98.0671	0	-283.416	229.809	97.6586	-9.23304	-282.04	229.809	97.6586	-18.4562	-281.587	229.621	97.6786	-27.678	-281.02	230.907	95.2075	-36.6899	-278.688	230.84	95.5375	-45.7996	-277.404	232.904	95.4044	-54.4489	-273.733	231.723	95.1586	-63.6442	-272.955	231.817	93.752	-72.5166	-270.636	231.028	94.5442	-81.5619	-268.873	233.255	94.1249	-89.5998	-263.952	231.306	93.1488	-98.8745	-262.703	232.429
	238.558	97.3483	0	-273.442	239.762	96.695	-8.90737	-272.092	239.762	96.695	-17.8052	-271.655	239.574	96.7132	-26.7024	-271.114	240.897	94.7392	-35.3861	-268.784	240.816	94.8375	-44.1747	-267.562	242.887	94.8223	-52.5013	-263.942	241.714	94.726	-61.3756	-263.226	241.811	93.4132	-69.9299	-260.982	241.018	94.0901	-78.662	-259.314	243.25	93.8306	-86.3868	-254.487	241.306	93.087	-95.352	-253.344	242.429
	248.535	96.6681	0	-263.465	249.73	95.8868	-8.58125	-262.13	249.73	95.8868	-17.1533	-261.709	249.541	95.9021	-25.7255	-261.195	250.886	94.271	-34.0823	-258.881	250.791	94.1375	-42.5497	-257.72	252.881	94.4589	-50.5517	-254.14	251.706	94.3181	-59.1067	-253.495	251.806	93.0744	-67.3432	-251.328	251.007	93.636	-75.7622	-249.754	253.245	93.5082	-83.174	-245.023	251.302	93.3501	-91.8308	-243.989	252.429
	258.512	95.9878	0	-253.488	259.697	95.0786	-8.25513	-252.168	259.697	95.0786	-16.5014	-251.763	259.508	95.0939	-24.7485	-251.276	260.875	93.8028	-32.7784	-248.977	260.767	93.4374	-40.9248	-247.878	262.874	94.0955	-48.6021	-244.339	261.697	93.9103	-56.8378	-243.764	261.805	93	-64.7551	-241.669	260.997	93.182	-72.8623	-240.195	263.24	93.1858	-79.9613	-235.558	261.299	93.6131	-88.3095	-234.633	262.428
	268.489	95.3076	0	-243.511	269.664	94.2705	-7.92901	-242.206	269.664	94.2705	-15.8495	-241.817	269.476	94.2858	-23.7715	-241.357	270.864	93.3345	-31.4746	-239.073	270.757	93	-39.2974	-238.021	272.868	93.7321	-46.6524	-234.538	271.689	93.5025	-54.569	-234.034	271.805	93	-62.1669	-232.01	270.997	93.2399	-69.9595	-230.626	273.238	93.3633	-76.7474	-226.091	271.295	93.8762	-84.7882	-225.277	272.428
	278.466	94.6356	0	-233.534	279.65	93.7442	-7.60227	-232.225	279.65	93.7442	-15.1964	-231.852	279.462	93.7542	-22.7928	-231.419	280.853	92.8642	-30.1708	-229.17	280.757	93	-37.6684	-228.154	282.861	93.3687	-44.7028	-224.736	281.68	93.0947	-52.3001	-224.303	281.805	93	-59.5787	-222.351	280.989	93.6396	-67.059	-221.064	283.202	94.2173	-73.5448	-216.656	281.284	94.3644	-81.2699	-215.929	282.424
	288.444	93.9704	0	-223.556	289.643	93.3599	-7.27532	-222.238	289.643	93.3599	-14.5429	-221.881	289.454	93.3672	-21.8133	-221.474	290.841	92.3885	-28.867	-219.267	290.757	93	-36.0395	-218.288	292.854	93.0053	-42.7532	-214.935	291.673	93.4796	-50.031	-214.571	291.804	93.1699	-56.9909	-212.693	290.981	94.0392	-64.1585	-211.502	293.165	95.0713	-70.3421	-207.221	291.26	95.0524	-77.7557	-206.592	292.42
	298.422	93.3052	0	-213.578	299.636	93	-6.94834	-212.25	299.636	93	-13.8892	-211.909	299.447	93.0068	-20.8338	-211.529	300.836	92.054	-27.5625	-209.358	300.757	93	-34.4105	-208.421	302.838	93.5787	-40.8055	-205.143	301.654	94.1034	-47.7647	-204.852	301.786	93.7749	-54.4075	-203.051	300.973	94.4389	-61.2579	-201.94	303.129	95.9253	-67.1395	-197.787	301.236	95.7404	-74.2416	-197.255	302.416
	308.42	93.4713	0	-203.58	309.636	93	-6.62115	-202.255	309.636	93	-13.2352	-201.93	309.447	93	-19.8536	-201.577	310.831	92.348	-26.2578	-199.448	310.757	93	-32.7815	-198.555	312.821	94.1659	-38.858	-195.352	311.634	94.7271	-45.4983	-195.132	311.767	94.3798	-51.824	-193.41	310.965	94.8386	-58.3574	-192.379	313.091	96.7905	-63.9371	-188.353	311.202	96.5638	-70.7311	-187.928	312.326
	318.383	94.3376	0	-193.617	319.634	93.242	-6.29406	-192.264	319.634	93.242	-12.5814	-191.955	319.445	93.2374	-18.8737	-191.628	320.827	92.642	-24.9531	-189.537	320.734	93.6789	-31.1563	-188.711	322.803	94.7531	-36.9104	-185.561	321.552	96.0094	-43.2463	-185.473	321.749	94.9848	-49.2406	-183.768	320.928	95.6974	-55.4653	-182.845	323.054	97.6568	-60.7348	-178.919	321.161	97.4692	-67.223	-178.607	322.142
	328.303	95.6007	0	-183.697	329.526	94.7075	-5.9704	-182.377	329.526	94.7075	-11.9344	-182.084	329.34	94.68	-17.9038	-181.78	330.823	92.936	-23.6484	-179.627	330.573	95.4678	-29.5537	-179.004	332.742	95.8613	-34.9716	-175.814	331.39	97.7982	-41.0122	-175.892	331.617	96.6029	-46.6865	-174.236	330.86	96.8658	-52.5823	-173.341	332.936	99.1872	-57.5583	-169.561	331.055	98.9216	-63.7379	-169.347	331.958
	337.979	98.1249	0	-174.021	339.418	96.173	-5.64674	-172.49	339.418	96.173	-11.2874	-172.213	339.232	96.1455	-16.9342	-171.936	340.432	95.7027	-22.3941	-170.1	340.383	97.4068	-27.9556	-169.325	342.631	97.3447	-33.0422	-166.115	341.229	99.5871	-38.778	-166.31	341.422	98.5689	-44.1488	-164.766	340.631	98.9917	-49.7458	-163.99	342.742	101.148	-54.4063	-160.276	340.806	101.138	-60.303	-160.221	341.774
	347.655	100.649	0	-164.345	349.074	98.7713	-5.33079	-162.839	349.074	98.7713	-10.6559	-162.577	348.894	98.7229	-15.9872	-162.32	349.83	99.1201	-21.1674	-160.782	349.977	100.228	-26.3929	-159.859	352.197	100.26	-31.1761	-156.733	350.941	101.97	-36.5727	-156.852	350.707	102.283	-41.7457	-155.797	350.185	101.944	-46.9724	-154.847	352.531	103.188	-51.2595	-151.006	350.507	103.565	-56.8858	-151.142	351.318
	357.096	103.944	0	-154.904	358.245	102.759	-5.03073	-153.673	358.245	102.759	-10.0561	-153.426	358.076	102.685	-15.0872	-153.183	359.076	102.931	-19.9606	-151.616	359.137	104.24	-24.9008	-150.822	361.368	104.247	-29.3869	-147.738	359.885	106.443	-34.5417	-148.141	360.182	105.481	-39.2934	-146.645	359.832	104.577	-44.1719	-145.615	361.961	106.516	-48.2283	-142.076	359.87	107.076	-53.5876	-142.379	360.854
	366.494	107.362	0	-145.506	367.415	106.746	-4.73068	-144.507	367.415	106.746	-9.45629	-144.275	367.247	106.672	-14.1883	-144.056	368.113	107.212	-18.781	-142.656	367.846	109.154	-23.482	-142.228	370.501	108.319	-27.6051	-138.78	369.4	109.52	-32.3811	-138.875	369.757	108.365	-36.8152	-137.396	369.418	107.424	-41.3893	-136.442	371.053	110.68	-45.3059	-133.467	368.629	111.903	-50.5025	-134.182	368.829
	375.471	111.768	0	-136.529	376.245	111.44	-4.44177	-135.682	376.245	111.44	-8.87878	-135.464	376.083	111.354	-13.3222	-135.262	376.943	111.905	-17.6284	-133.901	375.976	114.976	-22.1576	-134.207	378.938	113.688	-25.9592	-130.506	378.818	112.88	-30.2424	-129.703	378.767	112.703	-34.4832	-128.693	378.618	111.344	-38.7187	-127.638	378.793	117.012	-42.8181	-126.138	376.437	118.15	-47.7519	-126.874	376.773
	383.974	117.031	0	-128.026	384.658	116.845	-4.1665	-127.273	384.658	116.845	-8.32854	-127.069	384.504	116.746	-12.4968	-126.882	385.339	117.337	-16.5326	-125.577	385.634	117.569	-20.5844	-124.678	388.569	116.376	-24.0801	-121.059	388.202	116.338	-28.1117	-120.564	387.777	117.041	-32.1513	-119.99	387.277	116.346	-36.2052	-119.352	385.712	124.232	-40.5939	-119.586	384.012	124.678	-45.0836	-119.784	384.674
	392.473	122.301	0	-119.527	392.849	122.583	-3.89852	-119.087	392.849	122.583	-7.79286	-118.896	392.699	122.478	-11.6935	-118.727	394.319	121.737	-15.3605	-116.674	395.223	120.408	-19.0224	-115.217	397.979	119.76	-22.2443	-111.83	396.883	121.302	-26.1404	-112.11	396.616	121.718	-29.8637	-111.453	394.821	122.91	-34.0153	-112.133	392.463	131.609	-38.4239	-113.193	391.384	131.435	-42.487	-112.885	392.567
	400.91	127.67	0	-111.09	401.876	126.885	-3.60316	-110.065	402.708	124.255	-7.14804	-109.058	402.556	124.163	-10.7274	-108.917	403.959	124.397	-14.1022	-107.117	404.544	124.029	-17.5041	-106.021	406.871	124.336	-20.5097	-103.109	405.363	126.602	-24.2148	-103.852	403.105	129.326	-28.184	-105.184	399.385	131.808	-32.6905	-107.766	399.19	139.009	-36.2617	-106.823	398.961	137.961	-39.8179	-105.794	399.573
	410.273	131.182	0	-101.727	411.434	129.826	-3.29043	-100.512	411.745	128.536	-6.55696	-100.04	411.492	128.651	-9.8515	-100.024	413.389	127.725	-12.8714	-97.7677	412.865	129.576	-16.1487	-97.8112	414.637	130.637	-18.9947	-95.4927	411.335	134.622	-22.8585	-98.0349	408.292	137.876	-26.8416	-100.174	403.382	140.975	-31.5301	-103.941	405.066	147.1	-34.3727	-101.259	405.823	145.235	-37.4007	-99.3713	405.82
	419.501	135.034	0	-92.4991	420.86	133.164	-2.98201	-91.0911	420.662	133.063	-5.9738	-91.1426	420.501	132.991	-8.96845	-91.0582	421.363	133.76	-11.8305	-89.8617	420.283	136.283	-14.9403	-90.4923	420.541	138.707	-17.8427	-89.7012	413.812	144.31	-22.2961	-95.6227	409	147.851	-26.6584	-99.4904	409.139	149.151	-29.859	-98.432	411.925	154.377	-32.1682	-94.7644	411.37	153.556	-35.4468	-94.1798	412.327
	428.465	139.465	0	-83.5347	428.656	139.427	-2.72693	-83.2992	428.486	139.291	-5.46206	-83.335	428.353	139.184	-8.19881	-83.2439	428.049	141.196	-10.9578	-83.2328	424.717	145.246	-14.218	-86.1171	422.318	148.548	-17.496	-87.9583	416.392	153.972	-21.7104	-93.1108	415.996	154.996	-24.8476	-92.7325	415.896	156.523	-27.8975	-91.9657	418.863	161.579	-29.9379	-88.1943	418.534	160.534	-32.9236	-87.4759	419.789
	435.536	146.536	0	-76.4636	433.856	147.969	-2.55681	-78.1026	432.775	148.324	-5.18154	-79.055	432.512	148.278	-7.79123	-79.1056	430.474	150.897	-10.6412	-80.8282	426	155.163	-14.009	-84.8513	424.813	158.232	-17.0092	-85.5112	421.014	162.839	-20.6607	-88.6089	422.166	162.866	-23.2509	-86.7734	423.657	162.829	-25.6445	-84.5386	427.991	165.663	-27.0039	-79.551	427.313	165.321	-29.8311	-79.2593	428.109
	439.563	155.69	0	-72.4367	437.334	157.345	-2.443	-74.6258	433.681	158.283	-5.12233	-78.1516	433.839	158.19	-7.66116	-77.785	432.805	160.622	-10.337	-78.5177	429.688	164.458	-13.4083	-81.2131	432.364	164.788	-15.5362	-78.1056	430.245	166.685	-18.5646	-79.6192	431.401	166.701	-20.8605	-77.8524	431.093	167.136	-23.4861	-77.4235	433.682	173.886	-25.1746	-74.162	433.483	173.191	-27.6576	-73.4844	432.735
	441	165.586	0	-71	438.146	167.311	-2.41644	-73.8148	436.262	167.944	-4.95351	-75.5759	435.586	168.036	-7.48985	-76.0457	435.424	170.273	-9.99515	-75.9207	434.976	172.945	-12.5468	-75.9947	438.704	172.521	-14.2993	-71.8873	435.489	175.2	-17.3738	-74.5123	435	176.031	-19.9291	-74.3763	434.97	175.704	-22.3605	-73.7127	434.372	183.862	-24.9526	-73.5079	435	183.075	-27.1233	-72.0648	433.636
	441	175.586	0	-71	439.826	177.169	-2.36145	-72.135	439.866	177.272	-4.71782	-71.98	439.797	177.106	-7.07713	-71.8553	438.587	179.76	-9.58238	-72.7854	437.993	182.479	-12.0553	-73.0181	440.894	182.279	-13.8721	-69.7395	437.658	184.962	-16.8812	-72.3997	437.327	185.756	-19.3268	-72.1288	435.806	185.669	-22.118	-72.9134	435.349	193.814	-24.6387	-72.5831	435	193.075	-27.1233	-72.0648	434.486
	443.363	185.303	0	-68.6365	443.386	186.514	-2.24498	-68.577	443.425	186.617	-4.48499	-68.4277	443.362	186.449	-6.72774	-68.3079	442.388	189.009	-9.08615	-69.0162	441.005	192.015	-11.5647	-70.0465	443.525	191.926	-13.3588	-67.159	440.049	194.672	-16.3383	-70.0712	439.086	195.6	-18.8716	-70.4297	438.114	195.399	-21.448	-70.7046	438.965	203.138	-23.4762	-69.1587	438.152	202.565	-26.0129	-69.1146	437.238
	446.875	194.666	0	-65.1252	446.946	195.859	-2.1285	-65.0189	446.983	195.963	-4.25229	-64.8774	446.921	195.794	-6.37881	-64.7651	446.285	198.218	-8.57757	-65.1531	444.29	201.46	-11.0296	-66.8052	446.179	201.568	-12.841	-64.556	442.796	204.287	-15.7145	-67.3958	442.422	205.027	-18.0081	-67.2073	441.168	204.921	-20.5614	-67.7817	441.906	212.695	-22.5309	-66.3738	440.161	212.362	-25.3054	-67.2348	441.973
	450.63	203.934	0	-61.3705	450.313	205.275	-2.01836	-61.6544	450.35	205.379	-4.03212	-61.5183	450.289	205.21	-6.04872	-61.4136	450.163	207.435	-8.07131	-61.3077	447.576	210.905	-10.4944	-63.5639	449.191	211.103	-12.2535	-61.6025	445.851	213.809	-15.0208	-64.4206	445.57	214.519	-17.1935	-64.1668	444.882	214.206	-19.4833	-64.2277	444.263	222.414	-21.7733	-64.142	444.376	221.43	-23.8206	-63.2897	446.58
	454.393	213.199	0	-57.6067	453.676	214.693	-1.90831	-58.2928	453.713	214.796	-3.81215	-58.1622	453.653	214.627	-5.71905	-58.0664	453.675	216.799	-7.61301	-57.8265	450.706	220.402	-9.98452	-60.4753	452.226	220.632	-11.6614	-58.6259	450.109	222.857	-14.0539	-60.2738	448.75	224	-16.3703	-61.0948	448.596	223.49	-18.4052	-60.6737	449.632	230.85	-20.0475	-59.0581	450.961	228.955	-21.501	-57.1268	451.251
	458.157	222.464	0	-53.8429	457.041	224.11	-1.7982	-54.9295	457.08	224.213	-3.59196	-54.8027	457.018	224.044	-5.38921	-54.7175	457.186	226.162	-7.15469	-54.3453	453.717	229.938	-9.49399	-57.5042	455.589	230.049	-11.0052	-55.3271	454.71	231.736	-13.0092	-55.7933	453.693	232.693	-15.091	-56.3204	452.586	232.66	-17.2469	-56.8553	456.003	238.558	-17.9998	-53.0256	455.882	237.661	-19.7677	-52.5216	457.596
	462.035	231.681	0	-49.9648	460.552	233.473	-1.68332	-51.4202	460.597	233.574	-3.3619	-51.2926	460.528	233.408	-5.04515	-51.2242	461.439	235.213	-6.59956	-50.1286	458.166	238.894	-8.76923	-53.1145	460.612	238.696	-10.0252	-50.4003	460.01	240.216	-11.8056	-50.6317	460.764	239.764	-13.2609	-49.4903	459.23	240.134	-15.3183	-50.4976	462.759	245.931	-15.8281	-46.6282	463.716	243.875	-17.008	-45.1891	465.534
	466.022	240.852	0	-45.9775	464.628	242.605	-1.54997	-47.3467	464.687	242.699	-3.09442	-47.2118	464.6	242.541	-4.64605	-47.1722	466.449	243.867	-5.94557	-45.1611	463.599	247.289	-7.88429	-47.7544	466.709	246.622	-8.83576	-44.4204	465.582	248.52	-10.5405	-45.2058	466.151	248.189	-11.8666	-44.2867	465.874	247.608	-13.3898	-44.1401	469.612	253.213	-13.6251	-40.1382	470.049	251.615	-14.7774	-39.2626	471.993
	470.013	250.021	0	-41.9873	469.928	251.085	-1.37656	-42.0496	469.999	251.172	-2.74702	-41.9115	469.892	251.026	-4.12735	-41.9057	471.884	252.261	-5.23618	-39.7727	469.646	255.254	-6.89924	-41.7881	472.949	254.437	-7.61843	-38.3004	471.495	256.584	-9.19768	-39.4467	472.725	255.725	-10.1652	-37.9371	473.004	254.619	-11.3199	-37.3167	476.516	260.447	-11.4059	-33.6007	476.899	258.899	-12.3642	-32.8508	478.551
	475.158	258.596	0	-36.8423	475.527	259.37	-1.19335	-36.4531	476.304	258.933	-2.3346	-35.6192	475.489	259.313	-3.5787	-36.3352	478.286	259.943	-4.40056	-33.4256	476.154	262.846	-5.83913	-35.3671	479.465	262.023	-6.34734	-31.9102	478.213	263.992	-7.67213	-32.904	479.796	262.796	-8.33509	-31.107	480.352	261.402	-9.1869	-30.2852	484.073	266.997	-8.97681	-26.4448	483.971	265.971	-9.87336	-26.2329	485.679
	480.592	266.99	0	-31.4077	481.527	267.37	-0.997036	-30.4563	482.661	266.652	-1.91883	-29.2757	482.882	266.046	-2.85402	-28.9774	484.688	267.625	-3.56496	-27.0785	482.692	270.413	-4.77419	-28.9168	486.064	269.536	-5.0598	-25.4374	485.473	270.869	-6.02367	-25.8341	486.788	269.945	-6.52548	-24.3534	486.842	269.01	-7.30304	-24.0749	491.548	273.639	-6.57405	-19.3665	491.038	273.045	-7.3839	-19.6186	493.546
	486.839	274.799	0	-25.1607	488.225	274.795	-0.777883	-23.7619	488.333	274.889	-1.5479	-23.6164	488.391	274.392	-2.31405	-23.4949	489.897	276.161	-2.88503	-21.914	489.241	277.97	-3.70734	-22.455	492.614	277.093	-3.7821	-19.0139	492.733	277.747	-4.37519	-18.7642	493.425	277.425	-4.80762	-17.9423	493.359	276.595	-5.41123	-17.8384	498.303	281.013	-4.40282	-12.9703	497.481	280.693	-5.11421	-13.5881	500.928
	493.89	281.89	0	-18.1098	495.782	281.345	-0.530628	-16.209	495.899	281.427	-1.05306	-16.0665	495.672	281.247	-1.60042	-16.2494	496.239	283.894	-2.05728	-15.6266	496.422	284.929	-2.53754	-15.3696	499.18	284.635	-2.50104	-12.5736	499.444	285.16	-2.85121	-12.2282	500.64	284.349	-2.94024	-10.9731	500.086	283.994	-3.45857	-11.4014	506.227	287.113	-1.85577	-5.46691	504.653	287.661	-2.58784	-6.87573	508.909
	501.94	287.823	0	-10.0598	503.943	287.123	-0.263601	-8.05219	504.07	287.192	-0.518627	-7.91272	503.824	287.039	-0.801378	-8.13653	504.385	289.693	-0.993918	-7.54956	504.451	290.891	-1.22973	-7.44837	507.263	290.522	-0.924162	-4.64608	507.92	290.466	-0.926562	-3.97381	509.419	289.137	-0.66809	-2.49334	508.219	289.812	-1.09762	-3.61838	515.334	291.243	1.07181	3.15744	513.988	291.247	0.700414	1.86096	518.075
	510.623	292.784	0	-1.3774	512.748	291.864	0.0244804	0.747799	512.902	291.882	0.0590198	0.900468	512.62	291.796	0.0608	0.617313	513.751	293.197	0.228604	1.73642	513.9	294.164	0.309534	1.87482	516.68	293.886	0.913101	4.59047	517.415	293.603	1.22966	5.27374	518.865	292.42	1.77672	6.63079	517.666	293.091	1.64478	5.42212	525.179	293	4.23615	12.4793	523.69	293.673	4.11777	10.9406	527.65
	520.62	293	0	8.6203	522.687	292.969	0.349672	10.6814	522.844	292.958	0.709245	10.821	522.553	292.954	1.03437	10.5022	523.726	293.909	1.53055	11.6257	523.739	295.952	1.91223	11.5822	526.68	294	2.86387	14.3976	527.263	295.341	3.46587	14.8643	528.739	294	4.33237	16.1686	527.566	294.505	4.51846	14.8954	535.179	293	7.45055	21.9486	533.661	292.917	7.63019	20.2729	537.594
	530.62	293	0	18.6203	532.665	292.31	0.67615	20.6542	532.821	292.272	1.36173	20.776	532.533	292.318	2.01257	20.4339	533.666	295	2.82802	21.4809	533.739	296	3.54115	21.4484	536.592	292.678	4.79766	24.1195	537.223	294.444	5.72748	24.5638	538.739	294	6.92056	25.8279	537.548	293.908	7.41613	24.4477	545.081	291.603	10.6334	31.3251	543.575	291.604	11.1222	29.5509	547.493
	540.012	289.565	0	28.0117	542.378	289.931	0.993953	30.3621	542.524	289.856	1.9964	30.4591	542.251	289.962	2.96515	30.1056	542.733	290.782	4.01149	30.4703	542.921	292.039	5.03691	30.5081	546.063	289.469	6.64534	33.4084	546.82	291.636	7.90684	33.9106	548.24	290.88	9.37958	35.0051	547.103	290.959	10.1898	33.5914	554.102	287.289	13.5334	39.868	553.458	290.083	14.6037	38.8012	555.823
	548.599	284.441	0	36.5991	551.268	285.352	1.28481	39.247	551.379	285.208	2.57548	39.2942	551.155	285.41	3.83785	38.9664	551.386	285.769	5.14087	39.0487	552.134	288.15	6.53758	39.5975	554.474	284.06	8.28631	41.6581	556.238	288.272	10.0453	43.082	555.969	284.535	11.38	42.4708	556.388	287.245	12.8851	42.4764	561.932	281.068	16.0501	47.2819	559.65	282.231	16.7848	44.5962	562.415
	555.025	276.779	0	43.0255	557.365	277.425	1.4843	45.3408	557.46	277.269	2.97321	45.3625	557.295	277.517	4.43967	45.0767	558.627	278.872	6.08604	46.2281	559.743	281.662	7.77717	47.1056	562.108	277.601	9.77561	49.1453	560.828	279.388	11.0876	47.5521	562.194	276.709	12.9912	48.4839	563.249	279.97	14.8767	49.042	567.11	272.514	17.7146	52.1855	564.429	273.447	18.4683	49.0691	567.511
	560.458	268.383	0	48.4579	562.56	268.88	1.65427	50.5327	562.642	268.717	3.31213	50.5333	562.5	268.978	4.94989	50.257	563.833	270.334	6.76556	51.3896	564.462	272.845	8.54581	51.7612	567.188	268.987	10.7666	54.1273	565.283	270.435	12.0992	51.8906	566.914	267.893	14.2128	53.0428	566.687	270.579	15.8747	52.3317	570.326	263.045	18.7482	55.2306	568.438	264.285	19.8802	52.8204	569.68
	565.462	259.725	0	53.462	567.032	259.936	1.80059	55.0024	567.114	259.772	3.60461	54.9958	566.981	260.038	5.38906	54.7161	568.305	261.39	7.3493	55.8235	568.176	263.56	9.15078	55.4255	570.19	259.448	11.3522	57.0715	568.286	260.897	12.7811	54.8153	569.736	258.299	14.9431	55.7683	568.903	260.828	16.518	54.4525	571.97	253.181	19.2767	56.7873	570.313	254.463	20.5409	54.5759	571.85
	570.293	250.969	0	58.2927	571.504	250.992	1.94692	59.4721	571.579	250.825	3.89665	59.4513	571.453	251.094	5.8274	59.1666	571.101	251.788	7.71418	58.595	570.919	253.944	9.59769	58.1323	572.392	249.694	11.7819	59.2314	571	251.272	13.3975	57.4589	572.405	248.662	15.6339	58.3466	571.058	251.063	17.1436	56.5149	573.856	243.36	19.8831	58.5737	571.725	244.563	21.0381	55.8969	573.921
	575.124	242.214	0	63.1235	575.595	241.867	2.08076	63.5608	575.666	241.698	4.16396	63.5298	575.548	241.971	6.2288	63.2421	573.579	242.1	8.03767	61.0522	572.708	244.105	9.88907	59.8972	575.265	240.115	12.3424	62.0497	573.715	241.648	14.014	60.1026	574.95	238.991	16.2926	60.8047	573.153	241.285	17.7518	58.52	576.147	233.626	20.6193	60.7425	573.073	234.654	21.5129	57.1584	575.882
	579.655	233.299	0	67.6555	579.491	232.657	2.20825	67.4551	579.563	232.488	4.41881	67.4179	579.447	232.762	6.61093	67.1219	576.057	232.412	8.36116	63.5093	574.885	234.345	10.2437	62.045	578.123	230.532	12.9	64.8525	576.429	232.023	14.6304	62.7463	577.495	229.32	16.9512	63.2629	575.249	231.507	18.3601	60.525	578.522	223.912	21.3828	62.9917	575.133	224.869	22.2386	59.0865	577.843
	583.739	224.171	0	71.7391	583.388	223.447	2.33574	71.3494	583.452	223.276	4.6732	71.2992	582.588	223.269	6.91887	70.2485	578.536	222.724	8.68464	65.9664	578.047	224.858	10.7588	65.165	580.668	220.862	13.3965	67.3486	578.809	222.31	15.1708	65.064	580.04	219.65	17.6099	65.7212	578.467	222.039	19.2942	63.6046	580.947	214.211	22.1624	65.2883	577.481	215.148	23.0658	61.2844	581.509
	587.823	215.043	0	75.8228	586.914	214.09	2.45112	74.8741	586.977	213.918	4.90376	74.817	585.337	213.654	7.18833	72.9844	581.567	213.195	9.08029	68.9716	581.21	215.372	11.2739	68.2851	583.381	211.237	13.9258	70.0099	581.178	212.595	15.7087	67.3711	583.403	210.232	18.4805	68.9702	582.29	212.799	20.4041	67.2634	584.557	204.885	23.3228	68.7068	582.402	206.443	24.7991	65.8896	585.316
	591.906	205.915	0	79.9064	590.371	204.707	2.56424	78.3293	590.435	204.535	5.12987	78.2667	588.418	204.14	7.49032	76.0505	585.374	203.948	9.57727	72.7466	584.787	206.033	11.8566	71.8145	587.854	202.293	14.7983	74.3961	585.206	203.442	16.6233	71.2932	587.249	201.001	19.476	72.6852	586.114	203.559	21.514	70.9223	589.029	195.941	24.7603	72.9416	587.322	197.737	26.5324	70.4948	589.124
	595.985	196.784	0	83.9847	593.828	195.323	2.67735	81.7845	593.892	195.151	5.35597	81.7164	592.265	194.91	7.86731	79.8781	589.182	194.701	10.0743	76.5216	588.501	196.749	12.4616	75.4788	592.326	193.348	15.6708	78.7824	589.233	194.289	17.5378	75.2153	591.131	191.786	20.4806	76.4347	590.543	194.593	22.7997	75.1605	593.502	186.997	26.1979	77.1764	592.691	189.3	28.4233	75.519	593.096
	600.046	187.646	0	88.0461	597.285	185.94	2.79046	85.2396	597.39	185.783	5.58481	85.2077	596.508	185.855	8.28323	84.1011	592.989	185.454	10.5712	80.2965	592.334	187.512	13.086	79.2607	597.28	184.662	16.6374	83.6418	593.912	185.451	18.6002	79.772	596.346	183.253	21.8302	81.4715	595.54	185.931	24.2503	79.9425	599.926	179.333	28.2629	83.2598	598	180.826	30.2935	80.4879	597.568
	604.107	178.508	0	92.1075	602.864	177.64	2.97297	90.8149	602.978	177.49	5.95026	90.7834	601.718	177.319	8.79387	89.2857	597.653	176.608	11.1799	84.9197	597.981	179.259	14.0058	84.8321	602.319	176.024	17.6204	88.5836	599.912	177.451	19.9627	85.6153	601.56	174.72	23.1798	86.5083	600.537	177.269	25.7009	84.7246	603.552	170.014	29.4286	86.6937	600.222	171.076	31.0761	82.5671	602.303
	609.136	169.864	0	97.1357	608.938	169.696	3.17172	96.8861	609.011	169.514	6.3448	96.803	607.374	169.072	9.34827	94.9145	602.479	167.85	11.8099	89.705	603.627	171.006	14.9257	90.4036	607.318	167.364	18.5957	93.4867	604.517	168.575	21.0085	90.1005	605	165.33	24.0702	89.8311	604.254	167.986	26.7798	88.2812	608.257	161.19	30.9407	91.1483	605.019	162.302	32.7659	87.057	610.716
	612.755	160.542	0	100.755	612.648	160.41	3.29309	100.594	612.737	160.235	6.5885	100.521	612.575	160.531	9.85806	100.091	606.325	158.619	12.3119	93.5183	607.828	161.931	15.6099	94.5477	611.41	158.239	19.394	97.5002	608.798	159.537	21.9806	94.2695	609.212	156.261	25.1603	93.8997	609.364	159.39	28.2631	93.1711	616.096	154.981	33.4605	98.5714	613.126	156.447	35.6217	94.6446	620.154
	615.313	150.875	0	103.313	617.184	151.498	3.44151	105.127	617.321	151.347	6.88831	105.095	612.83	150.534	9.88308	100.345	610.131	149.372	12.8086	97.2913	611.165	152.505	16.1536	97.8407	617.283	150.145	20.5397	103.26	613.217	150.566	22.9839	98.5727	616.562	149.48	27.0625	100.999	616.37	152.255	30.297	99.8757	625.902	153.02	36.6125	107.857	622.822	154	39.0371	103.719	629.622
	623.917	145.778	0	111.917	623.91	144.099	3.66161	111.85	624.028	143.93	7.32696	111.788	619.299	142.908	10.5171	106.782	618.922	144.605	13.9561	106.007	618.477	145.682	17.3446	105.054	625.511	144.462	22.1449	111.33	622.849	147.879	25.1712	107.953	626.319	147.29	29.5879	110.424	626.112	150	33.1251	109.199	635.242	149.448	39.6148	116.701	632.744	152.752	42.532	113.005	637.614
	629.917	137.778	0	117.917	629.617	135.887	3.84832	117.554	629.762	135.737	7.70201	117.51	626.533	136.004	11.2262	113.981	628.145	140.742	15.16	115.152	627.468	141.305	18.8092	113.926	635.289	142.367	24.0525	120.92	632.748	146.464	27.4191	117.594	636.319	147.28	32.1761	120.083	635.985	148.406	35.9908	118.646	643.464	143.756	42.2577	124.487	640.132	146.013	45.1345	119.919	644.48
	636.078	129.902	0	124.078	636.588	128.717	4.0764	124.521	636.777	128.611	8.16082	124.51	635.102	130.85	12.0661	122.51	636.556	135.333	16.2579	123.491	637.198	139	20.3943	123.526	645.274	141.824	26.0005	130.713	641.771	142.153	29.4679	126.381	644.056	140.944	34.1785	127.556	644.736	143.568	38.5313	127.021	651.297	137.539	44.7755	131.904	646.64	138.42	47.4269	126.01	651.665
	643.794	123.541	0	131.794	645.31	123.825	4.36177	133.238	645.541	123.794	8.73401	133.255	644.937	129.038	13.0301	132.297	646.385	133.49	17.5408	133.235	646.773	136.114	21.9539	132.973	653.686	136.416	27.6416	138.964	650.091	136.606	31.3573	134.484	651.816	134.638	36.1871	135.052	652.21	136.924	40.7009	134.173	658.946	131.098	47.2342	139.148	654.53	132.277	50.2063	133.395	659.986
	653.134	119.967	0	141.134	655.222	122.504	4.6861	143.145	655.451	122.452	9.38211	143.143	654.854	127.752	14.0021	142.166	655.572	129.541	18.7399	142.344	655.594	131.403	23.3908	141.676	662.064	130.957	29.2761	147.181	658.087	130.6	33.173	142.271	659.828	128.653	38.2607	142.791	659.684	130.281	42.8705	141.325	666.798	124.906	49.7582	146.583	662.492	126.226	53.0108	140.846	668.306
	662.835	117.541	0	150.835	664.975	120.293	5.00519	152.893	665.2	120.228	10.0198	152.872	663.827	123.34	14.8817	151.096	664.421	124.883	19.895	151.117	664.3	126.483	24.8089	150.265	670.385	125.41	30.8994	155.342	666.042	124.54	34.9792	150.018	667.878	122.721	40.3443	150.567	667.916	124.603	45.2601	149.202	675.34	119.706	52.5039	154.672	670.454	120.175	55.8153	148.298	677.157
	672.668	115.722	0	160.668	674.59	117.546	5.31979	162.503	674.812	117.468	10.6484	162.463	672.641	118.615	15.7456	159.868	673.11	119.934	21.0291	159.732	673.005	121.562	26.227	158.855	678.706	119.863	32.5226	163.502	674.316	118.925	36.8582	158.076	675.929	116.789	42.4279	158.343	676.178	118.969	47.6584	157.109	683.882	114.507	55.2497	162.76	679.359	115.627	58.9523	156.633	686.227
	682.532	114.078	0	170.532	684.024	114.229	5.62847	171.932	684.24	114.135	11.265	171.871	681.949	114.959	16.6579	169.13	681.685	114.789	22.1484	168.234	681.761	116.731	27.6533	167.494	687.345	114.827	34.2081	171.976	683.386	114.713	38.9178	166.909	684.877	112.324	44.7438	166.986	684.81	113.919	50.164	165.368	693.019	110.442	58.1866	171.412	688.45	111.46	62.1545	165.141	695.297
	691.35	109.361	0	179.35	693.177	110.202	5.92795	181.08	693.393	110.107	11.8637	181.004	691.168	111.086	17.5616	178.306	690.966	111.065	23.3598	177.435	690.523	111.912	29.0806	176.139	696.289	110.355	35.9531	180.748	692.457	110.502	40.9774	175.742	694.077	108.406	47.1251	175.873	694.143	110.33	52.8733	174.3	702.569	107.478	61.2566	180.456	697.694	107.647	65.4108	173.792	704.837
	701.003	106.749	0	189.003	702.33	106.175	6.22743	190.228	702.562	106.117	12.4634	190.154	700.321	107.059	18.4587	187.415	700.35	107.608	24.5845	186.738	699.76	108.08	30.5852	185.252	705.593	106.688	37.768	189.873	701.651	106.569	43.0651	184.696	703.693	105.659	49.6137	185.161	703.476	106.74	55.5827	183.232	712.12	104.514	64.3265	189.5	707.484	105.608	68.8593	182.955	714.606
	710.789	104.694	0	198.789	712.038	103.776	6.54507	199.931	712.274	103.735	13.0986	199.846	709.932	104.296	19.4008	196.979	709.928	104.735	25.8348	196.235	709.247	104.918	32.1306	194.612	715.217	103.973	39.6457	199.312	711.327	104.045	45.2624	194.12	713.323	102.967	52.1063	194.463	713.141	104.171	58.3881	192.48	721.952	102.691	67.487	198.81	717.274	103.568	72.3077	192.117	724.375
	720.609	102.806	0	208.609	721.89	102.062	6.86742	209.778	722.128	102.028	13.743	209.678	719.757	102.433	20.3638	206.757	719.543	101.988	27.0898	205.768	718.961	102.543	33.7129	204.196	725.14	102.733	41.5815	209.044	721.003	101.521	47.4596	203.543	723.27	101.938	54.6808	204.071	723.013	102.579	61.2539	201.927	731.933	102.067	70.6951	208.261	727.212	102.459	75.8085	201.418	734.27
	730.438	100.965	0	218.438	731.785	100.612	7.19115	219.667	732.023	100.587	14.3902	219.552	729.643	100.926	21.3327	216.595	729.427	100.465	28.3799	215.566	728.895	101.397	35.3312	213.998	735.063	101.492	43.5174	218.777	730.97	100.705	49.7228	213.25	733.217	100.909	57.2552	213.679	732.886	100.986	64.1197	211.374	741.913	101.443	73.9032	217.712	737.184	101.711	79.3212	210.751	744.27
	740.408	100.178	0	228.408	741.732	99.5915	7.51664	229.609	741.971	99.5671	15.0408	229.479	739.581	99.8122	22.3068	226.485	739.392	99.634	29.6806	225.447	738.829	100.251	36.9494	223.799	744.985	100.252	45.4532	228.509	740.963	100.335	51.992	222.982	743.173	99.9691	59.8319	223.296	742.837	100	67.0084	220.897	751.904	101	77.1145	227.172	747.156	100.963	82.8338	220.084	754.27
	750.376	99.3913	0	238.376	751.68	98.5713	7.84212	239.552	751.919	98.5468	15.6915	239.405	749.529	98.7919	23.2819	236.385	749.357	98.8036	30.9814	235.327	748.826	100	38.5778	233.662	754.982	100	47.4035	238.313	750.956	99.9646	54.2612	232.714	753.169	99.7061	62.4192	232.952	752.837	100	69.9113	230.467	761.904	101	80.3289	236.641	757.128	100.215	86.3464	229.417	764.27
	760.346	98.6043	0	248.346	761.628	97.551	8.1676	249.494	761.868	97.54	16.3422	249.333	759.476	97.7717	24.2569	246.285	759.326	98.0063	32.2825	245.21	758.826	100	40.2068	243.529	764.982	100	49.3544	248.121	760.949	99.5945	56.5304	242.446	763.166	99.443	65.0065	242.608	762.837	100	72.8141	240.036	771.904	101	83.5433	246.111	767.128	100.329	89.8687	238.775	774.27
	770.321	97.9107	0	258.321	771.618	97.0962	8.49446	259.479	771.859	97.1012	16.9956	259.302	769.46	97.1945	25.2355	256.22	769.324	98.1985	33.5875	255.122	768.826	100	41.8357	253.395	774.982	100	51.3053	257.929	770.942	99.2244	58.7996	252.178	773.163	99.1799	67.5938	252.264	772.837	100	75.717	249.605	781.904	101	86.7577	255.58	777.117	100.79	93.3874	248.124	784.254
	780.314	97.5264	0	268.314	781.616	97.3045	8.82158	269.471	781.856	97.3095	17.6495	269.279	779.46	97.2596	26.2156	266.172	779.322	98.3908	34.8925	265.035	778.82	100.347	43.4637	263.256	784.982	100	53.2562	267.737	780.942	99.2543	61.0704	261.917	783.163	99.1898	70.182	261.923	782.835	100.202	78.6192	259.173	791.903	101.073	89.972	265.049	787.106	101.251	96.9062	257.474	794.236
	790.307	97.1421	0	278.307	791.614	97.5128	9.1487	279.464	791.854	97.5178	18.3033	279.255	789.457	97.4679	27.1956	276.121	789.32	98.5831	36.1975	274.947	788.807	100.855	45.0906	273.109	794.973	100.423	55.2053	277.536	790.921	99.8982	63.3364	271.635	793.144	99.7887	72.7656	271.565	792.821	100.727	81.5181	268.729	801.871	101.881	93.1759	274.487	797.096	101.712	100.425	266.823	804.218
	800.306	97	0	288.306	801.611	97.7211	9.47582	289.456	801.852	97.7261	18.9572	289.232	799.455	97.6761	28.1755	286.071	799.318	98.7754	37.5026	284.86	798.794	101.362	46.7174	282.963	804.955	101.028	57.1527	287.326	800.901	100.542	65.6025	281.354	803.127	100.388	75.3491	281.207	802.807	101.253	84.4169	278.285	811.838	102.69	96.3797	283.926	807.085	102.173	103.944	276.172	814.199
	810.306	97	0	298.306	811.609	97.9294	9.80293	299.449	811.85	97.9437	19.6111	299.208	809.453	97.8844	29.1555	296.021	809.316	98.9676	38.8076	294.773	808.781	101.87	48.3443	292.817	814.937	101.632	59.1	297.116	810.88	101.186	67.8685	291.072	813.109	100.987	77.9326	290.849	812.793	101.779	87.3157	287.841	821.805	103.498	99.5836	293.364	817.074	102.634	107.462	285.521	824.181
	820.306	97	0	308.306	821.591	98.5231	10.1295	309.426	821.832	98.5422	20.264	309.168	819.44	98.3952	30.1344	305.959	819.29	99.6908	40.1094	304.661	818.768	102.378	49.9711	302.671	824.909	102.378	61.0455	306.896	820.859	101.83	70.1346	300.791	823.091	101.585	80.5162	300.491	822.764	102.54	90.2101	297.383	831.769	104.343	102.787	302.799	827.06	103.177	110.98	294.866	834.163
	830.299	97.3659	0	318.299	831.56	99.3143	10.4557	319.389	831.8	99.3334	20.9159	319.116	829.348	99.7485	31.1055	315.82	829.256	100.521	41.4102	314.541	828.755	102.886	51.598	312.524	834.862	103.341	62.9873	316.658	830.838	102.473	72.4006	310.509	833.063	102.323	83.0973	310.124	832.721	103.474	93.1003	306.911	841.728	105.248	105.988	312.23	837.023	104.031	114.489	304.191	844.14
	840.263	98.2139	0	328.263	841.529	100.106	10.7819	329.352	841.769	100.124	21.5679	329.063	839.342	100.097	32.0851	325.766	839.221	101.352	42.7109	324.422	838.727	103.631	53.2224	322.363	844.816	104.305	64.9291	326.421	840.814	103.17	74.6659	320.224	843.009	103.369	85.6713	319.73	842.677	104.407	95.9905	316.438	851.687	106.153	109.189	321.66	846.987	104.885	117.999	313.516	854.105
	850.227	99.0619	0	338.227	851.497	100.897	11.108	339.316	851.738	100.916	22.2199	339.01	849.322	100.724	33.0634	335.698	849.187	102.182	44.0117	334.302	848.694	104.444	54.846	332.197	854.769	105.268	66.871	336.183	850.77	104.103	76.9267	329.921	852.954	104.416	88.2453	329.336	852.633	105.341	98.8807	325.966	861.646	107.059	112.39	331.091	856.95	105.739	121.509	322.841	864.071
	860.191	99.9099	0	348.191	861.466	101.688	11.4342	349.279	861.706	101.707	22.8719	348.958	859.291	101.515	34.0405	345.619	859.152	103.013	45.3124	344.182	858.661	105.258	56.4695	342.031	864.723	106.231	68.8128	345.945	860.727	105.037	79.1876	339.617	862.899	105.463	90.8193	338.942	862.59	106.274	101.771	335.494	871.605	107.964	115.591	340.521	866.914	106.593	125.018	332.166	874.036
	870.155	100.758	0	358.155	871.435	102.479	11.7604	359.242	871.675	102.498	23.5239	358.905	869.26	102.306	35.0176	355.539	869.117	103.843	46.6132	354.062	868.628	106.072	58.0931	351.865	874.676	107.195	70.7546	355.708	870.683	105.97	81.4484	349.313	872.859	106.356	93.3971	348.563	872.546	107.207	104.661	345.021	881.564	108.87	118.792	349.951	876.877	107.447	128.528	341.491	884.002
	880.113	101.671	0	368.113	881.404	103.262	12.0866	369.206	881.644	103.28	24.1759	368.853	879.229	103.091	35.9947	365.46	879.076	104.751	47.913	363.936	878.595	106.885	59.7166	361.698	884.634	108.115	72.6972	365.474	880.639	106.904	83.7093	359.01	882.832	107.085	95.9784	358.196	882.503	108.139	107.551	354.549	891.524	109.761	121.994	359.383	886.841	108.301	132.038	350.815	893.967
	890.069	102.61	0	378.069	891.375	104.029	12.4128	379.171	891.615	104.047	24.828	378.802	889.199	103.862	36.972	375.383	889.033	105.677	49.2127	373.808	888.565	107.659	61.3407	371.535	894.609	108.815	74.6434	375.258	890.596	107.837	85.9701	368.706	892.805	107.815	98.5597	367.83	892.46	109.058	110.442	364.078	901.485	110.65	125.196	368.815	896.807	109.124	135.548	360.143	903.941
	900.025	103.549	0	388.025	901.345	104.796	12.739	389.137	901.586	104.814	25.4801	388.751	899.093	105.315	37.9417	385.229	898.99	106.604	50.5123	383.679	898.535	108.426	62.9649	381.372	904.585	109.515	76.5895	385.041	900.552	108.77	88.231	378.402	902.779	108.545	101.141	377.463	902.418	109.977	113.332	373.607	911.445	111.54	128.397	378.247	906.783	109.807	139.062	369.48	913.931
	909.98	104.489	0	397.98	911.316	105.563	13.0652	399.102	911.556	105.581	26.1322	398.701	908.969	106.883	38.9098	395.058	908.947	107.53	51.812	393.551	908.506	109.193	64.589	391.21	914.56	110.215	78.5356	394.825	910.519	109.587	90.4942	388.108	912.748	109.333	103.721	387.092	912.376	110.896	116.223	383.136	921.405	112.429	131.599	387.678	916.76	110.49	142.577	378.817	923.92
	919.936	105.428	0	407.936	921.286	106.338	13.3914	409.066	921.526	106.357	26.7843	408.649	918.923	107.845	39.8854	404.963	918.913	108.359	53.1128	403.432	918.476	109.96	66.2132	401.047	924.536	110.915	80.4817	404.609	920.488	110.366	92.758	397.817	922.708	110.219	106.299	396.714	922.333	111.815	119.113	392.664	931.366	113.318	134.801	397.11	926.736	111.174	146.091	388.154	933.91
	929.891	106.377	0	417.891	931.255	107.125	13.7176	419.03	931.495	107.144	27.4363	418.597	928.917	108.179	40.865	414.91	928.886	109.089	54.4145	413.319	928.447	110.727	67.8373	410.885	934.511	111.615	82.4278	414.393	930.458	111.145	95.0219	407.527	932.669	111.104	108.877	406.335	932.291	112.735	122.004	402.193	941.338	114.063	138.006	406.553	936.713	111.857	149.605	397.492	943.9
	939.845	107.34	0	427.845	941.223	107.912	14.0438	428.994	941.464	107.931	28.0883	428.544	938.911	108.516	41.8446	424.856	938.859	109.819	55.7163	423.207	938.413	111.553	69.4607	420.717	944.473	112.484	84.3714	424.163	940.428	111.924	97.2858	417.236	942.63	111.989	111.455	415.956	942.249	113.654	124.895	411.722	951.334	114.333	141.219	416.019	946.69	112.54	153.119	406.829	953.89
	949.798	108.303	0	437.798	951.192	108.699	14.37	438.957	951.433	108.718	28.7403	438.492	948.891	109.156	42.8228	434.787	948.833	110.549	57.0181	433.096	948.376	112.412	71.0836	430.547	954.415	113.558	86.311	433.915	950.397	112.703	99.5496	426.945	952.591	112.875	114.033	425.578	952.228	114.297	127.791	421.272	961.331	114.603	144.433	425.485	956.666	113.224	156.634	416.166	963.879
	959.768	109.084	0	447.768	961.162	109.486	14.6962	448.921	961.402	109.505	29.3923	448.44	958.845	110.11	43.7985	444.694	958.802	111.326	58.3194	442.98	958.339	113.271	72.7066	440.377	964.357	114.633	88.2506	443.666	960.367	113.482	101.813	436.654	962.576	113.408	116.618	435.223	962.217	114.772	130.691	430.83	971.327	114.874	147.646	434.951	966.643	113.907	160.148	425.503	973.866
	969.763	109.387	0	457.763	971.13	110.273	15.0223	458.885	971.371	110.292	30.0443	458.387	968.844	110.289	44.7785	454.644	968.766	112.18	59.6199	452.858	968.302	114.129	74.3295	450.207	974.3	115.708	90.1902	453.417	970.343	114.179	104.079	446.369	972.565	113.884	119.203	444.872	972.205	115.248	133.591	440.389	981.321	115.231	150.858	444.414	976.635	114.314	163.668	434.854	983.851
	979.758	109.69	0	467.758	981.099	111.061	15.3485	468.848	981.34	111.079	30.6963	468.335	978.826	110.881	45.757	464.578	978.729	113.034	60.9204	462.736	978.265	114.988	75.9525	460.037	984.289	116.162	92.1391	463.214	980.328	114.714	106.346	456.094	982.554	114.36	121.788	454.52	982.194	115.724	136.49	449.948	991.311	115.666	154.07	453.874	986.628	114.677	167.188	444.207	993.836
	989.754	109.993	0	477.754	991.068	111.847	15.6747	478.812	991.309	111.865	31.3483	478.283	988.795	111.668	46.7341	474.499	988.693	113.888	62.2209	472.615	988.228	115.847	77.5754	469.867	994.287	116.384	94.0895	473.02	990.314	115.249	108.614	465.819	992.542	114.835	124.374	464.168	992.19	116	139.392	459.513	1001.3	116.1	157.281	463.335	996.621	115.041	170.708	453.56	1003.82
	999.714	110.883	0	487.714	1001.04	112.555	16.0011	488.782	1001.28	112.571	32.0007	488.236	998.769	112.394	47.7117	484.425	998.686	114.263	63.5252	482.522	998.206	116.513	79.2007	479.712	1004.28	116.606	96.0399	482.825	1000.3	115.784	110.881	475.544	1002.53	115.242	126.96	473.82	1002.19	116	142.295	469.083	1011.29	116.534	160.492	472.795	1006.61	115.404	174.228	462.913	1013.81
	1009.67	111.788	0	497.673	1011.02	113.243	16.3275	498.753	1011.26	113.259	32.6532	498.191	1008.74	113.086	48.6895	494.353	1008.68	114.566	64.8299	492.432	1008.19	117.137	80.8265	489.559	1014.28	116.829	97.9903	492.631	1010.29	116.319	113.149	485.269	1012.53	115.612	129.546	483.472	1012.19	116	145.198	478.652	1021.28	116.969	163.704	482.255	1016.61	115.768	177.748	472.266
	1019.63	112.694	0	507.632	1021	113.931	16.6539	508.723					1018.72	113.774	49.6674	504.281	1018.68	114.869	66.1346	502.342	1018.17	117.76	82.4523	499.406					1020.27	116.854	115.416	494.993	1022.52	115.982	132.132	493.125
[truncated: 335 more columns]

## Sheet: Animal 2 RNFL coordinates (pix)
b-scan no.	1				2				3				4				5				6				7				8				9				10				11				12				13
α	0				1.875				3.75				5.625				7.5				9.375				11.25				13.125				15				16.875				18.75				20.625				22.5
180-α	180				178.125				176.25				174.375				172.5				170.625				168.75				166.875				165				163.125				161.25				159.375				157.5
Middle	512				512				512				512				512				512				512				512				512				512				512				512				512
	X coordinate b-scan [pixel]	Y coordinate b-scan = Z 3D [pixel]	X coordinate 3D [pixel]	Y coordinate 3D [pixel]	X coordinate b-scan [pixel]	Y coordinate b-scan = Z 3D [pixel]	X coordinate 3D [pixel]	Y coordinate 3D [pixel]	X coordinate b-scan [pixel]	Y coordinate b-scan = Z 3D [pixel]	X coordinate 3D [pixel]	Y coordinate 3D [pixel]	X coordinate b-scan [pixel]	Y coordinate b-scan = Z 3D [pixel]	X coordinate 3D [pixel]	Y coordinate 3D [pixel]	X coordinate b-scan [pixel]	Y coordinate b-scan = Z 3D [pixel]	X coordinate 3D [pixel]	Y coordinate 3D [pixel]	X coordinate b-scan [pixel]	Y coordinate b-scan = Z 3D [pixel]	X coordinate 3D [pixel]	Y coordinate 3D [pixel]	X coordinate b-scan [pixel]	Y coordinate b-scan = Z 3D [pixel]	X coordinate 3D [pixel]	Y coordinate 3D [pixel]	X coordinate b-scan [pixel]	Y coordinate b-scan = Z 3D [pixel]	X coordinate 3D [pixel]	Y coordinate 3D [pixel]	X coordinate b-scan [pixel]	Y coordinate b-scan = Z 3D [pixel]	X coordinate 3D [pixel]	Y coordinate 3D [pixel]	X coordinate b-scan [pixel]	Y coordinate b-scan = Z 3D [pixel]	X coordinate 3D [pixel]	Y coordinate 3D [pixel]	X coordinate b-scan [pixel]	Y coordinate b-scan = Z 3D [pixel]	X coordinate 3D [pixel]	Y coordinate 3D [pixel]	X coordinate b-scan [pixel]	Y coordinate b-scan = Z 3D [pixel]	X coordinate 3D [pixel]	Y coordinate 3D [pixel]	X coordinate b-scan [pixel]
left of ONH	0	142	0	-512	1	142	-16.7195	-510.726	1	142	-33.421	-509.906	1	142	-50.0868	-508.539	2	140	-66.5684	-505.637	3	143	-82.9138	-502.201	3	144	-99.301	-499.22	2	147	-115.809	-496.677	3	147	-131.739	-491.656	3	146	-147.755	-487.083	2	146	-163.934	-482.934	2	144	-179.648	-477.312	3
	9.9959	142.286	0	-502.004	10.9974	142.227	-16.3923	-500.734	10.9974	142.227	-32.7671	-499.93	10.9974	142.227	-49.1068	-498.59	11.9431	141.065	-65.2705	-495.779	12.9779	143.665	-81.2884	-492.357	13	144	-97.3501	-489.412	11.8837	148.521	-113.565	-487.052	13	147	-129.151	-481.997	13	146	-144.852	-477.513	11.9733	145.27	-160.728	-473.49	11.9979	143.796	-176.126	-467.955	13
	19.9918	142.571	0	-492.008	20.9948	142.454	-16.0652	-490.742	20.9948	142.454	-32.1133	-489.954	20.9948	142.454	-48.1269	-488.641	21.8862	142.131	-63.9727	-485.921	22.9722	144	-79.6604	-482.496	22.9782	144.659	-95.4034	-479.625	21.7784	149.968	-111.318	-477.416	23	147	-126.563	-472.338	23	146	-141.949	-467.944	21.9467	144.541	-157.522	-464.046	21.9958	143.592	-172.604	-458.598	23
	29.9878	142.857	0	-482.012	30.9923	142.682	-15.7381	-480.75	30.9923	142.682	-31.4594	-479.978	30.9923	142.682	-47.147	-478.692	31.8483	143	-62.6724	-476.044	32.9722	144	-78.0315	-472.63	32.3944	148.026	-93.5664	-470.39	31.7609	150.558	-109.051	-467.694	33	147	-123.974	-462.678	33	146	-139.046	-458.374	31.92	143.811	-154.317	-454.602	31.9938	143.388	-169.082	-449.241	32.9988
	39.9867	143	0	-472.013	40.9897	142.909	-15.411	-470.758	40.9897	142.909	-30.8055	-470.002	40.9897	142.909	-46.1671	-468.742	41.8483	143	-61.3671	-466.129	42.9231	143.01	-76.4105	-462.812	41.8714	151.218	-91.7175	-461.095	41.6354	148.978	-106.809	-458.077	42.997	146.755	-121.387	-453.022	43	146	-136.144	-448.805	41.8933	143.081	-151.111	-445.158	41.9917	143.184	-165.56	-439.884	42.9938
	49.9867	143	0	-462.013	50.9893	143	-15.0838	-460.764	50.9893	143	-30.1515	-460.024	50.9893	143	-45.187	-458.791	51.8408	143.388	-60.0628	-456.222	51.7923	147.629	-74.9658	-454.061	51.7533	152.75	-89.7897	-451.403	51.5098	147.398	-104.566	-448.461	52.9639	145.942	-118.807	-443.395	53	146	-133.241	-439.236	51.8907	142.849	-147.897	-435.691	51.9895	142.976	-162.039	-430.527	52.9888
	59.9867	143	0	-452.013	60.9893	143	-14.7567	-450.769	60.9893	143	-29.4975	-450.045	60.9893	143	-44.2068	-448.839	60.9204	147.579	-58.8777	-447.221	60.4301	152.667	-73.5587	-445.538	61.7502	153	-87.8394	-441.598	61.4285	146.126	-102.314	-438.801	62.9307	145.128	-116.228	-433.768	62.9955	145.7	-130.339	-429.671	61.8892	142.68	-144.683	-426.223	61.9866	142.735	-158.517	-421.17	62.9838
	69.9867	143	0	-442.013	70.9893	143	-14.4295	-440.775	70.9893	143	-28.8435	-440.066	70.9893	143	-43.2266	-438.887	70.4239	150.69	-57.6372	-437.798	70.3494	153.935	-71.9429	-435.752	71.6868	151.875	-85.9008	-431.853	71.36	144.958	-100.059	-429.129	72.8975	144.315	-113.648	-424.14	72.983	145.201	-127.44	-420.113	71.8878	142.51	-141.469	-416.756	71.9837	142.494	-154.996	-411.814	72.9788
	79.9867	143	0	-432.013	80.9893	143	-14.1023	-430.78	80.9893	143	-28.1894	-430.088	80.9893	143	-42.2464	-428.935	80.0946	153.235	-56.375	-428.21	80.191	152.162	-70.3397	-426.041	80.6149	147.371	-84.1591	-423.096	81.2915	143.789	-97.8037	-419.457	82.8644	143.501	-111.068	-414.513	82.9706	144.702	-124.541	-410.556	81.8864	142.341	-138.255	-407.288	81.9808	142.254	-151.474	-402.458	82.9738
	89.9867	143	0	-422.013	90.9893	143	-13.7751	-420.785	90.9893	143	-27.5354	-420.109	90.9893	143	-41.2663	-418.983	90.0933	153.075	-55.0699	-418.297	89.723	149.138	-68.787	-416.637	90.0448	144.043	-82.3194	-413.847	91.2603	143	-95.54	-409.749	92.8518	143	-108.484	-404.866	92.9581	144.202	-121.641	-400.998	91.8849	142.171	-135.042	-397.82	91.9779	142.013	-147.953	-393.101	92.9689
	99.9867	143	0	-412.013	100.989	143.111	-13.4479	-410.791	100.989	143.111	-26.8814	-410.131	100.989	143.111	-40.2862	-409.032	100.009	151.781	-53.7756	-408.466	99.7019	148.489	-67.1615	-406.791	99.9902	143	-80.3791	-404.093	101.26	143	-93.2692	-400.01	102.852	143	-105.895	-395.207	102.946	143.703	-118.742	-391.441	101.883	142.002	-131.828	-388.352	101.975	141.772	-144.431	-383.745	102.964
	109.982	142.679	0	-402.018	110.986	143.333	-13.1208	-400.799	110.986	143.333	-26.2276	-400.155	110.986	143.333	-39.3062	-399.083	109.944	150.641	-52.4788	-398.616	109.688	147.962	-65.5348	-396.938	109.99	143	-78.4282	-394.285	111.26	143	-90.9985	-390.271	112.852	143	-103.307	-385.548	112.933	143.203	-115.843	-381.883	111.882	142.145	-128.614	-378.883	111.972	141.531	-140.91	-374.388	112.959
	119.975	142.322	0	-392.025	120.984	143.555	-12.7937	-390.807	120.984	143.555	-25.5737	-390.179	120.984	143.555	-38.3263	-389.133	119.903	149.736	-51.1789	-388.742	119.673	147.407	-63.9084	-387.087	119.99	143	-76.4773	-384.477	121.26	143	-88.7277	-380.532	122.852	143	-100.719	-375.888	122.931	143	-112.941	-372.316	121.881	142.292	-125.4	-369.415	121.969	141.29	-137.388	-365.032	122.954
	129.97	142	0	-382.03	130.981	143.777	-12.4666	-380.815	130.981	143.777	-24.9198	-380.203	130.981	143.777	-37.3464	-379.184	129.868	148.902	-49.8782	-378.863	129.649	146.721	-62.2832	-377.244	129.99	143	-74.5264	-374.67	131.244	143.572	-86.4607	-370.81	132.852	143	-98.1308	-366.229	132.931	143	-110.038	-362.746	131.88	142.439	-122.185	-359.947	131.966	141.049	-133.867	-355.676	132.949
	139.97	142	0	-372.03	140.979	144	-12.1395	-370.823	140.979	144	-24.2659	-370.227	140.979	144	-36.3664	-369.235	139.854	148.376	-48.5747	-368.962	139.594	145.674	-60.6632	-367.432	139.802	144.934	-72.6123	-365.047	141.213	144.359	-84.1969	-361.101	142.852	143	-95.5426	-356.57	142.931	143	-107.135	-353.177	141.879	142.587	-118.971	-350.479	141.958	141.455	-130.347	-346.324	142.945
	149.965	142.317	0	-362.035	150.914	145.138	-11.8144	-360.893	150.951	144.743	-23.6137	-360.276	150.963	144.569	-35.3879	-359.299	149.841	147.858	-47.2712	-359.061	149.577	145.083	-59.0371	-357.583	149.802	144.926	-70.6614	-355.239	151.182	145.146	-81.9332	-351.392	152.852	143.044	-92.9544	-346.911	152.931	143	-104.232	-343.608	151.878	142.733	-115.757	-341.01	151.942	142.025	-126.831	-336.981	152.94
	159.955	142.771	0	-352.045	160.849	146.278	-11.4894	-350.963	160.923	145.487	-22.9615	-350.325	160.946	145.14	-34.4093	-349.363	159.828	147.359	-45.9676	-349.159	159.574	145.316	-57.4086	-347.719	159.679	143.367	-68.7344	-345.551	161.151	145.933	-79.6695	-341.684	162.849	143.282	-90.367	-337.254	162.931	143	-101.329	-334.038	161.877	142.881	-112.543	-331.542	161.925	142.596	-123.314	-327.637	162.935
	169.89	143.906	0	-342.11	170.783	147.418	-11.1643	-341.034	170.896	146.231	-22.3093	-340.374	170.93	145.71	-33.4307	-339.428	169.822	147	-44.6632	-339.251	169.571	145.548	-55.7801	-337.855	169.672	143	-66.7848	-335.75	171.14	146.406	-77.4013	-331.956	172.846	143.52	-87.7795	-327.598	172.922	143.423	-98.4291	-324.477	171.874	143.12	-109.33	-322.075	171.909	143.166	-119.797	-318.293	172.93
	179.723	145.726	0	-332.277	180.718	148.558	-10.8392	-331.104	180.868	146.975	-21.6571	-330.423	180.914	146.281	-32.4521	-329.492	179.822	147	-43.3579	-329.336	179.569	145.781	-54.1516	-327.991	179.543	144.602	-64.8591	-326.069	181.13	146.85	-75.1328	-322.227	182.843	143.758	-85.192	-317.941	182.897	144.136	-95.5336	-314.932	181.854	143.757	-106.122	-312.625	181.893	143.737	-116.28	-308.949	182.926
	189.556	147.547	0	-322.444	190.653	149.698	-10.5142	-321.175	190.84	147.719	-21.0049	-320.472	190.897	146.851	-31.4736	-319.556	189.822	147	-42.0527	-319.422	189.565	146.059	-52.5233	-318.129	189.406	146.253	-62.935	-316.395	191.12	147.294	-72.8643	-312.498	192.84	143.996	-82.6046	-308.285	192.871	144.848	-92.6382	-305.387	191.834	144.394	-102.914	-303.175	191.877	144.307	-112.763	-299.605	192.911
	199.483	148.748	0	-312.517	200.588	150.838	-10.1891	-311.245	200.812	148.464	-20.3526	-310.521	200.881	147.422	-30.495	-309.621	199.822	147	-40.7474	-309.507	199.51	147.106	-50.9033	-308.316	199.351	147.3	-60.9948	-306.642	201.11	147.738	-70.5957	-302.769	202.729	145.484	-80.0452	-298.733	202.846	145.56	-89.7427	-295.842	201.813	145.031	-99.7062	-293.725	201.86	144.878	-109.247	-290.261	202.882
	209.434	149.743	0	-302.566	210.587	151	-9.86197	-301.252	210.793	149.09	-19.6999	-300.562	210.865	147.992	-29.5164	-299.685	209.822	147	-39.4421	-299.593	209.455	148.153	-49.2833	-298.504	209.286	148.438	-59.0566	-296.897	211.093	148.332	-68.329	-293.047	212.615	146.992	-77.4866	-289.184	212.82	146.273	-86.8473	-286.297	211.793	145.668	-96.4984	-284.275	211.819	145.782	-105.739	-280.941	212.852
	219.384	150.738	0	-292.616	220.587	151	-9.53478	-291.257	220.788	149.412	-19.0462	-290.589	220.828	148.855	-28.5399	-289.77	219.822	147	-38.1369	-289.678	219.4	149.2	-47.6632	-288.692	219.198	149.76	-57.1228	-287.176	221.06	149.14	-66.0656	-283.34	222.5	148.5	-74.928	-279.635	222.795	146.985	-83.9518	-276.752	221.775	146.273	-93.2899	-274.823	221.77	146.777	-102.234	-271.628	222.823
	229.282	152.165	0	-282.718	230.587	151	-9.20759	-281.263	230.782	149.735	-18.3925	-280.615	230.79	149.721	-27.5634	-279.856	229.795	147.73	-36.8351	-279.79	229.337	150.319	-46.0445	-278.888	229.195	150	-55.1724	-277.371	231.027	149.948	-63.8023	-273.633	232.386	150.008	-72.3694	-270.086	232.725	148.167	-81.0693	-267.25	231.758	146.843	-90.0807	-265.369	231.72	147.772	-98.7286	-262.316	232.8
	239.156	153.745	0	-272.844	240.545	151.905	-8.88175	-271.309	240.762	150.371	-17.7398	-270.657	240.727	150.841	-26.5894	-269.967	239.615	149.618	-35.5533	-270.054	239.245	151.67	-44.4305	-269.112	239.181	150.545	-53.2244	-267.577	240.994	150.756	-61.539	-263.926	242.272	151.516	-69.8108	-260.538	242.654	149.358	-78.1871	-257.748	241.742	147.414	-86.8716	-255.915	241.671	148.767	-95.2236	-253.003	242.782
	249.094	154.86	0	-262.906	250.474	153.097	-8.55688	-261.386	250.548	152.431	-17.0998	-260.893	250.65	152.081	-25.6168	-260.092	249.435	151.507	-34.2715	-260.318	249.151	153.037	-42.8168	-259.338	248.631	153.815	-51.3808	-258.309	250.769	152.867	-59.3194	-254.407	252.157	153.026	-67.2523	-250.989	252.583	150.55	-75.3049	-248.247	251.726	147.984	-83.6624	-246.461	251.563	150.226	-91.7388	-243.744	252.764
	259.072	154.195	0	-252.928	260.362	154.59	-8.23336	-251.503	260.314	154.579	-16.461	-251.147	260.515	153.719	-24.6499	-250.274	259.079	154.154	-33.0129	-250.758	258.87	155.393	-41.2337	-249.749	258.456	155.678	-49.464	-248.672	260.409	155.527	-57.1304	-245.019	262.021	154.67	-64.6994	-241.461	262.511	151.741	-72.4227	-238.746	261.407	150.49	-80.5506	-237.294	261.435	151.827	-88.2617	-234.506	262.699
	269.066	154.543	0	-242.934	270.063	157.016	-7.91594	-241.807	270.016	157.004	-15.8265	-241.466	270.13	156.466	-23.7074	-240.705	268.645	157.066	-31.7641	-241.273	268.588	157.749	-39.6506	-240.16	268.451	156	-47.5141	-238.87	270.049	158.186	-54.9414	-235.631	271.885	156.314	-62.1464	-231.933	272.44	152.933	-69.5406	-229.245	271.074	153.049	-77.4432	-228.14	271.305	153.428	-84.7846	-225.267	272.384
	278.817	156.762	0	-233.183	279.765	159.441	-7.59852	-232.111	279.717	159.429	-15.192	-231.785	279.745	159.213	-22.7649	-231.136	278.05	160.464	-30.5366	-231.948	278.307	160.105	-38.0675	-230.572	278.236	158.059	-45.605	-229.272	279.613	161.104	-52.7695	-226.316	281.749	157.958	-59.5934	-222.406	282.236	154.944	-66.6971	-219.871	280.741	155.608	-74.3358	-218.986	281.174	155.047	-81.3086	-216.032	282.069
	287.896	160.952	0	-224.104	289.11	163	-7.29274	-222.77	289.068	162.973	-14.5804	-222.454	289.023	162.944	-21.8555	-221.903	287.066	164.792	-29.3598	-223.01	287.481	164.083	-36.5731	-221.52	287.858	160.782	-43.7279	-219.835	289.143	164.136	-50.6056	-217.035	291.413	160.53	-57.0922	-213.071	292.021	157.005	-63.8565	-210.507	290.066	159.218	-71.3382	-210.156	290.83	157.647	-77.9072	-206.995	291.754
	296.317	166.346	0	-215.683	297.522	168.407	-7.01752	-214.363	297.48	168.38	-14.0303	-214.06	297.435	168.351	-21.031	-213.532	296.081	169.119	-28.1831	-214.072	296.197	168.986	-35.1533	-212.92	297.075	164.663	-41.9298	-210.796	298.56	167.499	-48.4671	-207.864	300.538	164.62	-54.7305	-204.257	301.807	159.065	-61.0159	-201.143	298.845	164.007	-68.5163	-201.843	300.486	160.246	-74.5058	-197.957	301.123
	304.839	171.577	0	-207.161	306.423	172.965	-6.72628	-205.467	306.378	172.944	-13.4483	-205.182	306.33	172.921	-20.1592	-204.68	305.147	173.339	-26.9998	-205.084	304.913	173.888	-33.7336	-204.321	306.255	168.628	-40.1388	-201.791	307.777	171.38	-46.3743	-198.888	309.663	168.711	-52.3687	-195.443	311.558	161.279	-58.1852	-191.811	307.624	168.795	-65.6944	-193.529	309.851	163.754	-71.2072	-189.193	310.293
	313.563	176.465	0	-198.437	315.218	177.725	-6.43854	-196.677	315.178	177.694	-12.8728	-196.401	315.135	177.661	-19.2961	-195.917	314.25	177.477	-25.8115	-196.058	313.629	178.791	-32.3138	-195.722	315.2	173.1	-38.3939	-193.019	316.353	176.522	-44.4267	-190.536	318.38	173.61	-50.1125	-187.022	320.503	165.751	-55.5888	-183.252	315.51	174.945	-63.1598	-186.063	318.367	168.995	-68.2072	-181.222	319.053
	322.246	181.426	0	-189.754	322.817	184.225	-6.1899	-189.082	322.788	184.182	-12.3751	-188.807	322.757	184.135	-18.5491	-188.332	323.055	182.218	-24.6622	-187.328	321.873	184.451	-30.9708	-187.587	322.98	179.382	-36.876	-185.388	323.177	183.832	-42.8773	-183.891	324.888	181.203	-48.4281	-180.736	329.268	170.565	-53.0444	-174.864	323.35	181.152	-60.6395	-178.638	325.449	176.055	-65.7125	-174.594	324.865
	329.205	188.607	0	-182.795	329.523	191.643	-5.97047	-182.379	329.481	191.611	-11.9373	-182.128	329.436	191.577	-17.8944	-181.685	329.605	189.774	-23.8074	-180.835	329.501	190.917	-29.7283	-180.062	329.132	187.265	-35.6757	-179.354	329.35	191.699	-41.4755	-177.879	330.221	189.662	-47.0479	-175.585	333.549	179.602	-51.8017	-170.767	331.19	187.359	-58.1193	-171.214	331.243	184.206	-63.6717	-169.172	329.949
																									333.605	196.209	-34.8032	-174.967					333.095	199.24	-46.3039	-172.809	337.829	188.64	-50.5591	-166.671	334.884	196.652	-56.9321	-167.716	335.949	193.029	-62.014	-164.767
																																	333.862	209.211	-46.1054	-172.068	338.958	198.576	-50.2316	-165.591								-479.184
right of ONH	1022	130	0	510	697	191	6.05303	184.901	697	191	12.0996	184.604	697	191	18.1332	184.109	1022	134	66.5684	505.637	1023	134	83.2396	504.175	1022	133	99.4961	500.2	1022	132	115.809	496.677	1021	133	131.739	491.656	1021	134	147.755	487.083	1022	133	163.934	482.934	1022	131	179.648	477.312	1021
	1012.06	131.104	0	500.061	697	181	6.05303	184.901	697	181	12.0996	184.604	697	181	18.1332	184.109	1012.01	133.584	65.2642	495.731	1013	134	81.6106	494.308	1012.01	133.37	97.5465	490.399	1012.02	132.665	113.543	486.96	1011	133	129.151	481.997	1011	134	144.852	477.513	1012.01	133.499	160.724	473.477	1012.17	132.843	176.185	468.113	1011.01
	1002.12	132.209	0	490.122	698.813	171.166	6.11235	186.713	698.813	171.166	12.2181	186.413	698.813	171.166	18.3109	185.913	1002.02	133.167	63.9601	485.825	1003	134	79.9817	484.442	1002.01	133.74	95.5969	480.598	1002.03	133.138	111.275	477.232	1001	133.057	126.563	472.338	1001	134	141.949	467.944	1002.02	133.999	157.513	464.019	1002.25	134.07	172.689	458.825	1001.01
	992.183	133.313	0	480.183	705.146	163.427	6.31957	193.043	705.146	163.427	12.6324	192.733	705.146	163.427	18.9316	192.216	992.026	132.751	62.656	475.919	993.003	133.772	78.3531	474.578	992.017	134	93.6467	470.794	992.037	133.416	109.005	467.497	991.004	133.343	123.975	462.683	991	134	139.046	458.374	992.025	134	154.299	454.55	992.249	134.255	169.168	449.467	991.017
	982.217	134.126	0	470.217	714.362	159.546	6.62111	202.254	714.292	159.383	13.2305	201.859	714.362	159.546	19.835	201.388	982.035	132.335	61.3518	466.013	983.007	133.486	76.7249	464.716	982.017	134	91.6958	460.986	982.041	133.693	106.735	457.762	981.008	133.628	121.388	453.027	981	134	136.144	448.805	982.025	134	151.085	445.081	982.25	134.44	165.646	440.11	981.017
	972.222	134.459	0	460.222	724.182	157.657	6.94241	212.069	723.948	156.783	13.8621	211.494	724.182	157.657	20.7975	211.161	972.043	131.93	60.0476	456.107	973.011	133.2	75.0966	454.853	972.017	134	89.7449	451.178	972.045	133.971	104.465	448.027	971.012	133.914	118.801	443.372	971	134	133.241	439.236	972.025	134	147.87	435.612	972.252	134.625	162.124	430.753	971.017
	962.228	134.792	0	450.228	734.002	155.769	7.26371	221.884	733.604	154.183	14.4936	221.13	734.002	155.769	21.76	220.933	962.049	131.573	58.7432	446.199	963.014	132.929	73.4682	444.99	962.017	134	87.794	441.37	962.045	134	102.195	438.288	961.013	134	116.213	433.713	961	134	130.338	429.666	962.025	134	144.656	426.142	962.254	134.81	158.602	421.395	961.017
	952.233	135.126	0	440.233	743.785	153.694	7.58379	231.661	743.391	152.13	15.1337	230.896	743.785	153.694	22.7189	230.669	952.056	131.216	57.4388	436.291	953.017	132.691	71.8397	435.127	952.017	134	85.8431	431.562	952.045	134	99.9238	428.55	951.013	134	113.625	424.054	951	134	127.435	420.097	952.025	134	141.441	416.673	952.255	134.995	155.08	412.038	951.017
	942.239	135.459	0	430.239	753.539	151.491	7.90294	241.41	753.264	150.538	15.7794	240.747	753.539	151.491	23.675	240.376	942.062	130.859	56.1344	426.383	943.02	132.453	70.2112	425.263	942.019	133.784	83.8926	421.757	942.045	133.96	97.653	418.811	941.013	134	111.037	414.395	941.001	133.873	124.532	410.528	942.025	134	138.227	407.204	942.255	135	151.557	402.679	941.017
	932.244	135.792	0	420.244	763.294	149.288	8.2221	251.159	763.136	148.946	16.4251	250.598	763.294	149.288	24.6311	250.084	932.068	130.502	54.8299	416.475	933.023	132.215	68.5827	415.399	932.023	133.514	81.9424	411.952	932.047	133.756	95.3827	409.074	931.013	134	108.448	404.735	931.002	133.691	121.63	400.96	932.025	134	135.013	397.734	932.255	135	148.035	393.32	931.017
	922.26	136.348	0	410.26	773.145	147.569	8.54442	261.005	773.032	147.508	17.0723	260.473	773.106	147.36	25.5929	259.849	922.075	130.145	53.5255	406.566	923.027	131.947	66.9544	405.537	922.027	133.244	79.9922	402.148	922.049	133.552	93.1124	399.337	921.022	133.575	105.863	395.085	921.004	133.509	118.728	391.393	922.025	134	131.798	388.265	922.255	135	144.512	383.96	921.018
	912.303	137.274	0	400.303	783.091	146.536	8.86986	270.946	782.959	146.298	17.7215	270.379	782.987	145.82	26.5613	269.682	912.078	130.404	52.2207	396.655	913.041	131.408	65.3278	395.685	912.031	132.942	78.0422	392.345	912.051	133.348	90.8422	389.601	911.031	133.15	103.277	385.434	911.006	133.327	115.825	381.825	912.025	134	128.584	378.796	912.255	135	140.99	374.601	911.02
	902.346	138.2	0	390.346	793.038	145.503	9.19529	280.887	792.885	145.087	18.3708	280.284	792.867	144.28	27.5298	279.515	902.101	131.084	50.9184	386.764	903.056	130.868	63.7012	385.832	902.049	132.343	76.0948	382.555	902.053	133.144	88.5718	379.864	901.04	132.725	100.691	375.784	901.007	133.146	112.923	372.257	902.025	134	125.369	369.326	902.255	135	137.467	365.242	901.021
	892.389	139.127	0	380.389	802.984	144.469	9.52073	290.828	802.812	143.877	19.02	290.189	802.748	142.741	28.4983	289.348	892.124	131.764	49.6162	376.872	893.07	130.328	62.0746	375.98	892.067	131.744	74.1474	372.764	892.06	132.785	86.3026	370.131	891.049	132.3	98.1051	366.133	891.009	133	110.02	362.689	892.047	133.337	122.162	359.878	892.255	135	133.945	355.883	891.023
	882.435	140.089	0	370.435	812.931	143.436	9.84617	300.769	812.738	142.666	19.6692	300.094	812.629	141.201	29.4668	299.181	882.148	132.445	48.3139	366.981	883.071	130.196	60.4458	366.115	882.085	131.145	72.2	362.974	882.087	132.055	84.0379	360.419	881.055	131.943	95.5185	356.48	881.009	133	107.118	353.119	882.069	132.671	118.955	350.43	882.255	135	130.422	346.524	881.024
	872.558	141.649	0	360.558	822.877	142.402	10.1716	310.711	822.665	141.456	20.3184	309.999	822.51	139.661	30.4353	309.014	872.165	133.044	47.011	357.084	873.084	130.696	58.8189	356.261	872.103	130.546	70.2526	353.184	872.113	131.325	81.7731	350.706	871.057	131.751	92.9308	346.823	871.009	133	104.215	343.55	872.091	132.006	115.748	340.981	872.255	135	126.9	337.165	871.025
	862.645	142.97	0	350.645	832.823	141.369	10.4971	320.652	832.591	140.245	20.9677	319.905	832.39	138.121	31.4037	318.848	862.168	133.282	45.7061	347.173	863.096	131.195	57.192	346.407	862.113	130.092	68.3037	343.386	862.14	130.596	79.5084	340.993	861.059	131.559	90.3431	337.165	861.009	133	101.312	333.98	862.114	131.341	112.54	331.533	862.255	135	123.377	327.806	861.029
	852.648	142.748	0	340.648	842.77	140.336	10.8225	330.593	842.518	139.035	21.6169	329.81	842.271	136.581	32.3722	328.681	852.171	133.52	44.4013	337.261	853.109	131.695	55.565	336.553	852.167	131.121	66.3632	333.63	852.158	130	77.2417	331.272	851.061	131.367	87.7554	327.508	851.009	133	98.409	324.411	852.115	131.505	109.326	322.065	852.255	135	119.855	318.447	851.033
	842.65	142.526	0	330.65	852.736	139.519	11.1486	340.554	852.452	137.89	22.2666	339.723	852.235	135.733	33.3489	338.597	842.174	133.758	43.0964	327.349	843.138	132.454	53.9408	326.715	842.22	132.15	64.4226	323.874	842.158	130	74.9709	321.533	841.063	131.174	85.1677	317.85	841.009	133	95.5061	314.842	842.168	132.534	106.129	312.646	842.255	135	116.332	309.088	841.036
	832.653	142.303	0	320.653	862.711	138.806	11.4749	350.523	862.423	137.135	22.9188	349.673	862.226	135.305	34.3281	348.539	832.177	133.996	41.7915	317.438	833.206	133.623	52.323	316.916	832.28	133.246	62.4835	314.126	832.445	132.381	72.7655	312.074	831.064	131	82.5799	308.192	831.009	133	92.6033	305.272	832.221	133.563	102.932	303.227	832.255	135	112.81	299.729	831.04
	822.655	142.081	0	310.655	872.686	138.094	11.8013	360.493	872.395	136.379	23.5709	359.623	872.217	134.876	35.3074	358.482	822.333	135.758	40.5066	307.678	823.274	134.791	50.7052	307.117	822.38	134.66	60.5522	304.416	822.518	133.585	70.5112	302.406	821.064	131	79.9917	298.533	821.009	133	89.7004	295.703	822.253	134.359	99.7275	293.788	822.255	135	109.287	290.37	821.043
	812.673	142.684	0	300.673	882.66	137.381	12.1277	370.462	882.366	135.624	24.2231	369.573	882.207	134.448	36.2867	368.425	812.495	137.546	39.2224	297.924	813.343	135.96	49.0874	297.318	812.481	136.074	58.6209	294.707	812.542	134.273	68.2458	292.69	811.064	131	77.4035	288.874	811.009	133	86.7976	286.133	812.272	134.983	96.5193	284.337	812.255	135	105.765	281.011	811.047
	802.731	143.759	0	290.731	892.635	136.669	12.454	380.431	892.337	134.868	24.8753	379.523	892.198	134.02	37.2659	378.367	802.656	139.335	37.9382	288.169	803.6	138.212	47.5003	287.705	802.581	137.488	56.6896	284.998	802.565	134.961	65.9805	282.975	801.097	131.805	74.8237	279.246	801.009	133	83.8947	276.564	802.292	135.607	93.3112	274.886	802.255	135.054	102.243	271.652	801.054
	792.789	144.834	0	280.789	902.609	135.957	12.7804	390.4	902.309	134.113	25.5274	389.473	902.189	133.592	38.2452	388.31	792.74	140.626	36.6439	278.338	793.866	140.502	45.9146	278.101	792.656	138.705	54.7532	275.263	792.618	135.988	63.7217	273.287	791.188	133.156	72.2593	269.675	791.137	134.599	81.0293	267.118	792.312	136.246	90.1034	265.436	792.26	135.367	98.7217	262.297	791.09
	782.847	145.908	0	270.847	912.584	135.244	13.1067	400.37	912.28	133.357	26.1796	399.423	912.18	133.164	39.2245	398.253	782.876	142.276	35.3565	268.559	784.131	142.793	44.329	268.497	782.717	139.809	52.8142	265.515	782.676	137.065	61.4642	263.605	781.356	134.981	69.7145	260.178	781.266	136.2	78.1639	257.672	782.334	136.911	86.8961	255.988	782.265	135.679	95.201	252.943	781.126
	772.867	146.537	0	260.867	922.572	134.747	13.4335	410.352	922.274	133	26.8332	409.396	922.179	133	40.2045	408.203	773.087	144.315	34.0787	258.853	774.549	145.653	42.7681	259.043	773.122	142.626	50.9423	256.104	772.87	139.026	59.2375	254.056	771.7	137.581	67.2153	250.851	771.395	137.801	75.2984	248.226	772.356	137.576	83.6888	246.539	772.27	135.992	91.6802	243.588	771.162
	762.936	147.714	0	250.936	932.564	134.363	13.7605	420.339	932.274	133	27.4872	419.374	932.179	133	41.1847	418.155	763.311	146.422	32.8027	249.161	765.175	149.135	41.2411	249.794	763.635	145.788	49.0915	246.8	763.676	142.958	57.1497	245.102	762.044	140.18	64.7161	241.524	761.64	139.999	72.4666	238.89	762.424	138.74	80.4963	237.134	762.497	138.112	88.2378	234.442	761.198
	753.486	150.985	0	241.486	942.557	133.979	14.0874	430.326	942.274	133	28.1413	429.353	942.179	133	42.1649	428.107	753.61	148.847	31.5364	239.543	755.801	152.617	39.714	240.544	754.148	148.951	47.2407	237.495	755.423	148.605	55.2756	237.064	752.646	143.599	62.2839	232.447	752.43	143.895	69.7931	230.077	752.632	140.766	77.3485	227.861	752.736	140.281	84.7991	225.306	751.289
	744.037	154.256	0	232.037	952.549	133.594	14.4144	440.314	952.274	133	28.7953	439.331	952.179	133	43.145	438.059	743.939	151.393	30.2741	229.955	746.427	156.099	38.187	231.295	744.821	152.557	45.4211	228.347	747.042	154.06	53.3725	228.902	743.391	147.386	59.8884	223.507	743.22	147.791	67.1197	221.264	742.839	142.792	74.2008	218.588	743.057	142.795	81.3898	216.247	741.469
	734.661	157.736	0	222.661	962.542	133.21	14.7413	450.301	962.274	133	29.4493	449.31	962.179	133	44.1252	448.011	734.562	154.866	29.0501	220.658	737.682	160.949	36.7625	222.667	735.581	156.38	43.6184	219.285	738.249	158.823	51.3758	220.339	734.389	151.741	57.5586	214.811	734.476	152.643	64.5814	212.896	733.591	146.597	71.2282	209.831	733.801	146.581	78.1295	207.585	731.649
	725.377	161.449	0	213.377	972.54	133	15.0684	460.293	972.274	133	30.1034	459.289	972.179	133	45.1054	457.963	725.184	158.339	27.8261	211.36	729.202	166.249	35.3812	214.301	726.341	160.204	41.8158	210.222	729.456	163.586	49.3792	211.776	726.069	157.288	55.4051	206.774	726.476	158.643	62.2591	205.241	725.637	152.657	68.6714	202.299	724.546	150.368	74.8693	198.923	722.883
	716.855	166.682	0	204.855	982.54	133	15.3956	470.288	982.274	133	30.7574	469.267	982.179	133	46.0856	467.915	716.142	162.61	26.6459	202.396	720.926	171.863	34.0331	206.136	718.389	166.268	40.2645	202.423	720.853	168.683	47.4255	203.397	718.106	163.338	53.3442	199.083	718.523	164.705	59.9503	197.63	717.683	158.718	66.1145	194.767	717.229	157.184	72.2918	192.075	714.428
	710.639	174.515	0	198.639	992.54	133	15.7228	480.283	992.274	133	31.4114	479.246	992.179	133	47.0657	477.866	708.585	169.16	25.6595	194.903	712.686	177.528	32.6908	198.005	711.929	173.902	39.0043	196.088	712.457	174.116	45.5191	195.221	711.672	170.992	51.6789	192.868	710.924	171.206	57.7446	190.358	711.231	166.358	64.0407	188.658	710.405	164.494	69.8883	185.689	706.925
	704.904	182.708	0	192.904	1002.54	133	16.05	490.277	1002.27	133	32.0655	489.224	1002.18	133	48.0459	487.818	701.54	176.256	24.7399	187.918	705.292	184.261	31.4864	190.71	705.47	181.535	37.7441	189.753	705.45	181.25	43.9279	188.396	706.082	179.285	50.2322	187.469	704.07	178.488	55.7551	183.8	706.223	175.014	62.431	183.916	703.725	171.935	67.535	179.436	700.168
	699.963	191.401	0	187.963	1012.54	133	16.3772	500.272	1012.27	133	32.7195	499.203	1012.18	133	49.0261	497.77	696.107	184.652	24.0309	182.532	697.981	191.084	30.2955	183.497			-99.8862	-502.162	700.305	189.825	42.7596	183.386	700.27	187.422	48.7279	181.855	697.217	185.77	53.7656	177.241	701.673	183.919	60.9685	179.607	699.353	180.929	65.9951	175.345	694.887
			0	-512	1022.54	133	16.7044	510.267	1022.27	133	33.3735	509.181	1022.18	133	50.0062	507.722			-66.8294	-507.62			-83.4025	-505.161			-99.8862	-502.162			-116.263	-498.625			-132.515	-494.554			-148.626	-489.953			-164.577	-484.828	696.677	190.564	65.0523	172.84	691.477
			0	-512			-16.7522	-511.726			-33.4864	-510.904			-50.1848	-509.535			-66.8294	-507.62			-83.4025	-505.161			-99.8862	-502.162			-116.263	-498.625			-132.515	-494.554			-148.626	-489.953			-164.577	-484.828			-180.352	-479.184
			0	-512			-16.7522	-511.726			-33.4864	-510.904			-50.1848	-509.535			-66.8294	-507.62			-83.4025	-505.161			-99.8862	-502.162			-116.263	-498.625			-132.515	-494.554			-148.626	-489.953			-164.577	-484.828			-180.352	-479.184
																			-66.8294	-507.62			-83.4025	-505.161			-99.8862	-502.162							-132.515	-494.554			-148.626	-489.953			-164.577	-484.828			-180.352	-479.184
[truncated: 335 more columns]

## Sheet: Animal 2 coordinates (um)
Animal 2 ILM & outer border of RNFL coordinates
	ILM coordinates curation									final ILM coordinates						outer border of RNFL coordinates curation									final RNFL coordinates
	X [pixel]	Y [pixel]	Z [pixel]	X [μm]	Y [μm]	Z [μm]	Z zero-correction [μm]	Z cutoff correction [μm]		X [μm]	Y [μm]	Z [μm]				X [pixel]	Y [pixel]	Z [pixel]	X [μm]	Y [μm]	Z [μm]	Z zero-correction [μm]	Z cutoff correction [μm]		X [μm]	Y [μm]	Z [μm]
	0	-512	122	0	-2900	-442.742	641.548	246.548		0	-2900	246.548				0	-512	142	0	-2900	-515.322	568.968	173.968		0	-2900	173.968
	0	-502.004	121.722	0	-2843.38	-441.734	642.556	247.556		0	-2843.38	247.556				0	-502.004	142.286	0	-2843.38	-516.359	567.931	172.931		0	-2843.38	172.931
	0	-492.008	121.445	0	-2786.76	-440.726	643.564	248.564		0	-2786.76	248.564				0	-492.008	142.571	0	-2786.77	-517.395	566.895	171.895		0	-2786.77	171.895
	0	-482.012	121.167	0	-2730.14	-439.719	644.571	249.571		0	-2730.14	249.571				0	-482.012	142.857	0	-2730.15	-518.432	565.858	170.858		0	-2730.15	170.858
	0	-472.036	120.464	0	-2673.64	-437.169	647.121	252.121		0	-2673.64	252.121				0	-472.013	143	0	-2673.51	-518.951	565.339	170.339		0	-2673.51	170.339
	0	-462.126	119.125	0	-2617.51	-432.309	651.981	256.981		0	-2617.51	256.981				0	-462.013	143	0	-2616.87	-518.951	565.339	170.339		0	-2616.87	170.339
	0	-452.216	117.786	0	-2561.38	-427.449	656.841	261.841		0	-2561.38	261.841				0	-452.013	143	0	-2560.23	-518.951	565.339	170.339		0	-2560.23	170.339
	0	-442.307	116.447	0	-2505.25	-422.589	661.701	266.701		0	-2505.25	266.701				0	-442.013	143	0	-2503.59	-518.951	565.339	170.339		0	-2503.59	170.339
	0	-432.368	115.337	0	-2448.96	-418.561	665.729	270.729		0	-2448.96	270.729				0	-432.013	143	0	-2446.95	-518.951	565.339	170.339		0	-2446.95	170.339
	0	-422.418	114.342	0	-2392.6	-414.95	669.34	274.34		0	-2392.6	274.34				0	-422.013	143	0	-2390.31	-518.951	565.339	170.339		0	-2390.31	170.339
	0	-412.468	113.347	0	-2336.24	-411.339	672.951	277.951		0	-2336.24	277.951				0	-412.013	143	0	-2333.67	-518.951	565.339	170.339		0	-2333.67	170.339
	0	-402.517	112.352	0	-2279.88	-407.728	676.562	281.562		0	-2279.88	281.562				0	-402.018	142.679	0	-2277.06	-517.787	566.503	171.503		0	-2277.06	171.503
	0	-392.582	111.214	0	-2223.61	-403.599	680.691	285.691		0	-2223.61	285.691				0	-392.025	142.322	0	-2220.45	-516.492	567.798	172.798		0	-2220.45	172.798
	0	-382.656	109.999	0	-2167.39	-399.189	685.101	290.101		0	-2167.39	290.101				0	-382.03	142	0	-2163.84	-515.322	568.968	173.968		0	-2163.84	173.968
	0	-372.73	108.783	0	-2111.17	-394.778	689.512	294.512		0	-2111.17	294.512				0	-372.03	142	0	-2107.2	-515.322	568.968	173.968		0	-2107.2	173.968
	0	-362.804	107.568	0	-2054.95	-390.367	693.923	298.923		0	-2054.95	298.923				0	-362.035	142.317	0	-2050.59	-516.471	567.819	172.819		0	-2050.59	172.819
	0	-352.879	106.353	0	-1998.73	-385.956	698.334	303.334		0	-1998.73	303.334				0	-352.045	142.771	0	-1994.01	-518.119	566.171	171.171		0	-1994.01	171.171
	0	-342.923	105.41	0	-1942.34	-382.537	701.753	306.753		0	-1942.34	306.753				0	-342.11	143.906	0	-1937.73	-522.238	562.052	167.052		0	-1937.73	167.052
	0	-332.958	104.58	0	-1885.89	-379.523	704.767	309.767		0	-1885.89	309.767				0	-332.277	145.726	0	-1882.04	-528.846	555.444	160.444		0	-1882.04	160.444
	0	-322.992	103.749	0	-1829.45	-376.51	707.78	312.78		0	-1829.45	312.78				0	-322.444	147.547	0	-1826.34	-535.454	548.836	153.836		0	-1826.34	153.836
	0	-313.033	102.844	0	-1773.04	-373.224	711.066	316.066		0	-1773.04	316.066				0	-312.517	148.748	0	-1770.11	-539.812	544.478	149.478		0	-1770.11	149.478
	0	-303.161	101.252	0	-1717.12	-367.446	716.844	321.844		0	-1717.12	321.844				0	-302.566	149.743	0	-1713.75	-543.423	540.867	145.867		0	-1713.75	145.867
	0	-293.288	99.6594	0	-1661.2	-361.667	722.623	327.623		0	-1661.2	327.623				0	-292.616	150.738	0	-1657.39	-547.034	537.256	142.256		0	-1657.39	142.256
	0	-283.416	98.0671	0	-1605.29	-355.888	728.402	333.402		0	-1605.29	333.402				0	-282.718	152.165	0	-1601.33	-552.212	532.078	137.078		0	-1601.33	137.078
	0	-273.442	97.3483	0	-1548.79	-353.28	731.01	336.01		0	-1548.79	336.01				0	-272.844	153.745	0	-1545.4	-557.945	526.345	131.345		0	-1545.4	131.345
	0	-263.465	96.6681	0	-1492.28	-350.811	733.479	338.479		0	-1492.28	338.479				0	-262.906	154.86	0	-1489.12	-561.993	522.297	127.297		0	-1489.12	127.297
	0	-253.488	95.9878	0	-1435.77	-348.343	735.947	340.947		0	-1435.77	340.947				0	-252.928	154.195	0	-1432.6	-559.579	524.711	129.711		0	-1432.6	129.711
	0	-243.511	95.3076	0	-1379.26	-345.874	738.416	343.416		0	-1379.26	343.416				0	-242.934	154.543	0	-1376	-560.843	523.447	128.447		0	-1376	128.447
	0	-233.534	94.6356	0	-1322.75	-343.435	740.855	345.855		0	-1322.75	345.855				0	-233.183	156.762	0	-1320.77	-568.892	515.398	120.398		0	-1320.77	120.398
	0	-223.556	93.9704	0	-1266.24	-341.021	743.269	348.269		0	-1266.24	348.269				0	-224.104	160.952	0	-1269.34	-584.1	500.19	105.19		0	-1269.34	105.19
	0	-213.578	93.3052	0	-1209.72	-338.607	745.683	350.683		0	-1209.72	350.683				0	-215.683	166.346	0	-1221.64	-603.676	480.614	85.6143		0	-1221.64	85.6143
	0	-203.58	93.4713	0	-1153.09	-339.21	745.08	350.08		0	-1153.09	350.08				0	-207.161	171.577	0	-1173.37	-622.659	461.631	66.6308		0	-1173.37	66.6308
	0	-193.617	94.3376	0	-1096.66	-342.354	741.936	346.936		0	-1096.66	346.936				0	-198.437	176.465	0	-1123.96	-640.396	443.894	48.8939		0	-1123.96	48.8939
	0	-183.697	95.6007	0	-1040.47	-346.938	737.352	342.352		0	-1040.47	342.352				0	-189.754	181.426	0	-1074.78	-658.401	425.889	30.8889		0	-1074.78	30.8889
	0	-174.021	98.1249	0	-985.667	-356.098	728.192	333.192		0	-985.667	333.192				0	-182.795	188.607	0	-1035.36	-684.461	399.829	4.82918		0	-1035.36	4.82918
	0	-164.345	100.649	0	-930.86	-365.259	719.031	324.031		0	-930.86	324.031				0	510	130	0	2888.67	-471.774	612.516	217.516		0	2888.67	217.516
	0	-154.904	103.944	0	-877.383	-377.217	707.073	312.073		0	-877.383	312.073				0	500.061	131.104	0	2832.38	-475.781	608.509	213.509		0	2832.38	213.509
	0	-145.506	107.362	0	-824.153	-389.618	694.672	299.672		0	-824.153	299.672				0	490.122	132.209	0	2776.08	-479.789	604.501	209.501		0	2776.08	209.501
	0	-136.529	111.768	0	-773.307	-405.609	678.681	283.681		0	-773.307	283.681				0	480.183	133.313	0	2719.79	-483.797	600.493	205.493		0	2719.79	205.493
	0	-128.026	117.031	0	-725.147	-424.711	659.579	264.579		0	-725.147	264.579				0	470.217	134.126	0	2663.34	-486.748	597.542	202.542		0	2663.34	202.542
	0	-119.527	122.301	0	-677.008	-443.834	640.456	245.456		0	-677.008	245.456				0	460.222	134.459	0	2606.73	-487.957	596.333	201.333		0	2606.73	201.333
	0	-111.09	127.67	0	-629.223	-463.317	620.973	225.973		0	-629.223	225.973				0	450.228	134.792	0	2550.12	-489.166	595.124	200.124		0	2550.12	200.124
	0	-101.727	131.182	0	-576.19	-476.063	608.227	213.227		0	-576.19	213.227				0	440.233	135.126	0	2493.51	-490.375	593.915	198.915		0	2493.51	198.915
	0	-92.4991	135.034	0	-523.921	-490.042	594.248	199.248		0	-523.921	199.248				0	430.239	135.459	0	2436.9	-491.584	592.706	197.706		0	2436.9	197.706
	0	-83.5347	139.465	0	-473.146	-506.124	578.166	183.166		0	-473.146	183.166				0	420.244	135.792	0	2380.29	-492.793	591.497	196.497		0	2380.29	196.497
	0	-76.4636	146.536	0	-433.095	-531.785	552.505	157.505		0	-433.095	157.505				0	410.26	136.348	0	2323.74	-494.811	589.479	194.479		0	2323.74	194.479
	0	-72.4367	155.69	0	-410.286	-565.003	519.287	124.287		0	-410.286	124.287				0	400.303	137.274	0	2267.34	-498.172	586.118	191.118		0	2267.34	191.118
	0	-71	165.586	0	-402.148	-600.917	483.373	88.3734		0	-402.148	88.3734				0	390.346	138.2	0	2210.94	-501.533	582.757	187.757		0	2210.94	187.757
	0	-71	175.586	0	-402.148	-637.207	447.083	52.0831		0	-402.148	52.0831				0	380.389	139.127	0	2154.55	-504.895	579.395	184.395		0	2154.55	184.395
	0	-68.6365	185.303	0	-388.761	-672.469	411.821	16.8209		0	-388.761	16.8209				0	370.435	140.089	0	2098.17	-508.388	575.902	180.902		0	2098.17	180.902
	0	-65.1252	194.666	0	-368.873	-706.449	377.841	-17.1588		0	-368.873	-17.1588				0	360.558	141.649	0	2042.22	-514.048	570.242	175.242		0	2042.22	175.242
	0	-61.3705	203.934	0	-347.606	-740.084	344.206	-50.7937		0	-347.606	-50.7937				0	350.645	142.97	0	1986.08	-518.842	565.448	170.448		0	1986.08	170.448
	0	-57.6067	213.199	0	-326.288	-773.706	310.584	-84.4156		0	-326.288	-84.4156				0	340.648	142.748	0	1929.45	-518.036	566.254	171.254		0	1929.45	171.254
	0	-53.8429	222.464	0	-304.97	-807.327	276.963	-118.037		0	-304.97	-118.037				0	330.65	142.526	0	1872.82	-517.23	567.06	172.06		0	1872.82	172.06
	0	-49.9648	231.681	0	-283.004	-840.777	243.513	-151.487		0	-283.004	-151.487				0	320.653	142.303	0	1816.2	-516.423	567.867	172.867		0	1816.2	172.867
	0	-45.9775	240.852	0	-260.419	-874.058	210.232	-184.768		0	-260.419	-184.768				0	310.655	142.081	0	1759.57	-515.617	568.673	173.673		0	1759.57	173.673
	0	-41.9873	250.021	0	-237.819	-907.334	176.956	-218.044		0	-237.819	-218.044				0	300.673	142.684	0	1703.03	-517.805	566.485	171.485		0	1703.03	171.485
	0	-36.8423	258.596	0	-208.677	-938.453	145.837	-249.163		0	-208.677	-249.163				0	290.731	143.759	0	1646.72	-521.705	562.585	167.585		0	1646.72	167.585
	0	-31.4077	266.99	0	-177.895	-968.916	115.374	-279.626		0	-177.895	-279.626				0	280.789	144.834	0	1590.41	-525.605	558.685	163.685		0	1590.41	163.685
	0	-25.1607	274.799	0	-142.512	-997.254	87.0358	-307.964		0	-142.512	-307.964				0	270.847	145.908	0	1534.09	-529.506	554.784	159.784		0	1534.09	159.784
	0	-18.1098	281.89	0	-102.575	-1022.99	61.302	-333.698		0	-102.575	-333.698				0	260.867	146.537	0	1477.57	-531.788	552.502	157.502		0	1477.57	157.502
	0	-10.0598	287.823	0	-56.9793	-1044.52	39.7717	-355.228		0	-56.9793	-355.228				0	250.936	147.714	0	1421.32	-536.06	548.23	153.23		0	1421.32	153.23
	0	-1.3774	292.784	0	-7.80168	-1062.52	21.7666	-373.233		0	-7.80168	-373.233				0	241.486	150.985	0	1367.79	-547.931	536.359	141.359		0	1367.79	141.359
	0	8.6203	293	0	48.8259	-1063.31	20.9842	-374.016		0	48.8259	-374.016				0	232.037	154.256	0	1314.27	-559.801	524.489	129.489		0	1314.27	129.489
	0	18.6203	293	0	105.467	-1063.31	20.9842	-374.016		0	105.467	-374.016				0	222.661	157.736	0	1261.17	-572.427	511.863	116.863		0	1261.17	116.863
	0	28.0117	289.565	0	158.66	-1050.84	33.451	-361.549		0	158.66	-361.549				0	213.377	161.449	0	1208.58	-585.905	498.385	103.385		0	1208.58	103.385
	0	36.5991	284.441	0	207.3	-1032.24	52.0465	-342.953		0	207.3	-342.953				0	204.855	166.682	0	1160.31	-604.893	479.397	84.3971		0	1160.31	84.3971
	0	43.0255	276.779	0	243.699	-1004.44	79.8514	-315.149		0	243.699	-315.149				0	198.639	174.515	0	1125.1	-633.322	450.968	55.9684		0	1125.1	55.9684
	0	48.4579	268.383	0	274.469	-973.97	110.32	-284.68		0	274.469	-284.68				0	192.904	182.708	0	1092.62	-663.052	421.238	26.2379		0	1092.62	26.2379
	0	53.462	259.725	0	302.812	-942.551	141.739	-253.261		0	302.812	-253.261				0	187.963	191.401	0	1064.63	-694.601	389.689	-5.31142		0	1064.63	-5.31142
	0	58.2927	250.969	0	330.173	-910.775	173.515	-221.485		0	330.173	-221.485				-16.7195	-510.726	142	-94.7	-2892.79	-515.322	568.968	173.968		-94.7	-2892.79	173.968
	0	63.1235	242.214	0	357.535	-879	205.29	-189.71		0	357.535	-189.71				-16.3923	-500.734	142.227	-92.8473	-2836.19	-516.147	568.143	173.143		-92.8473	-2836.19	173.143
	0	67.6555	233.299	0	383.205	-846.651	237.639	-157.361		0	383.205	-157.361				-16.0652	-490.742	142.454	-90.9945	-2779.6	-516.971	567.319	172.319		-90.9945	-2779.6	172.319
	0	71.7391	224.171	0	406.335	-813.525	270.765	-124.235		0	406.335	-124.235				-15.7381	-480.75	142.682	-89.1418	-2723	-517.796	566.494	171.494		-89.1418	-2723	171.494
	0	75.8228	215.043	0	429.465	-780.398	303.892	-91.1082		0	429.465	-91.1082				-15.411	-470.758	142.909	-87.289	-2666.4	-518.621	565.669	170.669		-87.289	-2666.4	170.669
	0	79.9064	205.915	0	452.595	-747.272	337.018	-57.9817		0	452.595	-57.9817				-15.0838	-460.764	143	-85.4359	-2609.8	-518.951	565.339	170.339		-85.4359	-2609.8	170.339
	0	83.9847	196.784	0	475.695	-714.136	370.154	-24.8465		0	475.695	-24.8465				-14.7567	-450.769	143	-83.5826	-2553.19	-518.951	565.339	170.339		-83.5826	-2553.19	170.339
	0	88.0461	187.646	0	498.699	-680.974	403.316	8.31595		0	498.699	8.31595				-14.4295	-440.775	143	-81.7294	-2496.57	-518.951	565.339	170.339		-81.7294	-2496.57	170.339
	0	92.1075	178.508	0	521.703	-647.812	436.478	41.4784		0	521.703	41.4784				-14.1023	-430.78	143	-79.8762	-2439.96	-518.951	565.339	170.339		-79.8762	-2439.96	170.339
	0	97.1357	169.864	0	550.183	-616.443	467.847	72.8474		0	550.183	72.8474				-13.7751	-420.785	143	-78.0229	-2383.35	-518.951	565.339	170.339		-78.0229	-2383.35	170.339
	0	100.755	160.542	0	570.681	-582.612	501.678	106.678		0	570.681	106.678				-13.4479	-410.791	143.111	-76.1698	-2326.75	-519.354	564.936	169.936		-76.1698	-2326.75	169.936
	0	103.313	150.875	0	585.171	-547.529	536.761	141.761		0	585.171	141.761				-13.1208	-400.799	143.333	-74.3171	-2270.15	-520.16	564.13	169.13		-74.3171	-2270.15	169.13
	0	111.917	145.778	0	633.902	-529.033	555.257	160.257		0	633.902	160.257				-12.7937	-390.807	143.555	-72.4643	-2213.55	-520.966	563.324	168.324		-72.4643	-2213.55	168.324
	0	117.917	137.778	0	667.886	-500	584.29	189.29		0	667.886	189.29				-12.4666	-380.815	143.777	-70.6115	-2156.96	-521.772	562.518	167.518		-70.6115	-2156.96	167.518
	0	124.078	129.902	0	702.788	-471.418	612.872	217.872		0	702.788	217.872				-12.1395	-370.823	144	-68.7587	-2100.36	-522.579	561.711	166.711		-68.7587	-2100.36	166.711
	0	131.794	123.541	0	746.491	-448.333	635.957	240.957		0	746.491	240.957				-11.8144	-360.893	145.138	-66.9176	-2044.12	-526.709	557.581	162.581		-66.9176	-2044.12	162.581
	0	141.134	119.967	0	799.39	-435.362	648.928	253.928		0	799.39	253.928				-11.4894	-350.963	146.278	-65.0764	-1987.88	-530.846	553.444	158.444		-65.0764	-1987.88	158.444
	0	150.835	117.541	0	854.339	-426.561	657.729	262.729		0	854.339	262.729				-11.1643	-341.034	147.418	-63.2353	-1931.64	-534.984	549.306	154.306		-63.2353	-1931.64	154.306
	0	160.668	115.722	0	910.035	-419.959	664.331	269.331		0	910.035	269.331				-10.8392	-331.104	148.558	-61.3941	-1875.4	-539.121	545.169	150.169		-61.3941	-1875.4	150.169
	0	170.532	114.078	0	965.904	-413.992	670.298	275.298		0	965.904	275.298				-10.5142	-321.175	149.698	-59.553	-1819.15	-543.258	541.032	146.032		-59.553	-1819.15	146.032
	0	179.35	109.361	0	1015.85	-396.875	687.415	292.415		0	1015.85	292.415				-10.1891	-311.245	150.838	-57.7118	-1762.91	-547.395	536.895	141.895		-57.7118	-1762.91	141.895
	0	189.003	106.749	0	1070.52	-387.396	696.894	301.894		0	1070.52	301.894				-9.86197	-301.252	151	-55.8588	-1706.31	-547.984	536.306	141.306		-55.8588	-1706.31	141.306
	0	198.789	104.694	0	1125.96	-379.939	704.351	309.351		0	1125.96	309.351				-9.53478	-291.257	151	-54.0056	-1649.7	-547.984	536.306	141.306		-54.0056	-1649.7	141.306
	0	208.609	102.806	0	1181.58	-373.086	711.204	316.204		0	1181.58	316.204				-9.20759	-281.263	151	-52.1524	-1593.09	-547.984	536.306	141.306		-52.1524	-1593.09	141.306
	0	218.438	100.965	0	1237.25	-366.406	717.884	322.884		0	1237.25	322.884				-8.88175	-271.309	151.905	-50.3068	-1536.71	-551.27	533.02	138.02		-50.3068	-1536.71	138.02
	0	228.408	100.178	0	1293.71	-363.55	720.74	325.74		0	1293.71	325.74				-8.55688	-261.386	153.097	-48.4667	-1480.51	-555.593	528.697	133.697		-48.4667	-1480.51	133.697
	0	238.376	99.3913	0	1350.18	-360.694	723.596	328.596		0	1350.18	328.596				-8.23336	-251.503	154.59	-46.6343	-1424.53	-561.014	523.276	128.276		-46.6343	-1424.53	128.276
	0	248.346	98.6043	0	1406.64	-357.838	726.452	331.452		0	1406.64	331.452				-7.91594	-241.807	157.016	-44.8364	-1369.61	-569.815	514.475	119.475		-44.8364	-1369.61	119.475
	0	258.321	97.9107	0	1463.15	-355.321	728.969	333.969		0	1463.15	333.969				-7.59852	-232.111	159.441	-43.0385	-1314.69	-578.617	505.673	110.673		-43.0385	-1314.69	110.673
	0	268.314	97.5264	0	1519.75	-353.926	730.364	335.364		0	1519.75	335.364				-7.29274	-222.77	163	-41.3066	-1261.78	-591.53	492.76	97.7599		-41.3066	-1261.78	97.7599
	0	278.307	97.1421	0	1576.35	-352.532	731.758	336.758		0	1576.35	336.758				-7.01752	-214.363	168.407	-39.7477	-1214.17	-611.154	473.136	78.1356		-39.7477	-1214.17	78.1356
	0	288.306	97	0	1632.98	-352.016	732.274	337.274		0	1632.98	337.274				-6.72628	-205.467	172.965	-38.0981	-1163.78	-627.694	456.596	61.5963		-38.0981	-1163.78	61.5963
	0	298.306	97	0	1689.62	-352.016	732.274	337.274		0	1689.62	337.274				-6.43854	-196.677	177.725	-36.4683	-1113.99	-644.969	439.321	44.3214		-36.4683	-1113.99	44.3214
	0	308.306	97	0	1746.26	-352.016	732.274	337.274		0	1746.26	337.274				-6.1899	-189.082	184.225	-35.06	-1070.97	-668.558	415.732	20.7319		-35.06	-1070.97	20.7319
	0	318.299	97.3659	0	1802.86	-353.344	730.946	335.946		0	1802.86	335.946				-5.97047	-182.379	191.643	-33.8171	-1033.01	-695.477	388.813	-6.18674		-33.8171	-1033.01	-6.18674
	0	328.263	98.2139	0	1859.3	-356.421	727.869	332.869		0	1859.3	332.869				6.05303	184.901	191	34.2847	1047.29	-693.145	391.145	-3.85473		34.2847	1047.29	-3.85473
	0	338.227	99.0619	0	1915.74	-359.499	724.791	329.791		0	1915.74	329.791				6.05303	184.901	181	34.2847	1047.29	-656.854	427.436	32.4356		34.2847	1047.29	32.4356
	0	348.191	99.9099	0	1972.18	-362.576	721.714	326.714		0	1972.18	326.714				6.11235	186.713	171.166	34.6207	1057.55	-621.165	463.125	68.1245		34.6207	1057.55	68.1245
	0	358.155	100.758	0	2028.61	-365.653	718.637	323.637		0	2028.61	323.637				6.31957	193.043	163.427	35.7944	1093.41	-593.081	491.209	96.2089		35.7944	1093.41	96.2089
	0	368.113	101.671	0	2085.02	-368.967	715.323	320.323		0	2085.02	320.323				6.62111	202.254	159.546	37.5024	1145.58	-578.996	505.294	110.294		37.5024	1145.58	110.294
	0	378.069	102.61	0	2141.41	-372.376	711.914	316.914		0	2141.41	316.914				6.94241	212.069	157.657	39.3223	1201.17	-572.143	512.147	117.147		39.3223	1201.17	117.147
	0	388.025	103.549	0	2197.8	-375.784	708.506	313.506		0	2197.8	313.506				7.26371	221.884	155.769	41.1421	1256.76	-565.29	519	124		41.1421	1256.76	124
	0	397.98	104.489	0	2254.19	-379.193	705.097	310.097		0	2254.19	310.097				7.58379	231.661	153.694	42.955	1312.14	-557.759	526.531	131.531		42.955	1312.14	131.531
	0	407.936	105.428	0	2310.58	-382.601	701.689	306.689		0	2310.58	306.689				7.90294	241.41	151.491	44.7628	1367.36	-549.766	534.524	139.524		44.7628	1367.36	139.524
	0	417.891	106.377	0	2366.96	-386.044	698.246	303.246		0	2366.96	303.246				8.2221	251.159	149.288	46.5705	1422.58	-541.772	542.518	147.518		46.5705	1422.58	147.518
	0	427.845	107.34	0	2423.34	-389.539	694.751	299.751		0	2423.34	299.751				8.54442	261.005	147.569	48.3961	1478.35	-535.534	548.756	153.756		48.3961	1478.35	153.756
	0	437.798	108.303	0	2479.72	-393.035	691.255	296.255		0	2479.72	296.255				8.86986	270.946	146.536	50.2394	1534.66	-531.784	552.506	157.506		50.2394	1534.66	157.506
	0	447.768	109.084	0	2536.18	-395.869	688.421	293.421		0	2536.18	293.421				9.19529	280.887	145.503	52.0827	1590.96	-528.033	556.257	161.257		52.0827	1590.96	161.257
	0	457.763	109.387	0	2592.8	-396.968	687.322	292.322		0	2592.8	292.322				9.52073	290.828	144.469	53.926	1647.27	-524.283	560.007	165.007		53.926	1647.27	165.007
	0	467.758	109.69	0	2649.41	-398.067	686.223	291.223		0	2649.41	291.223				9.84617	300.769	143.436	55.7693	1703.58	-520.533	563.757	168.757		55.7693	1703.58	168.757
	0	477.754	109.993	0	2706.03	-399.166	685.124	290.124		0	2706.03	290.124				10.1716	310.711	142.402	57.6126	1759.88	-516.783	567.507	172.507		57.6126	1759.88	172.507
	0	487.714	110.883	0	2762.44	-402.398	681.892	286.892		0	2762.44	286.892				10.4971	320.652	141.369	59.456	1816.19	-513.032	571.258	176.258		59.456	1816.19	176.258
	0	497.673	111.788	0	2818.85	-405.684	678.606	283.606		0	2818.85	283.606				10.8225	330.593	140.336	61.2993	1872.5	-509.282	575.008	180.008		61.2993	1872.5	180.008
	0	507.632	112.694	0	2875.26	-408.969	675.321	280.321		0	2875.26	280.321				11.1486	340.554	139.519	63.1463	1928.92	-506.318	577.972	182.972		63.1463	1928.92	182.972
	-16.7195	-510.726	121	-94.7	-2892.79	-439.113	645.177	250.177		-94.7	-2892.79	250.177				11.4749	350.523	138.806	64.9948	1985.39	-503.733	580.557	185.557		64.9948	1985.39	185.557
	-16.3936	-500.773	120.095	-92.8544	-2836.41	-435.827	648.463	253.463		-92.8544	-2836.41	253.463				11.8013	360.493	138.094	66.8433	2041.85	-501.147	583.143	188.143		66.8433	2041.85	188.143
	-16.0678	-490.819	119.189	-91.0088	-2780.03	-432.542	651.748	256.748		-91.0088	-2780.03	256.748				12.1277	370.462	137.381	68.6919	2098.32	-498.561	585.729	190.729		68.6919	2098.32	190.729
	-15.7419	-480.866	118.284	-89.1632	-2723.65	-429.256	655.034	260.034		-89.1632	-2723.65	260.034				12.454	380.431	136.669	70.5404	2154.79	-495.976	588.314	193.314		70.5404	2154.79	193.314
	-15.4161	-470.912	117.379	-87.3175	-2667.28	-425.97	658.32	263.32		-87.3175	-2667.28	263.32				12.7804	390.4	135.957	72.3889	2211.25	-493.39	590.9	195.9		72.3889	2211.25	195.9
	-15.0905	-460.968	116.377	-85.4736	-2610.95	-422.336	661.954	266.954		-85.4736	-2610.95	266.954				13.1067	400.37	135.244	74.2374	2267.72	-490.805	593.485	198.485		74.2374	2267.72	198.485
	-14.7652	-451.03	115.306	-83.631	-2554.66	-418.45	665.84	270.84		-83.631	-2554.66	270.84				13.4335	410.352	134.747	76.0884	2324.26	-489.002	595.288	200.288		76.0884	2324.26	200.288
	-14.4399	-441.093	114.236	-81.7885	-2498.38	-414.564	669.726	274.726		-81.7885	-2498.38	274.726				13.7605	420.339	134.363	77.9402	2380.83	-487.607	596.683	201.683		77.9402	2380.83	201.683
	-14.1146	-431.156	113.165	-79.9459	-2442.09	-410.678	673.612	278.612		-79.9459	-2442.09	278.612				14.0874	430.326	133.979	79.7921	2437.4	-486.212	598.078	203.078		79.7921	2437.4	203.078
	-13.7893	-421.219	112.094	-78.1033	-2385.81	-406.792	677.498	282.498		-78.1033	-2385.81	282.498				14.4144	440.314	133.594	81.6439	2493.96	-484.818	599.472	204.472		81.6439	2493.96	204.472
	-13.464	-411.282	111.023	-76.2608	-2329.53	-402.907	681.383	286.383		-76.2608	-2329.53	286.383				14.7413	450.301	133.21	83.4958	2550.53	-483.423	600.867	205.867		83.4958	2550.53	205.867
	-13.1386	-401.344	109.955	-74.4181	-2273.24	-399.031	685.259	290.259		-74.4181	-2273.24	290.259				15.0684	460.293	133	85.3486	2607.13	-482.661	601.629	206.629		85.3486	2607.13	206.629
	-12.8131	-391.4	108.948	-72.5743	-2216.92	-395.375	688.915	293.915		-72.5743	-2216.92	293.915				15.3956	470.288	133	87.2018	2663.74	-482.661	601.629	206.629		87.2018	2663.74	206.629
	-12.4876	-381.457	107.94	-70.7305	-2160.59	-391.719	692.571	297.571		-70.7305	-2160.59	297.571				15.7228	480.283	133	89.0551	2720.35	-482.661	601.629	206.629		89.0551	2720.35	206.629
	-12.1621	-371.513	106.933	-68.8867	-2104.27	-388.062	696.228	301.228		-68.8867	-2104.27	301.228				16.05	490.277	133	90.9083	2776.96	-482.661	601.629	206.629		90.9083	2776.96	206.629
	-11.8365	-361.569	105.925	-67.0429	-2047.95	-384.406	699.884	304.884		-67.0429	-2047.95	304.884				16.3772	500.272	133	92.7615	2833.57	-482.661	601.629	206.629		92.7615	2833.57	206.629
	-11.511	-351.625	104.918	-65.1991	-1991.63	-380.75	703.54	308.54		-65.1991	-1991.63	308.54				16.7044	510.267	133	94.6148	2890.18	-482.661	601.629	206.629		94.6148	2890.18	206.629
	-11.1855	-341.681	103.91	-63.3553	-1935.31	-377.094	707.196	312.196		-63.3553	-1935.31	312.196				-33.421	-509.906	142	-189.299	-2888.14	-515.322	568.968	173.968		-189.299	-2888.14	173.968
	-10.86	-331.738	102.903	-61.5115	-1878.98	-373.437	710.853	315.853		-61.5115	-1878.98	315.853				-32.7671	-499.93	142.227	-185.595	-2831.63	-516.147	568.143	173.143		-185.595	-2831.63	173.143
	-10.5345	-321.794	101.89	-59.6678	-1822.66	-369.762	714.528	319.528		-59.6678	-1822.66	319.528				-32.1133	-489.954	142.454	-181.892	-2775.13	-516.971	567.319	172.319		-181.892	-2775.13	172.319
	-10.2091	-311.856	100.832	-57.825	-1766.37	-365.923	718.367	323.367		-57.825	-1766.37	323.367				-31.4594	-479.978	142.682	-178.188	-2718.62	-517.796	566.494	171.494		-178.188	-2718.62	171.494
	-9.88375	-301.917	99.7744	-55.9822	-1710.08	-362.084	722.206	327.206		-55.9822	-1710.08	327.206				-30.8055	-470.002	142.909	-174.485	-2662.12	-518.621	565.669	170.669		-174.485	-2662.12	170.669
	-9.55839	-291.979	98.7165	-54.1393	-1653.79	-358.245	726.045	331.045		-54.1393	-1653.79	331.045				-30.1515	-460.024	143	-170.78	-2605.6	-518.951	565.339	170.339		-170.78	-2605.6	170.339
	-9.23304	-282.04	97.6586	-52.2965	-1597.49	-354.406	729.884	334.884		-52.2965	-1597.49	334.884				-29.4975	-450.045	143	-167.076	-2549.08	-518.951	565.339	170.339		-167.076	-2549.08	170.339
	-8.90737	-272.092	96.695	-50.4519	-1541.15	-350.909	733.381	338.381		-50.4519	-1541.15	338.381				-28.8435	-440.066	143	-163.371	-2492.56	-518.951	565.339	170.339		-163.371	-2492.56	170.339
	-8.58125	-262.13	95.8868	-48.6047	-1484.72	-347.976	736.314	341.314		-48.6047	-1484.72	341.314				-28.1894	-430.088	143	-159.667	-2436.04	-518.951	565.339	170.339		-159.667	-2436.04	170.339
	-8.25513	-252.168	95.0786	-46.7576	-1428.3	-345.043	739.247	344.247		-46.7576	-1428.3	344.247				-27.5354	-420.109	143	-155.962	-2379.53	-518.951	565.339	170.339		-155.962	-2379.53	170.339
	-7.92901	-242.206	94.2705	-44.9104	-1371.87	-342.11	742.18	347.18		-44.9104	-1371.87	347.18				-26.8814	-410.131	143.111	-152.258	-2323.01	-519.354	564.936	169.936		-152.258	-2323.01	169.936
	-7.60227	-232.225	93.7442	-43.0597	-1315.34	-340.201	744.089	349.089		-43.0597	-1315.34	349.089				-26.2276	-400.155	143.333	-148.555	-2266.5	-520.16	564.13	169.13		-148.555	-2266.5	169.13
	-7.27532	-222.238	93.3599	-41.2079	-1258.77	-338.806	745.484	350.484		-41.2079	-1258.77	350.484				-25.5737	-390.179	143.555	-144.851	-2210	-520.966	563.324	168.324		-144.851	-2210	168.324
	-6.94834	-212.25	93	-39.3558	-1202.2	-337.5	746.79	351.79		-39.3558	-1202.2	351.79				-24.9198	-380.203	143.777	-141.147	-2153.49	-521.772	562.518	167.518		-141.147	-2153.49	167.518
	-6.62115	-202.255	93	-37.5026	-1145.59	-337.5	746.79	351.79		-37.5026	-1145.59	351.79				-24.2659	-370.227	144	-137.444	-2096.99	-522.579	561.711	166.711		-137.444	-2096.99	166.711
	-6.29406	-192.264	93.242	-35.6499	-1088.99	-338.378	745.912	350.912		-35.6499	-1088.99	350.912				-23.6137	-360.276	144.743	-133.75	-2040.63	-525.275	559.015	164.015		-133.75	-2040.63	164.015
	-5.9704	-182.377	94.7075	-33.8167	-1032.99	-343.696	740.594	345.594		-33.8167	-1032.99	345.594				-22.9615	-350.325	145.487	-130.055	-1984.26	-527.976	556.314	161.314		-130.055	-1984.26	161.314
	-5.64674	-172.49	96.173	-31.9835	-976.995	-349.015	735.275	340.275		-31.9835	-976.995	340.275				-22.3093	-340.374	146.231	-126.361	-1927.9	-530.677	553.613	158.613		-126.361	-1927.9	158.613
	-5.33079	-162.839	98.7713	-30.1939	-922.329	-358.444	725.846	330.846		-30.1939	-922.329	330.846				-21.6571	-330.423	146.975	-122.667	-1871.54	-533.377	550.913	155.913		-122.667	-1871.54	155.913
	-5.03073	-153.673	102.759	-28.4944	-870.413	-372.914	711.376	316.376		-28.4944	-870.413	316.376				-21.0049	-320.472	147.719	-118.973	-1815.17	-536.078	548.212	153.212		-118.973	-1815.17	153.212
	-4.73068	-144.507	106.746	-26.7948	-818.498	-387.384	696.906	301.906		-26.7948	-818.498	301.906				-20.3526	-310.521	148.464	-115.279	-1758.81	-538.779	545.511	150.511		-115.279	-1758.81	150.511
	-4.44177	-135.682	111.44	-25.1585	-768.511	-404.418	679.872	284.872		-25.1585	-768.511	284.872				-19.6999	-300.562	149.09	-111.581	-1702.4	-541.052	543.238	148.238		-111.581	-1702.4	148.238
	-4.1665	-127.273	116.845	-23.5993	-720.885	-424.035	660.255	265.255		-23.5993	-720.885	265.255				-19.0462	-290.589	149.412	-107.879	-1645.91	-542.222	542.068	147.068		-107.879	-1645.91	147.068
	-3.89852	-119.087	122.583	-22.0814	-674.519	-444.856	639.434	244.434		-22.0814	-674.519	244.434				-18.3925	-280.615	149.735	-104.176	-1589.42	-543.392	540.898	145.898		-104.176	-1589.42	145.898
	-3.60316	-110.065	126.885	-20.4085	-623.415	-460.469	623.821	228.821		-20.4085	-623.415	228.821				-17.7398	-270.657	150.371	-100.479	-1533.02	-545.701	538.589	143.589		-100.479	-1533.02	143.589
	-3.29043	-100.512	129.826	-18.6372	-569.308	-471.142	613.148	218.148		-18.6372	-569.308	218.148				-17.0998	-260.893	152.431	-96.8543	-1477.71	-553.177	531.113	136.113		-96.8543	-1477.71	136.113
	-2.98201	-91.0911	133.164	-16.8903	-515.946	-483.257	601.033	206.033		-16.8903	-515.946	206.033				-16.461	-251.147	154.579	-93.2363	-1422.51	-560.97	523.32	128.32		-93.2363	-1422.51	128.32
	-2.72693	-83.2992	139.427	-15.4455	-471.812	-505.985	578.305	183.305		-15.4455	-471.812	183.305				-15.8265	-241.466	157.004	-89.6424	-1367.68	-569.772	514.518	119.518		-89.6424	-1367.68	119.518
	-2.55681	-78.1026	147.969	-14.4819	-442.378	-536.984	547.306	152.306		-14.4819	-442.378	152.306				-15.192	-231.785	159.429	-86.0486	-1312.85	-578.574	505.716	110.716		-86.0486	-1312.85	110.716
	-2.443	-74.6258	157.345	-13.8373	-422.685	-571.008	513.282	118.282		-13.8373	-422.685	118.282				-14.5804	-222.454	162.973	-82.5844	-1259.99	-591.432	492.858	97.8575		-82.5844	-1259.99	97.8575
	-2.41644	-73.8148	167.311	-13.6869	-418.091	-607.178	477.112	82.1115		-13.6869	-418.091	82.1115				-14.0303	-214.06	168.38	-79.4683	-1212.45	-611.056	473.234	78.2336		-79.4683	-1212.45	78.2336
	-2.36145	-72.135	177.169	-13.3754	-408.577	-642.952	441.338	46.3377		-13.3754	-408.577	46.3377				-13.4483	-205.182	172.944	-76.1721	-1162.16	-627.618	456.672	61.6718		-76.1721	-1162.16	61.6718
	-2.24498	-68.577	186.514	-12.7157	-388.424	-676.865	407.425	12.4247		-12.7157	-388.424	12.4247				-12.8728	-196.401	177.694	-72.9122	-1112.43	-644.856	439.434	44.4335		-72.9122	-1112.43	44.4335
	-2.1285	-65.0189	195.859	-12.0559	-368.271	-710.778	373.512	-21.4882		-12.0559	-368.271	-21.4882				-12.3751	-188.807	184.182	-70.0932	-1069.42	-668.401	415.889	20.8891		-70.0932	-1069.42	20.8891
	-2.01836	-61.6544	205.275	-11.4321	-349.214	-744.95	339.34	-55.6602		-11.4321	-349.214	-55.6602				-11.9373	-182.128	191.611	-67.6135	-1031.58	-695.362	388.928	-6.07207		-67.6135	-1031.58	-6.07207
	-1.90831	-58.2928	214.693	-10.8088	-330.174	-779.127	305.163	-89.8366		-10.8088	-330.174	-89.8366				12.0996	184.604	191	68.5328	1045.61	-693.145	391.145	-3.85473		68.5328	1045.61	-3.85473
	-1.7982	-54.9295	224.11	-10.1851	-311.124	-813.3	270.99	-124.01		-10.1851	-311.124	-124.01				12.0996	184.604	181	68.5328	1045.61	-656.854	427.436	32.4356		68.5328	1045.61	32.4356
	-1.68332	-51.4202	233.473	-9.53444	-291.247	-847.28	237.01	-157.99		-9.53444	-291.247	-157.99				12.2181	186.413	171.166	69.2044	1055.85	-621.165	463.125	68.1245		69.2044	1055.85	68.1245
	-1.54997	-47.3467	242.605	-8.77914	-268.175	-880.42	203.87	-191.13		-8.77914	-268.175	-191.13				12.6324	192.733	163.427	71.5505	1091.65	-593.081	491.209	96.2089		71.5505	1091.65	96.2089
	-1.37656	-42.0496	251.085	-7.79692	-238.171	-911.194	173.096	-221.904		-7.79692	-238.171	-221.904				13.2305	201.859	159.383	74.9385	1143.34	-578.405	505.885	110.885		74.9385	1143.34	110.885
	-1.19335	-36.4531	259.37	-6.75921	-206.472	-941.261	143.029	-251.971		-6.75921	-206.472	-251.971				13.8621	211.494	156.783	78.5157	1197.92	-568.971	515.319	120.319		78.5157	1197.92	120.319
	-0.997036	-30.4563	267.37	-5.64727	-172.506	-970.293	113.997	-281.003		-5.64727	-172.506	-281.003				14.4936	221.13	154.183	82.0927	1252.49	-559.536	524.754	129.754		82.0927	1252.49	129.754
	-0.777883	-23.7619	274.795	-4.40598	-134.589	-997.24	87.0496	-307.95		-4.40598	-134.589	-307.95				15.1337	230.896	152.13	85.7183	1307.81	-552.086	532.204	137.204		85.7183	1307.81	137.204
	-0.530628	-16.209	281.345	-3.00551	-91.8089	-1021.01	63.282	-331.718		-3.00551	-91.8089	-331.718				15.7794	240.747	150.538	89.3755	1363.61	-546.307	537.983	142.983		89.3755	1363.61	142.983
	-0.263601	-8.05219	287.123	-1.49305	-45.6081	-1041.98	42.3106	-352.689		-1.49305	-45.6081	-352.689				16.4251	250.598	148.946	93.0328	1419.41	-540.529	543.761	148.761		93.0328	1419.41	148.761
	0.0244804	0.747799	291.864	0.138659	4.23558	-1059.18	25.1053	-369.895		0.138659	4.23558	-369.895				17.0723	260.473	147.508	96.6987	1475.34	-535.312	548.978	153.978		96.6987	1475.34	153.978
	0.349672	10.6814	292.969	1.98056	60.5	-1063.19	21.0978	-373.902		1.98056	60.5	-373.902				17.7215	270.379	146.298	100.376	1531.44	-530.919	553.371	158.371		100.376	1531.44	158.371
	0.67615	20.6542	292.31	3.82975	116.987	-1060.8	23.4897	-371.51		3.82975	116.987	-371.51				18.3708	280.284	145.087	104.053	1587.54	-526.526	557.764	162.764		104.053	1587.54	162.764
	0.993953	30.3621	289.931	5.62981	171.973	-1052.17	32.1203	-362.88		5.62981	171.973	-362.88				19.02	290.189	143.877	107.73	1643.65	-522.132	562.158	167.158		107.73	1643.65	167.158
	1.28481	39.247	285.352	7.27726	222.297	-1035.55	48.7405	-346.26		7.27726	222.297	-346.26				19.6692	300.094	142.666	111.408	1699.75	-517.74	566.55	171.55		111.408	1699.75	171.55
	1.4843	45.3408	277.425	8.40719	256.813	-1006.79	77.5049	-317.495		8.40719	256.813	-317.495				20.3184	309.999	141.456	115.085	1755.86	-513.346	570.944	175.944		115.085	1755.86	175.944
	1.65427	50.5327	268.88	9.36989	286.221	-975.775	108.515	-286.485		9.36989	286.221	-286.485				20.9677	319.905	140.245	118.762	1811.96	-508.953	575.337	180.337		118.762	1811.96	180.337
	1.80059	55.0024	259.936	10.1987	311.537	-943.316	140.974	-254.026		10.1987	311.537	-254.026				21.6169	329.81	139.035	122.439	1868.06	-504.56	579.73	184.73		122.439	1868.06	184.73
	1.94692	59.4721	250.992	11.0275	336.854	-910.857	173.433	-221.567		11.0275	336.854	-221.567				22.2666	339.723	137.89	126.119	1924.21	-500.407	583.883	188.883		126.119	1924.21	188.883
	2.08076	63.5608	241.867	11.7856	360.012	-877.742	206.548	-188.452		11.7856	360.012	-188.452				22.9188	349.673	137.135	129.813	1980.57	-497.666	586.624	191.624		129.813	1980.57	191.624
	2.20825	67.4551	232.657	12.5077	382.07	-844.32	239.97	-155.03		12.5077	382.07	-155.03				23.5709	359.623	136.379	133.507	2036.93	-494.924	589.366	194.366		133.507	2036.93	194.366
	2.33574	71.3494	223.447	13.2298	404.127	-810.898	273.392	-121.608		13.2298	404.127	-121.608				24.2231	369.573	135.624	137.201	2093.29	-492.183	592.107	197.107		137.201	2093.29	197.107
	2.45112	74.8741	214.09	13.8833	424.092	-776.939	307.351	-87.649		13.8833	424.092	-87.649				24.8753	379.523	134.868	140.895	2149.64	-489.441	594.849	199.849		140.895	2149.64	199.849
	2.56424	78.3293	204.707	14.524	443.662	-742.886	341.404	-53.5964		14.524	443.662	-53.5964				25.5274	389.473	134.113	144.589	2206	-486.7	597.59	202.59		144.589	2206	202.59
	2.67735	81.7845	195.323	15.1647	463.232	-708.834	375.456	-19.5438		15.1647	463.232	-19.5438				26.1796	399.423	133.357	148.283	2262.36	-483.958	600.332	205.332		148.283	2262.36	205.332
	2.79046	85.2396	185.94	15.8053	482.803	-674.781	409.509	14.5093		15.8053	482.803	14.5093				26.8332	409.396	133	151.985	2318.84	-482.661	601.629	206.629		151.985	2318.84	206.629
	2.97297	90.8149	177.64	16.8391	514.381	-644.661	439.629	44.6291		16.8391	514.381	44.6291				27.4872	419.374	133	155.689	2375.36	-482.661	601.629	206.629		155.689	2375.36	206.629
	3.17172	96.8861	169.696	17.9648	548.769	-615.834	468.456	73.4563		17.9648	548.769	73.4563				28.1413	429.353	133	159.394	2431.88	-482.661	601.629	206.629		159.394	2431.88	206.629
	3.29309	100.594	160.41	18.6523	569.769	-582.133	502.157	107.157		18.6523	569.769	107.157				28.7953	439.331	133	163.098	2488.4	-482.661	601.629	206.629		163.098	2488.4	206.629
	3.44151	105.127	151.498	19.493	595.448	-549.791	534.499	139.499		19.493	595.448	139.499				29.4493	449.31	133	166.803	2544.92	-482.661	601.629	206.629		166.803	2544.92	206.629
	3.66161	111.85	144.099	20.7396	633.528	-522.938	561.352	166.352		20.7396	633.528	166.352				30.1034	459.289	133	170.507	2601.44	-482.661	601.629	206.629		170.507	2601.44	206.629
	3.84832	117.554	135.887	21.7971	665.833	-493.137	591.153	196.153		21.7971	665.833	196.153				30.7574	469.267	133	174.212	2657.96	-482.661	601.629	206.629		174.212	2657.96	206.629
	4.0764	124.521	128.717	23.089	705.295	-467.117	617.173	222.173		23.089	705.295	222.173				31.4114	479.246	133	177.916	2714.48	-482.661	601.629	206.629		177.916	2714.48	206.629
	4.36177	133.238	123.825	24.7054	754.671	-449.366	634.924	239.924		24.7054	754.671	239.924				32.0655	489.224	133	181.621	2771	-482.661	601.629	206.629		181.621	2771	206.629
	4.6861	143.145	122.504	26.5423	810.785	-444.57	639.72	244.72		26.5423	810.785	244.72				32.7195	499.203	133	185.325	2827.52	-482.661	601.629	206.629		185.325	2827.52	206.629
	5.00519	152.893	120.293	28.3497	865.994	-436.547	647.743	252.743		28.3497	865.994	252.743				33.3735	509.181	133	189.03	2884.04	-482.661	601.629	206.629		189.03	2884.04	206.629
	5.31979	162.503	117.546	30.1316	920.426	-426.577	657.713	262.713		30.1316	920.426	262.713				-50.0868	-508.539	142	-283.695	-2880.4	-515.322	568.968	173.968		-283.695	-2880.4	173.968
	5.62847	171.932	114.229	31.88	973.833	-414.542	669.748	274.748		31.88	973.833	274.748				-49.1068	-498.59	142.227	-278.144	-2824.05	-516.147	568.143	173.143		-278.144	-2824.05	173.143
	5.92795	181.08	110.202	33.5763	1025.65	-399.926	684.364	289.364		33.5763	1025.65	289.364				-48.1269	-488.641	142.454	-272.594	-2767.69	-516.971	567.319	172.319		-272.594	-2767.69	172.319
	6.22743	190.228	106.175	35.2726	1077.47	-385.311	698.979	303.979		35.2726	1077.47	303.979				-47.147	-478.692	142.682	-267.044	-2711.34	-517.796	566.494	171.494		-267.044	-2711.34	171.494
	6.54507	199.931	103.776	37.0717	1132.42	-376.606	707.684	312.684		37.0717	1132.42	312.684				-46.1671	-468.742	142.909	-261.493	-2654.99	-518.621	565.669	170.669		-261.493	-2654.99	170.669
	6.86742	209.778	102.062	38.8975	1188.2	-370.388	713.902	318.902		38.8975	1188.2	318.902				-45.187	-458.791	143	-255.942	-2598.62	-518.951	565.339	170.339		-255.942	-2598.62	170.339
	7.19115	219.667	100.612	40.7311	1244.21	-365.123	719.167	324.167		40.7311	1244.21	324.167				-44.2068	-448.839	143	-250.39	-2542.25	-518.951	565.339	170.339		-250.39	-2542.25	170.339
	7.51664	229.609	99.5915	42.5747	1300.52	-361.421	722.869	327.869		42.5747	1300.52	327.869				-43.2266	-438.887	143	-244.838	-2485.88	-518.951	565.339	170.339		-244.838	-2485.88	170.339
	7.84212	239.552	98.5713	44.4183	1356.84	-357.718	726.572	331.572		44.4183	1356.84	331.572				-42.2464	-428.935	143	-239.286	-2429.52	-518.951	565.339	170.339		-239.286	-2429.52	170.339
	8.1676	249.494	97.551	46.2618	1413.15	-354.016	730.274	335.274		46.2618	1413.15	335.274				-41.2663	-418.983	143	-233.735	-2373.15	-518.951	565.339	170.339		-233.735	-2373.15	170.339
	8.49446	259.479	97.0962	48.1131	1469.7	-352.365	731.925	336.925		48.1131	1469.7	336.925				-40.2862	-409.032	143.111	-228.183	-2316.78	-519.354	564.936	169.936		-228.183	-2316.78	169.936
	8.82158	269.471	97.3045	49.966	1526.3	-353.121	731.169	336.169		49.966	1526.3	336.169				-39.3062	-399.083	143.333	-222.633	-2260.43	-520.16	564.13	169.13		-222.633	-2260.43	169.13
	9.1487	279.464	97.5128	51.8188	1582.9	-353.877	730.413	335.413		51.8188	1582.9	335.413				-38.3263	-389.133	143.555	-217.083	-2204.08	-520.966	563.324	168.324		-217.083	-2204.08	168.324
	9.47582	289.456	97.7211	53.6716	1639.5	-354.633	729.657	334.657		53.6716	1639.5	334.657				-37.3464	-379.184	143.777	-211.532	-2147.72	-521.772	562.518	167.518		-211.532	-2147.72	167.518
	9.80293	299.449	97.9294	55.5244	1696.1	-355.389	728.901	333.901		55.5244	1696.1	333.901				-36.3664	-369.235	144	-205.982	-2091.37	-522.579	561.711	166.711		-205.982	-2091.37	166.711
	10.1295	309.426	98.5231	57.3744	1752.61	-357.543	726.747	331.747		57.3744	1752.61	331.747				-35.3879	-359.299	144.569	-200.439	-2035.09	-524.646	559.644	164.644		-200.439	-2035.09	164.644
	10.4557	319.389	99.3143	59.2218	1809.04	-360.415	723.875	328.875		59.2218	1809.04	328.875				-34.4093	-349.363	145.14	-194.896	-1978.82	-526.717	557.573	162.573		-194.896	-1978.82	162.573
	10.7819	329.352	100.106	61.0692	1865.47	-363.286	721.004	326.004		61.0692	1865.47	326.004				-33.4307	-339.428	145.71	-189.354	-1922.54	-528.787	555.503	160.503		-189.354	-1922.54	160.503
	11.108	339.316	100.897	62.9167	1921.9	-366.157	718.133	323.133		62.9167	1921.9	323.133				-32.4521	-329.492	146.281	-183.811	-1866.26	-530.857	553.433	158.433		-183.811	-1866.26	158.433
	11.4342	349.279	101.688	64.7641	1978.34	-369.028	715.262	320.262		64.7641	1978.34	320.262				-31.4736	-319.556	146.851	-178.268	-1809.99	-532.928	551.362	156.362		-178.268	-1809.99	156.362
	11.7604	359.242	102.479	66.6115	2034.77	-371.899	712.391	317.391		66.6115	2034.77	317.391				-30.495	-309.621	147.422	-172.726	-1753.71	-534.998	549.292	154.292		-172.726	-1753.71	154.292
	12.0866	369.206	103.262	68.4591	2091.21	-374.74	709.55	314.55		68.4591	2091.21	314.55				-29.5164	-299.685	147.992	-167.183	-1697.44	-537.068	547.222	152.222		-167.183	-1697.44	152.222
	12.4128	379.171	104.029	70.3068	2147.65	-377.524	706.766	311.766		70.3068	2147.65	311.766				-28.5399	-289.77	148.855	-161.652	-1641.28	-540.198	544.092	149.092		-161.652	-1641.28	149.092
	12.739	389.137	104.796	72.1546	2204.09	-380.307	703.983	308.983		72.1546	2204.09	308.983				-27.5634	-279.856	149.721	-156.121	-1585.12	-543.342	540.948	145.948		-156.121	-1585.12	145.948
	13.0652	399.102	105.563	74.0024	2260.54	-383.09	701.2	306.2		74.0024	2260.54	306.2				-26.5894	-269.967	150.841	-150.604	-1529.11	-547.406	536.884	141.884		-150.604	-1529.11	141.884
	13.3914	409.066	106.338	75.85	2316.98	-385.905	698.385	303.385		75.85	2316.98	303.385				-25.6168	-260.092	152.081	-145.095	-1473.18	-551.907	532.383	137.383		-145.095	-1473.18	137.383
	13.7176	419.03	107.125	77.6975	2373.41	-388.761	695.529	300.529		77.6975	2373.41	300.529				-24.6499	-250.274	153.719	-139.618	-1417.57	-557.849	526.441	131.441		-139.618	-1417.57	131.441
	14.0438	428.994	107.912	79.545	2429.85	-391.617	692.673	297.673		79.545	2429.85	297.673				-23.7074	-240.705	156.466	-134.28	-1363.37	-567.819	516.471	121.471		-134.28	-1363.37	121.471
	14.37	438.957	108.699	81.3924	2486.28	-394.473	689.817	294.817		81.3924	2486.28	294.817				-22.7649	-231.136	159.213	-128.942	-1309.17	-577.789	506.501	111.501		-128.942	-1309.17	111.501
	14.6962	448.921	109.486	83.2399	2542.72	-397.329	686.961	291.961		83.2399	2542.72	291.961				-21.8555	-221.903	162.944	-123.791	-1256.87	-591.327	492.963	97.9628		-123.791	-1256.87	97.9628
	15.0223	458.885	110.273	85.0874	2599.15	-400.186	684.104	289.104		85.0874	2599.15	289.104				-21.031	-213.532	168.351	-119.121	-1209.46	-610.952	473.338	78.3384		-119.121	-1209.46	78.3384
	15.3485	468.848	111.061	86.9349	2655.59	-403.042	681.248	286.248		86.9349	2655.59	286.248				-20.1592	-204.68	172.921	-114.183	-1159.32	-627.537	456.753	61.7531		-114.183	-1159.32	61.7531
	15.6747	478.812	111.847	88.7824	2712.02	-405.898	678.392	283.392		88.7824	2712.02	283.392				-19.2961	-195.917	177.661	-109.294	-1109.68	-644.736	439.554	44.5536		-109.294	-1109.68	44.5536
	16.0011	488.782	112.555	90.631	2768.49	-408.464	675.826	280.826		90.631	2768.49	280.826				-18.5491	-188.332	184.135	-105.063	-1066.72	-668.231	416.059	21.0586		-105.063	-1066.72	21.0586
	16.3275	498.753	113.243	92.4798	2824.97	-410.961	673.329	278.329		92.4798	2824.97	278.329				-17.8944	-181.685	191.577	-101.355	-1029.07	-695.239	389.051	-5.94904		-101.355	-1029.07	-5.94904
	16.6539	508.723	113.931	94.3286	2881.44	-413.458	670.832	275.832		94.3286	2881.44	275.832				18.1332	184.109	191	102.707	1042.81	-693.145	391.145	-3.85473		102.707	1042.81	-3.85473
	-33.421	-509.906	121	-189.299	-2888.14	-439.113	645.177	250.177		-189.299	-2888.14	250.177				18.1332	184.109	181	102.707	1042.81	-656.854	427.436	32.4356		102.707	1042.81	32.4356
	-32.7697	-499.968	120.095	-185.609	-2831.85	-435.827	648.463	253.463		-185.609	-2831.85	253.463				18.3109	185.913	171.166	103.714	1053.02	-621.165	463.125	68.1245		103.714	1053.02	68.1245
	-32.1183	-490.031	119.189	-181.92	-2775.56	-432.542	651.748	256.748		-181.92	-2775.56	256.748				18.9316	192.216	163.427	107.23	1088.72	-593.081	491.209	96.2089		107.23	1088.72	96.2089
	-31.467	-480.093	118.284	-178.231	-2719.28	-429.256	655.034	260.034		-178.231	-2719.28	260.034				19.835	201.388	159.546	112.347	1140.67	-578.996	505.294	110.294		112.347	1140.67	110.294
	-30.8156	-470.156	117.379	-174.542	-2662.99	-425.97	658.32	263.32		-174.542	-2662.99	263.32				20.7975	211.161	157.657	117.798	1196.03	-572.143	512.147	117.147		117.798	1196.03	117.147
	-30.1649	-460.227	116.377	-170.856	-2606.76	-422.336	661.954	266.954		-170.856	-2606.76	266.954				21.76	220.933	155.769	123.25	1251.38	-565.29	519	124		123.25	1251.38	124
	-29.5146	-450.306	115.306	-167.173	-2550.56	-418.45	665.84	270.84		-167.173	-2550.56	270.84				22.7189	230.669	153.694	128.681	1306.52	-557.759	526.531	131.531		128.681	1306.52	131.531
	-28.8643	-440.385	114.236	-163.489	-2494.37	-414.564	669.726	274.726		-163.489	-2494.37	274.726				23.675	240.376	151.491	134.097	1361.51	-549.766	534.524	139.524		134.097	1361.51	139.524
	-28.2141	-430.463	113.165	-159.806	-2438.17	-410.678	673.612	278.612		-159.806	-2438.17	278.612				24.6311	250.084	149.288	139.512	1416.49	-541.772	542.518	147.518		139.512	1416.49	147.518
	-27.5638	-420.542	112.094	-156.123	-2381.98	-406.792	677.498	282.498		-156.123	-2381.98	282.498				25.5929	259.849	147.36	144.96	1471.8	-534.774	549.516	154.516		144.96	1471.8	154.516
	-26.9135	-410.621	111.023	-152.44	-2325.78	-402.907	681.383	286.383		-152.44	-2325.78	286.383				26.5613	269.682	145.82	150.445	1527.49	-529.186	555.104	160.104		150.445	1527.49	160.104
	-26.2632	-400.699	109.955	-148.757	-2269.59	-399.031	685.259	290.259		-148.757	-2269.59	290.259				27.5298	279.515	144.28	155.931	1583.19	-523.598	560.692	165.692		155.931	1583.19	165.692
	-25.6125	-390.772	108.948	-145.071	-2213.35	-395.375	688.915	293.915		-145.071	-2213.35	293.915				28.4983	289.348	142.741	161.416	1638.88	-518.01	566.28	171.28		161.416	1638.88	171.28
	-24.9618	-380.844	107.94	-141.385	-2157.12	-391.719	692.571	297.571		-141.385	-2157.12	297.571				29.4668	299.181	141.201	166.902	1694.58	-512.422	571.868	176.868		166.902	1694.58	176.868
	-24.3111	-370.916	106.933	-137.7	-2100.89	-388.062	696.228	301.228		-137.7	-2100.89	301.228				30.4353	309.014	139.661	172.387	1750.28	-506.834	577.456	182.456		172.387	1750.28	182.456
	-23.6604	-360.988	105.925	-134.014	-2044.66	-384.406	699.884	304.884		-134.014	-2044.66	304.884				31.4037	318.848	138.121	177.873	1805.97	-501.245	583.045	188.045		177.873	1805.97	188.045
	-23.0097	-351.06	104.918	-130.328	-1988.43	-380.75	703.54	308.54		-130.328	-1988.43	308.54				32.3722	328.681	136.581	183.358	1861.67	-495.657	588.633	193.633		183.358	1861.67	193.633
	-22.359	-341.133	103.91	-126.643	-1932.2	-377.094	707.196	312.196		-126.643	-1932.2	312.196				33.3489	338.597	135.733	188.89	1917.83	-492.578	591.712	196.712		188.89	1917.83	196.712
	-21.7083	-331.205	102.903	-122.957	-1875.96	-373.437	710.853	315.853		-122.957	-1875.96	315.853				34.3281	348.539	135.305	194.437	1974.15	-491.024	593.266	198.266		194.437	1974.15	198.266
	-21.0576	-321.277	101.89	-119.272	-1819.74	-369.762	714.528	319.528		-119.272	-1819.74	319.528				35.3074	358.482	134.876	199.983	2030.46	-489.471	594.819	199.819		199.983	2030.46	199.819
	-20.4073	-311.355	100.832	-115.588	-1763.53	-365.923	718.367	323.367		-115.588	-1763.53	323.367				36.2867	368.425	134.448	205.53	2086.78	-487.917	596.373	201.373		205.53	2086.78	201.373
	-19.7569	-301.432	99.7744	-111.904	-1707.33	-362.084	722.206	327.206		-111.904	-1707.33	327.206				37.2659	378.367	134.02	211.077	2143.1	-486.363	597.927	202.927		211.077	2143.1	202.927
	-19.1065	-291.51	98.7165	-108.221	-1651.13	-358.245	726.045	331.045		-108.221	-1651.13	331.045				38.2452	388.31	133.592	216.623	2199.41	-484.809	599.481	204.481		216.623	2199.41	204.481
	-18.4562	-281.587	97.6586	-104.537	-1594.93	-354.406	729.884	334.884		-104.537	-1594.93	334.884				39.2245	398.253	133.164	222.17	2255.73	-483.255	601.035	206.035		222.17	2255.73	206.035
	-17.8052	-271.655	96.695	-100.85	-1538.67	-350.909	733.381	338.381		-100.85	-1538.67	338.381				40.2045	408.203	133	227.721	2312.09	-482.661	601.629	206.629		227.721	2312.09	206.629
	-17.1533	-261.709	95.8868	-97.1574	-1482.34	-347.976	736.314	341.314		-97.1574	-1482.34	341.314				41.1847	418.155	133	233.273	2368.46	-482.661	601.629	206.629		233.273	2368.46	206.629
	-16.5014	-251.763	95.0786	-93.4651	-1426	-345.043	739.247	344.247		-93.4651	-1426	344.247				42.1649	428.107	133	238.824	2424.83	-482.661	601.629	206.629		238.824	2424.83	206.629
	-15.8495	-241.817	94.2705	-89.7727	-1369.67	-342.11	742.18	347.18		-89.7727	-1369.67	347.18				43.145	438.059	133	244.376	2481.19	-482.661	601.629	206.629		244.376	2481.19	206.629
	-15.1964	-231.852	93.7442	-86.0734	-1313.23	-340.201	744.089	349.089		-86.0734	-1313.23	349.089				44.1252	448.011	133	249.928	2537.56	-482.661	601.629	206.629		249.928	2537.56	206.629
	-14.5429	-221.881	93.3599	-82.3716	-1256.75	-338.806	745.484	350.484		-82.3716	-1256.75	350.484				45.1054	457.963	133	255.48	2593.93	-482.661	601.629	206.629		255.48	2593.93	206.629
	-13.8892	-211.909	93	-78.6695	-1200.27	-337.5	746.79	351.79		-78.6695	-1200.27	351.79				46.0856	467.915	133	261.032	2650.3	-482.661	601.629	206.629		261.032	2650.3	206.629
	-13.2352	-201.93	93	-74.9651	-1143.75	-337.5	746.79	351.79		-74.9651	-1143.75	351.79				47.0657	477.866	133	266.583	2706.67	-482.661	601.629	206.629		266.583	2706.67	206.629
	-12.5814	-191.955	93.242	-71.2617	-1087.24	-338.378	745.912	350.912		-71.2617	-1087.24	350.912				48.0459	487.818	133	272.135	2763.03	-482.661	601.629	206.629		272.135	2763.03	206.629
	-11.9344	-182.084	94.7075	-67.5972	-1031.33	-343.696	740.594	345.594		-67.5972	-1031.33	345.594				49.0261	497.77	133	277.687	2819.4	-482.661	601.629	206.629		277.687	2819.4	206.629
	-11.2874	-172.213	96.173	-63.9327	-975.425	-349.015	735.275	340.275		-63.9327	-975.425	340.275				50.0062	507.722	133	283.239	2875.77	-482.661	601.629	206.629		283.239	2875.77	206.629
	-10.6559	-162.577	98.7713	-60.3555	-920.847	-358.444	725.846	330.846		-60.3555	-920.847	330.846				-66.5684	-505.637	140	-377.047	-2863.96	-508.064	576.226	181.226		-377.047	-2863.96	181.226
	-10.0561	-153.426	102.759	-56.9582	-869.014	-372.914	711.376	316.376		-56.9582	-869.014	316.376				-65.2705	-495.779	141.065	-369.696	-2808.12	-511.93	572.36	177.36		-369.696	-2808.12	177.36
	-9.45629	-144.275	106.746	-53.561	-817.183	-387.384	696.906	301.906		-53.561	-817.183	301.906				-63.9727	-485.921	142.131	-362.345	-2752.29	-515.797	568.493	173.493		-362.345	-2752.29	173.493
	-8.87878	-135.464	111.44	-50.29	-767.277	-404.418	679.872	284.872		-50.29	-767.277	284.872				-62.6724	-476.044	143	-354.98	-2696.34	-518.951	565.339	170.339		-354.98	-2696.34	170.339
	-8.32854	-127.069	116.845	-47.1734	-719.726	-424.035	660.255	265.255		-47.1734	-719.726	265.255				-61.3671	-466.129	143	-347.587	-2640.19	-518.951	565.339	170.339		-347.587	-2640.19	170.339
	-7.79286	-118.896	122.583	-44.1393	-673.435	-444.856	639.434	244.434		-44.1393	-673.435	244.434				-60.0628	-456.222	143.388	-340.2	-2584.07	-520.36	563.93	168.93		-340.2	-2584.07	168.93
	-7.14804	-109.058	124.255	-40.4869	-617.711	-450.925	633.365	238.365		-40.4869	-617.711	238.365				-58.8777	-447.221	147.579	-333.487	-2533.09	-535.567	548.723	153.723		-333.487	-2533.09	153.723
	-6.55696	-100.04	128.536	-37.1391	-566.633	-466.46	617.83	222.83		-37.1391	-566.633	222.83				-57.6372	-437.798	150.69	-326.461	-2479.72	-546.86	537.43	142.43		-326.461	-2479.72	142.43
	-5.9738	-91.1426	133.063	-33.836	-516.238	-482.891	601.399	206.399		-33.836	-516.238	206.399				-56.375	-428.21	153.235	-319.311	-2425.41	-556.096	528.194	133.194		-319.311	-2425.41	133.194
	-5.46206	-83.335	139.291	-30.9375	-472.015	-505.489	578.801	183.801		-30.9375	-472.015	183.801				-55.0699	-418.297	153.075	-311.919	-2369.26	-555.513	528.777	133.777		-311.919	-2369.26	133.777
	-5.18154	-79.055	148.324	-29.3485	-447.772	-538.272	546.018	151.018		-29.3485	-447.772	151.018				-53.7756	-408.466	151.781	-304.588	-2313.58	-550.819	533.471	138.471		-304.588	-2313.58	138.471
	-5.12233	-78.1516	158.283	-29.0132	-442.656	-574.413	509.877	114.877		-29.0132	-442.656	114.877				-52.4788	-398.616	150.641	-297.243	-2257.79	-546.682	537.608	142.608		-297.243	-2257.79	142.608
	-4.95351	-75.5759	167.944	-28.057	-428.067	-609.474	474.816	79.8162		-28.057	-428.067	79.8162				-51.1789	-388.742	149.736	-289.881	-2201.86	-543.397	540.893	145.893		-289.881	-2201.86	145.893
	-4.71782	-71.98	177.272	-26.722	-407.699	-643.326	440.964	45.9642		-26.722	-407.699	45.9642				-49.8782	-378.863	148.902	-282.513	-2145.9	-540.369	543.921	148.921		-282.513	-2145.9	148.921
	-4.48499	-68.4277	186.617	-25.4032	-387.579	-677.239	407.051	12.0513		-25.4032	-387.579	12.0513				-48.5747	-368.962	148.376	-275.13	-2089.82	-538.461	545.829	150.829		-275.13	-2089.82	150.829
	-4.25229	-64.8774	195.963	-24.0852	-367.47	-711.155	373.135	-21.8645		-24.0852	-367.47	-21.8645				-47.2712	-359.061	147.858	-267.747	-2033.74	-536.581	547.709	152.709		-267.747	-2033.74	152.709
	-4.03212	-61.5183	205.379	-22.8382	-348.444	-745.327	338.963	-56.0366		-22.8382	-348.444	-56.0366				-45.9676	-349.159	147.359	-260.363	-1977.66	-534.769	549.521	154.521		-260.363	-1977.66	154.521
	-3.81215	-58.1622	214.796	-21.5923	-329.434	-779.503	304.787	-90.2126		-21.5923	-329.434	-90.2126				-44.6632	-339.251	147	-252.975	-1921.54	-533.467	550.823	155.823		-252.975	-1921.54	155.823
	-3.59196	-54.8027	224.213	-20.3451	-310.406	-813.675	270.615	-124.385		-20.3451	-310.406	-124.385				-43.3579	-329.336	147	-245.582	-1865.38	-533.467	550.823	155.823		-245.582	-1865.38	155.823
	-3.3619	-51.2926	233.574	-19.042	-290.525	-847.646	236.644	-158.356		-19.042	-290.525	-158.356				-42.0527	-319.422	147	-238.189	-1809.22	-533.467	550.823	155.823		-238.189	-1809.22	155.823
	-3.09442	-47.2118	242.699	-17.527	-267.411	-880.762	203.528	-191.472		-17.527	-267.411	-191.472				-40.7474	-309.507	147	-230.796	-1753.07	-533.467	550.823	155.823		-230.796	-1753.07	155.823
	-2.74702	-41.9115	251.172	-15.5593	-237.389	-911.51	172.78	-222.22		-15.5593	-237.389	-222.22				-39.4421	-299.593	147	-223.403	-1696.91	-533.467	550.823	155.823		-223.403	-1696.91	155.823
	-2.3346	-35.6192	258.933	-13.2233	-201.749	-939.676	144.614	-250.386		-13.2233	-201.749	-250.386				-38.1369	-289.678	147	-216.01	-1640.76	-533.467	550.823	155.823		-216.01	-1640.76	155.823
	-1.91883	-29.2757	266.652	-10.8684	-165.819	-967.689	116.601	-278.399		-10.8684	-165.819	-278.399				-36.8351	-279.79	147.73	-208.636	-1584.75	-536.116	548.174	153.174		-208.636	-1584.75	153.174
	-1.5479	-23.6164	274.889	-8.76742	-133.765	-997.579	86.7114	-308.289		-8.76742	-133.765	-308.289				-35.5533	-270.054	149.618	-201.376	-1529.6	-542.969	541.321	146.321		-201.376	-1529.6	146.321
	-1.05306	-16.0665	281.427	-5.96457	-91.0018	-1021.31	62.9822	-332.018		-5.96457	-91.0018	-332.018				-34.2715	-260.318	151.507	-194.116	-1474.46	-549.823	534.467	139.467		-194.116	-1474.46	139.467
	-0.518627	-7.91272	287.192	-2.93754	-44.8182	-1042.23	42.0627	-352.937		-2.93754	-44.8182	-352.937				-33.0129	-250.758	154.154	-186.987	-1420.31	-559.431	524.859	129.859		-186.987	-1420.31	129.859
	0.0590198	0.900468	291.882	0.334292	5.10031	-1059.25	25.0433	-369.957		0.334292	5.10031	-369.957				-31.7641	-241.273	157.066	-179.914	-1366.58	-569.997	514.293	119.293		-179.914	-1366.58	119.293
	0.709245	10.821	292.958	4.01721	61.2907	-1063.15	21.1355	-373.864		4.01721	61.2907	-373.864				-30.5366	-231.948	160.464	-172.961	-1313.77	-582.329	501.961	106.961		-172.961	-1313.77	106.961
	1.36173	20.776	292.272	7.71294	117.677	-1060.66	23.6276	-371.372		7.71294	117.677	-371.372				-29.3598	-223.01	164.792	-166.296	-1263.14	-598.033	486.257	91.2567		-166.296	-1263.14	91.2567
	1.9964	30.4591	289.856	11.3077	172.522	-1051.9	32.3935	-362.606		11.3077	172.522	-362.606				-28.1831	-214.072	169.119	-159.631	-1212.52	-613.737	470.553	75.5528		-159.631	-1212.52	75.5528
	2.57548	39.2942	285.208	14.5877	222.565	-1035.03	49.262	-345.738		14.5877	222.565	-345.738				-26.9998	-205.084	173.339	-152.929	-1161.61	-629.054	455.236	60.2365		-152.929	-1161.61	60.2365
	2.97321	45.3625	277.269	16.8405	256.936	-1006.22	78.0707	-316.929		16.8405	256.936	-316.929				-25.8115	-196.058	177.477	-146.198	-1110.48	-644.07	440.22	45.2196		-146.198	-1110.48	45.2196
	3.31213	50.5333	268.717	18.7601	286.224	-975.181	109.109	-285.891		18.7601	286.224	-285.891				-24.6622	-187.328	182.218	-139.688	-1061.04	-661.273	423.017	28.0169		-139.688	-1061.04	28.0169
	3.60461	54.9958	259.772	20.4168	311.5	-942.722	141.568	-253.432		20.4168	311.5	-253.432				-23.8074	-180.835	189.774	-134.846	-1024.26	-688.697	395.593	0.592646		-134.846	-1024.26	0.592646
	3.89665	59.4513	250.825	22.0708	336.736	-910.251	174.039	-220.961		22.0708	336.736	-220.961				66.5684	505.637	134	377.047	2863.96	-486.29	598	203		377.047	2863.96	203
	4.16396	63.5298	241.698	23.5849	359.837	-877.13	207.16	-187.84		23.5849	359.837	-187.84				65.2642	495.731	133.584	369.661	2807.85	-484.779	599.511	204.511		369.661	2807.85	204.511
	4.41881	67.4179	232.488	25.0284	381.859	-843.708	240.582	-154.418		25.0284	381.859	-154.418				63.9601	485.825	133.167	362.274	2751.74	-483.268	601.022	206.022		362.274	2751.74	206.022
	4.6732	71.2992	223.276	26.4693	403.843	-810.275	274.015	-120.985		26.4693	403.843	-120.985				62.656	475.919	132.751	354.887	2695.64	-481.758	602.532	207.532		354.887	2695.64	207.532
	4.90376	74.817	213.918	27.7752	423.768	-776.315	307.975	-87.0248		27.7752	423.768	-87.0248				61.3518	466.013	132.335	347.501	2639.53	-480.247	604.043	209.043		347.501	2639.53	209.043
	5.12987	78.2667	204.535	29.0559	443.307	-742.262	342.028	-52.9722		29.0559	443.307	-52.9722				60.0476	456.107	131.93	340.114	2583.42	-478.778	605.512	210.512		340.114	2583.42	210.512
	5.35597	81.7164	195.151	30.3366	462.847	-708.209	376.081	-18.9192		30.3366	462.847	-18.9192				58.7432	446.199	131.573	332.725	2527.3	-477.483	606.807	211.807		332.725	2527.3	211.807
	5.58481	85.2077	185.783	31.6327	482.622	-674.213	410.077	15.0772		31.6327	482.622	15.0772				57.4388	436.291	131.216	325.337	2471.18	-476.188	608.102	213.102		325.337	2471.18	213.102
	5.95026	90.7834	177.49	33.7026	514.203	-644.117	440.173	45.1735		33.7026	514.203	45.1735				56.1344	426.383	130.859	317.948	2415.06	-474.893	609.397	214.397		317.948	2415.06	214.397
	6.3448	96.803	169.514	35.9374	548.298	-615.173	469.117	74.1172		35.9374	548.298	74.1172				54.8299	416.475	130.502	310.56	2358.94	-473.597	610.693	215.693		310.56	2358.94	215.693
	6.5885	100.521	160.235	37.3177	569.358	-581.496	502.794	107.794		37.3177	569.358	107.794				53.5255	406.566	130.145	303.172	2302.82	-472.302	611.988	216.988		303.172	2302.82	216.988
	6.88831	105.095	151.347	39.0158	595.266	-549.243	535.047	140.047		39.0158	595.266	140.047				52.2207	396.655	130.404	295.781	2246.68	-473.239	611.051	216.051		295.781	2246.68	216.051
	7.32696	111.788	143.93	41.5004	633.173	-522.325	561.965	166.965		41.5004	633.173	166.965				50.9184	386.764	131.084	288.405	2190.65	-475.708	608.582	213.582		288.405	2190.65	213.582
	7.70201	117.51	135.737	43.6247	665.584	-492.595	591.695	196.695		43.6247	665.584	196.695				49.6162	376.872	131.764	281.029	2134.63	-478.177	606.113	211.113		281.029	2134.63	211.113
	8.16082	124.51	128.611	46.2234	705.233	-466.732	617.558	222.558		46.2234	705.233	222.558				48.3139	366.981	132.445	273.653	2078.6	-480.645	603.645	208.645		273.653	2078.6	208.645
	8.73401	133.255	123.794	49.47	754.766	-449.254	635.036	240.036		49.47	754.766	240.036				47.011	357.084	133.044	266.273	2022.55	-482.82	601.47	206.47		266.273	2022.55	206.47
	9.38211	143.143	122.452	53.1409	810.773	-444.382	639.908	244.908		53.1409	810.773	244.908				45.7061	347.173	133.282	258.882	1966.41	-483.683	600.607	205.607		258.882	1966.41	205.607
	10.0198	152.872	120.228	56.7526	865.878	-436.313	647.977	252.977		56.7526	865.878	252.977				44.4013	337.261	133.52	251.491	1910.27	-484.547	599.743	204.743		251.491	1910.27	204.743
	10.6484	162.463	117.468	60.3131	920.201	-426.294	657.996	262.996		60.3131	920.201	262.996				43.0964	327.349	133.758	244.1	1854.13	-485.411	598.879	203.879		244.1	1854.13	203.879
	11.265	171.871	114.135	63.8058	973.488	-414.198	670.092	275.092		63.8058	973.488	275.092				41.7915	317.438	133.996	236.71	1797.99	-486.275	598.015	203.015		236.71	1797.99	203.015
	11.8637	181.004	110.107	67.1965	1025.22	-399.582	684.708	289.708		67.1965	1025.22	289.708				40.5066	307.678	135.758	229.432	1742.71	-492.668	591.622	196.622		229.432	1742.71	196.622
	12.4634	190.154	106.117	70.5933	1077.05	-385.103	699.187	304.187		70.5933	1077.05	304.187				39.2224	297.924	137.546	222.158	1687.46	-499.16	585.13	190.13		222.158	1687.46	190.13
	13.0986	199.846	103.735	74.1912	1131.94	-376.457	707.833	312.833		74.1912	1131.94	312.833				37.9382	288.169	139.335	214.884	1632.21	-505.652	578.638	183.638		214.884	1632.21	183.638
	13.743	209.678	102.028	77.8413	1187.63	-370.262	714.028	319.028		77.8413	1187.63	319.028				36.6439	278.338	140.626	207.553	1576.52	-510.336	573.954	178.954		207.553	1576.52	178.954
	14.3902	219.552	100.587	81.5071	1243.56	-365.034	719.256	324.256		81.5071	1243.56	324.256				35.3565	268.559	142.276	200.261	1521.14	-516.323	567.967	172.967		200.261	1521.14	172.967
	15.0408	229.479	99.5671	85.1922	1299.78	-361.332	722.958	327.958		85.1922	1299.78	327.958				34.0787	258.853	144.315	193.024	1466.16	-523.725	560.565	165.565		193.024	1466.16	165.565
	15.6915	239.405	98.5468	88.8774	1356.01	-357.629	726.661	331.661		88.8774	1356.01	331.661				32.8027	249.161	146.422	185.797	1411.26	-531.371	552.919	157.919		185.797	1411.26	157.919
	16.3422	249.333	97.54	92.563	1412.24	-353.976	730.314	335.314		92.563	1412.24	335.314				31.5364	239.543	148.847	178.624	1356.79	-540.172	544.118	149.118		178.624	1356.79	149.118
	16.9956	259.302	97.1012	96.2639	1468.7	-352.383	731.907	336.907		96.2639	1468.7	336.907				30.2741	229.955	151.393	171.475	1302.48	-549.409	534.881	139.881		171.475	1302.48	139.881
	17.6495	269.279	97.3095	99.9676	1525.21	-353.139	731.151	336.151		99.9676	1525.21	336.151				29.0501	220.658	154.866	164.542	1249.82	-562.014	522.276	127.276		164.542	1249.82	127.276
	18.3033	279.255	97.5178	103.671	1581.72	-353.895	730.395	335.395		103.671	1581.72	335.395				27.8261	211.36	158.339	157.609	1197.16	-574.618	509.672	114.672		157.609	1197.16	114.672
	18.9572	289.232	97.7261	107.375	1638.23	-354.651	729.639	334.639		107.375	1638.23	334.639				26.6459	202.396	162.61	150.924	1146.38	-590.117	494.173	99.1727		150.924	1146.38	99.1727
	19.6111	299.208	97.9437	111.079	1694.73	-355.441	728.849	333.849		111.079	1694.73	333.849				25.6595	194.903	169.16	145.337	1103.94	-613.885	470.405	75.4051		145.337	1103.94	75.4051
	20.264	309.168	98.5422	114.776	1751.15	-357.613	726.677	331.677		114.776	1751.15	331.677				24.7399	187.918	176.256	140.129	1064.38	-639.639	444.651	49.6506		140.129	1064.38	49.6506
	20.9159	319.116	99.3334	118.469	1807.49	-360.484	723.806	328.806		118.469	1807.49	328.806				24.0309	182.532	184.652	136.112	1033.88	-670.108	414.182	19.1824		136.112	1033.88	19.1824
	21.5679	329.063	100.124	122.162	1863.83	-363.355	720.935	325.935		122.162	1863.83	325.935				-82.9138	-502.201	143	-469.629	-2844.5	-518.951	565.339	170.339		-469.629	-2844.5	170.339
	22.2199	339.01	100.916	125.855	1920.18	-366.226	718.064	323.064		125.855	1920.18	323.064				-81.2884	-492.357	143.665	-460.423	-2788.74	-521.365	562.925	167.925		-460.423	-2788.74	167.925
	22.8719	348.958	101.707	129.548	1976.52	-369.097	715.193	320.193		129.548	1976.52	320.193				-79.6604	-482.496	144	-451.202	-2732.89	-522.58	561.71	166.71		-451.202	-2732.89	166.71
	23.5239	358.905	102.498	133.241	2032.86	-371.968	712.322	317.322		133.241	2032.86	317.322				-78.0315	-472.63	144	-441.975	-2677	-522.58	561.71	166.71		-441.975	-2677	166.71
	24.1759	368.853	103.28	136.934	2089.21	-374.807	709.483	314.483		136.934	2089.21	314.483				-76.4105	-462.812	143.01	-432.794	-2621.39	-518.986	565.304	170.304		-432.794	-2621.39	170.304
	24.828	378.802	104.047	140.627	2145.56	-377.591	706.699	311.699		140.627	2145.56	311.699				-74.9658	-454.061	147.629	-424.611	-2571.83	-535.749	548.541	153.541		-424.611	-2571.83	153.541
	25.4801	388.751	104.814	144.321	2201.91	-380.374	703.916	308.916		144.321	2201.91	308.916				-73.5587	-445.538	152.667	-416.641	-2523.56	-554.035	530.255	135.255		-416.641	-2523.56	135.255
	26.1322	398.701	105.581	148.014	2258.26	-383.158	701.132	306.132		148.014	2258.26	306.132				-71.9429	-435.752	153.935	-407.489	-2468.12	-558.634	525.656	130.656		-407.489	-2468.12	130.656
	26.7843	408.649	106.357	151.708	2314.61	-385.974	698.316	303.316		151.708	2314.61	303.316				-70.3397	-426.041	152.162	-398.409	-2413.13	-552.2	532.09	137.09		-398.409	-2413.13	137.09
	27.4363	418.597	107.144	155.401	2370.96	-388.83	695.46	300.46		155.401	2370.96	300.46				-68.787	-416.637	149.138	-389.614	-2359.86	-541.228	543.062	148.062		-389.614	-2359.86	148.062
	28.0883	428.544	107.931	159.094	2427.3	-391.686	692.604	297.604		159.094	2427.3	297.604				-67.1615	-406.791	148.489	-380.407	-2304.09	-538.872	545.418	150.418		-380.407	-2304.09	150.418
	28.7403	438.492	108.718	162.787	2483.65	-394.542	689.748	294.748		162.787	2483.65	294.748				-65.5348	-396.938	147.962	-371.193	-2248.28	-536.958	547.332	152.332		-371.193	-2248.28	152.332
	29.3923	448.44	109.505	166.48	2539.99	-397.398	686.892	291.892		166.48	2539.99	291.892				-63.9084	-387.087	147.407	-361.981	-2192.49	-534.945	549.345	154.345		-361.981	-2192.49	154.345
	30.0443	458.387	110.292	170.173	2596.33	-400.254	684.036	289.036		170.173	2596.33	289.036				-62.2832	-377.244	146.721	-352.776	-2136.73	-532.456	551.834	156.834		-352.776	-2136.73	156.834
	30.6963	468.335	111.079	173.866	2652.68	-403.111	681.179	286.179		173.866	2652.68	286.179				-60.6632	-367.432	145.674	-343.6	-2081.16	-528.656	555.634	160.634		-343.6	-2081.16	160.634
	31.3483	478.283	111.865	177.559	2709.02	-405.96	678.33	283.33		177.559	2709.02	283.33				-59.0371	-357.583	145.083	-334.39	-2025.37	-526.511	557.779	162.779		-334.39	-2025.37	162.779
	32.0007	488.236	112.571	181.254	2765.4	-408.525	675.765	280.765		181.254	2765.4	280.765				-57.4086	-347.719	145.316	-325.166	-1969.5	-527.355	556.935	161.935		-325.166	-1969.5	161.935
	32.6532	498.191	113.259	184.95	2821.79	-411.021	673.269	278.269		184.95	2821.79	278.269				-55.7801	-337.855	145.548	-315.942	-1913.63	-528.199	556.091	161.091		-315.942	-1913.63	161.091
	-50.0868	-508.539	121	-283.695	-2880.4	-439.113	645.177	250.177		-283.695	-2880.4	250.177				-54.1516	-327.991	145.781	-306.718	-1857.76	-529.043	555.247	160.247		-306.718	-1857.76	160.247
	-49.1106	-498.628	120.095	-278.166	-2824.26	-435.827	648.463	253.463		-278.166	-2824.26	253.463				-52.5233	-318.129	146.059	-297.495	-1801.9	-530.054	554.236	159.236		-297.495	-1801.9	159.236
	-48.1345	-488.717	119.189	-272.637	-2768.13	-432.542	651.748	256.748		-272.637	-2768.13	256.748				-50.9033	-308.316	147.106	-288.319	-1746.32	-533.853	550.437	155.437		-288.319	-1746.32	155.437
	-47.1583	-478.806	118.284	-267.108	-2711.99	-429.256	655.034	260.034		-267.108	-2711.99	260.034				-49.2833	-298.504	148.153	-279.143	-1690.75	-537.652	546.638	151.638		-279.143	-1690.75	151.638
	-46.1981	-469.057	116.279	-261.669	-2656.77	-421.98	662.31	267.31		-261.669	-2656.77	267.31				-47.6632	-288.692	149.2	-269.968	-1635.17	-541.451	542.839	147.839		-269.968	-1635.17	147.839
	-45.2252	-459.179	115.057	-256.159	-2600.82	-417.547	666.743	271.743		-256.159	-2600.82	271.743				-46.0445	-278.888	150.319	-260.799	-1579.64	-545.511	538.779	143.779		-260.799	-1579.64	143.779
	-44.2502	-449.28	114.035	-250.636	-2544.75	-413.837	670.453	275.453		-250.636	-2544.75	275.453				-44.4305	-269.112	151.67	-251.657	-1524.26	-550.414	533.876	138.876		-251.657	-1524.26	138.876
	-43.2744	-439.372	113.093	-245.109	-2488.63	-410.419	673.871	278.871		-245.109	-2488.63	278.871				-42.8168	-259.338	153.037	-242.517	-1468.91	-555.375	528.915	133.915		-242.517	-1468.91	133.915
	-42.3062	-429.542	111.532	-239.625	-2432.95	-404.753	679.537	284.537		-239.625	-2432.95	284.537				-41.2337	-249.749	155.393	-233.551	-1414.59	-563.925	520.365	125.365		-233.551	-1414.59	125.365
	-41.3275	-419.606	112.084	-234.082	-2376.67	-406.754	677.536	282.536		-234.082	-2376.67	282.536				-39.6506	-240.16	157.749	-224.584	-1360.28	-572.475	511.815	116.815		-224.584	-1360.28	116.815
	-40.3527	-409.708	111.043	-228.56	-2320.61	-402.98	681.31	286.31		-228.56	-2320.61	286.31				-38.0675	-230.572	160.105	-215.617	-1305.97	-581.025	503.265	108.265		-215.617	-1305.97	108.265
	-39.3781	-399.813	109.976	-223.04	-2264.56	-399.105	685.185	290.185		-223.04	-2264.56	290.185				-36.5731	-221.52	164.083	-207.152	-1254.7	-595.463	488.827	93.8268		-207.152	-1254.7	93.8268
	-38.4029	-389.912	108.967	-217.517	-2208.48	-395.444	688.846	293.846		-217.517	-2208.48	293.846				-35.1533	-212.92	168.986	-199.11	-1205.99	-613.255	471.035	76.0351		-199.11	-1205.99	76.0351
	-37.4278	-380.01	107.959	-211.993	-2152.4	-391.788	692.502	297.502		-211.993	-2152.4	297.502				-33.7336	-204.321	173.888	-191.069	-1157.29	-631.047	453.243	58.2434		-191.069	-1157.29	58.2434
	-36.4526	-370.109	106.952	-206.47	-2096.32	-388.132	696.158	301.158		-206.47	-2096.32	301.158				-32.3138	-195.722	178.791	-183.027	-1108.58	-648.838	435.452	40.4517		-183.027	-1108.58	40.4517
	-35.4774	-360.208	105.944	-200.946	-2040.24	-384.475	699.815	304.815		-200.946	-2040.24	304.815				-30.9708	-187.587	184.451	-175.421	-1062.51	-669.377	414.913	19.9132		-175.421	-1062.51	19.9132
	-34.5022	-350.307	104.937	-195.423	-1984.16	-380.819	703.471	308.471		-195.423	-1984.16	308.471				-29.7283	-180.062	190.917	-168.383	-1019.88	-692.845	391.445	-3.55497		-168.383	-1019.88	-3.55497
	-33.527	-340.406	103.929	-189.899	-1928.08	-377.163	707.127	312.127		-189.899	-1928.08	312.127				83.2396	504.175	134	471.474	2855.68	-486.29	598	203		471.474	2855.68	203
	-32.5518	-330.504	102.922	-184.376	-1872	-373.507	710.783	315.783		-184.376	-1872	315.783				81.6106	494.308	134	462.248	2799.79	-486.29	598	203		462.248	2799.79	203
	-31.5767	-320.604	101.909	-178.852	-1815.92	-369.832	714.458	319.458		-178.852	-1815.92	319.458				79.9817	484.442	134	453.021	2743.91	-486.29	598	203		453.021	2743.91	203
	-30.602	-310.708	100.852	-173.332	-1759.87	-365.996	718.294	323.294		-173.332	-1759.87	323.294				78.3531	474.578	133.772	443.797	2688.04	-485.461	598.829	203.829		443.797	2688.04	203.829
	-29.6274	-300.812	99.7944	-167.811	-1703.82	-362.157	722.133	327.133		-167.811	-1703.82	327.133				76.7249	464.716	133.486	434.574	2632.18	-484.424	599.866	204.866		434.574	2632.18	204.866
	-28.6527	-290.916	98.7365	-162.291	-1647.76	-358.318	725.972	330.972		-162.291	-1647.76	330.972				75.0966	454.853	133.2	425.352	2576.32	-483.388	600.902	205.902		425.352	2576.32	205.902
	-27.678	-281.02	97.6786	-156.77	-1591.71	-354.479	729.811	334.811		-156.77	-1591.71	334.811				73.4682	444.99	132.929	416.129	2520.45	-482.403	601.887	206.887		416.129	2520.45	206.887
	-26.7024	-271.114	96.7132	-151.244	-1535.61	-350.975	733.315	338.315		-151.244	-1535.61	338.315				71.8397	435.127	132.691	406.905	2464.59	-481.539	602.751	207.751		406.905	2464.59	207.751
	-25.7255	-261.195	95.9021	-145.711	-1479.43	-348.032	736.258	341.258		-145.711	-1479.43	341.258				70.2112	425.263	132.453	397.681	2408.72	-480.676	603.614	208.614		397.681	2408.72	208.614
	-24.7485	-251.276	95.0939	-140.177	-1423.24	-345.099	739.191	344.191		-140.177	-1423.24	344.191				68.5827	415.399	132.215	388.457	2352.85	-479.811	604.479	209.479		388.457	2352.85	209.479
	-23.7715	-241.357	94.2858	-134.644	-1367.06	-342.166	742.124	347.124		-134.644	-1367.06	347.124				66.9544	405.537	131.947	379.234	2296.98	-478.841	605.449	210.449		379.234	2296.98	210.449
	-22.7928	-231.419	93.7542	-129.1	-1310.77	-340.237	744.053	349.053		-129.1	-1310.77	349.053				65.3278	395.685	131.408	370.021	2241.18	-476.882	607.408	212.408		370.021	2241.18	212.408
	-21.8133	-221.474	93.3672	-123.552	-1254.44	-338.832	745.458	350.458		-123.552	-1254.44	350.458				63.7012	385.832	130.868	360.808	2185.38	-474.924	609.366	214.366		360.808	2185.38	214.366
	-20.8338	-211.529	93.0068	-118.004	-1198.11	-337.524	746.766	351.766		-118.004	-1198.11	351.766				62.0746	375.98	130.328	351.595	2129.58	-472.965	611.325	216.325		351.595	2129.58	216.325
	-19.8536	-201.577	93	-112.452	-1141.75	-337.5	746.79	351.79		-112.452	-1141.75	351.79				60.4458	366.115	130.196	342.369	2073.7	-472.487	611.803	216.803		342.369	2073.7	216.803
	-18.8737	-191.628	93.2374	-106.902	-1085.39	-338.361	745.929	350.929		-106.902	-1085.39	350.929				58.8189	356.261	130.696	333.154	2017.88	-474.299	609.991	214.991		333.154	2017.88	214.991
	-17.9038	-181.78	94.68	-101.408	-1029.62	-343.597	740.693	345.693		-101.408	-1029.62	345.693				57.192	346.407	131.195	323.939	1962.07	-476.111	608.179	213.179		323.939	1962.07	213.179
	-16.9342	-171.936	96.1455	-95.9165	-973.856	-348.915	735.375	340.375		-95.9165	-973.856	340.375				55.565	336.553	131.695	314.724	1906.25	-477.924	606.366	211.366		314.724	1906.25	211.366
	-15.9872	-162.32	98.7229	-90.5523	-919.393	-358.268	726.022	331.022		-90.5523	-919.393	331.022				53.9408	326.715	132.454	305.524	1850.53	-480.681	603.609	208.609		305.524	1850.53	208.609
	-15.0872	-153.183	102.685	-85.4549	-867.638	-372.647	711.643	316.643		-85.4549	-867.638	316.643				52.323	316.916	133.623	296.361	1795.03	-484.921	599.369	204.369		296.361	1795.03	204.369
	-14.1883	-144.056	106.672	-80.3636	-815.945	-387.117	697.173	302.173		-80.3636	-815.945	302.173				50.7052	307.117	134.791	287.197	1739.53	-489.161	595.129	200.129		287.197	1739.53	200.129
	-13.3222	-135.262	111.354	-75.4577	-766.135	-404.106	680.184	285.184		-75.4577	-766.135	285.184				49.0874	297.318	135.96	278.034	1684.03	-493.402	590.888	195.888		278.034	1684.03	195.888
	-12.4968	-126.882	116.746	-70.7824	-718.666	-423.676	660.614	265.614		-70.7824	-718.666	265.614				47.5003	287.705	138.212	269.045	1629.58	-501.575	582.715	187.715		269.045	1629.58	187.715
	-11.6935	-118.727	122.478	-66.233	-672.475	-444.475	639.815	244.815		-66.233	-672.475	244.815				45.9146	278.101	140.502	260.063	1575.18	-509.887	574.403	179.403		260.063	1575.18	179.403
	-10.7274	-108.917	124.163	-60.7606	-616.913	-450.591	633.699	238.699		-60.7606	-616.913	238.699				44.329	268.497	142.793	251.082	1520.78	-518.199	566.091	171.091		251.082	1520.78	171.091
	-9.8515	-100.024	128.651	-55.7995	-566.542	-466.879	617.411	222.411		-55.7995	-566.542	222.411				42.7681	259.043	145.653	242.241	1467.23	-528.579	555.711	160.711		242.241	1467.23	160.711
	-8.96845	-91.0582	132.991	-50.7979	-515.759	-482.63	601.66	206.66		-50.7979	-515.759	206.66				41.2411	249.794	149.135	233.592	1414.85	-541.215	543.075	148.075		233.592	1414.85	148.075
	-8.19881	-83.2439	139.184	-46.4386	-471.499	-505.102	579.188	184.188		-46.4386	-471.499	184.188				39.714	240.544	152.617	224.943	1362.46	-553.851	530.439	135.439		224.943	1362.46	135.439
	-7.79123	-79.1056	148.278	-44.13	-448.059	-538.106	546.184	151.184		-44.13	-448.059	151.184				38.187	231.295	156.099	216.294	1310.07	-566.487	517.803	122.803		216.294	1310.07	122.803
	-7.66116	-77.785	158.19	-43.3933	-440.579	-574.075	510.215	115.215		-43.3933	-440.579	115.215				36.7625	222.667	160.949	208.225	1261.2	-584.089	500.201	105.201		208.225	1261.2	105.201
	-7.48985	-76.0457	168.036	-42.423	-430.728	-609.807	474.483	79.483		-42.423	-430.728	79.483				35.3812	214.301	166.249	200.401	1213.81	-603.323	480.967	85.9674		200.401	1213.81	85.9674
	-7.07713	-71.8553	177.106	-40.0853	-406.993	-642.723	441.567	46.567		-40.0853	-406.993	46.567				34.0331	206.136	171.863	192.766	1167.57	-623.696	460.594	65.5937		192.766	1167.57	65.5937
	-6.72774	-68.3079	186.449	-38.1063	-386.9	-676.629	407.661	12.6606		-38.1063	-386.9	12.6606				32.6908	198.005	177.528	185.163	1121.51	-644.256	440.034	45.0341		185.163	1121.51	45.0341
	-6.37881	-64.7651	195.794	-36.13	-366.834	-710.542	373.748	-21.2523		-36.13	-366.834	-21.2523				31.4864	190.71	184.261	178.341	1080.19	-668.689	415.601	20.6013		178.341	1080.19	20.6013
	-6.04872	-61.4136	205.21	-34.2603	-347.851	-744.713	339.577	-55.4229		-34.2603	-347.851	-55.4229				30.2955	183.497	191.084	171.596	1039.34	-693.45	390.84	-4.16029		171.596	1039.34	-4.16029
	-5.71905	-58.0664	214.627	-32.393	-328.892	-778.889	305.401	-89.5989		-32.393	-328.892	-89.5989				-99.301	-499.22	144	-562.447	-2827.61	-522.58	561.71	166.71		-562.447	-2827.61	166.71
	-5.38921	-54.7175	224.044	-30.5248	-309.924	-813.063	271.227	-123.773		-30.5248	-309.924	-123.773				-97.3501	-489.412	144	-551.397	-2772.06	-522.58	561.71	166.71		-551.397	-2772.06	166.71
	-5.04515	-51.2242	233.408	-28.576	-290.137	-847.044	237.246	-157.754		-28.576	-290.137	-157.754				-95.4034	-479.625	144.659	-540.371	-2716.63	-524.973	559.317	164.317		-540.371	-2716.63	164.317
	-4.64605	-47.1722	242.541	-26.3155	-267.186	-880.19	204.1	-190.9		-26.3155	-267.186	-190.9				-93.5664	-470.39	148.026	-529.966	-2664.32	-537.192	547.098	152.098		-529.966	-2664.32	152.098
	-4.12735	-41.9057	251.026	-23.3776	-237.357	-910.982	173.308	-221.692		-23.3776	-237.357	-221.692				-91.7175	-461.095	151.218	-519.494	-2611.67	-548.774	535.516	140.516		-519.494	-2611.67	140.516
	-3.5787	-36.3352	259.313	-20.27	-205.805	-941.055	143.235	-251.765		-20.27	-205.805	-251.765				-89.7897	-451.403	152.75	-508.574	-2556.78	-554.336	529.954	134.954		-508.574	-2556.78	134.954
	-2.85402	-28.9774	266.046	-16.1654	-164.13	-965.49	118.8	-276.2		-16.1654	-164.13	-276.2				-87.8394	-441.598	153	-497.528	-2501.24	-555.242	529.048	134.048		-497.528	-2501.24	134.048
	-2.31405	-23.4949	274.392	-13.1069	-133.077	-995.777	88.5132	-306.487		-13.1069	-133.077	-306.487				-85.9008	-431.853	151.875	-486.548	-2446.04	-551.161	533.129	138.129		-486.548	-2446.04	138.129
	-1.60042	-16.2494	281.247	-9.0649	-92.0375	-1020.65	63.6358	-331.364		-9.0649	-92.0375	-331.364				-84.1591	-423.096	147.371	-476.682	-2396.44	-534.815	549.475	154.475		-476.682	-2396.44	154.475
	-0.801378	-8.13653	287.039	-4.53906	-46.0858	-1041.67	42.6176	-352.382		-4.53906	-46.0858	-352.382				-82.3194	-413.847	144.043	-466.262	-2344.06	-522.736	561.554	166.554		-466.262	-2344.06	166.554
	0.0608	0.617313	291.796	0.344375	3.4965	-1058.93	25.3554	-369.645		0.344375	3.4965	-369.645				-80.3791	-404.093	143	-455.272	-2288.81	-518.951	565.339	170.339		-455.272	-2288.81	170.339
	1.03437	10.5022	292.954	5.85876	59.485	-1063.14	21.1519	-373.848		5.85876	59.485	-373.848				-78.4282	-394.285	143	-444.222	-2233.26	-518.951	565.339	170.339		-444.222	-2233.26	170.339
	2.01257	20.4339	292.318	11.3993	115.739	-1060.83	23.4578	-371.542		11.3993	115.739	-371.542				-76.4773	-384.477	143	-433.172	-2177.7	-518.951	565.339	170.339		-433.172	-2177.7	170.339
	2.96515	30.1056	289.962	16.7948	170.52	-1052.28	32.0074	-362.993		16.7948	170.52	-362.993				-74.5264	-374.67	143	-422.122	-2122.15	-518.951	565.339	170.339		-422.122	-2122.15	170.339
	3.83785	38.9664	285.41	21.7378	220.708	-1035.76	48.5289	-346.471		21.7378	220.708	-346.471				-72.6123	-365.047	144.934	-411.281	-2067.65	-525.969	558.321	163.321		-411.281	-2067.65	163.321
	4.43967	45.0767	277.517	25.1466	255.317	-1007.12	77.1732	-317.827		25.1466	255.317	-317.827				-70.6614	-355.239	144.926	-400.231	-2012.1	-525.941	558.349	163.349		-400.231	-2012.1	163.349
	4.94989	50.257	268.978	28.0365	284.659	-976.131	108.159	-286.841		28.0365	284.659	-286.841				-68.7344	-345.551	143.367	-389.316	-1957.22	-520.281	564.009	169.009		-389.316	-1957.22	169.009
	5.38906	54.7161	260.038	30.524	309.915	-943.687	140.603	-254.397		30.524	309.915	-254.397				-66.7848	-335.75	143	-378.273	-1901.71	-518.951	565.339	170.339		-378.273	-1901.71	170.339
	5.8274	59.1666	251.094	33.0068	335.123	-911.228	173.062	-221.938		33.0068	335.123	-221.938				-64.8591	-326.069	144.602	-367.366	-1846.87	-524.765	559.525	164.525		-367.366	-1846.87	164.525
	6.2288	63.2421	241.971	35.2803	358.207	-878.12	206.17	-188.83		35.2803	358.207	-188.83				-62.935	-316.395	146.253	-356.468	-1792.08	-530.758	553.532	158.532		-356.468	-1792.08	158.532
	6.61093	67.1219	232.762	37.4447	380.183	-844.701	239.589	-155.411		37.4447	380.183	-155.411				-60.9948	-306.642	147.3	-345.478	-1736.84	-534.556	549.734	154.734		-345.478	-1736.84	154.734
	6.91887	70.2485	223.269	39.1889	397.892	-810.249	274.041	-120.959		39.1889	397.892	-120.959				-59.0566	-296.897	148.438	-334.5	-1681.65	-538.686	545.604	150.604		-334.5	-1681.65	150.604
	7.18833	72.9844	213.654	40.7152	413.388	-775.356	308.934	-86.0664		40.7152	413.388	-86.0664				-57.1228	-287.176	149.76	-323.547	-1626.58	-543.483	540.807	145.807		-323.547	-1626.58	145.807
	7.49032	76.0505	204.14	42.4257	430.755	-740.832	343.458	-51.5416		42.4257	430.755	-51.5416				-55.1724	-277.371	150	-312.5	-1571.04	-544.355	539.935	144.935		-312.5	-1571.04	144.935
	7.86731	79.8781	194.91	44.5609	452.435	-707.333	376.957	-18.0428		44.5609	452.435	-18.0428				-53.2244	-267.577	150.545	-301.466	-1515.57	-546.333	537.957	142.957		-301.466	-1515.57	142.957
	8.28323	84.1011	185.855	46.9167	476.354	-674.472	409.818	14.8181		46.9167	476.354	14.8181				-51.3808	-258.309	153.815	-291.024	-1463.08	-558.201	526.089	131.089		-291.024	-1463.08	131.089
	8.79387	89.2857	177.319	49.809	505.72	-643.495	440.795	45.7948		49.809	505.72	45.7948				-49.464	-248.672	155.678	-280.167	-1408.5	-564.959	519.331	124.331		-280.167	-1408.5	124.331
	9.34827	94.9145	169.072	52.9492	537.602	-613.568	470.722	75.7223		52.9492	537.602	75.7223				-47.5141	-238.87	156	-269.123	-1352.97	-566.129	518.161	123.161		-269.123	-1352.97	123.161
	9.85806	100.091	160.531	55.8367	566.919	-582.572	501.718	106.718		55.8367	566.919	106.718				-45.605	-229.272	158.059	-258.31	-1298.61	-573.601	510.689	115.689		-258.31	-1298.61	115.689
	9.88308	100.345	150.534	55.9784	568.358	-546.294	537.996	142.996		55.9784	568.358	142.996				-43.7279	-219.835	160.782	-247.677	-1245.16	-583.484	500.806	105.806		-247.677	-1245.16	105.806
	10.5171	106.782	142.908	59.5696	604.82	-518.619	565.671	170.671		59.5696	604.82	170.671				-41.9298	-210.796	164.663	-237.493	-1193.96	-597.567	486.723	91.723		-237.493	-1193.96	91.723
	11.2262	113.981	136.004	63.5857	645.597	-493.563	590.727	195.727		63.5857	645.597	195.727				-40.1388	-201.791	168.628	-227.349	-1142.96	-611.955	472.335	77.3354		-227.349	-1142.96	77.3354
	12.0661	122.51	130.85	68.3433	693.902	-474.859	609.431	214.431		68.3433	693.902	214.431				-38.3939	-193.019	173.1	-217.465	-1093.27	-628.184	456.106	61.106		-217.465	-1093.27	61.106
	13.0301	132.297	129.038	73.8032	749.337	-468.284	616.006	221.006		73.8032	749.337	221.006				-36.876	-185.388	179.382	-208.868	-1050.05	-650.982	433.308	38.3077		-208.868	-1050.05	38.3077
	14.0021	142.166	127.752	79.3089	805.237	-463.618	620.672	225.672		79.3089	805.237	225.672				-35.6757	-179.354	187.265	-202.069	-1015.87	-679.591	404.699	9.69933		-202.069	-1015.87	9.69933
	14.8817	151.096	123.34	84.2908	855.819	-447.603	636.687	241.687		84.2908	855.819	241.687				-34.8032	-174.967	196.209	-197.127	-991.027	-712.049	372.241	-22.7594		-197.127	-991.027	-22.7594
	15.7456	159.868	118.615	89.184	905.5	-430.458	653.832	258.832		89.184	905.5	258.832				99.4961	500.2	133	563.552	2833.17	-482.661	601.629	206.629		563.552	2833.17	206.629
	16.6579	169.13	114.959	94.3513	957.965	-417.189	667.101	272.101		94.3513	957.965	272.101				97.5465	490.399	133.37	552.509	2777.65	-484.004	600.286	205.286		552.509	2777.65	205.286
	17.5616	178.306	111.086	99.4698	1009.93	-403.134	681.156	286.156		99.4698	1009.93	286.156				95.5969	480.598	133.74	541.467	2722.14	-485.347	598.943	203.943		541.467	2722.14	203.943
	18.4587	187.415	107.059	104.551	1061.53	-388.519	695.771	300.771		104.551	1061.53	300.771				93.6467	470.794	134	530.421	2666.6	-486.29	598	203		530.421	2666.6	203
	19.4008	196.979	104.296	109.887	1115.7	-378.494	705.796	310.796		109.887	1115.7	310.796				91.6958	460.986	134	519.371	2611.05	-486.29	598	203		519.371	2611.05	203
	20.3638	206.757	102.433	115.342	1171.08	-371.734	712.556	317.556		115.342	1171.08	317.556				89.7449	451.178	134	508.321	2555.5	-486.29	598	203		508.321	2555.5	203
	21.3327	216.595	100.926	120.83	1226.81	-366.263	718.027	323.027		120.83	1226.81	323.027				87.794	441.37	134	497.271	2499.95	-486.29	598	203		497.271	2499.95	203
	22.3068	226.485	99.8122	126.347	1282.82	-362.221	722.069	327.069		126.347	1282.82	327.069				85.8431	431.562	134	486.221	2444.4	-486.29	598	203		486.221	2444.4	203
	23.2819	236.385	98.7919	131.87	1338.9	-358.519	725.771	330.771		131.87	1338.9	330.771				83.8926	421.757	133.784	475.173	2388.86	-485.507	598.783	203.783		475.173	2388.86	203.783
	24.2569	246.285	97.7717	137.393	1394.97	-354.816	729.474	334.474		137.393	1394.97	334.474				81.9424	411.952	133.514	464.127	2333.32	-484.527	599.763	204.763		464.127	2333.32	204.763
	25.2355	256.22	97.1945	142.935	1451.25	-352.722	731.568	336.568		142.935	1451.25	336.568				79.9922	402.148	133.244	453.081	2277.79	-483.546	600.744	205.744		453.081	2277.79	205.744
	26.2156	266.172	97.2596	148.487	1507.61	-352.958	731.332	336.332		148.487	1507.61	336.332				78.0422	392.345	132.942	442.036	2222.26	-482.45	601.84	206.84		442.036	2222.26	206.84
	27.1956	276.121	97.4679	154.037	1563.97	-353.714	730.576	335.576		154.037	1563.97	335.576				76.0948	382.555	132.343	431.006	2166.81	-480.277	604.013	209.013		431.006	2166.81	209.013
	28.1755	286.071	97.6761	159.588	1620.32	-354.469	729.821	334.821		159.588	1620.32	334.821				74.1474	372.764	131.744	419.976	2111.36	-478.103	606.187	211.187		419.976	2111.36	211.187
	29.1555	296.021	97.8844	165.139	1676.68	-355.225	729.065	334.065		165.139	1676.68	334.065				72.2	362.974	131.145	408.945	2055.91	-475.93	608.36	213.36		408.945	2055.91	213.36
	30.1344	305.959	98.3952	170.683	1732.97	-357.079	727.211	332.211		170.683	1732.97	332.211				70.2526	353.184	130.546	397.915	2000.46	-473.756	610.534	215.534		397.915	2000.46	215.534
	31.1055	315.82	99.7485	176.184	1788.82	-361.99	722.3	327.3		176.184	1788.82	327.3				68.3037	343.386	130.092	386.877	1944.96	-472.107	612.183	217.183		386.877	1944.96	217.183
	32.0851	325.766	100.097	181.732	1845.16	-363.255	721.035	326.035		181.732	1845.16	326.035				66.3632	333.63	131.121	375.885	1889.7	-475.841	608.449	213.449		375.885	1889.7	213.449
	33.0634	335.698	100.724	187.273	1901.41	-365.53	718.76	323.76		187.273	1901.41	323.76				64.4226	323.874	132.15	364.894	1834.44	-479.575	604.715	209.715		364.894	1834.44	209.715
	34.0405	345.619	101.515	192.807	1957.61	-368.401	715.889	320.889		192.807	1957.61	320.889				62.4835	314.126	133.246	353.91	1779.23	-483.553	600.737	205.737		353.91	1779.23	205.737
	35.0176	355.539	102.306	198.342	2013.8	-371.273	713.017	318.017		198.342	2013.8	318.017				60.5522	304.416	134.66	342.971	1724.23	-488.685	595.605	200.605		342.971	1724.23	200.605
	35.9947	365.46	103.091	203.876	2069.99	-374.12	710.17	315.17		203.876	2069.99	315.17				58.6209	294.707	136.074	332.032	1669.24	-493.817	590.473	195.473		332.032	1669.24	195.473
	36.972	375.383	103.862	209.412	2126.19	-376.916	707.374	312.374		209.412	2126.19	312.374				56.6896	284.998	137.488	321.094	1614.25	-498.95	585.34	190.34		321.094	1614.25	190.34
	37.9417	385.229	105.315	214.904	2181.96	-382.192	702.098	307.098		214.904	2181.96	307.098				54.7532	275.263	138.705	310.125	1559.11	-503.364	580.926	185.926		310.125	1559.11	185.926
	38.9098	395.058	106.883	220.387	2237.63	-387.882	696.408	301.408		220.387	2237.63	301.408				52.8142	265.515	139.809	299.143	1503.89	-507.372	576.918	181.918		299.143	1503.89	181.918
	39.8854	404.963	107.845	225.913	2293.74	-391.372	692.918	297.918		225.913	2293.74	297.918				50.9423	256.104	142.626	288.54	1450.59	-517.594	566.696	171.696		288.54	1450.59	171.696
	40.865	414.91	108.179	231.462	2350.07	-392.584	691.706	296.706		231.462	2350.07	296.706				49.0915	246.8	145.788	278.058	1397.89	-529.07	555.22	160.22		278.058	1397.89	160.22
	41.8446	424.856	108.516	237.011	2406.41	-393.809	690.481	295.481		237.011	2406.41	295.481				47.2407	237.495	148.951	267.574	1345.19	-540.547	543.743	148.743		267.574	1345.19	148.743
	42.8228	434.787	109.156	242.551	2462.66	-396.131	688.159	293.159		242.551	2462.66	293.159				45.4211	228.347	152.557	257.268	1293.37	-553.634	530.656	135.656		257.268	1293.37	135.656
	43.7985	444.694	110.11	248.077	2518.77	-399.593	684.697	289.697		248.077	2518.77	289.697				43.6184	219.285	156.38	247.058	1242.04	-567.509	516.781	121.781		247.058	1242.04	121.781
	44.7785	454.644	110.289	253.628	2575.13	-400.243	684.047	289.047		253.628	2575.13	289.047				41.8158	210.222	160.204	236.847	1190.71	-581.385	502.905	107.905		236.847	1190.71	107.905
	45.757	464.578	110.881	259.17	2631.4	-402.39	681.9	286.9		259.17	2631.4	286.9				40.2645	202.423	166.268	228.061	1146.54	-603.39	480.9	85.8995		228.061	1146.54	85.8995
	46.7341	474.499	111.668	264.705	2687.59	-405.247	679.043	284.043		264.705	2687.59	284.043				39.0043	196.088	173.902	220.923	1110.65	-631.094	453.196	58.1959		220.923	1110.65	58.1959
	47.7117	484.425	112.394	270.242	2743.81	-407.879	676.411	281.411		270.242	2743.81	281.411				37.7441	189.753	181.535	213.785	1074.77	-658.797	425.493	30.4926		213.785	1074.77	30.4926
	48.6895	494.353	113.086	275.78	2800.05	-410.392	673.898	278.898		275.78	2800.05	278.898				-115.809	-496.677	147	-655.949	-2813.21	-533.467	550.823	155.823		-655.949	-2813.21	155.823
	49.6674	504.281	113.774	281.319	2856.28	-412.889	671.401	276.401		281.319	2856.28	276.401				-113.565	-487.052	148.521	-643.237	-2758.69	-538.986	545.304	150.304		-643.237	-2758.69	150.304
	-66.5684	-505.637	117	-377.047	-2863.96	-424.597	659.693	264.693		-377.047	-2863.96	264.693				-111.318	-477.416	149.968	-630.51	-2704.11	-544.239	540.051	145.051		-630.51	-2704.11	145.051
	-65.2661	-495.745	116.324	-369.671	-2807.93	-422.142	662.148	267.148		-369.671	-2807.93	267.148				-109.051	-467.694	150.558	-617.671	-2649.05	-546.38	537.91	142.91		-617.671	-2649.05	142.91
	-63.9638	-485.853	115.647	-362.295	-2751.9	-419.687	664.603	269.603		-362.295	-2751.9	269.603				-106.809	-458.077	148.978	-604.971	-2594.58	-540.647	543.643	148.643		-604.971	-2594.58	148.643
	-62.6615	-475.962	114.971	-354.919	-2695.88	-417.232	667.058	272.058		-354.919	-2695.88	272.058				-104.566	-448.461	147.398	-592.271	-2540.11	-534.913	549.377	154.377		-592.271	-2540.11	154.377
	-61.3593	-466.07	114.294	-347.543	-2639.85	-414.777	669.513	274.513		-347.543	-2639.85	274.513				-102.314	-438.801	146.126	-579.513	-2485.4	-530.296	553.994	158.994		-579.513	-2485.4	158.994
	-60.057	-456.178	113.618	-340.167	-2583.82	-412.323	671.967	276.967		-340.167	-2583.82	276.967				-100.059	-429.129	144.958	-566.74	-2430.61	-526.055	558.235	163.235		-566.74	-2430.61	163.235
	-58.7551	-446.289	112.901	-332.792	-2527.81	-409.723	674.567	279.567		-332.792	-2527.81	279.567				-97.8037	-419.457	143.789	-553.966	-2375.83	-521.815	562.475	167.475		-553.966	-2375.83	167.475
	-57.4583	-436.439	111.763	-325.447	-2472.02	-405.592	678.698	283.698		-325.447	-2472.02	283.698				-95.54	-409.749	143	-541.145	-2320.84	-518.951	565.339	170.339		-541.145	-2320.84	170.339
	-56.1615	-426.589	110.625	-318.102	-2416.23	-401.46	682.83	287.83		-318.102	-2416.23	287.83				-93.2692	-400.01	143	-528.283	-2265.68	-518.951	565.339	170.339		-528.283	-2265.68	170.339
	-54.8648	-416.739	109.486	-310.757	-2360.44	-397.329	686.961	291.961		-310.757	-2360.44	291.961				-90.9985	-390.271	143	-515.421	-2210.52	-518.951	565.339	170.339		-515.421	-2210.52	170.339
	-53.568	-406.889	108.348	-303.412	-2304.65	-393.198	691.092	296.092		-303.412	-2304.65	296.092				-88.7277	-380.532	143	-502.559	-2155.36	-518.951	565.339	170.339		-502.559	-2155.36	170.339
	-52.2712	-397.039	107.21	-296.067	-2248.85	-389.067	695.223	300.223		-296.067	-2248.85	300.223				-86.4607	-370.81	143.572	-489.719	-2100.29	-521.027	563.263	168.263		-489.719	-2100.29	168.263
	-50.9744	-387.189	106.071	-288.722	-2193.06	-384.936	699.354	304.354		-288.722	-2193.06	304.354				-84.1969	-361.101	144.359	-476.897	-2045.3	-523.883	560.407	165.407		-476.897	-2045.3	165.407
	-49.6777	-377.339	104.933	-281.377	-2137.27	-380.804	703.486	308.486		-281.377	-2137.27	308.486				-81.9332	-351.392	145.146	-464.075	-1990.31	-526.739	557.551	162.551		-464.075	-1990.31	162.551
	-48.3809	-367.489	103.794	-274.032	-2081.48	-376.673	707.617	312.617		-274.032	-2081.48	312.617				-79.6695	-341.684	145.933	-451.253	-1935.32	-529.595	554.695	159.695		-451.253	-1935.32	159.695
	-47.0841	-357.639	102.656	-266.687	-2025.69	-372.542	711.748	316.748		-266.687	-2025.69	316.748				-77.4013	-331.956	146.406	-438.406	-1880.22	-531.312	552.978	157.978		-438.406	-1880.22	157.978
	-45.7867	-347.785	101.556	-259.339	-1969.88	-368.551	715.739	320.739		-259.339	-1969.88	320.739				-75.1328	-322.227	146.85	-425.557	-1825.11	-532.924	551.366	156.366		-425.557	-1825.11	156.366
	-44.4887	-337.925	100.51	-251.987	-1914.03	-364.752	719.538	324.538		-251.987	-1914.03	324.538				-72.8643	-312.498	147.294	-412.708	-1770.01	-534.535	549.755	154.755		-412.708	-1770.01	154.755
	-43.1906	-328.065	99.4627	-244.634	-1858.18	-360.953	723.337	328.337		-244.634	-1858.18	328.337				-70.5957	-302.769	147.738	-399.859	-1714.9	-536.146	548.144	153.144		-399.859	-1714.9	153.144
	-41.8925	-318.205	98.4159	-237.282	-1802.33	-357.154	727.136	332.136		-237.282	-1802.33	332.136				-68.329	-293.047	148.332	-387.019	-1659.84	-538.301	545.989	150.989		-387.019	-1659.84	150.989
	-40.5944	-308.345	97.369	-229.929	-1746.49	-353.355	730.935	335.935		-229.929	-1746.49	335.935				-66.0656	-283.34	149.14	-374.2	-1604.86	-541.234	543.056	148.056		-374.2	-1604.86	148.056
	-39.2963	-298.485	96.3222	-222.577	-1690.64	-349.556	734.734	339.734		-222.577	-1690.64	339.734				-63.8023	-273.633	149.948	-361.38	-1549.88	-544.166	540.124	145.124		-361.38	-1549.88	145.124
	-37.9938	-288.591	95.6757	-215.199	-1634.6	-347.21	737.08	342.08		-215.199	-1634.6	342.08				-61.539	-263.926	150.756	-348.561	-1494.89	-547.099	537.191	142.191		-348.561	-1494.89	142.191
	-36.6899	-278.688	95.2075	-207.814	-1578.5	-345.511	738.779	343.779		-207.814	-1578.5	343.779				-59.3194	-254.407	152.867	-335.989	-1440.98	-554.76	529.53	134.53		-335.989	-1440.98	134.53
	-35.3861	-268.784	94.7392	-200.429	-1522.41	-343.811	740.479	345.479		-200.429	-1522.41	345.479				-57.1304	-245.019	155.527	-323.59	-1387.8	-564.411	519.879	124.879		-323.59	-1387.8	124.879
	-34.0823	-258.881	94.271	-193.044	-1466.32	-342.112	742.178	347.178		-193.044	-1466.32	347.178				-54.9414	-235.631	158.186	-311.191	-1334.63	-574.061	510.229	115.229		-311.191	-1334.63	115.229
	-32.7784	-248.977	93.8028	-185.659	-1410.22	-340.413	743.877	348.877		-185.659	-1410.22	348.877				-52.7695	-226.316	161.104	-298.89	-1281.87	-584.652	499.638	104.638		-298.89	-1281.87	104.638
	-31.4746	-239.073	93.3345	-178.274	-1354.13	-338.714	745.576	350.576		-178.274	-1354.13	350.576				-50.6056	-217.035	164.136	-286.633	-1229.3	-595.656	488.634	93.6344		-286.633	-1229.3	93.6344
	-30.1708	-229.17	92.8642	-170.889	-1298.03	-337.007	747.283	352.283		-170.889	-1298.03	352.283				-48.4671	-207.864	167.499	-274.52	-1177.35	-607.859	476.431	81.4307		-274.52	-1177.35	81.4307
	-28.867	-219.267	92.3885	-163.505	-1241.94	-335.281	749.009	354.009		-163.505	-1241.94	354.009				-46.3743	-198.888	171.38	-262.667	-1126.52	-621.942	462.348	67.3479		-262.667	-1126.52	67.3479
	-27.5625	-209.358	92.054	-156.116	-1185.82	-334.067	750.223	355.223		-156.116	-1185.82	355.223				-44.4267	-190.536	176.522	-251.635	-1079.21	-640.602	443.688	48.6878		-251.635	-1079.21	48.6878
	-26.2578	-199.448	92.348	-148.726	-1129.68	-335.134	749.156	354.156		-148.726	-1129.68	354.156				-42.8773	-183.891	183.832	-242.86	-1041.57	-667.132	417.158	22.1578		-242.86	-1041.57	22.1578
	-24.9531	-189.537	92.642	-141.336	-1073.55	-336.201	748.089	353.089		-141.336	-1073.55	353.089				-41.4755	-177.879	191.699	-234.92	-1007.52	-695.683	388.607	-6.39287		-234.92	-1007.52	-6.39287
	-23.6484	-179.627	92.936	-133.946	-1017.42	-337.268	747.022	352.022		-133.946	-1017.42	352.022				115.809	496.677	132	655.949	2813.21	-479.032	605.258	210.258		655.949	2813.21	210.258
	-22.3941	-170.1	95.7027	-126.841	-963.457	-347.308	736.982	341.982		-126.841	-963.457	341.982				113.543	486.96	132.665	643.116	2758.17	-481.446	602.844	207.844		643.116	2758.17	207.844
	-21.1674	-160.782	99.1201	-119.894	-910.682	-359.71	724.58	329.58		-119.894	-910.682	329.58				111.275	477.232	133.138	630.268	2703.07	-483.162	601.128	206.128		630.268	2703.07	206.128
	-19.9606	-151.616	102.931	-113.058	-858.763	-373.538	710.752	315.752		-113.058	-858.763	315.752				109.005	467.497	133.416	617.411	2647.93	-484.169	600.121	205.121		617.411	2647.93	205.121
	-18.781	-142.656	107.212	-106.377	-808.012	-389.074	695.216	300.216		-106.377	-808.012	300.216				106.735	457.762	133.693	604.555	2592.79	-485.177	599.113	204.113		604.555	2592.79	204.113
	-17.6284	-133.901	111.905	-99.8484	-758.424	-406.105	678.185	283.185		-99.8484	-758.424	283.185				104.465	448.027	133.971	591.698	2537.65	-486.185	598.105	203.105		591.698	2537.65	203.105
	-16.5326	-125.577	117.337	-93.6414	-711.277	-425.82	658.47	263.47		-93.6414	-711.277	263.47				102.195	438.288	134	578.836	2482.49	-486.29	598	203		578.836	2482.49	203
	-15.3605	-116.674	121.737	-87.0026	-660.851	-441.789	642.501	247.501		-87.0026	-660.851	247.501				99.9238	428.55	134	565.974	2427.33	-486.29	598	203		565.974	2427.33	203
	-14.1022	-107.117	124.397	-79.8759	-606.717	-451.441	632.849	237.849		-79.8759	-606.717	237.849				97.653	418.811	133.96	553.113	2372.17	-486.145	598.145	203.145		553.113	2372.17	203.145
	-12.8714	-97.7677	127.725	-72.9042	-553.762	-463.519	620.771	225.771		-72.9042	-553.762	225.771				95.3827	409.074	133.756	540.254	2317.02	-485.405	598.885	203.885		540.254	2317.02	203.885
	-11.8305	-89.8617	133.76	-67.0088	-508.982	-485.418	598.872	203.872		-67.0088	-508.982	203.872				93.1124	399.337	133.552	527.395	2261.87	-484.664	599.626	204.626		527.395	2261.87	204.626
	-10.9578	-83.2328	141.196	-62.0657	-471.436	-512.404	571.886	176.886		-62.0657	-471.436	176.886				90.8422	389.601	133.348	514.536	2206.72	-483.924	600.366	205.366		514.536	2206.72	205.366
	-10.6412	-80.8282	150.897	-60.2726	-457.816	-547.61	536.68	141.68		-60.2726	-457.816	141.68				88.5718	379.864	133.144	501.676	2151.57	-483.184	601.106	206.106		501.676	2151.57	206.106
	-10.337	-78.5177	160.622	-58.5497	-444.729	-582.901	501.389	106.389		-58.5497	-444.729	106.389				86.3026	370.131	132.785	488.823	2096.45	-481.88	602.41	207.41		488.823	2096.45	207.41
	-9.99515	-75.9207	170.273	-56.6131	-430.019	-617.925	466.365	71.3653		-56.6131	-430.019	71.3653				84.0379	360.419	132.055	475.996	2041.43	-479.232	605.058	210.058		475.996	2041.43	210.058
	-9.58238	-72.7854	179.76	-54.2752	-412.261	-652.353	431.937	36.9374		-54.2752	-412.261	36.9374				81.7731	350.706	131.325	463.168	1986.42	-476.583	607.707	212.707		463.168	1986.42	212.707
	-9.08615	-69.0162	189.009	-51.4645	-390.912	-685.918	398.372	3.37176		-51.4645	-390.912	3.37176				79.5084	340.993	130.596	450.341	1931.41	-473.935	610.355	215.355		450.341	1931.41	215.355
	-8.57757	-65.1531	198.218	-48.5839	-369.031	-719.34	364.95	-30.0502		-48.5839	-369.031	-30.0502				77.2417	331.272	130	437.502	1876.34	-471.774	612.516	217.516		437.502	1876.34	217.516
	-8.07131	-61.3077	207.435	-45.7164	-347.251	-752.79	331.5	-63.4997		-45.7164	-347.251	-63.4997				74.9709	321.533	130	424.64	1821.18	-471.774	612.516	217.516		424.64	1821.18	217.516
	-7.61301	-57.8265	216.799	-43.1205	-327.533	-786.769	297.521	-97.4793		-43.1205	-327.533	-97.4793				72.7655	312.074	132.381	412.148	1767.61	-480.414	603.876	208.876		412.148	1767.61	208.876
	-7.15469	-54.3453	226.162	-40.5246	-307.815	-820.749	263.541	-131.459		-40.5246	-307.815	-131.459				70.5112	302.406	133.585	399.38	1712.85	-484.784	599.506	204.506		399.38	1712.85	204.506
	-6.59956	-50.1286	235.213	-37.3803	-283.932	-853.594	230.696	-164.304		-37.3803	-283.932	-164.304				68.2458	292.69	134.273	386.549	1657.82	-487.281	597.009	202.009		386.549	1657.82	202.009
	-5.94557	-45.1611	243.867	-33.6761	-255.795	-885	199.29	-195.71		-33.6761	-255.795	-195.71				65.9805	282.975	134.961	373.717	1602.79	-489.778	594.512	199.512		373.717	1602.79	199.512
	-5.23618	-39.7727	252.261	-29.658	-225.275	-915.463	168.827	-226.173		-29.658	-225.275	-226.173				63.7217	273.287	135.988	360.924	1547.92	-493.503	590.787	195.787		360.924	1547.92	195.787
	-4.40056	-33.4256	259.943	-24.925	-189.325	-943.342	140.948	-254.052		-24.925	-189.325	-254.052				61.4642	263.605	137.065	348.137	1493.08	-497.412	586.878	191.878		348.137	1493.08	191.878
	-3.56496	-27.0785	267.625	-20.1921	-153.375	-971.221	113.069	-281.931		-20.1921	-153.375	-281.931				59.2375	254.056	139.026	335.525	1438.99	-504.529	579.761	184.761		335.525	1438.99	184.761
	-2.88503	-21.914	276.161	-16.341	-124.122	-1002.2	82.0916	-312.908		-16.341	-124.122	-312.908				57.1497	245.102	142.958	323.699	1388.27	-518.8	565.49	170.49		323.699	1388.27	170.49
	-2.05728	-15.6266	283.894	-11.6525	-88.5098	-1030.26	54.032	-340.968		-11.6525	-88.5098	-340.968				55.2756	237.064	148.605	313.084	1342.75	-539.293	544.997	149.997		313.084	1342.75	149.997
	-0.993918	-7.54956	289.693	-5.62961	-42.7612	-1051.3	32.9865	-362.013		-5.62961	-42.7612	-362.013				53.3725	228.902	154.06	302.305	1296.52	-559.09	525.2	130.2		302.305	1296.52	130.2
	0.228604	1.73642	293.197	1.29482	9.83517	-1064.02	20.2711	-374.729		1.29482	9.83517	-374.729				51.3758	220.339	158.823	290.996	1248.01	-576.375	507.915	112.915		290.996	1248.01	112.915
	1.53055	11.6257	293.909	8.66913	65.8486	-1066.6	17.6854	-377.315		8.66913	65.8486	-377.315				49.3792	211.776	163.586	279.687	1199.51	-593.659	490.631	95.6308		279.687	1199.51	95.6308
	2.82802	21.4809	295	16.0181	121.669	-1070.56	13.7261	-381.274		16.0181	121.669	-381.274				47.4255	203.397	168.683	268.621	1152.05	-612.157	472.133	77.1329		268.621	1152.05	77.1329
	4.01149	30.4703	290.782	22.7213	172.586	-1055.26	29.0338	-365.966		22.7213	172.586	-365.966				45.5191	195.221	174.116	257.823	1105.74	-631.872	452.418	57.4182		257.823	1105.74	57.4182
	5.14087	39.0487	285.769	29.1182	221.175	-1037.06	47.2272	-347.773		29.1182	221.175	-347.773				43.9279	188.396	181.25	248.81	1067.09	-657.762	426.528	31.5276		248.81	1067.09	31.5276
	6.08604	46.2281	278.872	34.4717	261.839	-1012.03	72.2555	-322.744		34.4717	261.839	-322.744				42.7596	183.386	189.825	242.193	1038.71	-688.881	395.409	0.409017		242.193	1038.71	0.409017
	6.76556	51.3896	270.334	38.3206	291.074	-981.05	103.24	-291.76		38.3206	291.074	-291.76				-131.739	-491.656	147	-746.177	-2784.77	-533.467	550.823	155.823		-746.177	-2784.77	155.823
	7.3493	55.8235	261.39	41.6269	316.188	-948.591	135.699	-259.301		41.6269	316.188	-259.301				-129.151	-481.997	147	-731.518	-2730.06	-533.467	550.823	155.823		-731.518	-2730.06	155.823
	7.71418	58.595	251.788	43.6936	331.886	-913.748	170.542	-224.458		43.6936	331.886	-224.458				-126.563	-472.338	147	-716.858	-2675.35	-533.467	550.823	155.823		-716.858	-2675.35	155.823
	8.03767	61.0522	242.1	45.5259	345.803	-878.589	205.701	-189.299		45.5259	345.803	-189.299				-123.974	-462.678	147	-702.198	-2620.64	-533.467	550.823	155.823		-702.198	-2620.64	155.823
	8.36116	63.5093	232.412	47.3581	359.721	-843.431	240.859	-154.141		47.3581	359.721	-154.141				-121.387	-453.022	146.755	-687.543	-2565.95	-532.579	551.711	156.711		-687.543	-2565.95	156.711
	8.68464	65.9664	222.724	49.1903	373.638	-808.273	276.017	-118.983		49.1903	373.638	-118.983				-118.807	-443.395	145.942	-672.932	-2511.42	-529.627	554.663	159.663		-672.932	-2511.42	159.663
	9.08029	68.9716	213.195	51.4313	390.66	-773.69	310.6	-84.4003		51.4313	390.66	-84.4003				-116.228	-433.768	145.128	-658.321	-2456.89	-526.674	557.616	162.616		-658.321	-2456.89	162.616
	9.57727	72.7466	203.948	54.2462	412.041	-740.133	344.157	-50.8434		54.2462	412.041	-50.8434				-113.648	-424.14	144.315	-643.71	-2402.36	-523.722	560.568	165.568		-643.71	-2402.36	165.568
	10.0743	76.5216	194.701	57.0612	433.423	-706.576	377.714	-17.2865		57.0612	433.423	-17.2865				-111.068	-414.513	143.501	-629.099	-2347.83	-520.769	563.521	168.521		-629.099	-2347.83	168.521
	10.5712	80.2965	185.454	59.8762	454.805	-673.02	411.27	16.2704		59.8762	454.805	16.2704				-108.484	-404.866	143	-614.458	-2293.19	-518.951	565.339	170.339		-614.458	-2293.19	170.339
	11.1799	84.9197	176.608	63.3236	480.991	-640.916	443.374	48.3735		63.3236	480.991	48.3735				-105.895	-395.207	143	-599.798	-2238.48	-518.951	565.339	170.339		-599.798	-2238.48	170.339
	11.8099	89.705	167.85	66.892	508.095	-609.133	475.157	80.1566		66.892	508.095	80.1566				-103.307	-385.548	143	-585.138	-2183.77	-518.951	565.339	170.339		-585.138	-2183.77	170.339
	12.3119	93.5183	158.619	69.7355	529.694	-575.635	508.655	113.655		69.7355	529.694	113.655				-100.719	-375.888	143	-570.479	-2129.05	-518.951	565.339	170.339		-570.479	-2129.05	170.339
	12.8086	97.2913	149.372	72.5489	551.064	-542.075	542.215	147.215		72.5489	551.064	147.215				-98.1308	-366.229	143	-555.819	-2074.34	-518.951	565.339	170.339		-555.819	-2074.34	170.339
	13.9561	106.007	144.605	79.048	600.43	-524.776	559.514	164.514		79.048	600.43	164.514				-95.5426	-356.57	143	-541.159	-2019.63	-518.951	565.339	170.339		-541.159	-2019.63	170.339
	15.16	115.152	140.742	85.8672	652.226	-510.757	573.533	178.533		85.8672	652.226	178.533				-92.9544	-346.911	143.044	-526.5	-1964.92	-519.111	565.179	170.179		-526.5	-1964.92	170.179
	16.2579	123.491	135.333	92.0855	699.459	-491.128	593.162	198.162		92.0855	699.459	198.162				-90.367	-337.254	143.282	-511.844	-1910.23	-519.975	564.315	169.315		-511.844	-1910.23	169.315
	17.5408	133.235	133.49	99.352	754.653	-484.44	599.85	204.85		99.352	754.653	204.85				-87.7795	-327.598	143.52	-497.189	-1855.53	-520.839	563.451	168.451		-497.189	-1855.53	168.451
	18.7399	142.344	129.541	106.144	806.244	-470.108	614.182	219.182		106.144	806.244	219.182				-85.192	-317.941	143.758	-482.533	-1800.84	-521.703	562.587	167.587		-482.533	-1800.84	167.587
	19.895	151.117	124.883	112.686	855.938	-453.206	631.084	236.084		112.686	855.938	236.084				-82.6046	-308.285	143.996	-467.878	-1746.14	-522.567	561.723	166.723		-467.878	-1746.14	166.723
	21.0291	159.732	119.934	119.11	904.732	-435.243	649.047	254.047		119.11	904.732	254.047				-80.0452	-298.733	145.484	-453.381	-1692.04	-527.966	556.324	161.324		-453.381	-1692.04	161.324
	22.1484	168.234	114.789	125.45	952.886	-416.572	667.718	272.718		125.45	952.886	272.718				-77.4866	-289.184	146.992	-438.889	-1637.96	-533.439	550.851	155.851		-438.889	-1637.96	155.851
	23.3598	177.435	111.065	132.311	1005	-403.059	681.231	286.231		132.311	1005	286.231				-74.928	-279.635	148.5	-424.397	-1583.87	-538.911	545.379	150.379		-424.397	-1583.87	150.379
	24.5845	186.738	107.608	139.248	1057.7	-390.513	693.777	298.777		139.248	1057.7	298.777				-72.3694	-270.086	150.008	-409.905	-1529.79	-544.384	539.906	144.906		-409.905	-1529.79	144.906
	25.8348	196.235	104.735	146.33	1111.49	-380.086	704.204	309.204		146.33	1111.49	309.204				-69.8108	-260.538	151.516	-395.413	-1475.7	-549.856	534.434	139.434		-395.413	-1475.7	139.434
	27.0898	205.768	101.988	153.438	1165.48	-370.116	714.174	319.174		153.438	1165.48	319.174				-67.2523	-250.989	153.026	-380.921	-1421.62	-555.337	528.953	133.953		-380.921	-1421.62	133.953
	28.3799	215.566	100.465	160.745	1220.98	-364.589	719.701	324.701		160.745	1220.98	324.701				-64.6994	-241.461	154.67	-366.461	-1367.65	-561.303	522.987	127.987		-366.461	-1367.65	127.987
	29.6806	225.447	99.634	168.113	1276.94	-361.575	722.715	327.715		168.113	1276.94	327.715				-62.1464	-231.933	156.314	-352.001	-1313.69	-567.269	517.021	122.021		-352.001	-1313.69	122.021
	30.9814	235.327	98.8036	175.48	1332.91	-358.561	725.729	330.729		175.48	1332.91	330.729				-59.5934	-222.406	157.958	-337.541	-1259.72	-573.235	511.055	116.055		-337.541	-1259.72	116.055
	32.2825	245.21	98.0063	182.85	1388.88	-355.668	728.622	333.622		182.85	1388.88	333.622				-57.0922	-213.071	160.53	-323.374	-1206.85	-582.567	501.723	106.723		-323.374	-1206.85	106.723
	33.5875	255.122	98.1985	190.242	1445.03	-356.365	727.925	332.925		190.242	1445.03	332.925				-54.7305	-204.257	164.62	-309.997	-1156.92	-597.412	486.878	91.878		-309.997	-1156.92	91.878
	34.8925	265.035	98.3908	197.633	1501.17	-357.063	727.227	332.227		197.633	1501.17	332.227				-52.3687	-195.443	168.711	-296.62	-1107	-612.257	472.033	77.0331		-296.62	-1107	77.0331
	36.1975	274.947	98.5831	205.025	1557.32	-357.761	726.529	331.529		205.025	1557.32	331.529				-50.1125	-187.022	173.61	-283.84	-1059.31	-630.037	454.253	59.253		-283.84	-1059.31	59.253
	37.5026	284.86	98.7754	212.417	1613.47	-358.459	725.831	330.831		212.417	1613.47	330.831				-48.4281	-180.736	181.203	-274.3	-1023.7	-657.591	426.699	31.6992		-274.3	-1023.7	31.6992
	38.8076	294.773	98.9676	219.808	1669.61	-359.156	725.134	330.134		219.808	1669.61	330.134				-47.0479	-175.585	189.662	-266.482	-994.526	-688.29	396	0.999823		-266.482	-994.526	0.999823
	40.1094	304.661	99.6908	227.182	1725.62	-361.781	722.509	327.509		227.182	1725.62	327.509				-46.3039	-172.809	199.24	-262.268	-978.799	-723.049	361.241	-33.759		-262.268	-978.799	-33.759
	41.4102	314.541	100.521	234.55	1781.58	-364.795	719.495	324.495		234.55	1781.58	324.495				-46.1054	-172.068	209.211	-261.144	-974.602	-759.232	325.058	-69.9423		-261.144	-974.602	-69.9423
	42.7109	324.422	101.352	241.917	1837.54	-367.809	716.481	321.481		241.917	1837.54	321.481				131.739	491.656	133	746.177	2784.77	-482.661	601.629	206.629		746.177	2784.77	206.629
	44.0117	334.302	102.182	249.285	1893.51	-370.822	713.468	318.468		249.285	1893.51	318.468				129.151	481.997	133	731.518	2730.06	-482.661	601.629	206.629		731.518	2730.06	206.629
	45.3124	344.182	103.013	256.652	1949.47	-373.836	710.454	315.454		256.652	1949.47	315.454				126.563	472.338	133.057	716.858	2675.35	-482.868	601.422	206.422		716.858	2675.35	206.422
	46.6132	354.062	103.843	264.02	2005.43	-376.85	707.44	312.44		264.02	2005.43	312.44				123.975	462.683	133.343	702.205	2620.66	-483.905	600.385	205.385		702.205	2620.66	205.385
	47.913	363.936	104.751	271.382	2061.35	-380.146	704.144	309.144		271.382	2061.35	309.144				121.388	453.027	133.628	687.551	2565.97	-484.941	599.349	204.349		687.551	2565.97	204.349
	49.2127	373.808	105.677	278.744	2117.27	-383.507	700.783	305.783		278.744	2117.27	305.783				118.801	443.372	133.914	672.897	2511.29	-485.978	598.312	203.312		672.897	2511.29	203.312
	50.5123	383.679	106.604	286.105	2173.18	-386.868	697.422	302.422		286.105	2173.18	302.422				116.213	433.713	134	658.238	2456.58	-486.29	598	203		658.238	2456.58	203
	51.812	393.551	107.53	293.466	2229.1	-390.23	694.06	299.06		293.466	2229.1	299.06				113.625	424.054	134	643.578	2401.87	-486.29	598	203		643.578	2401.87	203
	53.1128	403.432	108.359	300.834	2285.06	-393.24	691.05	296.05		300.834	2285.06	296.05				111.037	414.395	134	628.919	2347.16	-486.29	598	203		628.919	2347.16	203
	54.4145	413.319	109.089	308.207	2341.07	-395.888	688.402	293.402		308.207	2341.07	293.402				108.448	404.735	134	614.259	2292.45	-486.29	598	203		614.259	2292.45	203
	55.7163	423.207	109.819	315.581	2397.07	-398.536	685.754	290.754		315.581	2397.07	290.754				105.863	395.085	133.575	599.613	2237.78	-484.749	599.541	204.541		599.613	2237.78	204.541
	57.0181	433.096	110.549	322.954	2453.08	-401.185	683.105	288.105		322.954	2453.08	288.105				103.277	385.434	133.15	584.966	2183.12	-483.206	601.084	206.084		584.966	2183.12	206.084
	58.3194	442.98	111.326	330.325	2509.07	-404.005	680.285	285.285		330.325	2509.07	285.285				100.691	375.784	132.725	570.32	2128.46	-481.663	602.627	207.627		570.32	2128.46	207.627
	59.6199	452.858	112.18	337.691	2565.02	-407.104	677.186	282.186		337.691	2565.02	282.186				98.1051	366.133	132.3	555.673	2073.8	-480.121	604.169	209.169		555.673	2073.8	209.169
	60.9204	462.736	113.034	345.057	2620.97	-410.203	674.087	279.087		345.057	2620.97	279.087				95.5185	356.48	131.943	541.023	2019.13	-478.827	605.463	210.463		541.023	2019.13	210.463
	62.2209	472.615	113.888	352.423	2676.92	-413.303	670.987	275.987		352.423	2676.92	275.987				92.9308	346.823	131.751	526.366	1964.42	-478.129	606.161	211.161		526.366	1964.42	211.161
	63.5252	482.522	114.263	359.811	2733.04	-414.665	669.625	274.625		359.811	2733.04	274.625				90.3431	337.165	131.559	511.709	1909.72	-477.431	606.859	211.859		511.709	1909.72	211.859
	64.8299	492.432	114.566	367.201	2789.17	-415.764	668.526	273.526		367.201	2789.17	273.526				87.7554	327.508	131.367	497.052	1855.02	-476.733	607.557	212.557		497.052	1855.02	212.557
	66.1346	502.342	114.869	374.59	2845.3	-416.863	667.427	272.427		374.59	2845.3	272.427				85.1677	317.85	131.174	482.395	1800.32	-476.035	608.255	213.255		482.395	1800.32	213.255
	-83.0767	-503.188	118	-470.552	-2850.09	-428.226	656.064	261.064		-470.552	-2850.09	261.064				82.5799	308.192	131	467.738	1745.62	-475.403	608.887	213.887		467.738	1745.62	213.887
	-81.4502	-493.337	117.445	-461.339	-2794.29	-426.213	658.077	263.077		-461.339	-2794.29	263.077				79.9917	298.533	131	453.078	1690.91	-475.403	608.887	213.887		453.078	1690.91	213.887
	-79.8245	-483.49	116.813	-452.131	-2738.52	-423.918	660.372	265.372		-452.131	-2738.52	265.372				77.4035	288.874	131	438.418	1636.2	-475.403	608.887	213.887		438.418	1636.2	213.887
	-78.2029	-473.668	115.865	-442.946	-2682.89	-420.477	663.813	268.813		-442.946	-2682.89	268.813				74.8237	279.246	131.805	423.806	1581.67	-478.324	605.966	210.966		423.806	1581.67	210.966
	-76.5813	-463.846	114.917	-433.761	-2627.25	-417.036	667.254	272.254		-433.761	-2627.25	272.254				72.2593	269.675	133.156	409.281	1527.46	-483.227	601.063	206.063		409.281	1527.46	206.063
	-74.9597	-454.024	113.969	-424.576	-2571.62	-413.595	670.695	275.695		-424.576	-2571.62	275.695				69.7145	260.178	134.981	394.868	1473.67	-489.85	594.44	199.44		394.868	1473.67	199.44
	-73.3381	-444.202	113.02	-415.391	-2515.99	-410.155	674.135	279.135		-415.391	-2515.99	279.135				67.2153	250.851	137.581	380.712	1420.84	-499.284	585.006	190.006		380.712	1420.84	190.006
	-71.7165	-434.38	112.072	-406.207	-2460.36	-406.714	677.576	282.576		-406.207	-2460.36	282.576				64.7161	241.524	140.18	366.556	1368.01	-508.719	575.571	180.571		366.556	1368.01	180.571
	-70.0949	-424.558	111.124	-397.022	-2404.72	-403.274	681.016	286.016		-397.022	-2404.72	286.016				62.2839	232.447	143.599	352.78	1316.59	-521.126	563.164	168.164		352.78	1316.59	168.164
	-68.4798	-414.776	109.818	-387.874	-2349.32	-398.534	685.756	290.756		-387.874	-2349.32	290.756				59.8884	223.507	147.386	339.212	1265.96	-534.866	549.424	154.424		339.212	1265.96	154.424
	-66.866	-405.001	108.459	-378.733	-2293.95	-393.6	690.69	295.69		-378.733	-2293.95	295.69				57.5586	214.811	151.741	326.015	1216.71	-550.671	533.619	138.619		326.015	1216.71	138.619
	-65.2522	-395.227	107.099	-369.593	-2238.59	-388.665	695.625	300.625		-369.593	-2238.59	300.625				55.4051	206.774	157.288	313.818	1171.18	-570.801	513.489	118.489		313.818	1171.18	118.489
	-63.6384	-385.452	105.739	-360.452	-2183.22	-383.73	700.56	305.56		-360.452	-2183.22	305.56				53.3442	199.083	163.338	302.145	1127.62	-592.757	491.533	96.5333		302.145	1127.62	96.5333
	-62.0246	-375.677	104.379	-351.311	-2127.86	-378.795	705.495	310.495		-351.311	-2127.86	310.495				51.6789	192.868	170.992	292.712	1092.42	-620.536	463.754	68.7538		292.712	1092.42	68.7538
	-60.4046	-365.865	103.332	-342.135	-2072.28	-374.995	709.295	314.295		-342.135	-2072.28	314.295				50.2322	187.469	179.285	284.519	1061.84	-650.629	433.661	38.6612		284.519	1061.84	38.6612
	-58.7826	-356.041	102.406	-332.948	-2016.64	-371.633	712.657	317.657		-332.948	-2016.64	317.657				48.7279	181.855	187.422	275.998	1030.04	-680.159	404.131	9.13067		275.998	1030.04	9.13067
	-57.1606	-346.217	101.479	-323.761	-1960.99	-368.272	716.018	321.018		-323.761	-1960.99	321.018				-147.755	-487.083	146	-836.893	-2758.87	-529.838	554.452	159.452		-836.893	-2758.87	159.452
	-55.5387	-336.393	100.553	-314.575	-1905.35	-364.911	719.379	324.379		-314.575	-1905.35	324.379				-144.852	-477.513	146	-820.451	-2704.66	-529.838	554.452	159.452		-820.451	-2704.66	159.452
	-53.9166	-326.568	99.6354	-305.387	-1849.7	-361.58	722.71	327.71		-305.387	-1849.7	327.71				-141.949	-467.944	146	-804.009	-2650.46	-529.838	554.452	159.452		-804.009	-2650.46	159.452
	-52.2944	-316.742	98.73	-296.198	-1794.05	-358.294	725.996	330.996		-296.198	-1794.05	330.996				-139.046	-458.374	146	-787.567	-2596.26	-529.838	554.452	159.452		-787.567	-2596.26	159.452
	-50.6721	-306.916	97.8247	-287.01	-1738.39	-355.009	729.281	334.281		-287.01	-1738.39	334.281				-136.144	-448.805	146	-771.125	-2542.06	-529.838	554.452	159.452		-771.125	-2542.06	159.452
	-49.0496	-297.089	96.9376	-277.82	-1682.73	-351.789	732.501	337.501		-277.82	-1682.73	337.501				-133.241	-439.236	146	-754.683	-2487.86	-529.838	554.452	159.452		-754.683	-2487.86	159.452
	-47.4246	-287.247	96.2375	-268.616	-1626.98	-349.249	735.041	340.041		-268.616	-1626.98	340.041				-130.339	-429.671	145.7	-738.249	-2433.68	-528.75	555.54	160.54		-738.249	-2433.68	160.54
	-45.7996	-277.404	95.5375	-259.412	-1571.24	-346.708	737.582	342.582		-259.412	-1571.24	342.582				-127.44	-420.113	145.201	-721.828	-2379.55	-526.938	557.352	162.352		-721.828	-2379.55	162.352
	-44.1747	-267.562	94.8375	-250.208	-1515.49	-344.168	740.122	345.122		-250.208	-1515.49	345.122				-124.541	-410.556	144.702	-705.406	-2325.41	-525.126	559.164	164.164		-705.406	-2325.41	164.164
	-42.5497	-257.72	94.1375	-241.004	-1459.74	-341.628	742.662	347.662		-241.004	-1459.74	347.662				-121.641	-400.998	144.202	-688.985	-2271.28	-523.314	560.976	165.976		-688.985	-2271.28	165.976
	-40.9248	-247.878	93.4374	-231.8	-1403.99	-339.087	745.203	350.203		-231.8	-1403.99	350.203				-118.742	-391.441	143.703	-672.563	-2217.14	-521.501	562.789	167.789		-672.563	-2217.14	167.789
	-39.2974	-238.021	93	-222.583	-1348.16	-337.5	746.79	351.79		-222.583	-1348.16	351.79				-115.843	-381.883	143.203	-656.142	-2163.01	-519.689	564.601	169.601		-656.142	-2163.01	169.601
	-37.6684	-228.154	93	-213.356	-1292.28	-337.5	746.79	351.79		-213.356	-1292.28	351.79				-112.941	-372.316	143	-639.703	-2108.82	-518.951	565.339	170.339		-639.703	-2108.82	170.339
	-36.0395	-218.288	93	-204.13	-1236.4	-337.5	746.79	351.79		-204.13	-1236.4	351.79				-110.038	-362.746	143	-623.262	-2054.62	-518.951	565.339	170.339		-623.262	-2054.62	170.339
	-34.4105	-208.421	93	-194.903	-1180.51	-337.5	746.79	351.79		-194.903	-1180.51	351.79				-107.135	-353.177	143	-606.82	-2000.42	-518.951	565.339	170.339		-606.82	-2000.42	170.339
	-32.7815	-198.555	93	-185.677	-1124.63	-337.5	746.79	351.79		-185.677	-1124.63	351.79				-104.232	-343.608	143	-590.378	-1946.21	-518.951	565.339	170.339		-590.378	-1946.21	170.339
	-31.1563	-188.711	93.6789	-176.472	-1068.87	-339.964	744.326	349.326		-176.472	-1068.87	349.326				-101.329	-334.038	143	-573.936	-1892.01	-518.951	565.339	170.339		-573.936	-1892.01	170.339
	-29.5537	-179.004	95.4678	-167.394	-1013.89	-346.456	737.834	342.834		-167.394	-1013.89	342.834				-98.4291	-324.477	143.423	-557.509	-1837.86	-520.486	563.804	168.804		-557.509	-1837.86	168.804
	-27.9556	-169.325	97.4068	-158.342	-959.066	-353.492	730.798	335.798		-158.342	-959.066	335.798				-95.5336	-314.932	144.136	-541.109	-1783.8	-523.072	561.218	166.218		-541.109	-1783.8	166.218
	-26.3929	-159.859	100.228	-149.491	-905.453	-363.732	720.558	325.558		-149.491	-905.453	325.558				-92.6382	-305.387	144.848	-524.708	-1729.73	-525.657	558.633	163.633		-524.708	-1729.73	163.633
	-24.9008	-150.822	104.24	-141.039	-854.263	-378.292	705.998	310.998		-141.039	-854.263	310.998				-89.7427	-295.842	145.56	-508.308	-1675.67	-528.243	556.047	161.047		-508.308	-1675.67	161.047
	-23.482	-142.228	109.154	-133.004	-805.59	-396.123	688.167	293.167		-133.004	-805.59	293.167				-86.8473	-286.297	146.273	-491.908	-1621.6	-530.829	553.461	158.461		-491.908	-1621.6	158.461
	-22.1576	-134.207	114.976	-125.502	-760.156	-417.252	667.038	272.038		-125.502	-760.156	272.038				-83.9518	-276.752	146.985	-475.508	-1567.54	-533.414	550.876	155.876		-475.508	-1567.54	155.876
	-20.5844	-124.678	117.569	-116.591	-706.183	-426.662	657.628	262.628		-116.591	-706.183	262.628				-81.0693	-267.25	148.167	-459.181	-1513.72	-537.702	546.588	151.588		-459.181	-1513.72	151.588
	-19.0224	-115.217	120.408	-107.744	-652.597	-436.963	647.327	252.327		-107.744	-652.597	252.327				-78.1871	-257.748	149.358	-442.857	-1459.9	-542.026	542.264	147.264		-442.857	-1459.9	147.264
	-17.5041	-106.021	124.029	-99.1441	-600.507	-450.106	634.184	239.184		-99.1441	-600.507	239.184				-75.3049	-248.247	150.55	-426.532	-1406.09	-546.35	537.94	142.94		-426.532	-1406.09	142.94
	-16.1487	-97.8112	129.576	-91.4672	-554.009	-470.237	614.053	219.053		-91.4672	-554.009	219.053				-72.4227	-238.746	151.741	-410.207	-1352.27	-550.674	533.616	138.616		-410.207	-1352.27	138.616
	-14.9403	-90.4923	136.283	-84.623	-512.554	-494.574	589.716	194.716		-84.623	-512.554	194.716				-69.5406	-229.245	152.933	-393.882	-1298.46	-554.998	529.292	134.292		-393.882	-1298.46	134.292
	-14.218	-86.1171	145.246	-80.5316	-487.773	-527.101	557.189	162.189		-80.5316	-487.773	162.189				-66.6971	-219.871	154.944	-377.776	-1245.36	-562.298	521.992	126.992		-377.776	-1245.36	126.992
	-14.009	-84.8513	155.163	-79.3479	-480.603	-563.091	521.199	126.199		-79.3479	-480.603	126.199				-63.8565	-210.507	157.005	-361.687	-1192.32	-569.774	514.516	119.516		-361.687	-1192.32	119.516
	-13.4083	-81.2131	164.458	-75.9456	-459.996	-596.824	487.466	92.4659		-75.9456	-459.996	92.4659				-61.0159	-201.143	159.065	-345.598	-1139.28	-577.25	507.04	112.04		-345.598	-1139.28	112.04
	-12.5468	-75.9947	172.945	-71.0657	-430.439	-627.623	456.667	61.6667		-71.0657	-430.439	61.6667				-58.1852	-191.811	161.279	-329.564	-1086.43	-585.287	499.003	104.003		-329.564	-1086.43	104.003
	-12.0553	-73.0181	182.479	-68.2822	-413.579	-662.222	422.068	27.0675		-68.2822	-413.579	27.0675				-55.5888	-183.252	165.751	-314.858	-1037.95	-601.516	482.774	87.7736		-314.858	-1037.95	87.7736
	-11.5647	-70.0465	192.015	-65.5034	-396.748	-696.828	387.462	-7.53783		-65.5034	-396.748	-7.53783				-53.0444	-174.864	170.565	-300.447	-990.44	-618.986	465.304	70.3038		-300.447	-990.44	70.3038
	-11.0296	-66.8052	201.46	-62.4723	-378.389	-731.104	353.186	-41.814		-62.4723	-378.389	-41.814				-51.8017	-170.767	179.602	-293.408	-967.237	-651.783	432.507	37.5071		-293.408	-967.237	37.5071
	-10.4944	-63.5639	210.905	-59.4412	-360.03	-765.38	318.91	-76.0898		-59.4412	-360.03	-76.0898				-50.5591	-166.671	188.64	-286.37	-944.034	-684.58	399.71	4.71014		-286.37	-944.034	4.71014
	-9.98452	-60.4753	220.402	-56.5529	-342.536	-799.846	284.444	-110.556		-56.5529	-342.536	-110.556				-50.2316	-165.591	198.576	-284.515	-937.919	-720.639	363.651	-31.3486		-284.515	-937.919	-31.3486
	-9.49399	-57.5042	229.938	-53.7745	-325.708	-834.452	249.838	-145.162		-53.7745	-325.708	-145.162				147.755	487.083	134	836.893	2758.87	-486.29	598	203		836.893	2758.87	203
	-8.76923	-53.1145	238.894	-49.6695	-300.844	-866.952	217.338	-177.662		-49.6695	-300.844	-177.662				144.852	477.513	134	820.451	2704.66	-486.29	598	203		820.451	2704.66	203
	-7.88429	-47.7544	247.289	-44.6571	-270.484	-897.421	186.869	-208.131		-44.6571	-270.484	-208.131				141.949	467.944	134	804.009	2650.46	-486.29	598	203		804.009	2650.46	203
	-6.89924	-41.7881	255.254	-39.0777	-236.69	-926.324	157.966	-237.034		-39.0777	-236.69	-237.034				139.046	458.374	134	787.567	2596.26	-486.29	598	203		787.567	2596.26	203
	-5.83913	-35.3671	262.846	-33.0732	-200.322	-953.877	130.413	-264.587		-33.0732	-200.322	-264.587				136.144	448.805	134	771.125	2542.06	-486.29	598	203		771.125	2542.06	203
	-4.77419	-28.9168	270.413	-27.0413	-163.787	-981.339	102.951	-292.049		-27.0413	-163.787	-292.049				133.241	439.236	134	754.683	2487.86	-486.29	598	203		754.683	2487.86	203
	-3.70734	-22.455	277.97	-20.9986	-127.187	-1008.76	75.5271	-319.473		-20.9986	-127.187	-319.473				130.338	429.666	134	738.242	2433.66	-486.29	598	203		738.242	2433.66	203
	-2.53754	-15.3696	284.929	-14.3728	-87.0546	-1034.02	50.2727	-344.727		-14.3728	-87.0546	-344.727				127.435	420.097	134	721.8	2379.45	-486.29	598	203		721.8	2379.45	203
	-1.22973	-7.44837	290.891	-6.96527	-42.188	-1055.65	28.6371	-366.363		-6.96527	-42.188	-366.363				124.532	410.528	133.873	705.359	2325.26	-485.828	598.462	203.462		705.359	2325.26	203.462
	0.309534	1.87482	294.164	1.75322	10.6191	-1067.53	16.7611	-378.239		1.75322	10.6191	-378.239				121.63	400.96	133.691	688.92	2271.06	-485.168	599.122	204.122		688.92	2271.06	204.122
	1.91223	11.5822	295.952	10.831	65.6023	-1074.02	10.2695	-384.731		10.831	65.6023	-384.731				118.728	391.393	133.509	672.481	2216.87	-484.509	599.781	204.781		672.481	2216.87	204.781
	3.54115	21.4484	296	20.0573	121.485	-1074.19	10.0971	-384.903		20.0573	121.485	-384.903				115.825	381.825	133.327	656.041	2162.68	-483.849	600.441	205.441		656.041	2162.68	205.441
	5.03691	30.5081	292.039	28.5294	172.8	-1059.82	24.4699	-370.53		28.5294	172.8	-370.53				112.923	372.257	133.146	639.602	2108.49	-483.189	601.101	206.101		639.602	2108.49	206.101
	6.53758	39.5975	288.15	37.0293	224.283	-1045.7	38.5857	-356.414		37.0293	224.283	-356.414				110.02	362.689	133	623.162	2054.29	-482.661	601.629	206.629		623.162	2054.29	206.629
	7.77717	47.1056	281.662	44.0504	266.809	-1022.16	62.1302	-332.87		44.0504	266.809	-332.87				107.118	353.119	133	606.72	2000.09	-482.661	601.629	206.629		606.72	2000.09	206.629
	8.54581	51.7612	272.845	48.404	293.179	-990.163	94.1266	-300.873		48.404	293.179	-300.873				104.215	343.55	133	590.278	1945.89	-482.661	601.629	206.629		590.278	1945.89	206.629
	9.15078	55.4255	263.56	51.8306	313.933	-956.469	127.821	-267.179		51.8306	313.933	-267.179				101.312	333.98	133	573.836	1891.69	-482.661	601.629	206.629		573.836	1891.69	206.629
	9.59769	58.1323	253.944	54.3619	329.265	-921.571	162.719	-232.281		54.3619	329.265	-232.281				98.409	324.411	133	557.395	1837.48	-482.661	601.629	206.629		557.395	1837.48	206.629
	9.88907	59.8972	244.105	56.0123	339.262	-885.866	198.424	-196.576		56.0123	339.262	-196.576				95.5061	314.842	133	540.953	1783.28	-482.661	601.629	206.629		540.953	1783.28	206.629
	10.2437	62.045	234.345	58.0208	351.427	-850.446	233.844	-161.156		58.0208	351.427	-161.156				92.6033	305.272	133	524.511	1729.08	-482.661	601.629	206.629		524.511	1729.08	206.629
	10.7588	65.165	224.858	60.9385	369.099	-816.018	268.272	-126.728		60.9385	369.099	-126.728				89.7004	295.703	133	508.069	1674.88	-482.661	601.629	206.629		508.069	1674.88	206.629
	11.2739	68.2851	215.372	63.8562	386.771	-781.59	302.7	-92.3		63.8562	386.771	-92.3				86.7976	286.133	133	491.627	1620.68	-482.661	601.629	206.629		491.627	1620.68	206.629
	11.8566	71.8145	206.033	67.1567	406.762	-747.701	336.589	-58.411		67.1567	406.762	-58.411				83.8947	276.564	133	475.185	1566.48	-482.661	601.629	206.629		475.185	1566.48	206.629
	12.4616	75.4788	196.749	70.5833	427.517	-714.006	370.284	-24.7162		70.5833	427.517	-24.7162				81.0293	267.118	134.599	458.955	1512.97	-488.465	595.825	200.825		458.955	1512.97	200.825
	13.086	79.2607	187.512	74.1199	448.938	-680.488	403.802	8.80224		74.1199	448.938	8.80224				78.1639	257.672	136.2	442.725	1459.47	-494.274	590.016	195.016		442.725	1459.47	195.016
	14.0058	84.8321	179.259	79.3299	480.494	-650.537	433.753	38.753		79.3299	480.494	38.753				75.2984	248.226	137.801	426.495	1405.97	-500.083	584.207	189.207		426.495	1405.97	189.207
	14.9257	90.4036	171.006	84.54	512.051	-620.587	463.703	68.7034		84.54	512.051	68.7034				72.4666	238.89	139.999	410.455	1353.09	-508.059	576.231	181.231		410.455	1353.09	181.231
	15.6099	94.5477	161.931	88.4153	535.524	-587.652	496.638	101.638		88.4153	535.524	101.638				69.7931	230.077	143.895	395.313	1303.17	-522.199	562.091	167.091		395.313	1303.17	167.091
	16.1536	97.8407	152.505	91.4948	554.176	-553.443	530.847	135.847		91.4948	554.176	135.847				67.1197	221.264	147.791	380.17	1253.25	-536.339	547.951	152.951		380.17	1253.25	152.951
	17.3446	105.054	145.682	98.2407	595.035	-528.685	555.605	160.605		98.2407	595.035	160.605				64.5814	212.896	152.643	365.793	1205.86	-553.946	530.344	135.344		365.793	1205.86	135.344
	18.8092	113.926	141.305	106.536	645.281	-512.8	571.49	176.49		106.536	645.281	176.49				62.2591	205.241	158.643	352.639	1162.5	-575.72	508.57	113.57		352.639	1162.5	113.57
	20.3943	123.526	139	115.514	699.66	-504.435	579.855	184.855		115.514	699.66	184.855				59.9503	197.63	164.705	339.563	1119.39	-597.718	486.572	91.5721		339.563	1119.39	91.5721
	21.9539	132.973	136.114	124.348	753.166	-493.96	590.33	195.33		124.348	753.166	195.33				57.7446	190.358	171.206	327.069	1078.2	-621.31	462.98	67.9797		327.069	1078.2	67.9797
	23.3908	141.676	131.403	132.487	802.463	-476.867	607.423	212.423		132.487	802.463	212.423				55.7551	183.8	178.488	315.8	1041.05	-647.737	436.553	41.5531		315.8	1041.05	41.5531
	24.8089	150.265	126.483	140.519	851.113	-459.01	625.28	230.28		140.519	851.113	230.28				53.7656	177.241	185.77	304.532	1003.91	-674.163	410.127	15.1265		304.532	1003.91	15.1265
	26.227	158.855	121.562	148.552	899.764	-441.153	643.137	248.137		148.552	899.764	248.137				-163.934	-482.934	146	-928.533	-2735.37	-529.838	554.452	159.452		-928.533	-2735.37	159.452
	27.6533	167.494	116.731	156.63	948.694	-423.622	660.668	265.668		156.63	948.694	265.668				-160.728	-473.49	145.27	-910.375	-2681.88	-527.19	557.1	162.1		-910.375	-2681.88	162.1
	29.0806	176.139	111.912	164.715	997.661	-406.133	678.157	283.157		164.715	997.661	283.157				-157.522	-464.046	144.541	-892.217	-2628.39	-524.542	559.748	164.748		-892.217	-2628.39	164.748
	30.5852	185.252	108.08	173.237	1049.28	-392.226	692.064	297.064		173.237	1049.28	297.064				-154.317	-454.602	143.811	-874.059	-2574.9	-521.893	562.397	167.397		-874.059	-2574.9	167.397
	32.1306	194.612	104.918	181.99	1102.29	-380.75	703.54	308.54		181.99	1102.29	308.54				-151.111	-445.158	143.081	-855.901	-2521.4	-519.245	565.045	170.045		-855.901	-2521.4	170.045
	33.7129	204.196	102.543	190.952	1156.58	-372.132	712.158	317.158		190.952	1156.58	317.158				-147.897	-435.691	142.849	-837.699	-2467.78	-518.404	565.886	170.886		-837.699	-2467.78	170.886
	35.3312	213.998	101.397	200.118	1212.1	-367.972	716.318	321.318		200.118	1212.1	321.318				-144.683	-426.223	142.68	-819.496	-2414.16	-517.789	566.501	171.501		-819.496	-2414.16	171.501
	36.9494	223.799	100.251	209.284	1267.61	-363.812	720.478	325.478		209.284	1267.61	325.478				-141.469	-416.756	142.51	-801.292	-2360.53	-517.175	567.115	172.115		-801.292	-2360.53	172.115
	38.5778	233.662	100	218.507	1323.48	-362.903	721.387	326.387		218.507	1323.48	326.387				-138.255	-407.288	142.341	-783.088	-2306.9	-516.559	567.731	172.731		-783.088	-2306.9	172.731
	40.2068	243.529	100	227.734	1379.36	-362.903	721.387	326.387		227.734	1379.36	326.387				-135.042	-397.82	142.171	-764.884	-2253.28	-515.944	568.346	173.346		-764.884	-2253.28	173.346
	41.8357	253.395	100	236.96	1435.25	-362.903	721.387	326.387		236.96	1435.25	326.387				-131.828	-388.352	142.002	-746.68	-2199.65	-515.33	568.96	173.96		-746.68	-2199.65	173.96
	43.4637	263.256	100.347	246.181	1491.1	-364.162	720.128	325.128		246.181	1491.1	325.128				-128.614	-378.883	142.145	-728.475	-2146.02	-515.85	568.44	173.44		-728.475	-2146.02	173.44
	45.0906	273.109	100.855	255.396	1546.91	-366.004	718.286	323.286		255.396	1546.91	323.286				-125.4	-369.415	142.292	-710.271	-2092.39	-516.383	567.907	172.907		-710.271	-2092.39	172.907
	46.7174	282.963	101.362	264.61	1602.72	-367.847	716.443	321.443		264.61	1602.72	321.443				-122.185	-359.947	142.439	-692.066	-2038.76	-516.917	567.373	172.373		-692.066	-2038.76	172.373
	48.3443	292.817	101.87	273.825	1658.53	-369.69	714.6	319.6		273.825	1658.53	319.6				-118.971	-350.479	142.587	-673.862	-1985.13	-517.451	566.839	171.839		-673.862	-1985.13	171.839
	49.9711	302.671	102.378	283.04	1714.35	-371.533	712.757	317.757		283.04	1714.35	317.757				-115.757	-341.01	142.733	-655.657	-1931.5	-517.984	566.306	171.306		-655.657	-1931.5	171.306
	51.598	312.524	102.886	292.254	1770.16	-373.376	710.914	315.914		292.254	1770.16	315.914				-112.543	-331.542	142.881	-637.453	-1877.87	-518.518	565.772	170.772		-637.453	-1877.87	170.772
	53.2224	322.363	103.631	301.455	1825.89	-376.079	708.211	313.211		301.455	1825.89	313.211				-109.33	-322.075	143.12	-619.251	-1824.26	-519.385	564.905	169.905		-619.251	-1824.26	169.905
	54.846	332.197	104.444	310.651	1881.59	-379.032	705.258	310.258		310.651	1881.59	310.258				-106.122	-312.625	143.757	-601.082	-1770.73	-521.697	562.593	167.593		-601.082	-1770.73	167.593
	56.4695	342.031	105.258	319.847	1937.28	-381.984	702.306	307.306		319.847	1937.28	307.306				-102.914	-303.175	144.394	-582.912	-1717.2	-524.009	560.281	165.281		-582.912	-1717.2	165.281
	58.0931	351.865	106.072	329.043	1992.98	-384.937	699.353	304.353		329.043	1992.98	304.353				-99.7062	-293.725	145.031	-564.742	-1663.68	-526.32	557.97	162.97		-564.742	-1663.68	162.97
	59.7166	361.698	106.885	338.239	2048.68	-387.89	696.4	301.4		338.239	2048.68	301.4				-96.4984	-284.275	145.668	-546.573	-1610.15	-528.632	555.658	160.658		-546.573	-1610.15	160.658
	61.3407	371.535	107.659	347.438	2104.4	-390.697	693.593	298.593		347.438	2104.4	298.593				-93.2899	-274.823	146.273	-528.4	-1556.62	-530.828	553.462	158.462		-528.4	-1556.62	158.462
	62.9649	381.372	108.426	356.637	2160.12	-393.48	690.81	295.81		356.637	2160.12	295.81				-90.0807	-265.369	146.843	-510.223	-1503.07	-532.899	551.391	156.391		-510.223	-1503.07	156.391
	64.589	391.21	109.193	365.836	2215.84	-396.264	688.026	293.026		365.836	2215.84	293.026				-86.8716	-255.915	147.414	-492.046	-1449.52	-534.969	549.321	154.321		-492.046	-1449.52	154.321
	66.2132	401.047	109.96	375.036	2271.56	-399.047	685.243	290.243		375.036	2271.56	290.243				-83.6624	-246.461	147.984	-473.869	-1395.97	-537.039	547.251	152.251		-473.869	-1395.97	152.251
	67.8373	410.885	110.727	384.235	2327.28	-401.831	682.459	287.459		384.235	2327.28	287.459				-80.5506	-237.294	150.49	-456.243	-1344.05	-546.133	538.157	143.157		-456.243	-1344.05	143.157
	69.4607	420.717	111.553	393.43	2382.97	-404.828	679.462	284.462		393.43	2382.97	284.462				-77.4432	-228.14	153.049	-438.643	-1292.2	-555.419	528.871	133.871		-438.643	-1292.2	133.871
	71.0836	430.547	112.412	402.622	2438.65	-407.945	676.345	281.345		402.622	2438.65	281.345				-74.3358	-218.986	155.608	-421.043	-1240.35	-564.706	519.584	124.584		-421.043	-1240.35	124.584
	72.7066	440.377	113.271	411.815	2494.32	-411.062	673.228	278.228		411.815	2494.32	278.228				-71.3382	-210.156	159.218	-404.064	-1190.33	-577.807	506.483	111.483		-404.064	-1190.33	111.483
	74.3295	450.207	114.129	421.007	2550	-414.179	670.111	275.111		421.007	2550	275.111				-68.5163	-201.843	164.007	-388.081	-1143.25	-595.185	489.105	94.1051		-388.081	-1143.25	94.1051
	75.9525	460.037	114.988	430.199	2605.68	-417.296	666.994	271.994		430.199	2605.68	271.994				-65.6944	-193.529	168.795	-372.097	-1096.16	-612.562	471.728	76.7275		-372.097	-1096.16	76.7275
	77.5754	469.867	115.847	439.392	2661.36	-420.413	663.877	268.877		439.392	2661.36	268.877				-63.1598	-186.063	174.945	-357.741	-1053.87	-634.881	449.409	54.409		-357.741	-1053.87	54.409
	79.2007	479.712	116.513	448.598	2717.12	-422.829	661.461	266.461		448.598	2717.12	266.461				-60.6395	-178.638	181.152	-343.466	-1011.82	-657.406	426.884	31.8836		-343.466	-1011.82	31.8836
	80.8265	489.559	117.137	457.806	2772.89	-425.092	659.198	264.198		457.806	2772.89	264.198				-58.1193	-171.214	187.359	-329.191	-969.767	-679.932	404.358	9.35784		-329.191	-969.767	9.35784
	82.4523	499.406	117.76	467.015	2828.67	-427.356	656.934	261.934		467.015	2828.67	261.934				-56.9321	-167.716	196.652	-322.467	-949.957	-713.656	370.634	-24.3664		-322.467	-949.957	-24.3664
	-99.1059	-498.239	117	-561.342	-2822.06	-424.597	659.693	264.693		-561.342	-2822.06	264.693				163.934	482.934	133	928.533	2735.37	-482.661	601.629	206.629		928.533	2735.37	206.629
	-97.1572	-488.442	116.524	-550.304	-2766.57	-422.87	661.42	266.42		-550.304	-2766.57	266.42				160.724	473.477	133.499	910.349	2681.8	-484.473	599.817	204.817		910.349	2681.8	204.817
	-95.2085	-478.645	116.049	-539.267	-2711.08	-421.144	663.146	268.146		-539.267	-2711.08	268.146				157.513	464.019	133.999	892.166	2628.24	-486.285	598.005	203.005		892.166	2628.24	203.005
	-93.2598	-468.849	115.573	-528.229	-2655.59	-419.418	664.872	269.872		-528.229	-2655.59	269.872				154.299	454.55	134	873.959	2574.6	-486.29	598	203		873.959	2574.6	203
	-91.3111	-459.052	115.097	-517.192	-2600.1	-417.692	666.598	271.598		-517.192	-2600.1	271.598				151.085	445.081	134	855.753	2520.97	-486.29	598	203		855.753	2520.97	203
	-89.3695	-449.291	114.121	-506.194	-2544.81	-414.15	670.14	275.14		-506.194	-2544.81	275.14				147.87	435.612	134	837.546	2467.33	-486.29	598	203		837.546	2467.33	203
	-87.4305	-439.543	113.017	-495.212	-2489.6	-410.142	674.148	279.148		-495.212	-2489.6	279.148				144.656	426.142	134	819.339	2413.7	-486.29	598	203		819.339	2413.7	203
	-85.4916	-429.795	111.913	-484.23	-2434.39	-406.135	678.155	283.155		-484.23	-2434.39	283.155				141.441	416.673	134	801.133	2360.06	-486.29	598	203		801.133	2360.06	203
	-83.5526	-420.047	110.808	-473.247	-2379.17	-402.127	682.163	287.163		-473.247	-2379.17	287.163				138.227	407.204	134	782.926	2306.43	-486.29	598	203		782.926	2306.43	203
	-81.6136	-410.299	109.704	-462.265	-2323.96	-398.12	686.17	291.17		-462.265	-2323.96	291.17				135.013	397.734	134	764.72	2252.79	-486.29	598	203		764.72	2252.79	203
	-79.6747	-400.552	108.6	-451.282	-2268.75	-394.112	690.178	295.178		-451.282	-2268.75	295.178				131.798	388.265	134	746.513	2199.16	-486.29	598	203		746.513	2199.16	203
	-77.7367	-390.809	107.45	-440.305	-2213.56	-389.94	694.35	299.35		-440.305	-2213.56	299.35				128.584	378.796	134	728.307	2145.52	-486.29	598	203		728.307	2145.52	203
	-75.8	-381.072	106.247	-429.336	-2158.42	-385.574	698.716	303.716		-429.336	-2158.42	303.716				125.369	369.326	134	710.1	2091.89	-486.29	598	203		710.1	2091.89	203
	-73.8632	-371.336	105.044	-418.366	-2103.27	-381.207	703.083	308.083		-418.366	-2103.27	308.083				122.162	359.878	133.337	691.934	2038.37	-483.882	600.408	205.408		691.934	2038.37	205.408
	-71.9265	-361.599	103.84	-407.396	-2048.12	-376.84	707.45	312.45		-407.396	-2048.12	312.45				118.955	350.43	132.671	673.768	1984.86	-481.468	602.822	207.822		673.768	1984.86	207.822
	-69.9898	-351.862	102.637	-396.427	-1992.97	-372.473	711.817	316.817		-396.427	-1992.97	316.817				115.748	340.981	132.006	655.601	1931.34	-479.054	605.236	210.236		655.601	1931.34	210.236
	-68.053	-342.126	101.434	-385.457	-1937.82	-368.106	716.184	321.184		-385.457	-1937.82	321.184				112.54	331.533	131.341	637.435	1877.82	-476.64	607.65	212.65		637.435	1877.82	212.65
	-66.1163	-332.389	100.23	-374.487	-1882.67	-363.739	720.551	325.551		-374.487	-1882.67	325.551				109.326	322.065	131.505	619.231	1824.2	-477.237	607.053	212.053		619.231	1824.2	212.053
	-64.1728	-322.619	99.3602	-363.479	-1827.33	-360.581	723.709	328.709		-363.479	-1827.33	328.709				106.129	312.646	132.534	601.121	1770.85	-480.971	603.319	208.319		601.121	1770.85	208.319
	-62.228	-312.841	98.5691	-352.463	-1771.95	-357.71	726.58	331.58		-352.463	-1771.95	331.58				102.932	303.227	133.563	583.011	1717.5	-484.706	599.584	204.584		583.011	1717.5	204.584
	-60.2832	-303.064	97.7779	-341.448	-1716.58	-354.839	729.451	334.451		-341.448	-1716.58	334.451				99.7275	293.788	134.359	564.863	1664.03	-487.594	596.696	201.696		564.863	1664.03	201.696
	-58.3385	-293.287	96.9867	-330.433	-1661.2	-351.968	732.322	337.322		-330.433	-1661.2	337.322				96.5193	284.337	134.983	546.692	1610.5	-489.857	594.433	199.433		546.692	1610.5	199.433
	-56.3937	-283.51	96.1956	-319.417	-1605.82	-349.097	735.193	340.193		-319.417	-1605.82	340.193				93.3112	274.886	135.607	528.52	1556.97	-492.121	592.169	197.169		528.52	1556.97	197.169
	-54.4489	-273.733	95.4044	-308.402	-1550.44	-346.225	738.065	343.065		-308.402	-1550.44	343.065				90.1034	265.436	136.246	510.351	1503.45	-494.44	589.85	194.85		510.351	1503.45	194.85
	-52.5013	-263.942	94.8223	-297.371	-1494.98	-344.113	740.177	345.177		-297.371	-1494.98	345.177				86.8961	255.988	136.911	492.185	1449.93	-496.854	587.436	192.436		492.185	1449.93	192.436
	-50.5517	-254.14	94.4589	-286.328	-1439.47	-342.794	741.496	346.496		-286.328	-1439.47	346.496				83.6888	246.539	137.576	474.019	1396.41	-499.268	585.022	190.022		474.019	1396.41	190.022
	-48.6021	-244.339	94.0955	-275.285	-1383.95	-341.475	742.815	347.815		-275.285	-1383.95	347.815				80.4963	237.134	138.74	455.936	1343.14	-503.491	580.799	185.799		455.936	1343.14	185.799
	-46.6524	-234.538	93.7321	-264.242	-1328.44	-340.157	744.133	349.133		-264.242	-1328.44	349.133				77.3485	227.861	140.766	438.107	1290.62	-510.844	573.446	178.446		438.107	1290.62	178.446
	-44.7028	-224.736	93.3687	-253.2	-1272.92	-338.838	745.452	350.452		-253.2	-1272.92	350.452				74.2008	218.588	142.792	420.278	1238.1	-518.196	566.094	171.094		420.278	1238.1	171.094
	-42.7532	-214.935	93.0053	-242.157	-1217.41	-337.519	746.771	351.771		-242.157	-1217.41	351.771				71.2282	209.831	146.597	403.441	1188.5	-532.005	552.285	157.285		403.441	1188.5	157.285
	-40.8055	-205.143	93.5787	-231.125	-1161.94	-339.6	744.69	349.69		-231.125	-1161.94	349.69				68.6714	202.299	152.657	388.959	1145.84	-553.999	530.291	135.291		388.959	1145.84	135.291
	-38.858	-195.352	94.1659	-220.094	-1106.49	-341.731	742.559	347.559		-220.094	-1106.49	347.559				66.1145	194.767	158.718	374.477	1103.17	-575.992	508.298	113.298		374.477	1103.17	113.298
	-36.9104	-185.561	94.7531	-209.063	-1051.03	-343.862	740.428	345.428		-209.063	-1051.03	345.428				64.0407	188.658	166.358	362.731	1068.57	-603.72	480.57	85.57		362.731	1068.57	85.57
	-34.9716	-175.814	95.8613	-198.081	-995.821	-347.884	736.406	341.406		-198.081	-995.821	341.406				62.431	183.916	175.014	353.613	1041.71	-635.131	449.159	54.1586		353.613	1041.71	54.1586
	-33.0422	-166.115	97.3447	-187.153	-940.883	-353.267	731.023	336.023		-187.153	-940.883	336.023				60.9685	179.607	183.919	345.329	1017.31	-667.448	416.842	21.8424		345.329	1017.31	21.8424
	-31.1761	-156.733	100.26	-176.583	-887.743	-363.845	720.445	325.445		-176.583	-887.743	325.445				-179.648	-477.312	144	-1017.53	-2703.53	-522.58	561.71	166.71		-1017.53	-2703.53	166.71
	-29.3869	-147.738	104.247	-166.449	-836.798	-378.314	705.976	310.976		-166.449	-836.798	310.976				-176.126	-467.955	143.796	-997.587	-2650.53	-521.84	562.45	167.45		-997.587	-2650.53	167.45
	-27.6051	-138.78	108.319	-156.357	-786.06	-393.092	691.198	296.198		-156.357	-786.06	296.198				-172.604	-458.598	143.592	-977.64	-2597.53	-521.099	563.191	168.191		-977.64	-2597.53	168.191
	-25.9592	-130.506	113.688	-147.035	-739.193	-412.575	671.715	276.715		-147.035	-739.193	276.715				-169.082	-449.241	143.388	-957.692	-2544.53	-520.359	563.931	168.931		-957.692	-2544.53	168.931
	-24.0801	-121.059	116.376	-136.391	-685.686	-422.333	661.957	266.957		-136.391	-685.686	266.957				-165.56	-439.884	143.184	-937.745	-2491.53	-519.618	564.672	169.672		-937.745	-2491.53	169.672
	-22.2443	-111.83	119.76	-125.993	-633.41	-434.612	649.678	254.678		-125.993	-633.41	254.678				-162.039	-430.527	142.976	-917.797	-2438.53	-518.865	565.425	170.425		-917.797	-2438.53	170.425
	-20.5097	-103.109	124.336	-116.168	-584.017	-451.22	633.07	238.07		-116.168	-584.017	238.07				-158.517	-421.17	142.735	-897.852	-2385.53	-517.991	566.299	171.299		-897.852	-2385.53	171.299
	-18.9947	-95.4927	130.637	-107.587	-540.877	-474.084	610.206	215.206		-107.587	-540.877	215.206				-154.996	-411.814	142.494	-877.906	-2332.54	-517.116	567.174	172.174		-877.906	-2332.54	172.174
	-17.8427	-89.7012	138.707	-101.062	-508.073	-503.372	580.918	185.918		-101.062	-508.073	185.918				-151.474	-402.458	142.254	-857.96	-2279.54	-516.242	568.048	173.048		-857.96	-2279.54	173.048
	-17.496	-87.9583	148.548	-99.0984	-498.201	-539.085	545.205	150.205		-99.0984	-498.201	150.205				-147.953	-393.101	142.013	-838.014	-2226.55	-515.368	568.922	173.922		-838.014	-2226.55	173.922
	-17.0092	-85.5112	158.232	-96.3414	-484.341	-574.227	510.063	115.063		-96.3414	-484.341	115.063				-144.431	-383.745	141.772	-818.068	-2173.55	-514.494	569.796	174.796		-818.068	-2173.55	174.796
	-15.5362	-78.1056	164.788	-87.9979	-442.395	-598.021	486.269	91.269		-87.9979	-442.395	91.269				-140.91	-374.388	141.531	-798.122	-2120.56	-513.62	570.67	175.67		-798.122	-2120.56	175.67
	-14.2993	-71.8873	172.521	-80.992	-407.174	-626.085	458.205	63.205		-80.992	-407.174	63.205				-137.388	-365.032	141.29	-778.176	-2067.56	-512.745	571.545	176.545		-778.176	-2067.56	176.545
	-13.8721	-69.7395	182.279	-78.5722	-395.009	-661.495	422.795	27.7955		-78.5722	-395.009	27.7955				-133.867	-355.676	141.049	-758.23	-2014.57	-511.871	572.419	177.419		-758.23	-2014.57	177.419
	-13.3588	-67.159	191.926	-75.6648	-380.393	-696.506	387.784	-7.2163		-75.6648	-380.393	-7.2163				-130.347	-346.324	141.455	-738.295	-1961.6	-513.343	570.947	175.947		-738.295	-1961.6	175.947
	-12.841	-64.556	201.568	-72.7321	-365.649	-731.495	352.795	-42.2052		-72.7321	-365.649	-42.2052				-126.831	-336.981	142.025	-718.376	-1908.68	-515.414	568.876	173.876		-718.376	-1908.68	173.876
	-12.2535	-61.6025	211.103	-69.4046	-348.921	-766.101	318.189	-76.8109		-69.4046	-348.921	-76.8109				-123.314	-327.637	142.596	-698.457	-1855.76	-517.484	566.806	171.806		-698.457	-1855.76	171.806
	-11.6614	-58.6259	220.632	-66.0509	-332.06	-800.679	283.611	-111.389		-66.0509	-332.06	-111.389				-119.797	-318.293	143.166	-678.538	-1802.83	-519.554	564.736	169.736		-678.538	-1802.83	169.736
	-11.0052	-55.3271	230.049	-62.3344	-313.376	-834.855	249.435	-145.565		-62.3344	-313.376	-145.565				-116.28	-308.949	143.737	-658.619	-1749.91	-521.625	562.665	167.665		-658.619	-1749.91	167.665
	-10.0252	-50.4003	238.696	-56.7836	-285.47	-866.235	218.055	-176.945		-56.7836	-285.47	-176.945				-112.763	-299.605	144.307	-638.699	-1696.98	-523.695	560.595	165.595		-638.699	-1696.98	165.595
	-8.83576	-44.4204	246.622	-50.0463	-251.6	-894.999	189.291	-205.709		-50.0463	-251.6	-205.709				-109.247	-290.261	144.878	-618.78	-1644.06	-525.766	558.524	163.524		-618.78	-1644.06	163.524
	-7.61843	-38.3004	254.437	-43.1513	-216.936	-923.358	160.932	-234.068		-43.1513	-216.936	-234.068				-105.739	-280.941	145.782	-598.91	-1591.27	-529.047	555.243	160.243		-598.91	-1591.27	160.243
	-6.34734	-31.9102	262.023	-35.9517	-180.742	-950.888	133.402	-261.598		-35.9517	-180.742	-261.598				-102.234	-271.628	146.777	-579.058	-1538.52	-532.658	551.632	156.632		-579.058	-1538.52	156.632
	-5.0598	-25.4374	269.536	-28.659	-144.079	-978.153	106.137	-288.863		-28.659	-144.079	-288.863				-98.7286	-262.316	147.772	-559.205	-1485.77	-536.269	548.021	153.021		-559.205	-1485.77	153.021
	-3.7821	-19.0139	277.093	-21.422	-107.696	-1005.58	78.7126	-316.287		-21.422	-107.696	-316.287				-95.2236	-253.003	148.767	-539.352	-1433.02	-539.88	544.41	149.41		-539.352	-1433.02	149.41
	-2.50104	-12.5736	284.635	-14.166	-71.2175	-1032.95	51.3429	-343.657		-14.166	-71.2175	-343.657				-91.7388	-243.744	150.226	-519.614	-1380.58	-545.176	539.114	144.114		-519.614	-1380.58	144.114
	-0.924162	-4.64608	290.522	-5.23451	-26.3157	-1054.31	29.9751	-365.025		-5.23451	-26.3157	-365.025				-88.2617	-234.506	151.827	-499.92	-1328.26	-550.985	533.305	138.305		-499.92	-1328.26	138.305
	0.913101	4.59047	293.886	5.17186	26.0007	-1066.52	17.7696	-377.23		5.17186	26.0007	-377.23				-84.7846	-225.267	153.428	-480.226	-1275.93	-556.794	527.496	132.496		-480.226	-1275.93	132.496
	2.86387	14.3976	294	16.2211	81.5491	-1066.93	17.3552	-377.645		16.2211	81.5491	-377.645				-81.3086	-216.032	155.047	-460.537	-1223.62	-562.669	521.621	126.621		-460.537	-1223.62	126.621
	4.79766	24.1195	292.678	27.1743	136.614	-1062.14	22.152	-372.848		27.1743	136.614	-372.848				-77.9072	-206.995	157.647	-441.271	-1172.43	-572.104	512.186	117.186		-441.271	-1172.43	117.186
	6.64534	33.4084	289.469	37.6396	189.227	-1050.49	33.7998	-361.2		37.6396	189.227	-361.2				-74.5058	-197.957	160.246	-422.006	-1121.24	-581.538	502.752	107.752		-422.006	-1121.24	107.752
	8.28631	41.6581	284.06	46.9342	235.954	-1030.86	53.4266	-341.573		46.9342	235.954	-341.573				-71.2072	-189.193	163.754	-403.322	-1071.6	-594.269	490.021	95.0211		-403.322	-1071.6	95.0211
	9.77561	49.1453	277.601	55.3696	278.362	-1007.42	76.868	-318.132		55.3696	278.362	-318.132				-68.2072	-181.222	168.995	-386.33	-1026.45	-613.288	471.002	76.0017		-386.33	-1026.45	76.0017
	10.7666	54.1273	268.987	60.9826	306.58	-976.162	108.128	-286.872		60.9826	306.58	-286.872				-65.7125	-174.594	176.055	-372.199	-988.91	-638.909	445.381	50.3815		-372.199	-988.91	50.3815
	11.3522	57.0715	259.448	64.2997	323.257	-941.546	142.744	-252.256		64.2997	323.257	-252.256				-63.6717	-169.172	184.206	-360.64	-958.198	-668.488	415.802	20.8024		-360.64	-958.198	20.8024
	11.7819	59.2314	249.694	66.7332	335.49	-906.146	178.144	-216.856		66.7332	335.49	-216.856				-62.014	-164.767	193.029	-351.251	-933.252	-700.508	383.782	-11.2184		-351.251	-933.252	-11.2184
	12.3424	62.0497	240.115	69.9084	351.453	-871.386	212.904	-182.096		69.9084	351.453	-182.096				179.648	477.312	131	1017.53	2703.53	-475.403	608.887	213.887		1017.53	2703.53	213.887
	12.9	64.8525	230.532	73.0662	367.328	-836.609	247.681	-147.319		73.0662	367.328	-147.319				176.185	468.113	132.843	997.925	2651.42	-482.091	602.199	207.199		997.925	2651.42	207.199
	13.3965	67.3486	220.862	75.8784	381.466	-801.514	282.776	-112.224		75.8784	381.466	-112.224				172.689	458.825	134.07	978.124	2598.81	-486.542	597.748	202.748		978.124	2598.81	202.748
	13.9258	70.0099	211.237	78.8768	396.541	-766.585	317.705	-77.2954		78.8768	396.541	-77.2954				169.168	449.467	134.255	958.176	2545.81	-487.214	597.076	202.076		958.176	2545.81	202.076
	14.7983	74.3961	202.293	83.8185	421.384	-734.126	350.164	-44.8363		83.8185	421.384	-44.8363				165.646	440.11	134.44	938.227	2492.81	-487.886	596.404	201.404		938.227	2492.81	201.404
	15.6708	78.7824	193.348	88.7603	446.228	-701.667	382.623	-12.3771		88.7603	446.228	-12.3771				162.124	430.753	134.625	918.279	2439.81	-488.558	595.732	200.732		918.279	2439.81	200.732
	16.6374	83.6418	184.662	94.2352	473.752	-670.145	414.145	19.1453		94.2352	473.752	19.1453				158.602	421.395	134.81	898.331	2386.81	-489.23	595.06	200.06		898.331	2386.81	200.06
	17.6204	88.5836	176.024	99.8029	501.743	-638.798	445.492	50.4922		99.8029	501.743	50.4922				155.08	412.038	134.995	878.383	2333.81	-489.902	594.388	199.388		878.383	2333.81	199.388
	18.5957	93.4867	167.364	105.327	529.514	-607.368	476.922	81.9225		105.327	529.514	81.9225				151.557	402.679	135	858.431	2280.8	-489.919	594.371	199.371		858.431	2280.8	199.371
	19.394	97.5002	158.239	109.849	552.247	-574.255	510.035	115.035		109.849	552.247	115.035				148.035	393.32	135	838.479	2227.79	-489.919	594.371	199.371		838.479	2227.79	199.371
	20.5397	103.26	150.145	116.338	584.871	-544.882	539.408	144.408		116.338	584.871	144.408				144.512	383.96	135	818.528	2174.78	-489.919	594.371	199.371		818.528	2174.78	199.371
	22.1449	111.33	144.462	125.43	630.58	-524.257	560.033	165.033		125.43	630.58	165.033				140.99	374.601	135	798.576	2121.77	-489.919	594.371	199.371		798.576	2121.77	199.371
	24.0525	120.92	142.367	136.235	684.899	-516.653	567.637	172.637		136.235	684.899	172.637				137.467	365.242	135	778.624	2068.76	-489.919	594.371	199.371		778.624	2068.76	199.371
	26.0005	130.713	141.824	147.269	740.369	-514.682	569.608	174.608		147.269	740.369	174.608				133.945	355.883	135	758.673	2015.75	-489.919	594.371	199.371		758.673	2015.75	199.371
	27.6416	138.964	136.416	156.564	787.098	-495.058	589.232	194.232		156.564	787.098	194.232				130.422	346.524	135	738.721	1962.73	-489.919	594.371	199.371		738.721	1962.73	199.371
	29.2761	147.181	130.957	165.822	833.643	-475.247	609.043	214.043		165.822	833.643	214.043				126.9	337.165	135	718.769	1909.72	-489.919	594.371	199.371		718.769	1909.72	199.371
	30.8994	155.342	125.41	175.016	879.865	-455.117	629.173	234.173		175.016	879.865	234.173				123.377	327.806	135	698.818	1856.71	-489.919	594.371	199.371		698.818	1856.71	199.371
	32.5226	163.502	119.863	184.21	926.087	-434.986	649.304	254.304		184.21	926.087	254.304				119.855	318.447	135	678.866	1803.7	-489.919	594.371	199.371		678.866	1803.7	199.371
	34.2081	171.976	114.827	193.757	974.082	-416.712	667.578	272.578		193.757	974.082	272.578				116.332	309.088	135	658.914	1750.69	-489.919	594.371	199.371		658.914	1750.69	199.371
	35.9531	180.748	110.355	203.64	1023.77	-400.483	683.807	288.807		203.64	1023.77	288.807				112.81	299.729	135	638.963	1697.68	-489.919	594.371	199.371		638.963	1697.68	199.371
	37.768	189.873	106.688	213.921	1075.45	-387.173	697.117	302.117		213.921	1075.45	302.117				109.287	290.37	135	619.011	1644.67	-489.919	594.371	199.371		619.011	1644.67	199.371
	39.6457	199.312	103.973	224.556	1128.92	-377.321	706.969	311.969		224.556	1128.92	311.969				105.765	281.011	135	599.059	1591.66	-489.919	594.371	199.371		599.059	1591.66	199.371
	41.5815	209.044	102.733	235.52	1184.04	-372.819	711.471	316.471		235.52	1184.04	316.471				102.243	271.652	135.054	579.108	1538.65	-490.117	594.173	199.173		579.108	1538.65	199.173
	43.5174	218.777	101.492	246.485	1239.16	-368.318	715.972	320.972		246.485	1239.16	320.972				98.7217	262.297	135.367	559.166	1485.67	-491.251	593.039	198.039		559.166	1485.67	198.039
	45.4532	228.509	100.252	257.45	1294.29	-363.817	720.473	325.473		257.45	1294.29	325.473				95.201	252.943	135.679	539.224	1432.68	-492.384	591.906	196.906		539.224	1432.68	196.906
	47.4035	238.313	100	268.496	1349.82	-362.903	721.387	326.387		268.496	1349.82	326.387				91.6802	243.588	135.992	519.282	1379.7	-493.518	590.772	195.772		519.282	1379.7	195.772
	49.3544	248.121	100	279.546	1405.37	-362.903	721.387	326.387		279.546	1405.37	326.387				88.2378	234.442	138.112	499.784	1327.89	-501.212	583.078	188.078		499.784	1327.89	188.078
	51.3053	257.929	100	290.596	1460.93	-362.903	721.387	326.387		290.596	1460.93	326.387				84.7991	225.306	140.281	480.308	1276.15	-509.084	575.206	180.206		480.308	1276.15	180.206
	53.2562	267.737	100	301.646	1516.48	-362.903	721.387	326.387		301.646	1516.48	326.387				81.3898	216.247	142.795	460.997	1224.84	-518.207	566.083	171.083		460.997	1224.84	171.083
	55.2053	277.536	100.423	312.686	1571.98	-364.437	719.853	324.853		312.686	1571.98	324.853				78.1295	207.585	146.581	442.53	1175.78	-531.948	552.342	157.342		442.53	1175.78	157.342
	57.1527	287.326	101.028	323.716	1627.43	-366.632	717.658	322.658		323.716	1627.43	322.658				74.8693	198.923	150.368	424.064	1126.71	-545.689	538.601	143.601		424.064	1126.71	143.601
	59.1	297.116	101.632	334.746	1682.88	-368.827	715.463	320.463		334.746	1682.88	320.463				72.2918	192.075	157.184	409.465	1087.92	-570.424	513.866	118.866		409.465	1087.92	118.866
	61.0455	306.896	102.378	345.765	1738.28	-371.534	712.756	317.756		345.765	1738.28	317.756				69.8883	185.689	164.494	395.852	1051.75	-596.954	487.336	92.3356		395.852	1051.75	92.3356
	62.9873	316.658	103.341	356.764	1793.57	-375.029	709.261	314.261		356.764	1793.57	314.261				67.535	179.436	171.935	382.522	1016.34	-623.957	460.333	65.3327		382.522	1016.34	65.3327
	64.9291	326.421	104.305	367.763	1848.87	-378.525	705.765	310.765		367.763	1848.87	310.765				65.9951	175.345	180.929	373.801	993.164	-656.596	427.694	32.6936		373.801	993.164	32.6936
	66.871	336.183	105.268	378.761	1904.16	-382.021	702.269	307.269		378.761	1904.16	307.269				65.0523	172.84	190.564	368.461	978.976	-691.563	392.727	-2.27284		368.461	978.976	-2.27284
	68.8128	345.945	106.231	389.76	1959.46	-385.516	698.774	303.774		389.76	1959.46	303.774				-194.786	-470.255	145	-1103.28	-2663.55	-526.209	558.081	163.081		-1103.28	-2663.55	163.081
	70.7546	355.708	107.195	400.759	2014.75	-389.012	695.278	300.278		400.759	2014.75	300.278				-190.959	-461.016	145	-1081.6	-2611.22	-526.209	558.081	163.081		-1081.6	-2611.22	163.081
	72.6972	365.474	108.115	411.762	2070.07	-392.351	691.939	296.939		411.762	2070.07	296.939				-187.132	-451.777	145	-1059.93	-2558.89	-526.209	558.081	163.081		-1059.93	-2558.89	163.081
	74.6434	375.258	108.815	422.785	2125.48	-394.892	689.398	294.398		422.785	2125.48	294.398				-183.306	-442.539	144.842	-1038.26	-2506.57	-525.636	558.654	163.654		-1038.26	-2506.57	163.654
	76.5895	385.041	109.515	433.808	2180.9	-397.432	686.858	291.858		433.808	2180.9	291.858				-179.481	-433.305	144.526	-1016.59	-2454.27	-524.491	559.799	164.799		-1016.59	-2454.27	164.799
	78.5356	394.825	110.215	444.831	2236.31	-399.973	684.317	289.317		444.831	2236.31	289.317				-175.656	-424.071	144.211	-994.926	-2401.96	-523.346	560.944	165.944		-994.926	-2401.96	165.944
	80.4817	404.609	110.915	455.854	2291.73	-402.513	681.777	286.777		455.854	2291.73	286.777				-171.831	-414.837	143.895	-973.262	-2349.66	-522.2	562.09	167.09		-973.262	-2349.66	167.09
	82.4278	414.393	111.615	466.876	2347.15	-405.053	679.237	284.237		466.876	2347.15	284.237				-168.006	-405.603	143.58	-951.597	-2297.36	-521.055	563.235	168.235		-951.597	-2297.36	168.235
	84.3714	424.163	112.484	477.885	2402.49	-408.206	676.084	281.084		477.885	2402.49	281.084				-164.181	-396.369	143.264	-929.933	-2245.06	-519.909	564.381	169.381		-929.933	-2245.06	169.381
	86.311	433.915	113.558	488.871	2457.72	-412.107	672.183	277.183		488.871	2457.72	277.183				-160.356	-387.134	142.948	-908.268	-2192.75	-518.764	565.526	170.526		-908.268	-2192.75	170.526
	88.2506	443.666	114.633	499.857	2512.95	-416.007	668.283	273.283		499.857	2512.95	273.283				-156.531	-377.9	142.633	-886.603	-2140.45	-517.618	566.672	171.672		-886.603	-2140.45	171.672
	90.1902	453.417	115.708	510.843	2568.18	-419.908	664.382	269.382		510.843	2568.18	269.382				-152.706	-368.666	142.317	-864.939	-2088.15	-516.473	567.817	172.817		-864.939	-2088.15	172.817
	92.1391	463.214	116.162	521.881	2623.67	-421.555	662.735	267.735		521.881	2623.67	267.735				-148.881	-359.432	142.001	-843.274	-2035.84	-515.327	568.963	173.963		-843.274	-2035.84	173.963
	94.0895	473.02	116.384	532.929	2679.21	-422.361	661.929	266.929		532.929	2679.21	266.929				-145.056	-350.197	142.306	-821.609	-1983.54	-516.433	567.857	172.857		-821.609	-1983.54	172.857
	96.0399	482.825	116.606	543.976	2734.75	-423.168	661.122	266.122		543.976	2734.75	266.122				-141.231	-340.963	142.614	-799.944	-1931.23	-517.549	566.741	171.741		-799.944	-1931.23	171.741
	97.9903	492.631	116.829	555.023	2790.29	-423.974	660.316	265.316		555.023	2790.29	265.316				-137.406	-331.728	142.921	-778.278	-1878.93	-518.665	565.625	170.625		-778.278	-1878.93	170.625
	-115.582	-495.703	118	-654.663	-2807.69	-428.226	656.064	261.064		-654.663	-2807.69	261.064				-133.581	-322.494	143.229	-756.613	-1826.63	-519.782	564.508	169.508		-756.613	-1826.63	169.508
	-113.319	-485.998	117.169	-641.845	-2752.72	-425.212	659.078	264.078		-641.845	-2752.72	264.078				-129.756	-313.26	143.536	-734.948	-1774.32	-520.898	563.392	168.392		-734.948	-1774.32	168.392
	-111.056	-476.293	116.339	-629.028	-2697.75	-422.198	662.092	267.092		-629.028	-2697.75	267.092				-125.931	-304.025	143.844	-713.283	-1722.02	-522.014	562.276	167.276		-713.283	-1722.02	167.276
	-108.793	-466.588	115.509	-616.211	-2642.78	-419.184	665.106	270.106		-616.211	-2642.78	270.106				-122.11	-294.8	144.378	-691.638	-1669.76	-523.951	560.339	165.339		-691.638	-1669.76	165.339
	-106.53	-456.883	114.678	-603.393	-2587.81	-416.171	668.119	273.119		-603.393	-2587.81	273.119				-118.294	-285.588	145.145	-670.027	-1617.59	-526.735	557.555	162.555		-670.027	-1617.59	162.555
	-104.269	-447.186	113.749	-590.587	-2532.89	-412.799	671.491	276.491		-590.587	-2532.89	276.491				-114.479	-276.376	145.912	-648.415	-1565.41	-529.518	554.772	159.772		-648.415	-1565.41	159.772
	-102.02	-437.539	112.383	-577.846	-2478.25	-407.841	676.449	281.449		-577.846	-2478.25	281.449				-110.663	-267.165	146.679	-626.804	-1513.24	-532.301	551.989	156.989		-626.804	-1513.24	156.989
	-99.7703	-427.891	111.016	-565.105	-2423.6	-402.882	681.408	286.408		-565.105	-2423.6	286.408				-106.845	-257.947	147.351	-605.177	-1461.03	-534.743	549.547	154.547		-605.177	-1461.03	154.547
	-97.5208	-418.244	109.65	-552.364	-2368.96	-397.923	686.367	291.367		-552.364	-2368.96	291.367				-103.025	-248.725	147.957	-583.542	-1408.79	-536.939	547.351	152.351		-583.542	-1408.79	152.351
	-95.2713	-408.597	108.284	-539.623	-2314.32	-392.965	691.325	296.325		-539.623	-2314.32	296.325				-99.2054	-239.503	148.561	-561.906	-1356.56	-539.134	545.156	150.156		-561.906	-1356.56	150.156
	-93.0219	-398.949	106.917	-526.882	-2259.67	-388.006	696.284	301.284		-526.882	-2259.67	301.284				-95.4032	-230.324	149.694	-540.37	-1304.57	-543.244	541.046	146.046		-540.37	-1304.57	146.046
	-90.7711	-389.296	105.592	-514.133	-2205	-383.198	701.092	306.092		-514.133	-2205	306.092				-91.697	-221.376	152.185	-519.377	-1253.89	-552.282	532.008	137.008		-519.377	-1253.89	137.008
	-88.5179	-379.633	104.352	-501.371	-2150.26	-378.697	705.593	310.593		-501.371	-2150.26	310.593				-87.9907	-212.428	154.675	-498.385	-1203.21	-561.32	522.97	127.97		-498.385	-1203.21	127.97
	-86.2647	-369.969	103.112	-488.609	-2095.53	-374.195	710.095	315.095		-488.609	-2095.53	315.095				-84.2845	-203.481	157.165	-477.392	-1152.53	-570.358	513.932	118.932		-477.392	-1152.53	118.932
	-84.0115	-360.305	101.871	-475.846	-2040.79	-369.694	714.596	319.596		-475.846	-2040.79	319.596				-80.6992	-194.825	160.662	-457.085	-1103.5	-583.048	501.242	106.242		-457.085	-1103.5	106.242
	-81.7582	-350.642	100.631	-463.084	-1986.06	-365.193	719.097	324.097		-463.084	-1986.06	324.097				-77.1897	-186.353	164.649	-437.207	-1055.51	-597.518	486.772	91.7724		-437.207	-1055.51	91.7724
	-79.505	-340.978	99.3906	-450.321	-1931.32	-360.691	723.599	328.599		-450.321	-1931.32	328.599				-73.8377	-178.26	169.474	-418.221	-1009.68	-615.026	469.264	74.2641		-418.221	-1009.68	74.2641
	-77.2518	-331.315	98.1502	-437.559	-1876.59	-356.19	728.1	333.1		-437.559	-1876.59	333.1				-71.6134	-172.89	177.611	-405.623	-979.26	-644.556	439.734	44.7336		-405.623	-979.26	44.7336
	-74.9848	-321.592	97.5751	-424.718	-1821.52	-354.103	730.187	335.187		-424.718	-1821.52	335.187				-69.6679	-168.193	186.223	-394.604	-952.657	-675.807	408.483	13.4826		-394.604	-952.657	13.4826
	-72.7167	-311.865	97.0918	-411.872	-1766.42	-352.349	731.941	336.941		-411.872	-1766.42	336.941				194.786	470.255	133	1103.28	2663.55	-482.661	601.629	206.629		1103.28	2663.55	206.629
	-70.4485	-302.137	96.6085	-399.025	-1711.32	-350.595	733.695	338.695		-399.025	-1711.32	338.695				190.961	461.021	133.333	1081.62	2611.25	-483.87	600.42	205.42		1081.62	2611.25	205.42
	-68.1804	-292.41	96.1252	-386.178	-1656.23	-348.841	735.449	340.449		-386.178	-1656.23	340.449				187.136	451.787	133.666	1059.95	2558.95	-485.079	599.211	204.211		1059.95	2558.95	204.211
	-65.9123	-282.683	95.6419	-373.332	-1601.13	-347.087	737.203	342.203		-373.332	-1601.13	342.203				183.312	442.554	134	1038.29	2506.65	-486.288	598.002	203.002		1038.29	2506.65	203.002
	-63.6442	-272.955	95.1586	-360.485	-1546.03	-345.333	738.957	343.957		-360.485	-1546.03	343.957				179.485	433.315	134	1016.61	2454.32	-486.29	598	203		1016.61	2454.32	203
	-61.3756	-263.226	94.726	-347.635	-1490.93	-343.763	740.527	345.527		-347.635	-1490.93	345.527				175.658	424.076	134	994.938	2401.99	-486.29	598	203		994.938	2401.99	203
	-59.1067	-253.495	94.3181	-334.784	-1435.81	-342.283	742.007	347.007		-334.784	-1435.81	347.007				171.831	414.837	134	973.263	2349.66	-486.29	598	203		973.263	2349.66	203
	-56.8378	-243.764	93.9103	-321.933	-1380.7	-340.803	743.487	348.487		-321.933	-1380.7	348.487				168.004	405.599	134	951.588	2297.34	-486.29	598	203		951.588	2297.34	203
	-54.569	-234.034	93.5025	-309.082	-1325.58	-339.323	744.967	349.967		-309.082	-1325.58	349.967				164.178	396.36	134	929.912	2245.01	-486.29	598	203		929.912	2245.01	203
	-52.3001	-224.303	93.0947	-296.231	-1270.47	-337.843	746.447	351.447		-296.231	-1270.47	351.447				160.351	387.121	134.069	908.237	2192.68	-486.539	597.751	202.751		908.237	2192.68	202.751
	-50.031	-214.571	93.4796	-283.379	-1215.35	-339.24	745.05	350.05		-283.379	-1215.35	350.05				156.525	377.884	134.241	886.565	2140.36	-487.165	597.125	202.125		886.565	2140.36	202.125
	-47.7647	-204.852	94.1034	-270.542	-1160.29	-341.504	742.786	347.786		-270.542	-1160.29	347.786				152.698	368.646	134.413	864.893	2088.04	-487.791	596.499	201.499		864.893	2088.04	201.499
	-45.4983	-195.132	94.7271	-257.705	-1105.24	-343.767	740.523	345.523		-257.705	-1105.24	345.523				148.872	359.409	134.586	843.221	2035.71	-488.416	595.874	200.874		843.221	2035.71	200.874
	-43.2463	-185.473	96.0094	-244.95	-1050.53	-348.421	735.869	340.869		-244.95	-1050.53	340.869				145.046	350.171	134.758	821.548	1983.39	-489.042	595.248	200.248		821.548	1983.39	200.248
	-41.0122	-175.892	97.7982	-232.296	-996.261	-354.913	729.377	334.377		-232.296	-996.261	334.377				141.219	340.934	134.931	799.876	1931.07	-489.667	594.623	199.623		799.876	1931.07	199.623
	-38.778	-166.31	99.5871	-219.641	-941.99	-361.405	722.885	327.885		-219.641	-941.99	327.885				137.393	331.696	134.834	778.202	1878.74	-489.317	594.973	199.973		778.202	1878.74	199.973
	-36.5727	-156.852	101.97	-207.15	-888.418	-370.054	714.236	319.236		-207.15	-888.418	319.236				133.567	322.46	134.556	756.534	1826.44	-488.309	595.981	200.981		756.534	1826.44	200.981
	-34.5417	-148.141	106.443	-195.646	-839.081	-386.283	698.007	303.007		-195.646	-839.081	303.007				129.742	313.225	134.279	734.867	1774.13	-487.301	596.989	201.989		734.867	1774.13	201.989
	-32.3811	-138.875	109.52	-183.409	-786.597	-397.451	686.839	291.839		-183.409	-786.597	291.839				125.917	303.99	134.001	713.201	1721.82	-486.294	597.996	202.996		713.201	1721.82	202.996
	-30.2424	-129.703	112.88	-171.295	-734.644	-409.646	674.644	279.644		-171.295	-734.644	279.644				122.091	294.754	134.262	691.532	1669.51	-487.241	597.049	202.049		691.532	1669.51	202.049
	-28.1117	-120.564	116.338	-159.226	-682.884	-422.192	662.098	267.098		-159.226	-682.884	267.098				118.266	285.519	134.525	669.864	1617.2	-488.196	596.094	201.094		669.864	1617.2	201.094
	-26.1404	-112.11	121.302	-148.061	-634.999	-440.207	644.083	249.083		-148.061	-634.999	249.083				114.44	276.283	134.788	648.197	1564.88	-489.15	595.14	200.14		648.197	1564.88	200.14
	-24.2148	-103.852	126.602	-137.154	-588.223	-459.441	624.849	229.849		-137.154	-588.223	229.849				110.616	267.051	135.166	626.537	1512.59	-490.52	593.77	198.77		626.537	1512.59	198.77
	-22.8585	-98.0349	134.622	-129.472	-555.276	-488.547	595.743	200.743		-129.472	-555.276	200.743				106.803	257.845	136.014	604.939	1460.45	-493.597	590.693	195.693		604.939	1460.45	195.693
	-22.2961	-95.6227	144.31	-126.286	-541.613	-523.706	560.584	165.584		-126.286	-541.613	165.584				102.99	248.64	136.862	583.342	1408.31	-496.675	587.615	192.615		583.342	1408.31	192.615
	-21.7104	-93.1108	153.972	-122.969	-527.386	-558.769	525.521	130.521		-122.969	-527.386	130.521				99.177	239.434	137.71	561.745	1356.17	-499.752	584.538	189.538		561.745	1356.17	189.538
	-20.6607	-88.6089	162.839	-117.023	-501.886	-590.949	493.341	98.3413		-117.023	-501.886	98.3413				95.3639	230.229	138.558	540.147	1304.03	-502.83	581.46	186.46		540.147	1304.03	186.46
	-18.5646	-79.6192	166.685	-105.151	-450.968	-604.907	479.383	84.3833		-105.151	-450.968	84.3833				91.572	221.074	139.906	518.67	1252.18	-507.723	576.567	181.567		518.67	1252.18	181.567
	-17.3738	-74.5123	175.2	-98.4065	-422.042	-635.807	448.483	53.4829		-98.4065	-422.042	53.4829				87.814	212.002	141.794	497.384	1200.79	-514.576	569.714	174.714		497.384	1200.79	174.714
	-16.8812	-72.3997	184.962	-95.6164	-410.076	-671.233	413.057	18.0566		-95.6164	-410.076	18.0566				84.056	202.929	143.683	476.099	1149.4	-521.43	562.86	167.86		476.099	1149.4	167.86
	-16.3383	-70.0712	194.672	-92.5413	-396.888	-706.471	377.819	-17.1809		-92.5413	-396.888	-17.1809				80.7014	194.83	148.495	457.098	1103.53	-538.892	545.398	150.398		457.098	1103.53	150.398
	-15.7145	-67.3958	204.287	-89.0079	-381.734	-741.365	342.925	-52.0751		-89.0079	-381.734	-52.0751				77.4659	187.019	153.835	438.772	1059.29	-558.271	526.019	131.019		438.772	1059.29	131.019
	-15.0208	-64.4206	213.809	-85.0786	-364.882	-775.92	308.37	-86.6304		-85.0786	-364.882	-86.6304				74.5945	180.087	160.446	422.508	1020.02	-582.262	502.028	107.028		422.508	1020.02	107.028
	-14.0539	-60.2738	222.857	-79.6021	-341.395	-808.757	275.533	-119.467		-79.6021	-341.395	-119.467				72.0087	173.844	167.817	407.862	984.665	-609.013	475.277	80.2767		407.862	984.665	80.2767
	-13.0092	-55.7933	231.736	-73.6848	-316.017	-840.978	243.312	-151.688		-73.6848	-316.017	-151.688				69.9877	168.965	176.309	396.415	957.03	-639.831	444.459	49.4593		396.415	957.03	49.4593
	-11.8056	-50.6317	240.216	-66.8679	-286.781	-871.752	212.538	-182.462		-66.8679	-286.781	-182.462				68.6828	165.815	185.71	389.023	939.186	-673.946	410.344	15.3443		389.023	939.186	15.3443
	-10.5405	-45.2058	248.52	-59.7021	-256.049	-901.888	182.402	-212.598		-59.7021	-256.049	-212.598				-210.481	-464.541	143	-1192.18	-2631.19	-518.951	565.339	170.339		-1192.18	-2631.19	170.339
	-9.19768	-39.4467	256.584	-52.0962	-223.429	-931.152	153.138	-241.862		-52.0962	-223.429	-241.862				-206.354	-455.432	143	-1168.8	-2579.59	-518.951	565.339	170.339		-1168.8	-2579.59	170.339
	-7.67213	-32.904	263.992	-43.4555	-186.37	-958.033	126.257	-268.743		-43.4555	-186.37	-268.743				-202.226	-446.323	143	-1145.42	-2528	-518.951	565.339	170.339		-1145.42	-2528	170.339
	-6.02367	-25.8341	270.869	-34.1185	-146.326	-982.992	101.298	-293.702		-34.1185	-146.326	-293.702				-198.099	-437.215	143	-1122.05	-2476.41	-518.951	565.339	170.339		-1122.05	-2476.41	170.339
	-4.37519	-18.7642	277.747	-24.7814	-106.281	-1007.95	76.3396	-318.66		-24.7814	-106.281	-318.66				-193.972	-428.106	143	-1098.67	-2424.82	-518.951	565.339	170.339		-1098.67	-2424.82	170.339
	-2.85121	-12.2282	285.16	-16.1495	-69.2613	-1034.85	49.4365	-345.563		-16.1495	-69.2613	-345.563				-189.845	-418.997	143	-1075.3	-2373.23	-518.951	565.339	170.339		-1075.3	-2373.23	170.339
	-0.926562	-3.97381	290.466	-5.2481	-22.5079	-1054.11	30.1784	-364.822		-5.2481	-22.5079	-364.822				-185.718	-409.889	143	-1051.92	-2321.64	-518.951	565.339	170.339		-1051.92	-2321.64	170.339
	1.22966	5.27374	293.603	6.96489	29.8708	-1065.49	18.797	-376.203		6.96489	29.8708	-376.203				-181.591	-400.78	143.025	-1028.54	-2270.04	-519.042	565.248	170.248		-1028.54	-2270.04	170.248
	3.46587	14.8643	295.341	19.6309	84.1922	-1071.8	12.4905	-382.51		19.6309	84.1922	-382.51				-177.465	-391.674	143.275	-1005.17	-2218.47	-519.949	564.341	169.341		-1005.17	-2218.47	169.341
	5.72748	24.5638	294.444	32.4408	139.131	-1068.55	15.7428	-379.257		32.4408	139.131	-379.257				-173.34	-382.569	143.525	-981.806	-2166.89	-520.856	563.434	168.434		-981.806	-2166.89	168.434
	7.90684	33.9106	291.636	44.7848	192.072	-1058.35	25.9353	-369.065		44.7848	192.072	-369.065				-169.214	-373.463	143.775	-958.437	-2115.32	-521.763	562.527	167.527		-958.437	-2115.32	167.527
	10.0453	43.082	288.272	56.8973	244.019	-1046.15	38.1412	-356.859		56.8973	244.019	-356.859				-165.088	-364.357	144.025	-935.069	-2063.74	-522.67	561.62	166.62		-935.069	-2063.74	166.62
	11.0876	47.5521	279.388	62.8008	269.338	-1013.91	70.3829	-324.617		62.8008	269.338	-324.617				-160.962	-355.251	144.275	-911.7	-2012.16	-523.577	560.713	165.713		-911.7	-2012.16	165.713
	12.0992	51.8906	270.435	68.5306	293.912	-981.417	102.873	-292.127		68.5306	293.912	-292.127				-156.836	-346.145	144.524	-888.331	-1960.59	-524.484	559.806	164.806		-888.331	-1960.59	164.806
	12.7811	54.8153	260.897	72.3931	310.477	-946.802	137.488	-257.512		72.3931	310.477	-257.512				-152.711	-337.04	144.774	-864.963	-1909.01	-525.391	558.899	163.899		-864.963	-1909.01	163.899
	13.3975	57.4589	251.272	75.8845	325.451	-911.874	172.416	-222.584		75.8845	325.451	-222.584				-148.585	-327.934	145.015	-841.593	-1857.44	-526.264	558.026	163.026		-841.593	-1857.44	163.026
	14.014	60.1026	241.648	79.376	340.425	-876.946	207.344	-187.656		79.376	340.425	-187.656				-144.458	-318.826	145.169	-818.22	-1805.85	-526.822	557.468	162.468		-818.22	-1805.85	162.468
	14.6304	62.7463	232.023	82.8674	355.399	-842.019	242.271	-152.729		82.8674	355.399	-152.729				-140.332	-309.718	145.323	-794.847	-1754.26	-527.38	556.91	161.91		-794.847	-1754.26	161.91
	15.1708	65.064	222.31	85.9284	368.527	-806.771	277.519	-117.481		85.9284	368.527	-117.481				-136.205	-300.611	145.476	-771.474	-1702.68	-527.939	556.351	161.351		-771.474	-1702.68	161.351
	15.7087	67.3711	212.595	88.9752	381.594	-771.514	312.776	-82.224		88.9752	381.594	-82.224				-132.078	-291.503	145.63	-748.1	-1651.09	-528.497	555.793	160.793		-748.1	-1651.09	160.793
	16.6233	71.2932	203.442	94.1552	403.809	-738.297	345.993	-49.0068		94.1552	403.809	-49.0068				-127.952	-282.396	145.784	-724.727	-1599.51	-529.055	555.235	160.235		-724.727	-1599.51	160.235
	17.5378	75.2153	194.289	99.335	426.024	-705.08	379.21	-15.7899		99.335	426.024	-15.7899				-123.825	-273.288	145.938	-701.354	-1547.92	-529.613	554.677	159.677		-701.354	-1547.92	159.677
	18.6002	79.772	185.451	105.353	451.834	-673.007	411.283	16.2831		105.353	451.834	16.2831				-119.703	-264.189	146.397	-678.003	-1496.38	-531.28	553.01	158.01		-678.003	-1496.38	158.01
	19.9627	85.6153	177.451	113.07	484.93	-643.975	440.315	45.3154		113.07	484.93	45.3154				-115.585	-255.101	147.062	-654.679	-1444.91	-533.694	550.596	155.596		-654.679	-1444.91	155.596
	21.0085	90.1005	168.575	118.993	510.335	-611.762	472.528	77.5277		118.993	510.335	77.5277				-111.467	-246.012	147.728	-631.354	-1393.43	-536.108	548.182	153.182		-631.354	-1393.43	153.182
	21.9806	94.2695	159.537	124.499	533.949	-578.965	505.325	110.325		124.499	533.949	110.325				-107.349	-236.924	148.393	-608.03	-1341.95	-538.522	545.768	150.768		-608.03	-1341.95	150.768
	22.9839	98.5727	150.566	130.182	558.322	-546.41	537.88	142.88		130.182	558.322	142.88				-103.231	-227.835	149.058	-584.706	-1290.47	-540.936	543.354	148.354		-584.706	-1290.47	148.354
	25.1712	107.953	147.879	142.571	611.454	-536.656	547.634	152.634		142.571	611.454	152.634				-99.1129	-218.747	149.723	-561.382	-1239	-543.35	540.94	145.94		-561.382	-1239	145.94
	27.4191	117.594	146.464	155.303	666.06	-531.524	552.766	157.766		155.303	666.06	157.766				-95.0461	-209.771	151.425	-538.347	-1188.16	-549.527	534.763	139.763		-538.347	-1188.16	139.763
	29.4679	126.381	142.153	166.908	715.83	-515.876	568.414	173.414		166.908	715.83	173.414				-91.0422	-200.934	153.851	-515.669	-1138.11	-558.328	525.962	130.962		-515.669	-1138.11	130.962
	31.3573	134.484	136.606	177.61	761.727	-495.746	588.544	193.544		177.61	761.727	193.544				-87.0383	-192.098	156.276	-492.991	-1088.05	-567.13	517.16	122.16		-492.991	-1088.05	122.16
	33.173	142.271	130.6	187.894	805.832	-473.952	610.338	215.338		187.894	805.832	215.338				-83.1154	-183.44	159.381	-470.771	-1039.01	-578.4	505.89	110.89		-470.771	-1039.01	110.89
	34.9792	150.018	124.54	198.124	849.709	-451.958	632.332	237.332		198.124	849.709	237.332				-79.4679	-175.389	164.06	-450.111	-993.416	-595.38	488.91	93.9102		-450.111	-993.416	93.9102
	36.8582	158.076	118.925	208.767	895.353	-431.581	652.709	257.709		208.767	895.353	257.709				-76.3099	-168.42	170.498	-432.224	-953.939	-618.744	465.546	70.5462		-432.224	-953.939	70.5462
	38.9178	166.909	114.713	220.433	945.385	-416.298	667.992	272.992		220.433	945.385	272.992				-74.4702	-164.359	179.45	-421.804	-930.941	-651.229	433.061	38.0609		-421.804	-930.941	38.0609
	40.9774	175.742	110.502	232.098	995.416	-401.016	683.274	288.274		232.098	995.416	288.274				-73.5555	-162.341	189.201	-416.623	-919.507	-686.617	397.673	2.67317		-416.623	-919.507	2.67317
	43.0651	184.696	106.569	243.924	1046.13	-386.744	697.546	302.546		243.924	1046.13	302.546				-72.6409	-160.322	198.952	-411.443	-908.073	-722.005	362.285	-32.7146		-411.443	-908.073	-32.7146
	45.2624	194.12	104.045	256.369	1099.51	-377.583	706.707	311.707		256.369	1099.51	311.707				209.655	462.719	134	1187.5	2620.87	-486.29	598	203		1187.5	2620.87	203
	47.4596	203.543	101.521	268.814	1152.88	-368.423	715.867	320.867		268.814	1152.88	320.867				205.528	453.61	134	1164.12	2569.28	-486.29	598	203		1164.12	2569.28	203
	49.7228	213.25	100.705	281.633	1207.86	-365.461	718.829	323.829		281.633	1207.86	323.829				201.401	444.502	134	1140.75	2517.68	-486.29	598	203		1140.75	2517.68	203
	51.992	222.982	100.335	294.486	1262.98	-364.118	720.172	325.172		294.486	1262.98	325.172				197.283	435.412	134.644	1117.42	2466.2	-488.626	595.664	200.664		1117.42	2466.2	200.664
	54.2612	232.714	99.9646	307.339	1318.1	-362.775	721.515	326.515		307.339	1318.1	326.515				193.164	426.322	135.288	1094.09	2414.71	-490.963	593.327	198.327		1094.09	2414.71	198.327
	56.5304	242.446	99.5945	320.192	1373.23	-361.431	722.859	327.859		320.192	1373.23	327.859				189.046	417.232	135.931	1070.77	2363.23	-493.299	590.991	195.991		1070.77	2363.23	195.991
	58.7996	252.178	99.2244	333.045	1428.35	-360.088	724.202	329.202		333.045	1428.35	329.202				184.919	408.126	135.721	1047.39	2311.65	-492.535	591.755	196.755		1047.39	2311.65	196.755
	61.0704	261.917	99.2543	345.907	1483.51	-360.197	724.093	329.093		345.907	1483.51	329.093				180.794	399.021	135.408	1024.03	2260.08	-491.401	592.889	197.889		1024.03	2260.08	197.889
	63.3364	271.635	99.8982	358.741	1538.56	-362.534	721.756	326.756		358.741	1538.56	326.756				176.669	389.917	135.096	1000.67	2208.52	-490.268	594.022	199.022		1000.67	2208.52	199.022
	65.6025	281.354	100.542	371.577	1593.61	-364.87	719.42	324.42		371.577	1593.61	324.42				172.544	380.813	134.784	977.301	2156.95	-489.134	595.156	200.156		977.301	2156.95	200.156
	67.8685	291.072	101.186	384.412	1648.65	-367.206	717.084	322.084		384.412	1648.65	322.084				168.419	371.709	134.471	953.937	2105.38	-488.001	596.289	201.289		953.937	2105.38	201.289
	70.1346	300.791	101.83	397.247	1703.7	-369.543	714.747	319.747		397.247	1703.7	319.747				164.294	362.605	134.159	930.572	2053.82	-486.867	597.423	202.423		930.572	2053.82	202.423
	72.4006	310.509	102.473	410.082	1758.74	-371.879	712.411	317.411		410.082	1758.74	317.411				160.168	353.499	133.929	907.202	2002.24	-486.032	598.258	203.258		907.202	2002.24	203.258
	74.6659	320.224	103.17	422.912	1813.77	-374.407	709.883	314.883		422.912	1813.77	314.883				156.041	344.391	133.784	883.828	1950.65	-485.506	598.784	203.784		883.828	1950.65	203.784
	76.9267	329.921	104.103	435.718	1868.69	-377.795	706.495	311.495		435.718	1868.69	311.495				151.915	335.283	133.639	860.455	1899.06	-484.98	599.31	204.31		860.455	1899.06	204.31
	79.1876	339.617	105.037	448.524	1923.61	-381.182	703.108	308.108		448.524	1923.61	308.108				147.788	326.176	133.494	837.082	1847.48	-484.454	599.836	204.836		837.082	1847.48	204.836
	81.4484	349.313	105.97	461.329	1978.53	-384.569	699.721	304.721		461.329	1978.53	304.721				143.662	317.068	133.349	813.708	1795.89	-483.928	600.362	205.362		813.708	1795.89	205.362
	83.7093	359.01	106.904	474.135	2033.45	-387.957	696.333	301.333		474.135	2033.45	301.333				139.535	307.96	133.204	790.334	1744.3	-483.402	600.888	205.888		790.334	1744.3	205.888
	85.9701	368.706	107.837	486.94	2088.37	-391.344	692.946	297.946		486.94	2088.37	297.946				135.408	298.852	133.059	766.961	1692.72	-482.877	601.413	206.413		766.961	1692.72	206.413
	88.231	378.402	108.77	499.746	2143.29	-394.731	689.559	294.559		499.746	2143.29	294.559				131.281	289.744	133.16	743.586	1641.13	-483.24	601.05	206.05		743.586	1641.13	206.05
	90.4942	388.108	109.587	512.565	2198.27	-397.696	686.594	291.594		512.565	2198.27	291.594				127.156	280.639	133.43	720.219	1589.56	-484.22	600.07	205.07		720.219	1589.56	205.07
	92.758	397.817	110.366	525.387	2253.26	-400.523	683.767	288.767		525.387	2253.26	288.767				123.03	271.534	133.7	696.851	1537.98	-485.201	599.089	204.089		696.851	1537.98	204.089
	95.0219	407.527	111.145	538.21	2308.26	-403.349	680.941	285.941		538.21	2308.26	285.941				118.905	262.428	133.97	673.484	1486.41	-486.181	598.109	203.109		673.484	1486.41	203.109
	97.2858	417.236	111.924	551.033	2363.25	-406.176	678.114	283.114		551.033	2363.25	283.114				114.828	253.432	135.534	650.396	1435.45	-491.858	592.432	197.432		650.396	1435.45	197.432
	99.5496	426.945	112.703	563.855	2418.24	-409.002	675.288	280.288		563.855	2418.24	280.288				110.763	244.46	137.258	627.37	1384.63	-498.114	586.176	191.176		627.37	1384.63	191.176
	101.813	436.654	113.482	576.678	2473.24	-411.829	672.461	277.461		576.678	2473.24	277.461				106.698	235.487	138.982	604.343	1333.81	-504.369	579.921	184.921		604.343	1333.81	184.921
	104.079	446.369	114.179	589.508	2528.26	-414.359	669.931	274.931		589.508	2528.26	274.931				102.633	226.515	140.706	581.317	1283	-510.625	573.665	178.665		581.317	1283	178.665
	106.346	456.094	114.714	602.352	2583.35	-416.301	667.989	272.989		602.352	2583.35	272.989				98.6367	217.696	143.207	558.684	1233.04	-519.703	564.587	169.587		558.684	1233.04	169.587
	108.614	465.819	115.249	615.195	2638.43	-418.242	666.048	271.048		615.195	2638.43	271.048				94.6582	208.915	145.866	536.15	1183.31	-529.354	554.936	159.936		536.15	1183.31	159.936
	110.881	475.544	115.784	628.038	2693.51	-420.183	664.107	269.107		628.038	2693.51	269.107				90.6798	200.135	148.526	513.616	1133.57	-539.004	545.286	150.286		513.616	1133.57	150.286
	113.149	485.269	116.319	640.882	2748.59	-422.125	662.165	267.165		640.882	2748.59	267.165				87.0617	192.149	153.337	493.123	1088.35	-556.463	527.827	132.827		493.123	1088.35	132.827
	115.416	494.993	116.854	653.725	2803.67	-424.066	660.224	265.224		653.725	2803.67	265.224				83.6437	184.606	158.941	473.763	1045.62	-576.802	507.488	112.488		473.763	1045.62	112.488
	-131.739	-491.656	116	-746.177	-2784.77	-420.967	663.323	268.323		-746.177	-2784.77	268.323				80.4732	177.608	165.343	455.805	1005.98	-600.034	484.256	89.256		455.805	1005.98	89.256
	-129.159	-482.027	115.213	-731.563	-2730.23	-418.111	666.179	271.179		-731.563	-2730.23	271.179				77.8298	171.774	173.022	440.833	972.939	-627.903	456.387	61.3865		440.833	972.939	61.3865
	-126.579	-472.398	114.426	-716.949	-2675.69	-415.255	669.035	274.035		-716.949	-2675.69	274.035				75.3892	166.387	181.086	427.009	942.429	-657.168	427.122	32.122		427.009	942.429	32.122
	-123.998	-462.768	113.639	-702.335	-2621.15	-412.399	671.891	276.891		-702.335	-2621.15	276.891				74.3112	164.008	190.739	420.903	928.953	-692.199	392.091	-2.90864		420.903	928.953	-2.90864
	-121.42	-453.145	112.772	-687.73	-2566.64	-409.253	675.037	280.037		-687.73	-2566.64	280.037				-225.567	-457.405	143	-1277.63	-2590.77	-518.951	565.339	170.339		-1277.63	-2590.77	170.339
	-118.851	-443.557	111.561	-673.178	-2512.34	-404.86	679.43	284.43		-673.178	-2512.34	284.43				-221.145	-448.439	143.217	-1252.58	-2539.98	-519.74	564.55	169.55		-1252.58	-2539.98	169.55
	-116.282	-433.969	110.351	-658.627	-2458.03	-400.467	683.823	288.823		-658.627	-2458.03	288.823				-216.724	-439.472	143.435	-1227.54	-2489.2	-520.529	563.761	168.761		-1227.54	-2489.2	168.761
	-113.712	-424.381	109.14	-644.075	-2403.72	-396.074	688.216	293.216		-644.075	-2403.72	293.216				-212.302	-430.505	143.652	-1202.49	-2438.41	-521.317	562.973	167.973		-1202.49	-2438.41	167.973
	-111.143	-414.793	107.931	-629.523	-2349.41	-391.683	692.607	297.607		-629.523	-2349.41	297.607				-207.88	-421.539	143.869	-1177.44	-2387.62	-522.106	562.184	167.184		-1177.44	-2387.62	167.184
	-108.574	-405.203	106.732	-614.969	-2295.09	-387.335	696.955	301.955		-614.969	-2295.09	301.955				-203.457	-412.57	143.946	-1152.39	-2336.82	-522.385	561.905	166.905		-1152.39	-2336.82	166.905
	-106.004	-395.613	105.534	-600.415	-2240.78	-382.987	701.303	306.303		-600.415	-2240.78	306.303				-199.035	-403.602	143.811	-1127.34	-2286.03	-521.894	562.396	167.396		-1127.34	-2286.03	167.396
	-103.435	-386.023	104.336	-585.86	-2186.46	-378.638	705.652	310.652		-585.86	-2186.46	310.652				-194.612	-394.634	143.676	-1102.3	-2235.23	-521.404	562.886	167.886		-1102.3	-2235.23	167.886
	-100.865	-376.434	103.138	-571.306	-2132.14	-374.29	710	315		-571.306	-2132.14	315				-190.19	-385.666	143.541	-1077.25	-2184.44	-520.914	563.376	168.376		-1077.25	-2184.44	168.376
	-98.2956	-366.844	101.94	-556.752	-2077.83	-369.942	714.348	319.348		-556.752	-2077.83	319.348				-185.767	-376.699	143.406	-1052.2	-2133.64	-520.423	563.867	168.867		-1052.2	-2133.64	168.867
	-95.7253	-357.252	100.766	-542.194	-2023.5	-365.682	718.608	323.608		-542.194	-2023.5	323.608				-181.345	-367.731	143.27	-1027.15	-2082.85	-519.933	564.357	169.357		-1027.15	-2082.85	169.357
	-93.1524	-347.649	99.6814	-527.621	-1969.11	-361.747	722.543	327.543		-527.621	-1969.11	327.543				-176.922	-358.763	143.135	-1002.1	-2032.05	-519.442	564.848	169.848		-1002.1	-2032.05	169.848
	-90.5794	-338.047	98.597	-513.048	-1914.72	-357.811	726.479	331.479		-513.048	-1914.72	331.479				-172.5	-349.795	143	-977.049	-1981.26	-518.952	565.338	170.338		-977.049	-1981.26	170.338
	-88.0065	-328.445	97.5125	-498.474	-1860.33	-353.876	730.414	335.414		-498.474	-1860.33	335.414				-168.077	-340.827	143.164	-952.001	-1930.47	-519.545	564.745	169.745		-952.001	-1930.47	169.745
	-85.4336	-318.842	96.428	-483.901	-1805.94	-349.94	734.35	339.35		-483.901	-1805.94	339.35				-163.655	-331.86	143.328	-926.953	-1879.67	-520.14	564.15	169.15		-926.953	-1879.67	169.15
	-82.8607	-309.24	95.3435	-469.328	-1751.56	-346.004	738.286	343.286		-469.328	-1751.56	343.286				-159.233	-322.892	143.492	-901.905	-1828.88	-520.735	563.555	168.555		-901.905	-1828.88	168.555
	-80.2768	-299.597	94.7683	-454.693	-1696.94	-343.917	740.373	345.373		-454.693	-1696.94	345.373				-154.811	-313.925	143.655	-876.857	-1778.09	-521.33	562.96	167.96		-876.857	-1778.09	167.96
	-77.69	-289.943	94.4295	-440.041	-1642.26	-342.687	741.603	346.603		-440.041	-1642.26	346.603				-150.388	-304.957	143.819	-851.808	-1727.3	-521.925	562.365	167.365		-851.808	-1727.3	167.365
	-75.1033	-280.289	94.0907	-425.39	-1587.58	-341.458	742.832	347.832		-425.39	-1587.58	347.832				-145.966	-295.99	143.983	-826.76	-1676.5	-522.519	561.771	166.771		-826.76	-1676.5	166.771
	-72.5166	-270.636	93.752	-410.739	-1532.9	-340.229	744.061	349.061		-410.739	-1532.9	349.061				-141.549	-287.034	144.517	-801.744	-1625.78	-524.457	559.833	164.833		-801.744	-1625.78	164.833
	-69.9299	-260.982	93.4132	-396.087	-1478.22	-338.999	745.291	350.291		-396.087	-1478.22	350.291				-137.134	-278.08	145.093	-776.735	-1575.06	-526.547	557.743	162.743		-776.735	-1575.06	162.743
	-67.3432	-251.328	93.0744	-381.436	-1423.54	-337.77	746.52	351.52		-381.436	-1423.54	351.52				-132.718	-269.126	145.669	-751.725	-1524.35	-528.637	555.653	160.653		-751.725	-1524.35	160.653
	-64.7551	-241.669	93	-366.777	-1368.83	-337.5	746.79	351.79		-366.777	-1368.83	351.79				-128.303	-260.172	146.245	-726.715	-1473.63	-530.727	553.563	158.563		-726.715	-1473.63	158.563
	-62.1669	-232.01	93	-352.117	-1314.12	-337.5	746.79	351.79		-352.117	-1314.12	351.79				-123.887	-251.218	146.821	-701.705	-1422.92	-532.817	551.473	156.473		-701.705	-1422.92	156.473
	-59.5787	-222.351	93	-337.458	-1259.41	-337.5	746.79	351.79		-337.458	-1259.41	351.79				-119.479	-242.28	147.643	-676.738	-1372.29	-535.802	548.488	153.488		-676.738	-1372.29	153.488
	-56.9909	-212.693	93.1699	-322.8	-1204.71	-338.116	746.174	351.174		-322.8	-1204.71	351.174				-115.076	-233.351	148.577	-651.796	-1321.71	-539.189	545.101	150.101		-651.796	-1321.71	150.101
	-54.4075	-203.051	93.7749	-308.167	-1150.1	-340.312	743.978	348.978		-308.167	-1150.1	348.978				-110.672	-224.421	149.51	-626.854	-1271.13	-542.577	541.713	146.713		-626.854	-1271.13	146.713
	-51.824	-193.41	94.3798	-293.534	-1095.49	-342.507	741.783	346.783		-293.534	-1095.49	346.783				-106.294	-215.544	150.934	-602.058	-1220.85	-547.745	536.545	141.545		-602.058	-1220.85	141.545
	-49.2406	-183.768	94.9848	-278.902	-1040.87	-344.703	739.587	344.587		-278.902	-1040.87	344.587				-101.957	-206.749	152.896	-577.493	-1171.04	-554.863	529.427	134.427		-577.493	-1171.04	134.427
	-46.6865	-174.236	96.6029	-264.435	-986.885	-350.575	733.715	338.715		-264.435	-986.885	338.715				-97.6204	-197.955	154.857	-552.928	-1121.23	-561.98	522.31	127.31		-552.928	-1121.23	127.31
	-44.1488	-164.766	98.5689	-250.062	-933.243	-357.709	726.581	331.581		-250.062	-933.243	331.581				-93.347	-189.289	157.435	-528.723	-1072.14	-571.336	512.954	117.954		-528.723	-1072.14	117.954
	-41.7457	-155.797	102.283	-236.45	-882.445	-371.187	713.103	318.103		-236.45	-882.445	318.103				-89.1904	-180.86	160.852	-505.18	-1024.4	-583.737	500.553	105.553		-505.18	-1024.4	105.553
	-39.2934	-146.645	105.481	-222.561	-830.607	-382.792	701.498	306.498		-222.561	-830.607	306.498				-85.0614	-172.487	164.437	-481.793	-976.979	-596.745	487.545	92.5446		-481.793	-976.979	92.5446
	-36.8152	-137.396	108.365	-208.524	-778.221	-393.258	691.032	296.032		-208.524	-778.221	296.032				-81.3409	-164.943	169.844	-460.72	-934.248	-616.369	467.921	72.9207		-460.72	-934.248	72.9207
	-34.4832	-128.693	112.703	-195.315	-728.926	-409.001	675.289	280.289		-195.315	-728.926	280.289				-78.0533	-158.277	176.534	-442.099	-896.488	-640.646	443.644	48.6443		-442.099	-896.488	48.6443
	-32.1513	-119.99	117.041	-182.107	-679.632	-424.745	659.545	264.545		-182.107	-679.632	264.545				-75.6767	-153.457	184.967	-428.638	-869.191	-671.251	413.039	18.0388		-428.638	-869.191	18.0388
	-29.8637	-111.453	121.718	-169.15	-631.275	-441.719	642.571	247.571		-169.15	-631.275	247.571				-73.8622	-149.778	194.087	-418.36	-848.351	-704.347	379.943	-15.0572		-418.36	-848.351	-15.0572
	-28.184	-105.184	129.326	-159.636	-595.77	-469.329	614.961	219.961		-159.636	-595.77	219.961				225.567	457.405	132	1277.63	2590.77	-479.032	605.258	210.258		1277.63	2590.77	210.258
	-26.8416	-100.174	137.876	-152.033	-567.393	-500.357	583.933	188.933		-152.033	-567.393	188.933				221.15	448.448	132.499	1252.61	2540.04	-480.844	603.446	208.446		1252.61	2540.04	208.446
	-26.6584	-99.4904	147.851	-150.995	-563.52	-536.556	547.734	152.734		-150.995	-563.52	152.734				216.733	439.49	132.999	1227.59	2489.3	-482.656	601.634	206.634		1227.59	2489.3	206.634
	-24.8476	-92.7325	154.996	-140.738	-525.243	-562.486	521.804	126.804		-140.738	-525.243	126.804				212.318	430.538	133.603	1202.58	2438.59	-484.851	599.439	204.439		1202.58	2438.59	204.439
	-23.2509	-86.7734	162.866	-131.694	-491.49	-591.047	493.243	98.2433		-131.694	-491.49	98.2433				207.903	421.585	134.208	1177.58	2387.89	-487.046	597.244	202.244		1177.58	2387.89	202.244
	-20.8605	-77.8524	166.701	-118.155	-440.961	-604.961	479.329	84.3285		-118.155	-440.961	84.3285				203.488	412.633	134.813	1152.57	2337.18	-489.242	595.048	200.048		1152.57	2337.18	200.048
	-19.9291	-74.3763	176.031	-112.879	-421.272	-638.821	445.469	50.4693		-112.879	-421.272	50.4693				199.066	403.666	135	1127.52	2286.39	-489.919	594.371	199.371		1127.52	2286.39	199.371
	-19.3268	-72.1288	185.756	-109.468	-408.542	-674.115	410.175	15.1752		-109.468	-408.542	15.1752				194.643	394.697	135	1102.47	2235.59	-489.919	594.371	199.371		1102.47	2235.59	199.371
	-18.8716	-70.4297	195.6	-106.89	-398.918	-709.839	374.451	-20.5494		-106.89	-398.918	-20.5494				190.22	385.728	135	1077.42	2184.79	-489.919	594.371	199.371		1077.42	2184.79	199.371
	-18.0081	-67.2073	205.027	-101.999	-380.666	-744.051	340.239	-54.7606		-101.999	-380.666	-54.7606				185.797	376.76	135	1052.37	2133.99	-489.919	594.371	199.371		1052.37	2133.99	199.371
	-17.1935	-64.1668	214.519	-97.3848	-363.445	-778.496	305.794	-89.2059		-97.3848	-363.445	-89.2059				181.374	367.791	135	1027.32	2083.19	-489.919	594.371	199.371		1027.32	2083.19	199.371
	-16.3703	-61.0948	224	-92.7224	-346.045	-812.902	271.388	-123.612		-92.7224	-346.045	-123.612				176.952	358.822	135	1002.26	2032.39	-489.919	594.371	199.371		1002.26	2032.39	199.371
	-15.091	-56.3204	232.693	-85.4764	-319.002	-844.449	239.841	-155.159		-85.4764	-319.002	-155.159				172.529	349.854	135	977.213	1981.59	-489.919	594.371	199.371		977.213	1981.59	199.371
	-13.2609	-49.4903	239.764	-75.1104	-280.316	-870.11	214.18	-180.82		-75.1104	-280.316	-180.82				168.106	340.885	135	952.162	1930.79	-489.919	594.371	199.371		952.162	1930.79	199.371
	-11.8666	-44.2867	248.189	-67.2131	-250.843	-900.685	183.605	-211.395		-67.2131	-250.843	-211.395				163.683	331.916	135	927.11	1879.99	-489.919	594.371	199.371		927.11	1879.99	199.371
	-10.1652	-37.9371	255.725	-57.5765	-214.878	-928.032	156.258	-238.742		-57.5765	-214.878	-238.742				159.26	322.947	135	902.059	1829.19	-489.919	594.371	199.371		902.059	1829.19	199.371
	-8.33509	-31.107	262.796	-47.2104	-176.192	-953.693	130.597	-264.403		-47.2104	-176.192	-264.403				154.837	313.979	135	877.007	1778.39	-489.919	594.371	199.371		877.007	1778.39	199.371
	-6.52548	-24.3534	269.945	-36.9607	-137.939	-979.639	104.651	-290.349		-36.9607	-137.939	-290.349				150.416	305.014	134.7	851.967	1727.62	-488.829	595.461	200.461		851.967	1727.62	200.461
	-4.80762	-17.9423	277.425	-27.2306	-101.626	-1006.78	77.5071	-317.493		-27.2306	-101.626	-317.493				145.995	296.049	134.397	826.927	1676.84	-487.73	596.56	201.56		826.927	1676.84	201.56
	-2.94024	-10.9731	284.349	-16.6537	-62.1524	-1031.91	52.3789	-342.621		-16.6537	-62.1524	-342.621				141.575	287.085	134.094	801.887	1626.07	-486.63	597.66	202.66		801.887	1626.07	202.66
	-0.66809	-2.49334	289.137	-3.7841	-14.1225	-1049.29	35.0013	-359.999		-3.7841	-14.1225	-359.999				137.154	278.121	133.77	776.849	1575.29	-485.455	598.835	203.835		776.849	1575.29	203.835
	1.77672	6.63079	292.42	10.0634	37.5572	-1061.2	23.0894	-371.911		10.0634	37.5572	-371.911				132.734	269.157	133.437	751.811	1524.52	-484.247	600.043	205.043		751.811	1524.52	205.043
	4.33237	16.1686	294	24.5388	91.5801	-1066.93	17.3552	-377.645		24.5388	91.5801	-377.645				128.313	260.193	133.104	726.773	1473.75	-483.037	601.253	206.253		726.773	1473.75	206.253
	6.92056	25.8279	294	39.1985	146.291	-1066.93	17.3552	-377.645		39.1985	146.291	-377.645				123.897	251.238	133.655	701.76	1423.03	-485.037	599.253	204.253		701.76	1423.03	204.253
	9.37958	35.0051	290.88	53.1265	198.271	-1055.61	28.6774	-366.323		53.1265	198.271	-366.323				119.494	242.31	134.603	676.821	1372.46	-488.477	595.813	200.813		676.821	1372.46	200.813
	11.38	42.4708	284.535	64.4571	240.557	-1032.59	51.7043	-343.296		64.4571	240.557	-343.296				115.091	233.381	135.551	651.883	1321.89	-491.918	592.372	197.372		651.883	1321.89	197.372
	12.9912	48.4839	276.709	73.5831	274.616	-1004.18	80.1055	-314.895		73.5831	274.616	-314.895				110.688	224.453	136.499	626.944	1271.32	-495.359	588.931	193.931		626.944	1271.32	193.931
	14.2128	53.0428	267.893	80.502	300.437	-972.191	112.099	-282.901		80.502	300.437	-282.901				106.348	215.652	138.422	602.36	1221.47	-502.339	581.951	186.951		602.36	1221.47	186.951
	14.9431	55.7683	258.299	84.6385	315.875	-937.375	146.915	-248.085		84.6385	315.875	-248.085				102.126	207.091	141.405	578.449	1172.98	-513.163	571.127	176.127		578.449	1172.98	176.127
	15.6339	58.3466	248.662	88.5515	330.479	-902.401	181.889	-213.111		88.5515	330.479	-213.111				97.9046	198.531	144.388	554.538	1124.49	-523.988	560.302	165.302		554.538	1124.49	165.302
	16.2926	60.8047	238.991	92.2822	344.402	-867.306	216.984	-178.016		92.2822	344.402	-178.016				93.7484	190.103	147.807	530.997	1076.75	-536.397	547.893	152.893		530.997	1076.75	152.893
	16.9512	63.2629	229.32	96.0129	358.325	-832.211	252.079	-142.921		96.0129	358.325	-142.921				90.2571	183.023	153.947	511.222	1036.66	-558.678	525.612	130.612		511.222	1036.66	130.612
	17.6099	65.7212	219.65	99.7438	372.249	-797.115	287.175	-107.825		99.7438	372.249	-107.825				86.8031	176.019	160.193	491.658	996.985	-581.344	502.946	107.946		491.658	996.985	107.946
	18.4805	68.9702	210.232	104.675	390.651	-762.939	321.351	-73.6493		104.675	390.651	-73.6493				83.4403	169.2	166.688	472.611	958.361	-604.917	479.373	84.3732		472.611	958.361	84.3732
	19.476	72.6852	201.001	110.313	411.694	-729.44	354.85	-40.1505		110.313	411.694	-40.1505				81.4624	165.189	175.633	461.408	935.643	-637.376	446.914	51.914		461.408	935.643	51.914
	20.4806	76.4347	191.786	116.003	432.931	-695.996	388.294	-6.7057		116.003	432.931	-6.7057				79.4844	161.178	184.577	450.204	912.924	-669.835	414.455	19.4549		450.204	912.924	19.4549
	21.8302	81.4715	183.253	123.648	461.46	-665.03	419.26	24.2601		123.648	461.46	24.2601				-240.884	-450.662	144	-1364.38	-2552.58	-522.58	561.71	166.71		-1364.38	-2552.58	166.71
	23.1798	86.5083	174.72	131.292	489.989	-634.064	450.226	55.2259		131.292	489.989	55.2259				-236.171	-441.845	143.783	-1337.69	-2502.64	-521.792	562.498	167.498		-1337.69	-2502.64	167.498
	24.0702	89.8311	165.33	136.335	508.809	-599.989	484.301	89.3014		136.335	508.809	89.3014				-231.458	-433.027	143.565	-1310.99	-2452.69	-521.003	563.287	168.287		-1310.99	-2452.69	168.287
	25.1603	93.8997	156.261	142.51	531.854	-567.075	517.215	122.215		142.51	531.854	122.215				-226.745	-424.21	143.348	-1284.3	-2402.75	-520.214	564.076	169.076		-1284.3	-2402.75	169.076
	27.0625	100.999	149.48	153.284	572.063	-542.466	541.824	146.824		153.284	572.063	146.824				-222.032	-415.393	143.131	-1257.6	-2352.81	-519.425	564.865	169.865		-1257.6	-2352.81	169.865
	29.5879	110.424	147.29	167.588	625.446	-534.519	549.771	154.771		167.588	625.446	154.771				-217.319	-406.575	143	-1230.91	-2302.87	-518.951	565.339	170.339		-1230.91	-2302.87	170.339
	32.1761	120.083	147.28	182.247	680.157	-534.484	549.806	154.806		182.247	680.157	154.806				-212.605	-397.756	143	-1204.21	-2252.91	-518.951	565.339	170.339		-1204.21	-2252.91	170.339
	34.1785	127.556	140.944	193.589	722.485	-511.491	572.799	177.799		193.589	722.485	177.799				-207.891	-388.936	143	-1177.51	-2202.96	-518.951	565.339	170.339		-1177.51	-2202.96	170.339
	36.1871	135.052	134.638	204.966	764.944	-488.605	595.685	200.685		204.966	764.944	200.685				-203.177	-380.117	143	-1150.81	-2153.01	-518.951	565.339	170.339		-1150.81	-2153.01	170.339
	38.2607	142.791	128.653	216.711	808.775	-466.886	617.404	222.404		216.711	808.775	222.404				-198.463	-371.298	143	-1124.11	-2103.05	-518.951	565.339	170.339		-1124.11	-2103.05	170.339
	40.3443	150.567	122.721	228.513	852.821	-445.359	638.931	243.931		228.513	852.821	243.931				-193.749	-362.479	143	-1097.41	-2053.1	-518.951	565.339	170.339		-1097.41	-2053.1	170.339
	42.4279	158.343	116.789	240.315	896.866	-423.832	660.458	265.458		240.315	896.866	265.458				-189.052	-353.691	143.847	-1070.8	-2003.33	-522.025	562.265	167.265		-1070.8	-2003.33	167.265
	44.7438	166.986	112.324	253.432	945.82	-407.628	676.662	281.662		253.432	945.82	281.662				-184.355	-344.904	144.695	-1044.2	-1953.56	-525.103	559.187	164.187		-1044.2	-1953.56	164.187
	47.1251	175.873	108.406	266.92	996.157	-393.41	690.88	295.88		266.92	996.157	295.88				-179.658	-336.116	145.543	-1017.59	-1903.78	-528.18	556.11	161.11		-1017.59	-1903.78	161.11
	49.6137	185.161	105.659	281.015	1048.76	-383.44	700.85	305.85		281.015	1048.76	305.85				-174.961	-327.329	146.391	-990.99	-1854.01	-531.258	553.032	158.032		-990.99	-1854.01	158.032
	52.1063	194.463	102.967	295.133	1101.45	-373.669	710.621	315.621		295.133	1101.45	315.621				-170.256	-318.526	147	-964.339	-1804.15	-533.467	550.823	155.823		-964.339	-1804.15	155.823
	54.6808	204.071	101.938	309.715	1155.87	-369.935	714.355	319.355		309.715	1155.87	319.355				-165.542	-309.707	147	-937.639	-1754.2	-533.467	550.823	155.823		-937.639	-1754.2	155.823
	57.2552	213.679	100.909	324.297	1210.29	-366.2	718.09	323.09		324.297	1210.29	323.09				-160.828	-300.888	147	-910.939	-1704.25	-533.467	550.823	155.823		-910.939	-1704.25	155.823
	59.8319	223.296	99.9691	338.892	1264.76	-362.791	721.499	326.499		338.892	1264.76	326.499				-156.114	-292.068	147	-884.238	-1654.29	-533.467	550.823	155.823		-884.238	-1654.29	155.823
	62.4192	232.952	99.7061	353.546	1319.45	-361.836	722.454	327.454		353.546	1319.45	327.454				-151.4	-283.249	147	-857.538	-1604.34	-533.467	550.823	155.823		-857.538	-1604.34	155.823
	65.0065	242.608	99.443	368.201	1374.15	-360.882	723.408	328.408		368.201	1374.15	328.408				-146.686	-274.43	147	-830.838	-1554.39	-533.467	550.823	155.823		-830.838	-1554.39	155.823
	67.5938	252.264	99.1799	382.856	1428.84	-359.927	724.363	329.363		382.856	1428.84	329.363				-141.972	-265.611	147	-804.138	-1504.44	-533.467	550.823	155.823		-804.138	-1504.44	155.823
	70.182	261.923	99.1898	397.515	1483.55	-359.963	724.327	329.327		397.515	1483.55	329.327				-137.258	-256.792	147	-777.438	-1454.48	-533.467	550.823	155.823		-777.438	-1454.48	155.823
	72.7656	271.565	99.7887	412.149	1538.16	-362.136	722.154	327.154		412.149	1538.16	327.154				-132.545	-247.974	146.826	-750.741	-1404.54	-532.836	551.454	156.454		-750.741	-1404.54	156.454
	75.3491	281.207	100.388	426.782	1592.77	-364.31	719.98	324.98		426.782	1592.77	324.98				-127.836	-239.164	146.372	-724.069	-1354.64	-531.188	553.102	158.102		-724.069	-1354.64	158.102
	77.9326	290.849	100.987	441.415	1647.38	-366.483	717.807	322.807		441.415	1647.38	322.807				-123.123	-230.346	146.16	-697.374	-1304.7	-530.419	553.871	158.871		-697.374	-1304.7	158.871
	80.5162	300.491	101.585	456.049	1702	-368.656	715.634	320.634		456.049	1702	320.634				-118.427	-221.561	147.039	-670.778	-1254.94	-533.609	550.681	155.681		-670.778	-1254.94	155.681
	83.0973	310.124	102.323	470.669	1756.56	-371.331	712.959	317.959		470.669	1756.56	317.959				-113.731	-212.776	147.918	-644.181	-1205.18	-536.798	547.492	152.492		-644.181	-1205.18	152.492
	85.6713	319.73	103.369	485.248	1810.97	-375.13	709.16	314.16		485.248	1810.97	314.16				-109.035	-203.991	148.797	-617.584	-1155.42	-539.988	544.302	149.302		-617.584	-1155.42	149.302
	88.2453	329.336	104.416	499.827	1865.38	-378.93	705.36	310.36		499.827	1865.38	310.36				-104.559	-195.616	151.931	-592.229	-1107.98	-551.361	532.929	137.929		-592.229	-1107.98	137.929
	90.8193	338.942	105.463	514.406	1919.79	-382.728	701.562	306.562		514.406	1919.79	306.562				-100.193	-187.449	155.704	-567.502	-1061.72	-565.053	519.237	124.237		-567.502	-1061.72	124.237
	93.3971	348.563	106.356	529.007	1974.28	-385.967	698.323	303.323		529.007	1974.28	303.323				-95.8278	-179.281	159.476	-542.775	-1015.46	-578.745	505.545	110.545		-542.775	-1015.46	110.545
	95.9784	358.196	107.085	543.628	2028.85	-388.616	695.674	300.674		543.628	2028.85	300.674				-91.8731	-171.882	164.919	-520.375	-973.553	-598.495	485.795	90.7955		-520.375	-973.553	90.7955
	98.5597	367.83	107.815	558.248	2083.41	-391.264	693.026	298.026		558.248	2083.41	298.026				-88.1734	-164.961	171.116	-499.42	-934.348	-620.984	463.306	68.306		-499.42	-934.348	68.306
	101.141	377.463	108.545	572.869	2137.98	-393.912	690.378	295.378		572.869	2137.98	295.378				-84.976	-158.979	178.464	-481.309	-900.467	-647.65	436.64	41.6399		-481.309	-900.467	41.6399
	103.721	387.092	109.333	587.483	2192.52	-396.773	687.517	292.517		587.483	2192.52	292.517				-83.0601	-155.394	187.601	-470.457	-880.164	-680.808	403.482	8.48216		-470.457	-880.164	8.48216
	106.299	396.714	110.219	602.085	2247.01	-399.986	684.304	289.304		602.085	2247.01	289.304				239.941	448.898	141	1359.04	2542.59	-511.693	572.597	177.597		1359.04	2542.59	177.597
	108.877	406.335	111.104	616.687	2301.51	-403.199	681.091	286.091		616.687	2301.51	286.091				235.229	440.083	141.294	1332.35	2492.65	-512.76	571.53	176.53		1332.35	2492.65	176.53
	111.455	415.956	111.989	631.289	2356	-406.413	677.877	282.877		631.289	2356	282.877				230.517	431.267	141.588	1305.66	2442.72	-513.827	570.463	175.463		1305.66	2442.72	175.463
	114.033	425.578	112.875	645.891	2410.5	-409.626	674.664	279.664		645.891	2410.5	279.664				225.805	422.452	141.882	1278.97	2392.79	-514.894	569.396	174.396		1278.97	2392.79	174.396
	116.618	435.223	113.408	660.53	2465.13	-411.562	672.728	277.728		660.53	2465.13	277.728				221.092	413.633	142	1252.28	2342.84	-515.322	568.968	173.968		1252.28	2342.84	173.968
	119.203	444.872	113.884	675.173	2519.78	-413.288	671.002	276.002		675.173	2519.78	276.002				216.378	404.814	142	1225.58	2292.89	-515.322	568.968	173.968		1225.58	2292.89	173.968
	121.788	454.52	114.36	689.816	2574.43	-415.015	669.275	274.275		689.816	2574.43	274.275				211.666	395.999	141.689	1198.89	2242.96	-514.193	570.097	175.097		1198.89	2242.96	175.097
	124.374	464.168	114.835	704.459	2629.08	-416.741	667.549	272.549		704.459	2629.08	272.549				206.961	387.197	141.065	1172.24	2193.11	-511.929	572.361	177.361		1172.24	2193.11	177.361
	126.96	473.82	115.242	719.107	2683.74	-418.217	666.073	271.073		719.107	2683.74	271.073				202.313	378.501	139.396	1145.91	2143.86	-505.872	578.418	183.418		1145.91	2143.86	183.418
	129.546	483.472	115.612	733.756	2738.42	-419.56	664.73	269.73		733.756	2738.42	269.73				197.675	369.824	137.607	1119.65	2094.71	-499.381	584.909	189.909		1119.65	2094.71	189.909
	132.132	493.125	115.982	748.406	2793.09	-420.903	663.387	268.387		748.406	2793.09	268.387				193.037	361.147	135.818	1093.38	2045.56	-492.889	591.401	196.401		1093.38	2045.56	196.401
	-148.045	-488.04	113	-838.537	-2764.29	-410.08	674.21	279.21		-838.537	-2764.29	279.21				188.331	352.343	135.238	1066.72	1995.69	-490.784	593.506	198.506		1066.72	1995.69	198.506
	-145.15	-478.494	112.287	-822.137	-2710.22	-407.495	676.795	281.795		-822.137	-2710.22	281.795				183.622	343.532	135.673	1040.05	1945.79	-492.36	591.93	196.93		1040.05	1945.79	196.93
	-142.254	-468.949	111.575	-805.737	-2656.16	-404.909	679.381	284.381		-805.737	-2656.16	284.381				178.91	334.718	136	1013.36	1895.86	-493.548	590.742	195.742		1013.36	1895.86	195.742
	-139.359	-459.406	110.836	-789.34	-2602.1	-402.229	682.061	287.061		-789.34	-2602.1	287.061				174.196	325.899	136	986.659	1845.91	-493.548	590.742	195.742		986.659	1845.91	195.742
	-136.467	-449.871	109.988	-772.957	-2548.1	-399.151	685.139	290.139		-772.957	-2548.1	290.139				169.482	317.079	136	959.959	1795.96	-493.548	590.742	195.742		959.959	1795.96	195.742
	-133.575	-440.336	109.14	-756.575	-2494.09	-396.074	688.216	293.216		-756.575	-2494.09	293.216				164.768	308.26	136	933.259	1746	-493.548	590.742	195.742		933.259	1746	195.742
	-130.682	-430.801	108.292	-740.192	-2440.09	-392.996	691.294	296.294		-740.192	-2440.09	296.294				160.055	299.441	136	906.559	1696.05	-493.548	590.742	195.742		906.559	1696.05	195.742
	-127.79	-421.266	107.444	-723.809	-2386.08	-389.919	694.371	299.371		-723.809	-2386.08	299.371				155.341	290.622	136	879.859	1646.1	-493.548	590.742	195.742		879.859	1646.1	195.742
	-124.904	-411.755	106.349	-707.466	-2332.2	-385.945	698.345	303.345		-707.466	-2332.2	303.345				150.627	281.803	136	853.158	1596.15	-493.548	590.742	195.742		853.158	1596.15	195.742
	-122.029	-402.275	104.983	-691.179	-2278.51	-380.986	703.304	308.304		-691.179	-2278.51	308.304				145.913	272.983	136	826.458	1546.19	-493.548	590.742	195.742		826.458	1546.19	195.742
	-119.153	-392.795	103.617	-674.891	-2224.82	-376.027	708.263	313.263		-674.891	-2224.82	313.263				141.199	264.164	136	799.758	1496.24	-493.548	590.742	195.742		799.758	1496.24	195.742
	-116.261	-383.261	102.761	-658.509	-2170.81	-372.923	711.367	316.367		-658.509	-2170.81	316.367				136.486	255.347	136.218	773.064	1446.3	-494.337	589.953	194.953		773.064	1446.3	194.953
	-113.361	-373.701	102.327	-642.083	-2116.66	-371.347	712.943	317.943		-642.083	-2116.66	317.943				131.79	246.562	137.096	746.467	1396.54	-497.527	586.763	191.763		746.467	1396.54	191.763
	-110.466	-364.159	101.567	-625.688	-2062.62	-368.589	715.701	320.701		-625.688	-2062.62	320.701				127.094	237.777	137.975	719.87	1346.78	-500.717	583.573	188.573		719.87	1346.78	188.573
	-107.608	-354.735	99.8289	-609.497	-2009.24	-362.282	722.008	327.008		-609.497	-2009.24	327.008				122.399	228.992	138.854	693.273	1297.02	-503.906	580.384	185.384		693.273	1297.02	185.384
	-104.738	-345.275	98.3232	-593.242	-1955.66	-356.818	727.472	332.472		-593.242	-1955.66	332.472				117.776	220.343	140.812	667.09	1248.04	-511.012	573.278	178.278		667.09	1248.04	178.278
	-101.859	-335.786	97.0298	-576.938	-1901.91	-352.124	732.166	337.166		-576.938	-1901.91	337.166				113.174	211.734	142.982	641.025	1199.27	-518.885	565.405	170.405		641.025	1199.27	170.405
	-98.9733	-326.271	95.9606	-560.591	-1848.02	-348.244	736.046	341.046		-560.591	-1848.02	341.046				108.581	203.14	145.229	615.008	1150.6	-527.04	557.25	162.25		615.008	1150.6	162.25
	-96.071	-316.704	95.7683	-544.152	-1793.83	-347.546	736.744	341.744		-544.152	-1793.83	341.744				104.126	194.806	148.5	589.777	1103.39	-538.911	545.379	150.379		589.777	1103.39	150.379
	-93.1686	-307.136	95.5761	-527.713	-1739.64	-346.849	737.441	342.441		-527.713	-1739.64	342.441				99.6715	186.472	151.771	564.546	1056.19	-550.782	533.508	138.508		564.546	1056.19	138.508
	-90.2663	-297.568	95.3838	-511.274	-1685.45	-346.151	738.139	343.139		-511.274	-1685.45	343.139				95.5448	178.752	156.605	541.172	1012.46	-568.324	515.966	120.966		541.172	1012.46	120.966
	-87.364	-288.001	95.1915	-494.835	-1631.25	-345.453	738.837	343.837		-494.835	-1631.25	343.837				92.4222	172.91	164.096	523.485	979.372	-595.51	488.78	93.7796		523.485	979.372	93.7796
	-84.4617	-278.433	94.9983	-478.396	-1577.06	-344.752	739.538	344.538		-478.396	-1577.06	344.538				89.3544	167.17	171.689	506.109	946.863	-623.064	461.226	66.2262		506.109	946.863	66.2262
	-81.5619	-268.873	94.5442	-461.972	-1522.92	-343.104	741.186	346.186		-461.972	-1522.92	346.186				86.5196	161.867	179.679	490.053	916.824	-652.059	432.231	37.2306		490.053	916.824	37.2306
	-78.662	-259.314	94.0901	-445.547	-1468.77	-341.456	742.834	347.834		-445.547	-1468.77	347.834				-254.5	-440.807	143	-1441.5	-2496.76	-518.951	565.339	170.339		-1441.5	-2496.76	170.339
	-75.7622	-249.754	93.636	-429.122	-1414.62	-339.808	744.482	349.482		-429.122	-1414.62	349.482				-249.501	-432.149	143.217	-1413.19	-2447.72	-519.74	564.55	169.55		-1413.19	-2447.72	169.55
	-72.8623	-240.195	93.182	-412.697	-1360.48	-338.16	746.13	351.13		-412.697	-1360.48	351.13				-244.502	-423.49	143.435	-1384.88	-2398.68	-520.529	563.761	168.761		-1384.88	-2398.68	168.761
	-69.9595	-230.626	93.2399	-396.255	-1306.28	-338.37	745.92	350.92		-396.255	-1306.28	350.92				-239.504	-414.832	143.652	-1356.56	-2349.64	-521.317	562.973	167.973		-1356.56	-2349.64	167.973
	-67.059	-221.064	93.6396	-379.826	-1252.12	-339.821	744.469	349.469		-379.826	-1252.12	349.469				-234.505	-406.174	143.869	-1328.25	-2300.6	-522.106	562.184	167.184		-1328.25	-2300.6	167.184
	-64.1585	-211.502	94.0392	-363.398	-1197.96	-341.271	743.019	348.019		-363.398	-1197.96	348.019				-229.507	-397.517	144.148	-1299.94	-2251.56	-523.116	561.174	166.174		-1299.94	-2251.56	166.174
	-61.2579	-201.94	94.4389	-346.969	-1143.8	-342.722	741.568	346.568		-346.969	-1143.8	346.568				-224.51	-388.863	144.518	-1271.64	-2202.54	-524.459	559.831	164.831		-1271.64	-2202.54	164.831
	-58.3574	-192.379	94.8386	-330.54	-1089.64	-344.172	740.118	345.118		-330.54	-1089.64	345.118				-219.513	-380.209	144.888	-1243.34	-2153.52	-525.803	558.487	163.487		-1243.34	-2153.52	163.487
	-55.4653	-182.845	95.6974	-314.159	-1035.64	-347.289	737.001	342.001		-314.159	-1035.64	342.001				-214.517	-371.554	145.258	-1215.04	-2104.51	-527.146	557.144	162.144		-1215.04	-2104.51	162.144
	-52.5823	-173.341	96.8658	-297.829	-981.812	-351.529	732.761	337.761		-297.829	-981.812	337.761				-209.52	-362.9	145.628	-1186.74	-2055.49	-528.489	555.801	160.801		-1186.74	-2055.49	160.801
	-49.7458	-163.99	98.9917	-281.763	-928.85	-359.244	725.046	330.046		-281.763	-928.85	330.046				-204.524	-354.246	145.998	-1158.44	-2006.47	-529.832	554.458	159.458		-1158.44	-2006.47	159.458
	-46.9724	-154.847	101.944	-266.055	-877.065	-369.959	714.331	319.331		-266.055	-877.065	319.331				-199.527	-345.591	146.368	-1130.13	-1957.45	-531.175	553.115	158.115		-1130.13	-1957.45	158.115
	-44.1719	-145.615	104.577	-250.193	-824.774	-379.512	704.778	309.778		-250.193	-824.774	309.778				-194.531	-336.937	146.738	-1101.83	-1908.43	-532.518	551.772	156.772		-1101.83	-1908.43	156.772
	-41.3893	-136.442	107.424	-234.431	-772.817	-389.846	694.444	299.444		-234.431	-772.817	299.444				-189.533	-328.281	147.052	-1073.53	-1859.4	-533.658	550.632	155.632		-1073.53	-1859.4	155.632
	-38.7187	-127.638	111.344	-219.305	-722.951	-404.069	680.221	285.221		-219.305	-722.951	285.221				-184.534	-319.622	147.231	-1045.21	-1810.36	-534.305	549.985	154.985		-1045.21	-1810.36	154.985
	-36.2052	-119.352	116.346	-205.068	-676.02	-422.224	662.066	267.066		-205.068	-676.02	267.066				-179.535	-310.963	147.41	-1016.9	-1761.32	-534.953	549.337	154.337		-1016.9	-1761.32	154.337
	-34.0153	-112.133	122.91	-192.665	-635.13	-446.046	638.244	243.244		-192.665	-635.13	243.244				-174.535	-302.304	147.588	-988.58	-1712.27	-535.601	548.689	153.689		-988.58	-1712.27	153.689
	-32.6905	-107.766	131.808	-185.161	-610.394	-478.336	605.954	210.954		-185.161	-610.394	210.954				-169.536	-293.645	147.767	-960.264	-1663.23	-536.249	548.041	153.041		-960.264	-1663.23	153.041
	-31.5301	-103.941	140.975	-178.588	-588.727	-511.601	572.689	177.689		-178.588	-588.727	177.689				-164.537	-284.987	147.945	-931.948	-1614.18	-536.897	547.393	152.393		-931.948	-1614.18	152.393
	-29.859	-98.432	149.151	-169.123	-557.525	-541.275	543.015	148.015		-169.123	-557.525	148.015				-159.548	-276.346	147.273	-903.692	-1565.24	-534.459	549.831	154.831		-903.692	-1565.24	154.831
	-27.8975	-91.9657	156.523	-158.013	-520.899	-568.027	516.263	121.263		-158.013	-520.899	121.263				-154.576	-267.733	146.226	-875.527	-1516.46	-530.66	553.63	158.63		-875.527	-1516.46	158.63
	-25.6445	-84.5386	162.829	-145.252	-478.832	-590.91	493.38	98.3798		-145.252	-478.832	98.3798				-149.603	-259.121	145.18	-847.363	-1467.68	-526.861	557.429	162.429		-847.363	-1467.68	162.429
	-23.4861	-77.4235	167.136	-133.027	-438.531	-606.543	477.747	82.7474		-133.027	-438.531	82.7474				-144.631	-250.508	144.133	-819.198	-1418.89	-523.062	561.228	166.228		-819.198	-1418.89	166.228
	-22.3605	-73.7127	175.704	-126.651	-417.514	-637.634	446.656	51.656		-126.651	-417.514	51.656				-139.646	-241.873	144.901	-790.961	-1369.99	-525.85	558.44	163.44		-790.961	-1369.99	163.44
	-22.118	-72.9134	185.669	-125.278	-412.986	-673.797	410.493	15.4927		-125.278	-412.986	15.4927				-134.672	-233.259	145.93	-762.791	-1321.19	-529.584	554.706	159.706		-762.791	-1321.19	159.706
	-21.448	-70.7046	195.399	-121.483	-400.475	-709.108	375.182	-19.8177		-121.483	-400.475	-19.8177				-129.699	-224.645	146.959	-734.621	-1272.4	-533.318	550.972	155.972		-734.621	-1272.4	155.972
	-20.5614	-67.7817	204.921	-116.461	-383.92	-743.664	340.626	-54.3737		-116.461	-383.92	-54.3737				-124.725	-216.03	147.988	-706.451	-1223.61	-537.053	547.237	152.237		-706.451	-1223.61	152.237
	-19.4833	-64.2277	214.206	-110.354	-363.79	-777.359	306.931	-88.0685		-110.354	-363.79	-88.0685				-119.752	-207.416	149.017	-678.281	-1174.82	-540.787	543.503	148.503		-678.281	-1174.82	148.503
	-18.4052	-60.6737	223.49	-104.248	-343.66	-811.053	273.237	-121.763		-104.248	-343.66	-121.763				-114.784	-198.811	150.149	-650.143	-1126.08	-544.894	539.396	144.396		-650.143	-1126.08	144.396
	-17.2469	-56.8553	232.66	-97.6873	-322.032	-844.329	239.961	-155.039		-97.6873	-322.032	-155.039				-110.055	-190.622	153.399	-623.361	-1079.69	-556.691	527.599	132.599		-623.361	-1079.69	132.599
	-15.3183	-50.4976	240.134	-86.7638	-286.022	-871.453	212.837	-182.163		-86.7638	-286.022	-182.163				-105.327	-182.432	156.65	-596.579	-1033.3	-568.488	515.802	120.802		-596.579	-1033.3	120.802
	-13.3898	-44.1401	247.608	-75.8404	-250.012	-898.576	185.714	-209.286		-75.8404	-250.012	-209.286				-100.599	-174.242	159.901	-569.796	-986.916	-580.286	504.004	109.004		-569.796	-986.916	109.004
	-11.3199	-37.3167	254.619	-64.1167	-211.364	-924.02	160.27	-234.73		-64.1167	-211.364	-234.73				-96.4144	-166.995	165.376	-546.097	-945.868	-600.153	484.137	89.137		-546.097	-945.868	89.137
	-9.1869	-30.2852	261.402	-52.0352	-171.537	-948.635	135.655	-259.345		-52.0352	-171.537	-259.345				-92.5974	-160.383	171.835	-524.478	-908.422	-623.594	460.696	65.6956		-524.478	-908.422	65.6956
	-7.30304	-24.0749	269.01	-41.3649	-136.362	-976.246	108.044	-286.956		-41.3649	-136.362	-286.956				-89.0544	-154.247	178.891	-504.41	-873.664	-649.201	435.089	40.0888		-504.41	-873.664	40.0888
	-5.41123	-17.8384	276.595	-30.6495	-101.038	-1003.77	80.5192	-314.481		-30.6495	-101.038	-314.481				-86.8694	-150.462	187.886	-492.034	-852.227	-681.843	402.447	7.44716		-492.034	-852.227	7.44716
	-3.45857	-11.4014	283.994	-19.5895	-64.5781	-1030.62	53.6665	-341.333		-19.5895	-64.5781	-341.333				255	441.673	135	1444.34	2501.66	-489.919	594.371	199.371		1444.34	2501.66	199.371
	-1.09762	-3.61838	289.812	-6.21701	-20.4947	-1051.74	32.5517	-362.448		-6.21701	-20.4947	-362.448				250	433.013	135	1416.02	2452.61	-489.919	594.371	199.371		1416.02	2452.61	199.371
	1.64478	5.42212	293.091	9.31615	30.7112	-1063.64	20.6547	-374.345		9.31615	30.7112	-374.345				245	424.352	135	1387.7	2403.56	-489.919	594.371	199.371		1387.7	2403.56	199.371
	4.51846	14.8954	294.505	25.5928	84.3682	-1068.77	15.5225	-379.477		25.5928	84.3682	-379.477				240	415.692	135	1359.37	2354.51	-489.919	594.371	199.371		1359.37	2354.51	199.371
	7.41613	24.4477	293.908	42.0055	138.473	-1066.6	17.6876	-377.312		42.0055	138.473	-377.312				235	407.032	135	1331.05	2305.45	-489.919	594.371	199.371		1331.05	2305.45	199.371
	10.1898	33.5914	290.959	57.7159	190.264	-1055.9	28.3918	-366.608		57.7159	190.264	-366.608				230.005	398.381	135.454	1302.76	2256.45	-491.567	592.723	197.723		1302.76	2256.45	197.723
	12.8851	42.4764	287.245	72.9818	240.589	-1042.42	41.8696	-353.13		72.9818	240.589	-353.13				225.01	389.729	135.908	1274.47	2207.45	-493.215	591.075	196.075		1274.47	2207.45	196.075
	14.8767	49.042	279.97	84.2628	277.777	-1016.02	68.2705	-326.73		84.2628	277.777	-326.73				220.011	381.069	136	1246.15	2158.4	-493.548	590.742	195.742		1246.15	2158.4	195.742
	15.8747	52.3317	270.579	89.915	296.41	-981.941	102.349	-292.651		89.915	296.41	-292.651				215.258	372.837	139.106	1219.23	2111.77	-504.82	579.47	184.47		1219.23	2111.77	184.47
	16.518	54.4525	260.828	93.5589	308.422	-946.553	137.737	-257.263		93.5589	308.422	-257.263				210.271	364.199	139.819	1190.99	2062.85	-507.406	576.884	181.884		1190.99	2062.85	181.884
	17.1436	56.5149	251.063	97.1024	320.104	-911.116	173.174	-221.826		97.1024	320.104	-221.826				205.271	355.54	139.645	1162.67	2013.8	-506.776	577.514	182.514		1162.67	2013.8	182.514
	17.7518	58.52	241.285	100.548	331.461	-875.631	208.659	-186.341		100.548	331.461	-186.341				200.277	346.89	139.169	1134.38	1964.81	-505.049	579.241	184.241		1134.38	1964.81	184.241
	18.3601	60.525	231.507	103.993	342.818	-840.146	244.144	-150.856		103.993	342.818	-150.856				195.299	338.268	138.232	1106.19	1915.97	-501.647	582.643	187.643		1106.19	1915.97	187.643
	19.2942	63.6046	222.039	109.284	360.26	-805.787	278.503	-116.497		109.284	360.26	-116.497				190.335	329.669	137.04	1078.07	1867.27	-497.323	586.967	191.967		1078.07	1867.27	191.967
	20.4041	67.2634	212.799	115.57	380.984	-772.254	312.036	-82.9636		115.57	380.984	-82.9636				185.364	321.059	135.964	1049.91	1818.5	-493.416	590.874	195.874		1049.91	1818.5	195.874
	21.514	70.9223	203.559	121.857	401.708	-738.721	345.569	-49.4306		121.857	401.708	-49.4306				180.366	312.403	135.678	1021.6	1769.47	-492.38	591.91	196.91		1021.6	1769.47	196.91
	22.7997	75.1605	194.593	129.139	425.714	-706.184	378.106	-16.8938		129.139	425.714	-16.8938				175.368	303.746	135.392	993.294	1720.44	-491.343	592.947	197.947		993.294	1720.44	197.947
	24.2503	79.9425	185.931	137.355	452.799	-674.75	409.54	14.5405		137.355	452.799	14.5405				170.37	295.089	135.107	964.985	1671.4	-490.307	593.983	198.983		964.985	1671.4	198.983
	25.7009	84.7246	177.269	145.572	479.886	-643.316	440.974	45.9744		145.572	479.886	45.9744				165.37	286.429	135	936.666	1622.35	-489.919	594.371	199.371		936.666	1622.35	199.371
	26.7798	88.2812	167.986	151.682	500.03	-609.625	474.665	79.6652		151.682	500.03	79.6652				160.37	277.769	135	908.346	1573.3	-489.919	594.371	199.371		908.346	1573.3	199.371
	28.2631	93.1711	159.39	160.084	527.727	-578.43	505.86	110.86		160.084	527.727	110.86				155.37	269.109	135	880.026	1524.25	-489.919	594.371	199.371		880.026	1524.25	199.371
	30.297	99.8757	152.255	171.604	565.702	-552.536	531.754	136.754		171.604	565.702	136.754				150.37	260.449	135	851.705	1475.2	-489.919	594.371	199.371		851.705	1475.2	199.371
	33.1251	109.199	150	187.623	618.509	-544.355	539.935	144.935		187.623	618.509	144.935				145.37	251.788	135	823.385	1426.14	-489.919	594.371	199.371		823.385	1426.14	199.371
	35.9908	118.646	148.406	203.854	672.018	-538.571	545.719	150.719		203.854	672.018	150.719				140.397	243.176	136.046	795.22	1377.36	-493.715	590.575	195.575		795.22	1377.36	195.575
	38.5313	127.021	143.568	218.243	719.452	-521.012	563.278	168.278		218.243	719.452	168.278				135.429	234.571	137.175	767.081	1328.62	-497.813	586.477	191.477		767.081	1328.62	191.477
	40.7009	134.173	136.924	230.532	759.964	-496.902	587.388	192.388		230.532	759.964	192.388				130.461	225.966	138.304	738.942	1279.88	-501.91	582.38	187.38		738.942	1279.88	187.38
	42.8705	141.325	130.281	242.821	800.474	-472.792	611.498	216.498		242.821	800.474	216.498				125.493	217.361	139.433	710.802	1231.15	-506.008	578.282	183.282		710.802	1231.15	183.282
	45.2601	149.202	124.603	256.356	845.092	-452.187	632.103	237.103		256.356	845.092	237.103				120.56	208.816	141.061	682.86	1182.75	-511.914	572.376	177.376		682.86	1182.75	177.376
	47.6584	157.109	118.969	269.94	889.874	-431.743	652.547	257.547		269.94	889.874	257.547				115.674	200.354	143.185	655.186	1134.82	-519.623	564.667	169.667		655.186	1134.82	169.667
	50.164	165.368	113.919	284.132	936.657	-413.417	670.873	275.873		284.132	936.657	275.873				110.838	191.977	145.722	627.792	1087.37	-528.831	555.459	160.459		627.792	1087.37	160.459
	52.8733	174.3	110.33	299.478	987.246	-400.389	683.901	288.901		299.478	987.246	288.901				106.448	184.374	150.511	602.93	1044.31	-546.209	538.081	143.081		602.93	1044.31	143.081
	55.5827	183.232	106.74	314.824	1037.84	-387.362	696.928	301.928		314.824	1037.84	301.928				102.059	176.771	155.299	578.068	1001.24	-563.586	520.704	125.704		578.068	1001.24	125.704
	58.3881	192.48	104.171	330.714	1090.22	-378.039	706.251	311.251		330.714	1090.22	311.251				98.0679	169.859	161.324	555.463	962.09	-585.448	498.842	103.842		555.463	962.09	103.842
	61.2539	201.927	102.579	346.946	1143.73	-372.26	712.03	317.03		346.946	1143.73	317.03				94.3309	163.386	167.967	534.296	925.428	-609.558	474.732	79.7316		534.296	925.428	79.7316
	64.1197	211.374	100.986	363.178	1197.24	-366.482	717.808	322.808		363.178	1197.24	322.808				90.7817	157.239	175.011	514.194	890.609	-635.12	449.17	54.1698		514.194	890.609	54.1698
	67.0084	220.897	100	379.54	1251.18	-362.903	721.387	326.387		379.54	1251.18	326.387				87.8756	152.205	183.148	497.733	862.099	-664.651	419.639	24.639		497.733	862.099	24.639
	69.9113	230.467	100	395.982	1305.38	-362.903	721.387	326.387		395.982	1305.38	326.387				-270.371	-434.792	148	-1531.4	-2462.69	-537.096	547.194	152.194		-1531.4	-2462.69	152.194
	72.8141	240.036	100	412.424	1359.58	-362.903	721.387	326.387		412.424	1359.58	326.387				-265.091	-426.301	147.796	-1501.49	-2414.6	-536.356	547.934	152.934		-1501.49	-2414.6	152.934
	75.717	249.605	100	428.866	1413.78	-362.903	721.387	326.387		428.866	1413.78	326.387				-259.812	-417.811	147.592	-1471.59	-2366.51	-535.615	548.675	153.675		-1471.59	-2366.51	153.675
	78.6192	259.173	100.202	445.304	1467.97	-363.635	720.655	325.655		445.304	1467.97	325.655				-254.532	-409.321	147.388	-1441.69	-2318.42	-534.875	549.415	154.415		-1441.69	-2318.42	154.415
	81.5181	268.729	100.727	461.723	1522.1	-365.543	718.747	323.747		461.723	1522.1	323.747				-249.252	-400.83	147.184	-1411.78	-2270.33	-534.134	550.156	155.156		-1411.78	-2270.33	155.156
	84.4169	278.285	101.253	478.143	1576.22	-367.45	716.84	321.84		478.143	1576.22	321.84				-243.973	-392.34	147	-1381.88	-2222.24	-533.467	550.823	155.823		-1381.88	-2222.24	155.823
	87.3157	287.841	101.779	494.562	1630.35	-369.358	714.932	319.932		494.562	1630.35	319.932				-238.692	-383.848	147	-1351.97	-2174.14	-533.467	550.823	155.823		-1351.97	-2174.14	155.823
	90.2101	297.383	102.54	510.956	1684.4	-372.122	712.168	317.168		510.956	1684.4	317.168				-233.413	-375.358	146.768	-1322.06	-2126.05	-532.624	551.666	156.666		-1322.06	-2126.05	156.666
	93.1003	306.911	103.474	527.326	1738.36	-375.51	708.78	313.78		527.326	1738.36	313.78				-228.272	-367.092	144.477	-1292.95	-2079.23	-524.312	559.978	164.978		-1292.95	-2079.23	164.978
	95.9905	316.438	104.407	543.696	1792.33	-378.897	705.393	310.393		543.696	1792.33	310.393				-223.026	-358.656	143.332	-1263.24	-2031.45	-520.157	564.133	169.133		-1263.24	-2031.45	169.133
	98.8807	325.966	105.341	560.066	1846.29	-382.284	702.006	307.006		560.066	1846.29	307.006				-217.767	-350.199	144.238	-1233.45	-1983.55	-523.443	560.847	165.847		-1233.45	-1983.55	165.847
	101.771	335.494	106.274	576.436	1900.26	-385.672	698.618	303.618		576.436	1900.26	303.618				-212.52	-341.76	145.358	-1203.73	-1935.75	-527.509	556.781	161.781		-1203.73	-1935.75	161.781
	104.661	345.021	107.207	592.806	1954.22	-389.059	695.231	300.231		592.806	1954.22	300.231				-207.375	-333.485	147.607	-1174.58	-1888.88	-535.669	548.621	153.621		-1174.58	-1888.88	153.621
	107.551	354.549	108.139	609.177	2008.19	-392.439	691.851	296.851		609.177	2008.19	296.851				-202.104	-325.009	148.212	-1144.73	-1840.87	-537.867	546.423	151.423		-1144.73	-1840.87	151.423
	110.442	364.078	109.058	625.549	2062.16	-395.774	688.516	293.516		625.549	2062.16	293.516				-196.825	-316.52	148.469	-1114.83	-1792.79	-538.797	545.493	150.493		-1114.83	-1792.79	150.493
	113.332	373.607	109.977	641.922	2116.13	-399.11	685.18	290.18		641.922	2116.13	290.18				-191.546	-308.031	148.725	-1084.93	-1744.7	-539.727	544.563	149.563		-1084.93	-1744.7	149.563
	116.223	383.136	110.896	658.294	2170.1	-402.446	681.844	286.844		658.294	2170.1	286.844				-186.267	-299.541	148.981	-1055.03	-1696.62	-540.657	543.633	148.633		-1055.03	-1696.62	148.633
	119.113	392.664	111.815	674.666	2224.08	-405.781	678.509	283.509		674.666	2224.08	283.509				-180.987	-291.051	148.768	-1025.12	-1648.53	-539.885	544.405	149.405		-1025.12	-1648.53	149.405
	122.004	402.193	112.735	691.038	2278.05	-409.117	675.173	280.173		691.038	2278.05	280.173				-175.708	-282.562	148.518	-995.222	-1600.45	-538.978	545.312	150.312		-995.222	-1600.45	150.312
	124.895	411.722	113.654	707.411	2332.02	-412.453	671.837	276.837		707.411	2332.02	276.837				-170.429	-274.072	148.268	-965.322	-1552.36	-538.071	546.219	151.219		-965.322	-1552.36	151.219
	127.791	421.272	114.297	723.819	2386.11	-414.786	669.504	274.504		723.819	2386.11	274.504				-165.15	-265.583	148.019	-935.421	-1504.28	-537.164	547.126	152.126		-935.421	-1504.28	152.126
	130.691	430.83	114.772	740.242	2440.25	-416.512	667.778	272.778		740.242	2440.25	272.778				-159.88	-257.108	147.384	-905.571	-1456.28	-534.862	549.428	154.428		-905.571	-1456.28	154.428
	133.591	440.389	115.248	756.665	2494.39	-418.238	666.052	271.052		756.665	2494.39	271.052				-154.611	-248.635	146.719	-875.727	-1408.28	-532.448	551.842	156.842		-875.727	-1408.28	156.842
	136.49	449.948	115.724	773.089	2548.53	-419.964	664.326	269.326		773.089	2548.53	269.326				-149.342	-240.162	146.054	-845.883	-1360.29	-530.034	554.256	159.256		-845.883	-1360.29	159.256
	139.392	459.513	116	789.524	2602.71	-420.967	663.323	268.323		789.524	2602.71	268.323				-144.068	-231.68	146.556	-816.011	-1312.25	-531.857	552.433	157.433		-816.011	-1312.25	157.433
	142.295	469.083	116	805.966	2656.91	-420.967	663.323	268.323		805.966	2656.91	268.323				-138.797	-223.204	147.161	-786.156	-1264.24	-534.052	550.238	155.238		-786.156	-1264.24	155.238
	145.198	478.652	116	822.408	2711.12	-420.967	663.323	268.323		822.408	2711.12	268.323				-133.526	-214.728	147.766	-756.301	-1216.23	-536.248	548.042	153.042		-756.301	-1216.23	153.042
	-163.291	-481.041	111	-924.892	-2724.64	-402.822	681.468	286.468		-924.892	-2724.64	286.468				-128.309	-206.338	149.317	-726.752	-1168.71	-541.876	542.414	147.414		-726.752	-1168.71	147.414
	-160.082	-471.585	110.46	-906.712	-2671.09	-400.864	683.426	288.426		-906.712	-2671.09	288.426				-123.151	-198.042	151.454	-697.533	-1121.72	-549.631	534.659	139.659		-697.533	-1121.72	139.659
	-156.872	-462.13	109.921	-888.532	-2617.53	-398.905	685.385	290.385		-888.532	-2617.53	290.385				-117.992	-189.746	153.591	-668.314	-1074.74	-557.386	526.904	131.904		-668.314	-1074.74	131.904
	-153.662	-452.674	109.381	-870.352	-2563.97	-396.946	687.344	292.344		-870.352	-2563.97	292.344				-112.897	-181.554	156.222	-639.457	-1028.33	-566.933	517.357	122.357		-639.457	-1028.33	122.357
	-150.455	-443.225	108.729	-852.184	-2510.45	-394.581	689.709	294.709		-852.184	-2510.45	294.709				-107.963	-173.618	159.782	-611.507	-983.383	-579.852	504.438	109.438		-611.507	-983.383	109.438
	-147.254	-433.796	107.81	-834.055	-2457.05	-391.245	693.045	298.045		-834.055	-2457.05	298.045				-103.103	-165.803	163.696	-583.983	-939.121	-594.057	490.233	95.233		-583.983	-939.121	95.233
	-144.053	-424.366	106.891	-815.925	-2403.64	-387.91	696.38	301.38		-815.925	-2403.64	301.38				-99.223	-159.564	170.479	-562.005	-903.778	-618.672	465.618	70.618		-562.005	-903.778	70.618
	-140.852	-414.937	105.972	-797.796	-2350.23	-384.574	699.716	304.716		-797.796	-2350.23	304.716				-95.8595	-154.155	178.188	-542.954	-873.141	-646.649	437.641	42.6415		-542.954	-873.141	42.6415
	-137.651	-405.508	105.052	-779.666	-2296.82	-381.238	703.052	308.052		-779.666	-2296.82	308.052				-93.6465	-150.596	187.267	-530.42	-852.985	-679.599	404.691	9.69135		-530.42	-852.985	9.69135
	-134.451	-396.079	104.133	-761.537	-2243.42	-377.903	706.387	311.387		-761.537	-2243.42	311.387				-92.5974	-148.909	197.068	-524.477	-843.428	-715.166	369.124	-25.8757		-524.477	-843.428	-25.8757
	-131.25	-386.65	103.214	-743.407	-2190.01	-374.567	709.723	314.723		-743.407	-2190.01	314.723				269.315	433.093	134	1525.41	2453.07	-486.29	598	203		1525.41	2453.07	203
	-128.057	-377.243	102.067	-725.321	-2136.73	-370.406	713.884	318.884		-725.321	-2136.73	318.884				264.037	424.606	134.345	1495.52	2405	-487.541	596.749	201.749		1495.52	2405	201.749
	-124.866	-367.844	100.852	-707.249	-2083.49	-365.995	718.295	323.295		-707.249	-2083.49	323.295				258.76	416.119	134.689	1465.63	2356.93	-488.791	595.499	200.499		1465.63	2356.93	200.499
	-121.676	-358.444	99.6367	-689.178	-2030.25	-361.585	722.705	327.705		-689.178	-2030.25	327.705				253.482	407.632	135.03	1435.74	2308.85	-490.027	594.263	199.263		1435.74	2308.85	199.263
	-118.485	-349.045	98.4213	-671.106	-1977.01	-357.174	727.116	332.116		-671.106	-1977.01	332.116				248.204	399.144	135.333	1405.84	2260.78	-491.126	593.164	198.164		1405.84	2260.78	198.164
	-115.294	-339.646	97.2059	-653.035	-1923.78	-352.763	731.527	336.527		-653.035	-1923.78	336.527				242.925	390.656	135.636	1375.94	2212.7	-492.225	592.065	197.065		1375.94	2212.7	197.065
	-112.085	-330.193	96.631	-634.858	-1870.23	-350.677	733.613	338.613		-634.858	-1870.23	338.613				237.647	382.168	135.938	1346.05	2164.62	-493.325	590.965	195.965		1346.05	2164.62	195.965
	-108.874	-320.733	96.187	-616.67	-1816.65	-349.066	735.224	340.224		-616.67	-1816.65	340.224				232.368	373.677	136.145	1316.14	2116.53	-494.074	590.216	195.216		1316.14	2116.53	195.216
	-105.663	-311.273	95.743	-598.481	-1763.07	-347.454	736.836	341.836		-598.481	-1763.07	341.836				227.088	365.187	136.327	1286.24	2068.44	-494.733	589.557	194.557		1286.24	2068.44	194.557
	-102.452	-301.813	95.299	-580.292	-1709.49	-345.843	738.447	343.447		-580.292	-1709.49	343.447				221.808	356.696	136.508	1256.33	2020.35	-495.393	588.897	193.897		1256.33	2020.35	193.897
	-99.2396	-292.35	94.9141	-562.099	-1655.89	-344.446	739.844	344.844		-562.099	-1655.89	344.844				216.528	348.206	136.69	1226.43	1972.26	-496.053	588.237	193.237		1226.43	1972.26	193.237
	-96.0263	-282.884	94.651	-543.899	-1602.28	-343.491	740.799	345.799		-543.899	-1602.28	345.799				211.248	339.715	136.872	1196.52	1924.17	-496.713	587.577	192.577		1196.52	1924.17	192.577
	-92.813	-273.418	94.3879	-525.699	-1548.66	-342.537	741.753	346.753		-525.699	-1548.66	346.753				205.969	331.226	137.134	1166.62	1876.08	-497.665	586.625	191.625		1166.62	1876.08	191.625
	-89.5998	-263.952	94.1249	-507.499	-1495.04	-341.582	742.708	347.708		-507.499	-1495.04	347.708				200.694	322.743	137.589	1136.75	1828.03	-499.313	584.977	189.977		1136.75	1828.03	189.977
	-86.3868	-254.487	93.8306	-489.3	-1441.43	-340.514	743.776	348.776		-489.3	-1441.43	348.776				195.419	314.259	138.042	1106.87	1779.98	-500.96	583.33	188.33		1106.87	1779.98	188.33
	-83.174	-245.023	93.5082	-471.103	-1387.82	-339.344	744.946	349.946		-471.103	-1387.82	349.946				190.144	305.776	138.497	1076.99	1731.94	-502.608	581.682	186.682		1076.99	1731.94	186.682
	-79.9613	-235.558	93.1858	-452.906	-1334.22	-338.174	746.116	351.116		-452.906	-1334.22	351.116				184.869	297.293	138.951	1047.11	1683.89	-504.256	580.034	185.034		1047.11	1683.89	185.034
	-76.7474	-226.091	93.3633	-434.702	-1280.59	-338.818	745.472	350.472		-434.702	-1280.59	350.472				179.591	288.806	139.287	1017.21	1635.81	-505.478	578.812	183.812		1017.21	1635.81	183.812
	-73.5448	-216.656	94.2173	-416.562	-1227.15	-341.917	742.373	347.373		-416.562	-1227.15	347.373				174.313	280.318	139.61	987.32	1587.74	-506.648	577.642	182.642		987.32	1587.74	182.642
	-70.3421	-207.221	95.0713	-398.422	-1173.71	-345.017	739.273	344.273		-398.422	-1173.71	344.273				169.035	271.83	139.932	957.425	1539.66	-507.818	576.472	181.472		957.425	1539.66	181.472
	-67.1395	-197.787	95.9253	-380.282	-1120.28	-348.116	736.174	341.174		-380.282	-1120.28	341.174				163.754	263.339	140	927.516	1491.57	-508.064	576.226	181.226		927.516	1491.57	181.226
	-63.9371	-188.353	96.7905	-362.144	-1066.84	-351.256	733.034	338.034		-362.144	-1066.84	338.034				158.474	254.847	140	897.605	1443.47	-508.064	576.226	181.226		897.605	1443.47	181.226
	-60.7348	-178.919	97.6568	-344.006	-1013.41	-354.399	729.891	334.891		-344.006	-1013.41	334.891				153.193	246.355	140	867.695	1395.37	-508.064	576.226	181.226		867.695	1395.37	181.226
	-57.5583	-169.561	99.1872	-326.014	-960.406	-359.953	724.337	329.337		-326.014	-960.406	329.337				147.912	237.863	140	837.785	1347.27	-508.064	576.226	181.226		837.785	1347.27	181.226
	-54.4063	-160.276	101.148	-308.161	-907.813	-367.07	717.22	322.22		-308.161	-907.813	322.22				142.636	229.377	140.394	807.898	1299.21	-509.493	574.797	179.797		807.898	1299.21	179.797
	-51.2595	-151.006	103.188	-290.337	-855.305	-374.471	709.819	314.819		-290.337	-855.305	314.819				137.364	220.899	140.964	778.037	1251.19	-511.564	572.726	177.726		778.037	1251.19	177.726
	-48.2283	-142.076	106.516	-273.168	-804.728	-386.549	697.741	302.741		-273.168	-804.728	302.741				132.092	212.421	141.535	748.176	1203.16	-513.634	570.656	175.656		748.176	1203.16	175.656
	-45.3059	-133.467	110.68	-256.615	-755.964	-401.661	682.629	287.629		-256.615	-755.964	287.629				126.837	203.97	142.517	718.41	1155.3	-517.199	567.091	172.091		718.41	1155.3	172.091
	-42.8181	-126.138	117.012	-242.524	-714.453	-424.641	659.649	264.649		-242.524	-714.453	264.649				121.759	195.804	145.264	689.651	1109.05	-527.169	557.121	162.121		689.651	1109.05	162.121
	-40.5939	-119.586	124.232	-229.926	-677.34	-450.84	633.45	238.45		-229.926	-677.34	238.45				116.682	187.64	148.015	660.895	1062.8	-537.152	547.138	152.138		660.895	1062.8	152.138
	-38.4239	-113.193	131.609	-217.635	-641.133	-477.614	606.676	211.676		-217.635	-641.133	211.676				111.753	179.714	151.605	632.978	1017.91	-550.179	534.111	139.111		632.978	1017.91	139.111
	-36.2617	-106.823	139.009	-205.388	-605.055	-504.466	579.824	184.824		-205.388	-605.055	184.824				106.825	171.788	155.195	605.062	973.018	-563.207	521.083	126.083		605.062	973.018	126.083
	-34.3727	-101.259	147.1	-194.689	-573.535	-533.829	550.461	155.461		-194.689	-573.535	155.461				102.127	164.234	159.762	578.454	930.23	-579.783	504.507	109.507		578.454	930.23	109.507
	-32.1682	-94.7644	154.377	-182.203	-536.752	-560.24	524.05	129.05		-182.203	-536.752	129.05				98.575	158.521	167.162	558.335	897.875	-606.636	477.654	82.6545		558.335	897.875	82.6545
	-29.9379	-88.1943	161.579	-169.57	-499.538	-586.374	497.916	102.916		-169.57	-499.538	102.916				95.5652	153.681	175.379	541.287	870.461	-636.455	447.835	52.8354		541.287	870.461	52.8354
	-27.0039	-79.551	165.663	-152.952	-450.582	-601.198	483.092	88.0922		-152.952	-450.582	88.0922				92.7453	149.147	183.833	525.315	844.776	-667.137	417.153	22.1527		525.315	844.776	22.1527
	-25.1746	-74.162	173.886	-142.59	-420.058	-631.038	453.252	58.2521		-142.59	-420.058	58.2521				-282.23	-422.387	144	-1598.57	-2392.42	-522.58	561.71	166.71		-1598.57	-2392.42	166.71
	-24.9526	-73.5079	183.862	-141.333	-416.353	-667.241	417.049	22.0486		-141.333	-416.353	22.0486				-276.674	-414.072	144	-1567.1	-2345.33	-522.58	561.71	166.71		-1567.1	-2345.33	166.71
	-24.6387	-72.5831	193.814	-139.555	-411.115	-703.358	380.932	-14.0683		-139.555	-411.115	-14.0683				-271.118	-405.757	144	-1535.63	-2298.23	-522.58	561.71	166.71		-1535.63	-2298.23	166.71
	-23.4762	-69.1587	203.138	-132.971	-391.719	-737.192	347.098	-47.9024		-132.971	-391.719	-47.9024				-265.563	-397.442	144	-1504.16	-2251.14	-522.58	561.71	166.71		-1504.16	-2251.14	166.71
	-22.5309	-66.3738	212.695	-127.616	-375.946	-771.878	312.412	-82.588		-127.616	-375.946	-82.588				-260.007	-389.128	144	-1472.7	-2204.04	-522.58	561.71	166.71		-1472.7	-2204.04	166.71
	-21.7733	-64.142	222.414	-123.325	-363.304	-807.146	277.144	-117.856		-123.325	-363.304	-117.856				-254.451	-380.813	144	-1441.23	-2156.95	-522.58	561.71	166.71		-1441.23	-2156.95	166.71
	-20.0475	-59.0581	230.85	-113.551	-334.509	-837.763	246.527	-148.473		-113.551	-334.509	-148.473				-248.895	-372.498	144	-1409.76	-2109.85	-522.58	561.71	166.71		-1409.76	-2109.85	166.71
	-17.9998	-53.0256	238.558	-101.952	-300.34	-865.736	218.554	-176.446		-101.952	-300.34	-176.446				-243.34	-364.184	144	-1378.29	-2062.76	-522.58	561.71	166.71		-1378.29	-2062.76	166.71
	-15.8281	-46.6282	245.931	-89.6515	-264.105	-892.491	191.799	-203.201		-89.6515	-264.105	-203.201				-237.784	-355.869	144	-1346.82	-2015.66	-522.58	561.71	166.71		-1346.82	-2015.66	166.71
	-13.6251	-40.1382	253.213	-77.1733	-227.345	-918.918	165.372	-229.628		-77.1733	-227.345	-229.628				-232.228	-347.554	144	-1315.36	-1968.57	-522.58	561.71	166.71		-1315.36	-1968.57	166.71
	-11.4059	-33.6007	260.447	-64.6037	-190.316	-945.171	139.119	-255.881		-64.6037	-190.316	-255.881				-226.673	-339.241	144.146	-1283.89	-1921.48	-523.111	561.179	166.179		-1283.89	-1921.48	166.179
	-8.97681	-26.4448	266.997	-50.8452	-149.785	-968.939	115.351	-279.649		-50.8452	-149.785	-279.649				-221.119	-330.928	144.39	-1252.43	-1874.4	-523.996	560.294	165.294		-1252.43	-1874.4	165.294
	-6.57405	-19.3665	273.639	-37.2358	-109.693	-993.046	91.2444	-303.756		-37.2358	-109.693	-303.756				-215.565	-322.616	144.634	-1220.97	-1827.32	-524.881	559.409	164.409		-1220.97	-1827.32	164.409
	-4.40282	-12.9703	281.013	-24.9379	-73.4645	-1019.81	64.4843	-330.516		-24.9379	-73.4645	-330.516				-210.011	-314.304	144.878	-1189.52	-1780.24	-525.766	558.524	163.524		-1189.52	-1780.24	163.524
	-1.85577	-5.46691	287.113	-10.5112	-30.9649	-1041.94	42.3472	-352.653		-10.5112	-30.9649	-352.653				-204.466	-306.005	145.497	-1158.11	-1733.23	-528.013	556.277	161.277		-1158.11	-1733.23	161.277
	1.07181	3.15744	291.243	6.07079	17.884	-1056.93	27.3619	-367.638		6.07079	17.884	-367.638				-198.938	-297.732	146.492	-1126.8	-1686.37	-531.624	552.666	157.666		-1126.8	-1686.37	157.666
	4.23615	12.4793	293	23.9938	70.6836	-1063.31	20.9842	-374.016		23.9938	70.6836	-374.016				-193.398	-289.441	147.257	-1095.42	-1639.41	-534.402	549.888	154.888		-1095.42	-1639.41	154.888
	7.45055	21.9486	293	42.2004	124.318	-1063.31	20.9842	-374.016		42.2004	124.318	-374.016				-187.851	-281.138	147.783	-1064	-1592.38	-536.309	547.981	152.981		-1064	-1592.38	152.981
	10.6334	31.3251	291.603	60.2285	177.427	-1058.24	26.054	-368.946		60.2285	177.427	-368.946				-182.309	-272.845	147.064	-1032.61	-1545.41	-533.699	550.591	155.591		-1032.61	-1545.41	155.591
	13.5334	39.868	287.289	76.6539	225.815	-1042.58	41.7089	-353.291		76.6539	225.815	-353.291				-176.823	-264.635	145.484	-1001.54	-1498.91	-527.965	556.325	161.325		-1001.54	-1498.91	161.325
	16.0501	47.2819	281.068	90.9085	267.808	-1020	64.2851	-330.715		90.9085	267.808	-330.715				-171.329	-256.412	144	-970.419	-1452.33	-522.58	561.71	166.71		-970.419	-1452.33	166.71
	17.7146	52.1855	272.514	100.337	295.582	-988.96	95.3303	-299.67		100.337	295.582	-299.67				-165.773	-248.097	144	-938.951	-1405.24	-522.58	561.71	166.71		-938.951	-1405.24	166.71
	18.7482	55.2306	263.045	106.191	312.829	-954.597	129.693	-265.307		106.191	312.829	-265.307				-160.218	-239.783	144.041	-907.483	-1358.14	-522.729	561.561	166.561		-907.483	-1358.14	166.561
	19.2767	56.7873	253.181	109.184	321.647	-918.8	165.49	-229.51		109.184	321.647	-229.51				-154.674	-231.486	144.706	-876.085	-1311.15	-525.143	559.147	164.147		-876.085	-1311.15	164.147
	19.8831	58.5737	243.36	112.619	331.765	-883.161	201.129	-193.871		112.619	331.765	-193.871				-149.131	-223.19	145.371	-844.687	-1264.16	-527.557	556.733	161.733		-844.687	-1264.16	161.733
	20.6193	60.7425	233.626	116.789	344.05	-847.836	236.454	-158.546		116.789	344.05	-158.546				-143.587	-214.893	146.02	-813.285	-1217.17	-529.91	554.38	159.38		-813.285	-1217.17	159.38
	21.3828	62.9917	223.912	121.113	356.789	-812.584	271.706	-123.294		121.113	356.789	-123.294				-138.035	-206.584	146.377	-781.837	-1170.1	-531.205	553.085	158.085		-781.837	-1170.1	158.085
	22.1624	65.2883	214.211	125.529	369.797	-777.377	306.913	-88.0874		125.529	369.797	-88.0874				-132.483	-198.274	146.733	-750.389	-1123.04	-532.5	551.79	156.79		-750.389	-1123.04	156.79
	23.3228	68.7068	204.885	132.102	389.16	-743.535	340.755	-54.2445		132.102	389.16	-54.2445				-126.956	-190.004	147.764	-719.089	-1076.19	-536.241	548.049	153.049		-719.089	-1076.19	153.049
	24.7603	72.9416	195.941	140.244	413.146	-711.075	373.215	-21.7854		140.244	413.146	-21.7854				-121.646	-182.057	150.705	-689.013	-1031.18	-546.914	537.376	142.376		-689.013	-1031.18	142.376
	26.1979	77.1764	186.997	148.386	437.132	-678.616	405.674	10.6737		148.386	437.132	10.6737				-116.336	-174.11	153.646	-658.937	-986.168	-557.586	526.704	131.704		-658.937	-986.168	131.704
	28.2629	83.2598	179.333	160.083	471.589	-650.806	433.484	38.4844		160.083	471.589	38.4844				-111.215	-166.445	157.524	-629.931	-942.758	-571.658	512.632	117.632		-629.931	-942.758	117.632
	29.4286	86.6937	170.014	166.685	491.039	-616.986	467.304	72.3045		166.685	491.039	72.3045				-106.294	-159.08	162.164	-602.055	-901.04	-588.497	495.793	100.793		-602.055	-901.04	100.793
	30.9407	91.1483	161.19	175.25	516.27	-584.962	499.328	104.328		175.25	516.27	104.328				-101.606	-152.065	167.531	-575.504	-861.303	-607.975	476.315	81.315		-575.504	-861.303	81.315
	33.4605	98.5714	154.981	189.522	558.315	-562.43	521.86	126.86		189.522	558.315	126.86				-98.3386	-147.174	175.618	-556.996	-833.603	-637.324	446.966	51.9656		-556.996	-833.603	51.9656
	36.6125	107.857	153.02	207.375	610.908	-555.313	528.977	133.977		207.375	610.908	133.977				-96.9422	-145.084	185.297	-549.087	-821.767	-672.45	411.84	16.8402		-549.087	-821.767	16.8402
	39.6148	116.701	149.448	224.381	661.004	-542.351	541.939	146.939		224.381	661.004	146.939				-95.9484	-143.597	195.136	-543.458	-813.342	-708.155	376.135	-18.8648		-543.458	-813.342	-18.8648
	42.2577	124.487	143.756	239.35	705.103	-521.694	562.596	167.596		239.35	705.103	167.596				282.785	423.218	134	1601.71	2397.13	-486.29	598	203		1601.71	2397.13	203
	44.7755	131.904	137.539	253.611	747.115	-499.135	585.155	190.155		253.611	747.115	190.155				277.23	414.903	134	1570.25	2350.04	-486.29	598	203		1570.25	2350.04	203
	47.2342	139.148	131.098	267.538	788.141	-475.759	608.531	213.531		267.538	788.141	213.531				271.674	406.589	134.081	1538.78	2302.94	-486.584	597.706	202.706		1538.78	2302.94	202.706
	49.7582	146.583	124.906	281.833	830.255	-453.286	631.004	236.004		281.833	830.255	236.004				266.12	398.277	134.351	1507.32	2255.87	-487.565	596.725	201.725		1507.32	2255.87	201.725
	52.5039	154.672	119.706	297.385	876.069	-434.417	649.873	254.873		297.385	876.069	254.873				260.567	389.966	134.621	1475.87	2208.79	-488.545	595.745	200.745		1475.87	2208.79	200.745
	55.2497	162.76	114.507	312.938	921.884	-415.548	668.742	273.742		312.938	921.884	273.742				255.013	381.654	134.892	1444.41	2161.71	-489.526	594.764	199.764		1444.41	2161.71	199.764
	58.1866	171.412	110.442	329.572	970.889	-400.799	683.491	288.491		329.572	970.889	288.491				249.458	373.34	135	1412.94	2114.62	-489.919	594.371	199.371		1412.94	2114.62	199.371
	61.2566	180.456	107.478	346.961	1022.11	-390.042	694.248	299.248		346.961	1022.11	299.248				243.902	365.025	135	1381.48	2067.52	-489.919	594.371	199.371		1381.48	2067.52	199.371
	64.3265	189.5	104.514	364.349	1073.34	-379.286	705.004	310.004		364.349	1073.34	310.004				238.346	356.71	135	1350.01	2020.43	-489.919	594.371	199.371		1350.01	2020.43	199.371
	67.487	198.81	102.691	382.25	1126.07	-372.667	711.623	316.623		382.25	1126.07	316.623				232.79	348.396	135	1318.54	1973.33	-489.919	594.371	199.371		1318.54	1973.33	199.371
	70.6951	208.261	102.067	400.422	1179.6	-370.403	713.887	318.887		400.422	1179.6	318.887				227.235	340.081	135	1287.07	1926.24	-489.919	594.371	199.371		1287.07	1926.24	199.371
	73.9032	217.712	101.443	418.593	1233.13	-368.139	716.151	321.151		418.593	1233.13	321.151				221.679	331.766	135	1255.6	1879.14	-489.919	594.371	199.371		1255.6	1879.14	199.371
	77.1145	227.172	101	436.781	1286.72	-366.532	717.758	322.758		436.781	1286.72	322.758				216.123	323.451	135	1224.14	1832.05	-489.919	594.371	199.371		1224.14	1832.05	199.371
	80.3289	236.641	101	454.988	1340.35	-366.532	717.758	322.758		454.988	1340.35	322.758				210.568	315.137	135	1192.67	1784.95	-489.919	594.371	199.371		1192.67	1784.95	199.371
	83.5433	246.111	101	473.194	1393.99	-366.532	717.758	322.758		473.194	1393.99	322.758				205.02	306.835	135.55	1161.25	1737.93	-491.915	592.375	197.375		1161.25	1737.93	197.375
	86.7577	255.58	101	491.401	1447.62	-366.532	717.758	322.758		491.401	1447.62	322.758				199.478	298.54	136.238	1129.86	1690.95	-494.411	589.879	194.879		1129.86	1690.95	194.879
	89.972	265.049	101.073	509.607	1501.25	-366.798	717.492	322.492		509.607	1501.25	322.492				193.935	290.245	136.926	1098.46	1643.96	-496.908	587.382	192.382		1098.46	1643.96	192.382
	93.1759	274.487	101.881	527.754	1554.71	-369.731	714.559	319.559		527.754	1554.71	319.559				188.429	282.005	138.262	1067.28	1597.29	-501.758	582.532	187.532		1067.28	1597.29	187.532
	96.3797	283.926	102.69	545.901	1608.17	-372.664	711.626	316.626		545.901	1608.17	316.626				182.93	273.774	139.677	1036.12	1550.67	-506.89	577.4	182.4		1036.12	1550.67	182.4
	99.5836	293.364	103.498	564.048	1661.63	-375.596	708.694	313.694		564.048	1661.63	313.694				177.43	265.542	141.091	1004.97	1504.05	-512.022	572.268	177.268		1004.97	1504.05	177.268
	102.787	302.799	104.343	582.189	1715.07	-378.663	705.627	310.627		582.189	1715.07	310.627				171.887	257.247	141.767	973.577	1457.06	-514.477	569.813	174.813		973.577	1457.06	174.813
	105.988	312.23	105.248	600.321	1768.49	-381.948	702.342	307.342		600.321	1768.49	307.342				166.343	248.949	141.123	942.175	1410.06	-512.14	572.15	177.15		942.175	1410.06	177.15
	109.189	321.66	106.153	618.453	1821.9	-385.234	699.056	304.056		618.453	1821.9	304.056				160.798	240.652	140.479	910.772	1363.07	-509.804	574.486	179.486		910.772	1363.07	179.486
	112.39	331.091	107.059	636.584	1875.32	-388.519	695.771	300.771		636.584	1875.32	300.771				155.249	232.347	140	879.341	1316.03	-508.064	576.226	181.226		879.341	1316.03	181.226
	115.591	340.521	107.964	654.716	1928.73	-391.805	692.485	297.485		654.716	1928.73	297.485				149.693	224.032	140	847.873	1268.93	-508.064	576.226	181.226		847.873	1268.93	181.226
	118.792	349.951	108.87	672.848	1982.15	-395.091	689.199	294.199		672.848	1982.15	294.199				144.138	215.717	140	816.405	1221.84	-508.064	576.226	181.226		816.405	1221.84	181.226
	121.994	359.383	109.761	690.982	2035.57	-398.326	685.964	290.964		690.982	2035.57	290.964				138.604	207.436	140.899	785.065	1174.93	-511.327	572.963	177.963		785.065	1174.93	177.963
	125.196	368.815	110.65	709.116	2088.99	-401.554	682.736	287.736		709.116	2088.99	287.736				133.101	199.2	142.266	753.892	1128.28	-516.286	568.004	173.004		753.892	1128.28	173.004
	128.397	378.247	111.54	727.251	2142.41	-404.781	679.509	284.509		727.251	2142.41	284.509				127.597	190.963	143.632	722.719	1081.63	-521.244	563.046	168.046		722.719	1081.63	168.046
	131.599	387.678	112.429	745.385	2195.83	-408.009	676.281	281.281		745.385	2195.83	281.281				122.432	183.232	147.314	693.462	1037.84	-534.607	549.683	154.683		693.462	1037.84	154.683
	134.801	397.11	113.318	763.52	2249.26	-411.236	673.054	278.054		763.52	2249.26	278.054				117.463	175.795	151.786	665.316	995.716	-550.837	533.453	138.453		665.316	995.716	138.453
	138.006	406.553	114.063	781.676	2302.74	-413.939	670.351	275.351		781.676	2302.74	275.351				112.475	168.331	156.19	637.065	953.435	-566.819	517.471	122.471		637.065	953.435	122.471
	141.219	416.019	114.333	799.876	2356.36	-414.919	669.371	274.371		799.876	2356.36	274.371				107.44	160.796	160.419	608.549	910.758	-582.166	502.124	107.124		608.549	910.758	107.124
	144.433	425.485	114.603	818.075	2409.97	-415.9	668.39	273.39		818.075	2409.97	273.39				102.917	154.027	166.226	582.93	872.416	-603.238	481.052	86.0519		582.93	872.416	86.0519
	147.646	434.951	114.874	836.275	2463.59	-416.88	667.41	272.41		836.275	2463.59	272.41				98.6349	147.618	172.596	558.674	836.115	-626.358	457.932	62.9325		558.674	836.115	62.9325
	150.858	444.414	115.231	854.47	2517.19	-418.178	666.112	271.112		854.47	2517.19	271.112				95.5314	142.973	180.891	541.096	809.807	-656.458	427.832	32.8322		541.096	809.807	32.8322
	154.07	453.874	115.666	872.659	2570.77	-419.754	664.536	269.536		872.659	2570.77	269.536				-297.064	-414.552	146	-1682.59	-2348.05	-529.838	554.452	159.452		-1682.59	-2348.05	159.452
	157.281	463.335	116.1	890.849	2624.36	-421.331	662.959	267.959		890.849	2624.36	267.959				-291.244	-406.43	145.592	-1649.62	-2302.05	-528.358	555.932	160.932		-1649.62	-2302.05	160.932
	160.492	472.795	116.534	909.038	2677.94	-422.907	661.383	266.383		909.038	2677.94	266.383				-285.424	-398.308	145.184	-1616.66	-2256.04	-526.879	557.411	162.411		-1616.66	-2256.04	162.411
	163.704	482.255	116.969	927.228	2731.52	-424.483	659.807	264.807		927.228	2731.52	264.807				-279.604	-390.187	144.776	-1583.69	-2210.04	-525.398	558.892	163.892		-1583.69	-2210.04	163.892
	-179.648	-477.312	109	-1017.53	-2703.53	-395.564	688.726	293.726		-1017.53	-2703.53	293.726				-273.784	-382.065	144.369	-1550.73	-2164.04	-523.918	560.372	165.372		-1550.73	-2164.04	165.372
	-176.126	-467.955	108.778	-997.588	-2650.53	-394.758	689.532	294.532		-997.588	-2650.53	294.532				-267.963	-373.943	143.983	-1517.76	-2118.03	-522.518	561.772	166.772		-1517.76	-2118.03	166.772
	-172.604	-458.598	108.556	-977.641	-2597.53	-393.952	690.338	295.338		-977.641	-2597.53	295.338				-262.14	-365.815	143.804	-1484.78	-2072	-521.87	562.42	167.42		-1484.78	-2072	167.42
	-169.083	-449.242	108.334	-957.695	-2544.53	-393.146	691.144	296.144		-957.695	-2544.53	296.144				-256.316	-357.688	143.626	-1451.79	-2025.97	-521.222	563.068	168.068		-1451.79	-2025.97	168.068
	-165.561	-439.885	108.111	-937.748	-2491.54	-392.339	691.951	296.951		-937.748	-2491.54	296.951				-250.492	-349.561	143.447	-1418.8	-1979.94	-520.574	563.716	168.716		-1418.8	-1979.94	168.716
	-162.045	-430.543	107.511	-917.832	-2438.62	-390.16	694.13	299.13		-917.832	-2438.62	299.13				-244.668	-341.434	143.269	-1385.82	-1933.9	-519.926	564.364	169.364		-1385.82	-1933.9	169.364
	-158.539	-421.229	106.532	-897.976	-2385.87	-386.608	697.682	302.682		-897.976	-2385.87	302.682				-238.844	-333.307	143.09	-1352.83	-1887.87	-519.278	565.012	170.012		-1352.83	-1887.87	170.012
	-155.034	-411.915	105.553	-878.121	-2333.11	-383.056	701.234	306.234		-878.121	-2333.11	306.234				-233.02	-325.18	142.908	-1319.84	-1841.84	-518.619	565.671	170.671		-1319.84	-1841.84	170.671
	-151.528	-402.601	104.574	-858.265	-2280.35	-379.503	704.787	309.787		-858.265	-2280.35	309.787				-227.197	-317.053	142.723	-1286.86	-1795.81	-517.947	566.343	171.343		-1286.86	-1795.81	171.343
	-148.023	-393.286	103.595	-838.409	-2227.6	-375.951	708.339	313.339		-838.409	-2227.6	313.339				-221.373	-308.925	142.538	-1253.87	-1749.77	-517.275	567.015	172.015		-1253.87	-1749.77	172.015
	-144.517	-383.972	102.617	-818.553	-2174.84	-372.398	711.892	316.892		-818.553	-2174.84	316.892				-215.549	-300.798	142.353	-1220.88	-1703.74	-516.603	567.687	172.687		-1220.88	-1703.74	172.687
	-141.013	-374.663	101.591	-798.706	-2122.11	-368.678	715.612	320.612		-798.706	-2122.11	320.612				-209.725	-292.671	142.168	-1187.9	-1657.71	-515.931	568.359	173.359		-1187.9	-1657.71	173.359
	-137.512	-365.361	100.487	-778.877	-2069.43	-364.67	719.62	324.62		-778.877	-2069.43	324.62				-203.901	-284.544	142	-1154.91	-1611.67	-515.322	568.968	173.968		-1154.91	-1611.67	173.968
	-134.011	-356.059	99.3826	-759.047	-2016.74	-360.662	723.628	328.628		-759.047	-2016.74	328.628				-198.077	-276.416	142	-1121.92	-1565.63	-515.322	568.968	173.968		-1121.92	-1565.63	173.968
	-130.51	-346.757	98.2783	-739.217	-1964.05	-356.655	727.635	332.635		-739.217	-1964.05	332.635				-192.252	-268.287	142	-1088.93	-1519.59	-515.322	568.968	173.968		-1088.93	-1519.59	173.968
	-127.009	-337.455	97.1739	-719.388	-1911.37	-352.647	731.643	336.643		-719.388	-1911.37	336.643				-186.427	-260.159	142	-1055.93	-1473.55	-515.322	568.968	173.968		-1055.93	-1473.55	173.968
	-123.498	-328.127	96.3698	-699.501	-1858.53	-349.729	734.561	339.561		-699.501	-1858.53	339.561				-180.604	-252.033	142.272	-1022.95	-1427.53	-516.31	567.98	172.98		-1022.95	-1427.53	172.98
	-119.985	-318.794	95.6219	-679.605	-1805.67	-347.015	737.275	342.275		-679.605	-1805.67	342.275				-174.784	-243.911	142.664	-989.988	-1381.53	-517.732	566.558	171.558		-989.988	-1381.53	171.558
	-116.473	-309.461	94.874	-659.709	-1752.81	-344.301	739.989	344.989		-659.709	-1752.81	344.989				-168.964	-235.789	143.056	-957.021	-1335.52	-519.154	565.136	170.136		-957.021	-1335.52	170.136
	-112.96	-300.128	94.1261	-639.814	-1699.94	-341.586	742.704	347.704		-639.814	-1699.94	347.704				-163.143	-227.666	143.448	-924.055	-1289.52	-520.576	563.714	168.714		-924.055	-1289.52	168.714
	-109.439	-290.773	93.8153	-619.871	-1646.96	-340.459	743.831	348.831		-619.871	-1646.96	348.831				-157.323	-219.544	143.839	-891.088	-1243.51	-521.998	562.292	167.292		-891.088	-1243.51	167.292
	-105.918	-281.417	93.5931	-599.925	-1593.96	-339.652	744.638	349.638		-599.925	-1593.96	349.638				-151.529	-211.458	144.857	-858.267	-1197.71	-525.69	558.6	163.6		-858.267	-1197.71	163.6
	-102.396	-272.06	93.3709	-579.978	-1540.96	-338.846	745.444	350.444		-579.978	-1540.96	350.444				-145.765	-203.415	146.305	-825.623	-1152.16	-530.945	553.345	158.345		-825.623	-1152.16	158.345
	-98.8745	-262.703	93.1488	-560.031	-1487.97	-338.04	746.25	351.25		-560.031	-1487.97	351.25				-140.002	-195.372	147.753	-792.979	-1106.6	-536.199	548.091	153.091		-792.979	-1106.6	153.091
	-95.352	-253.344	93.087	-540.08	-1434.96	-337.816	746.474	351.474		-540.08	-1434.96	351.474				-134.238	-187.33	149.201	-760.335	-1061.05	-541.454	542.836	147.836		-760.335	-1061.05	147.836
	-91.8308	-243.989	93.3501	-520.135	-1381.97	-338.77	745.52	350.52		-520.135	-1381.97	350.52				-128.547	-179.387	151.326	-728.097	-1016.06	-549.168	535.122	140.122		-728.097	-1016.06	140.122
	-88.3095	-234.633	93.6131	-500.19	-1328.97	-339.725	744.565	349.565		-500.19	-1328.97	349.565				-122.98	-171.618	154.267	-696.564	-972.054	-559.84	524.45	129.45		-696.564	-972.054	129.45
	-84.7882	-225.277	93.8762	-480.246	-1275.98	-340.68	743.61	348.61		-480.246	-1275.98	348.61				-117.412	-163.849	157.208	-665.031	-928.05	-570.513	513.777	118.777		-665.031	-928.05	118.777
	-81.2699	-215.929	94.3644	-460.318	-1223.04	-342.451	741.839	346.839		-460.318	-1223.04	346.839				-112.281	-156.687	161.939	-635.964	-887.487	-587.68	496.61	101.61		-635.964	-887.487	101.61
	-77.7557	-206.592	95.0524	-440.413	-1170.15	-344.948	739.342	344.342		-440.413	-1170.15	344.342				-107.356	-149.815	167.279	-608.07	-848.561	-607.059	477.231	82.2309		-608.07	-848.561	82.2309
	-74.2416	-197.255	95.7404	-420.509	-1117.27	-347.445	736.845	341.845		-420.509	-1117.27	341.845				-103.731	-144.756	175.106	-587.537	-819.907	-635.465	448.825	53.8254		-587.537	-819.907	53.8254
	-70.7311	-187.928	96.5638	-400.625	-1064.44	-350.433	733.857	338.857		-400.625	-1064.44	338.857				-101.685	-141.902	184.469	-575.953	-803.741	-669.444	414.846	19.8457		-575.953	-803.741	19.8457
	-67.223	-178.607	97.4692	-380.756	-1011.64	-353.719	730.571	335.571		-380.756	-1011.64	335.571				-100.608	-140.398	194.297	-569.848	-795.222	-705.108	379.182	-15.8178		-569.848	-795.222	-15.8178
	-63.7379	-169.347	98.9216	-361.015	-959.195	-358.989	725.301	330.301		-361.015	-959.195	330.301				295.899	412.926	135	1675.99	2338.84	-489.919	594.371	199.371		1675.99	2338.84	199.371
	-60.303	-160.221	101.138	-341.56	-907.503	-367.032	717.258	322.258		-341.56	-907.503	322.258				290.082	404.809	134.474	1643.04	2292.86	-488.012	596.278	201.278		1643.04	2292.86	201.278
	-56.8858	-151.142	103.565	-322.205	-856.078	-375.841	708.449	313.449		-322.205	-856.078	313.449				284.263	396.688	134.041	1610.08	2246.87	-486.438	597.852	202.852		1610.08	2246.87	202.852
	-53.5876	-142.379	107.076	-303.524	-806.443	-388.584	695.706	300.706		-303.524	-806.443	300.706				278.443	388.567	134.457	1577.12	2200.87	-487.948	596.342	201.342		1577.12	2200.87	201.342
	-50.5025	-134.182	111.903	-286.05	-760.016	-406.099	678.191	283.191		-286.05	-760.016	283.191				272.623	380.445	134.873	1544.15	2154.87	-489.459	594.831	199.831		1544.15	2154.87	199.831
	-47.7519	-126.874	118.15	-270.47	-718.621	-428.77	655.52	260.52		-270.47	-718.621	260.52				266.799	372.317	135	1511.17	2108.83	-489.919	594.371	199.371		1511.17	2108.83	199.371
	-45.0836	-119.784	124.678	-255.356	-678.466	-452.461	631.829	236.829		-255.356	-678.466	236.829				260.974	364.189	135	1478.17	2062.79	-489.919	594.371	199.371		1478.17	2062.79	199.371
	-42.487	-112.885	131.435	-240.649	-639.389	-476.983	607.307	212.307		-240.649	-639.389	212.307				255.149	356.06	135	1445.18	2016.75	-489.919	594.371	199.371		1445.18	2016.75	199.371
	-39.8179	-105.794	137.961	-225.531	-599.222	-500.665	583.625	188.625		-225.531	-599.222	188.625				249.325	347.932	134.928	1412.19	1970.71	-489.657	594.633	199.633		1412.19	1970.71	199.633
	-37.4007	-99.3713	145.235	-211.84	-562.845	-527.063	557.227	162.227		-211.84	-562.845	162.227				243.502	339.806	134.684	1379.21	1924.68	-488.772	595.518	200.518		1379.21	1924.68	200.518
	-35.4468	-94.1798	153.556	-200.773	-533.44	-557.258	527.032	132.032		-200.773	-533.44	132.032				237.679	331.68	134.44	1346.23	1878.66	-487.888	596.402	201.402		1346.23	1878.66	201.402
	-32.9236	-87.4759	160.534	-186.481	-495.469	-582.581	501.709	106.709		-186.481	-495.469	106.709				231.856	323.554	134.196	1313.24	1832.63	-487.003	597.287	202.287		1313.24	1832.63	202.287
	-29.8311	-79.2593	165.321	-168.965	-448.93	-599.957	484.333	89.3333		-168.965	-448.93	89.3333				226.031	315.426	134.083	1280.25	1786.59	-486.591	597.699	202.699		1280.25	1786.59	202.699
	-27.6576	-73.4844	173.191	-156.654	-416.22	-628.515	455.775	60.7754		-156.654	-416.22	60.7754				220.212	307.305	134.508	1247.29	1740.59	-488.134	596.156	201.156		1247.29	1740.59	201.156
	-27.1233	-72.0648	183.075	-153.628	-408.179	-664.385	419.905	24.905		-153.628	-408.179	24.905				214.392	299.184	134.933	1214.33	1694.6	-489.677	594.613	199.613		1214.33	1694.6	199.613
	-27.1233	-72.0648	193.075	-153.628	-408.179	-700.675	383.615	-11.3853		-153.628	-408.179	-11.3853				208.573	291.063	135.358	1181.37	1648.6	-491.22	593.07	198.07		1181.37	1648.6	198.07
	-26.0129	-69.1146	202.565	-147.339	-391.469	-735.116	349.174	-45.8256		-147.339	-391.469	-45.8256				202.753	282.942	135.784	1148.41	1602.6	-492.762	591.528	196.528		1148.41	1602.6	196.528
	-25.3054	-67.2348	212.362	-143.331	-380.822	-770.666	313.624	-81.3763		-143.331	-380.822	-81.3763				196.933	274.82	136.182	1115.44	1556.6	-494.207	590.083	195.083		1115.44	1556.6	195.083
	-23.8206	-63.2897	221.43	-134.921	-358.477	-803.575	280.715	-114.285		-134.921	-358.477	-114.285				191.112	266.697	136.552	1082.47	1510.59	-495.551	588.739	193.739		1082.47	1510.59	193.739
	-21.501	-57.1268	228.955	-121.783	-323.57	-830.886	253.404	-141.596		-121.783	-323.57	-141.596				185.291	258.574	136.922	1049.5	1464.58	-496.894	587.396	192.396		1049.5	1464.58	192.396
	-19.7677	-52.5216	237.661	-111.966	-297.486	-862.479	221.811	-173.189		-111.966	-297.486	-173.189				179.482	250.467	137.655	1016.6	1418.66	-499.555	584.735	189.735		1016.6	1418.66	189.735
	-17.008	-45.1891	243.875	-96.3342	-255.954	-885.031	199.259	-195.741		-96.3342	-255.954	-195.741				173.678	242.367	138.486	983.721	1372.78	-502.569	581.721	186.721		983.721	1372.78	186.721
	-14.7774	-39.2626	251.615	-83.7	-222.386	-913.118	171.172	-223.828		-83.7	-222.386	-223.828				167.873	234.266	139.316	950.843	1326.9	-505.583	578.707	183.707		950.843	1326.9	183.707
	-12.3642	-32.8508	258.899	-70.0313	-186.069	-939.554	144.736	-250.264		-70.0313	-186.069	-250.264				162.065	226.161	140.074	917.946	1280.99	-508.331	575.959	180.959		917.946	1280.99	180.959
	-9.87336	-26.2329	265.971	-55.9233	-148.585	-965.215	119.075	-275.925		-55.9233	-148.585	-275.925				156.245	218.04	140.49	884.983	1234.99	-509.842	574.448	179.448		884.983	1234.99	179.448
	-7.3839	-19.6186	273.045	-41.8229	-111.121	-990.89	93.4001	-301.6		-41.8229	-111.121	-301.6				150.426	209.919	140.906	852.019	1188.99	-511.353	572.937	177.937		852.019	1188.99	177.937
	-5.11421	-13.5881	280.693	-28.9672	-76.9641	-1018.64	65.647	-329.353		-28.9672	-76.9641	-329.353				144.609	201.801	141.43	819.073	1143.01	-513.253	571.037	176.037		819.073	1143.01	176.037
	-2.58784	-6.87573	287.661	-14.6577	-38.9445	-1043.93	40.3581	-354.642		-14.6577	-38.9445	-354.642				138.793	193.685	141.984	786.132	1097.05	-515.266	569.024	174.024		786.132	1097.05	174.024
	0.700414	1.86096	291.247	3.96719	10.5406	-1056.94	27.3455	-367.654		3.96719	10.5406	-367.654				133.387	186.141	145.706	755.51	1054.31	-528.773	555.517	160.517		755.51	1054.31	160.517
	4.11777	10.9406	293.673	23.3233	61.9685	-1065.75	18.5437	-376.456		23.3233	61.9685	-376.456				127.958	178.565	149.33	724.761	1011.4	-541.925	542.365	147.365		724.761	1011.4	147.365
	7.63019	20.2729	292.917	43.2179	114.827	-1063.01	21.2843	-373.716		43.2179	114.827	-373.716				122.754	171.303	153.824	695.287	970.273	-558.232	526.058	131.058		695.287	970.273	131.058
	11.1222	29.5509	291.604	62.9966	167.378	-1058.24	26.0507	-368.949		62.9966	167.378	-368.949				117.23	163.595	156.996	664	926.61	-569.744	514.546	119.546		664	926.61	119.546
	14.6037	38.8012	290.083	82.7164	219.772	-1052.72	31.569	-363.431		82.7164	219.772	-363.431				112.558	157.075	162.969	637.538	889.683	-591.418	492.872	97.8721		637.538	889.683	97.8721
	16.7848	44.5962	282.231	95.0703	252.596	-1024.22	60.0656	-334.934		95.0703	252.596	-334.934				107.677	150.263	168.424	609.888	851.098	-611.216	473.074	78.0743		609.888	851.098	78.0743
	18.4683	49.0691	273.447	104.606	277.93	-992.347	91.943	-303.057		104.606	277.93	-303.057				103.376	144.261	175.168	585.528	817.103	-635.69	448.6	53.6001		585.528	817.103	53.6001
	19.8802	52.8204	264.285	112.603	299.178	-959.099	125.191	-269.809		112.603	299.178	-269.809				-309.86	-403.817	143	-1755.06	-2287.24	-518.951	565.339	170.339		-1755.06	-2287.24	170.339
	20.5409	54.5759	254.463	116.345	309.121	-923.453	160.837	-234.163		116.345	309.121	-234.163				-303.773	-395.884	142.831	-1720.59	-2242.31	-518.336	565.954	170.954		-1720.59	-2242.31	170.954
	21.0381	55.8969	244.563	119.161	316.603	-887.526	196.764	-198.236		119.161	316.603	-198.236				-297.686	-387.952	142.661	-1686.11	-2197.38	-517.721	566.569	171.569		-1686.11	-2197.38	171.569
	21.5129	57.1584	234.654	121.85	323.749	-851.567	232.723	-162.277		121.85	323.749	-162.277				-291.599	-380.02	142.492	-1651.64	-2152.46	-517.106	567.184	172.184		-1651.64	-2152.46	172.184
	22.2386	59.0865	224.869	125.961	334.669	-816.055	268.235	-126.765		125.961	334.669	-126.765				-285.513	-372.087	142.322	-1617.16	-2107.53	-516.491	567.799	172.799		-1617.16	-2107.53	172.799
	23.0658	61.2844	215.148	130.646	347.119	-780.78	303.51	-91.4896		130.646	347.119	-91.4896				-279.426	-364.155	142.153	-1582.69	-2062.6	-515.876	568.414	173.414		-1582.69	-2062.6	173.414
	24.7991	65.8896	206.443	140.463	373.203	-749.187	335.103	-59.8968		140.463	373.203	-59.8968				-273.339	-356.223	141.981	-1548.21	-2017.67	-515.252	569.038	174.038		-1548.21	-2017.67	174.038
	26.5324	70.4948	197.737	150.281	399.287	-717.594	366.696	-28.3039		150.281	399.287	-28.3039				-267.253	-348.291	141.785	-1513.74	-1972.74	-514.54	569.75	174.75		-1513.74	-1972.74	174.75
	28.4233	75.519	189.3	160.992	427.744	-686.976	397.314	2.3139		160.992	427.744	2.3139				-261.166	-340.358	141.589	-1479.26	-1927.81	-513.829	570.461	175.461		-1479.26	-1927.81	175.461
	30.2935	80.4879	180.826	171.584	455.889	-656.223	428.067	33.067		171.584	455.889	33.067				-255.08	-332.426	141.392	-1444.79	-1882.88	-513.117	571.173	176.173		-1444.79	-1882.88	176.173
	31.0761	82.5671	171.076	176.017	467.665	-620.84	463.45	68.4504		176.017	467.665	68.4504				-248.993	-324.494	141.196	-1410.31	-1837.96	-512.406	571.884	176.884		-1410.31	-1837.96	176.884
	32.7659	87.057	162.302	185.588	493.096	-588.998	495.292	100.292		185.588	493.096	100.292				-242.907	-316.563	141	-1375.84	-1793.03	-511.695	572.595	177.595		-1375.84	-1793.03	177.595
	35.6217	94.6446	156.447	201.764	536.073	-567.752	516.538	121.538		201.764	536.073	121.538				-236.819	-308.629	141	-1341.36	-1748.09	-511.693	572.597	177.597		-1341.36	-1748.09	177.597
	39.0371	103.719	154	221.109	587.471	-558.871	525.419	130.419		221.109	587.471	130.419				-230.732	-300.695	141	-1306.88	-1703.16	-511.693	572.597	177.597		-1306.88	-1703.16	177.597
	42.532	113.005	152.752	240.904	640.067	-554.342	529.948	134.948		240.904	640.067	134.948				-224.644	-292.762	141	-1272.4	-1658.22	-511.693	572.597	177.597		-1272.4	-1658.22	177.597
	45.1345	119.919	146.013	255.644	679.231	-529.885	554.405	159.405		255.644	679.231	159.405				-218.556	-284.828	141	-1237.92	-1613.29	-511.693	572.597	177.597		-1237.92	-1613.29	177.597
	47.4269	126.01	138.42	268.629	713.73	-502.331	581.959	186.959		268.629	713.73	186.959				-212.469	-276.895	141	-1203.44	-1568.35	-511.693	572.597	177.597		-1203.44	-1568.35	177.597
	50.2063	133.395	132.277	284.372	755.557	-480.037	604.253	209.253		284.372	755.557	209.253				-206.381	-268.961	141	-1168.96	-1523.41	-511.693	572.597	177.597		-1168.96	-1523.41	177.597
	53.0108	140.846	126.226	300.256	797.762	-458.078	626.212	231.212		300.256	797.762	231.212				-200.294	-261.028	141	-1134.48	-1478.48	-511.693	572.597	177.597		-1134.48	-1478.48	177.597
	55.8153	148.298	120.175	316.141	839.967	-436.12	648.17	253.17		316.141	839.967	253.17				-194.206	-253.094	141	-1100	-1433.54	-511.693	572.597	177.597		-1100	-1433.54	177.597
	58.9523	156.633	115.627	333.91	887.177	-419.614	664.676	269.676		333.91	887.177	269.676				-188.118	-245.161	141	-1065.51	-1388.61	-511.693	572.597	177.597		-1065.51	-1388.61	177.597
	62.1545	165.141	111.46	352.047	935.367	-404.493	679.797	284.797		352.047	935.367	284.797				-182.031	-237.227	141	-1031.03	-1343.67	-511.693	572.597	177.597		-1031.03	-1343.67	177.597
	65.4108	173.792	107.647	370.491	984.371	-390.654	693.636	298.636		370.491	984.371	298.636				-175.943	-229.294	141	-996.553	-1298.73	-511.693	572.597	177.597		-996.553	-1298.73	177.597
	68.8593	182.955	105.608	390.023	1036.27	-383.253	701.037	306.037		390.023	1036.27	306.037				-169.866	-221.374	141.597	-962.134	-1253.88	-513.861	570.429	175.429		-962.134	-1253.88	175.429
	72.3077	192.117	103.568	409.556	1088.16	-375.851	708.439	313.439		409.556	1088.16	313.439				-163.796	-213.463	142.345	-927.75	-1209.07	-516.575	567.715	172.715		-927.75	-1209.07	172.715
	75.8085	201.418	102.459	429.384	1140.85	-371.827	712.463	317.463		429.384	1140.85	317.463				-157.725	-205.552	143.093	-893.366	-1164.26	-519.289	565.001	170.001		-893.366	-1164.26	170.001
	79.3212	210.751	101.711	449.28	1193.71	-369.113	715.177	320.177		449.28	1193.71	320.177				-151.655	-197.64	143.841	-858.982	-1119.45	-522.003	562.287	167.287		-858.982	-1119.45	167.287
	82.8338	220.084	100.963	469.176	1246.57	-366.399	717.891	322.891		469.176	1246.57	322.891				-145.607	-189.758	144.977	-824.725	-1074.8	-526.126	558.164	163.164		-824.725	-1074.8	163.164
	86.3464	229.417	100.215	489.072	1299.43	-363.685	720.605	325.605		489.072	1299.43	325.605				-139.566	-181.886	146.217	-790.51	-1030.21	-530.627	553.663	158.663		-790.51	-1030.21	158.663
	89.8687	238.775	100.329	509.022	1352.44	-364.097	720.193	325.193		509.022	1352.44	325.193				-133.525	-174.014	147.458	-756.296	-985.624	-535.128	549.162	154.162		-756.296	-985.624	154.162
	93.3874	248.124	100.79	528.952	1405.39	-365.77	718.52	323.52		528.952	1405.39	323.52				-127.545	-166.219	149.324	-722.421	-941.477	-541.901	542.389	147.389		-722.421	-941.477	147.389
	96.9062	257.474	101.251	548.883	1458.35	-367.443	716.847	321.847		548.883	1458.35	321.847				-121.627	-158.507	151.67	-688.903	-897.796	-550.416	533.874	138.874		-688.903	-897.796	138.874
	100.425	266.823	101.712	568.813	1511.3	-369.116	715.174	320.174		568.813	1511.3	320.174				-115.709	-150.795	154.017	-655.385	-854.114	-558.932	525.358	130.358		-655.385	-854.114	130.358
	103.944	276.172	102.173	588.744	1564.25	-370.79	713.5	318.5		588.744	1564.25	318.5				-110.494	-143.998	159.173	-625.842	-815.614	-577.645	506.645	111.645		-625.842	-815.614	111.645
	107.462	285.521	102.634	608.674	1617.21	-372.463	711.827	316.827		608.674	1617.21	316.827				-106.033	-138.184	165.978	-600.575	-782.685	-602.339	481.951	86.9509		-600.575	-782.685	86.9509
	110.98	294.866	103.177	628.596	1670.14	-374.431	709.859	314.859		628.596	1670.14	314.859				-103.072	-134.326	174.715	-583.805	-760.829	-634.048	450.242	55.2422		-583.805	-760.829	55.2422
	114.489	304.191	104.031	648.475	1722.96	-377.53	706.76	311.76		648.475	1722.96	311.76				-101.12	-131.782	184.188	-572.751	-746.423	-668.423	415.867	20.8673		-572.751	-746.423	20.8673
	117.999	313.516	104.885	668.354	1775.77	-380.629	703.661	308.661		668.354	1775.77	308.661				-101.671	-132.501	194.147	-575.872	-750.491	-704.564	379.726	-15.2738		-575.872	-750.491	-15.2738
	121.509	322.841	105.739	688.233	1828.59	-383.729	700.561	305.561		688.233	1828.59	305.561				-102.222	-133.219	204.106	-578.994	-754.56	-740.705	343.585	-51.415		-578.994	-754.56	-51.415
	125.018	332.166	106.593	708.112	1881.41	-386.828	697.462	302.462		708.112	1881.41	302.462				267.925	349.167	132	1517.54	1977.7	-479.032	605.258	210.258		1517.54	1977.7	210.258
	128.528	341.491	107.447	727.99	1934.22	-389.927	694.363	299.363		727.99	1934.22	299.363				261.838	341.235	133.047	1483.07	1932.77	-482.831	601.459	206.459		1483.07	1932.77	206.459
	132.038	350.815	108.301	747.869	1987.04	-393.026	691.264	296.264		747.869	1987.04	296.264				255.752	333.302	134.02	1448.59	1887.85	-486.364	597.926	202.926		1448.59	1887.85	202.926
	135.548	360.143	109.124	767.753	2039.87	-396.013	688.277	293.277		767.753	2039.87	293.277				249.665	325.37	134.248	1414.12	1842.92	-487.189	597.101	202.101		1414.12	1842.92	202.101
	139.062	369.48	109.807	787.658	2092.76	-398.493	685.797	290.797		787.658	2092.76	290.797				243.579	317.438	134.475	1379.65	1797.99	-488.013	596.277	201.277		1379.65	1797.99	201.277
	142.577	378.817	110.49	807.563	2145.64	-400.973	683.317	288.317		807.563	2145.64	288.317				237.491	309.505	134.702	1345.17	1753.05	-488.838	595.452	200.452		1345.17	1753.05	200.452
	146.091	388.154	111.174	827.468	2198.53	-403.453	680.837	285.837		827.468	2198.53	285.837				231.405	301.573	134.929	1310.69	1708.13	-489.662	594.628	199.628		1310.69	1708.13	199.628
	149.605	397.492	111.857	847.373	2251.42	-405.933	678.357	283.357		847.373	2251.42	283.357				225.319	293.641	135.132	1276.22	1663.2	-490.4	593.89	198.89		1276.22	1663.2	198.89
	153.119	406.829	112.54	867.278	2304.3	-408.412	675.878	280.878		867.278	2304.3	280.878				219.232	285.709	135.325	1241.74	1618.27	-491.097	593.193	198.193		1241.74	1618.27	198.193
	156.634	416.166	113.224	887.183	2357.19	-410.892	673.398	278.398		887.183	2357.19	278.398				213.146	277.777	135.517	1207.27	1573.35	-491.795	592.495	197.495		1207.27	1573.35	197.495
	160.148	425.503	113.907	907.088	2410.08	-413.372	670.918	275.918		907.088	2410.08	275.918				207.058	269.844	135.709	1172.79	1528.41	-492.493	591.797	196.797		1172.79	1528.41	196.797
	163.668	434.854	114.314	927.023	2463.04	-414.849	669.441	274.441		927.023	2463.04	274.441				200.971	261.91	135.901	1138.31	1483.48	-493.191	591.099	196.099		1138.31	1483.48	196.099
	167.188	444.207	114.677	946.962	2516.02	-416.168	668.122	273.122		946.962	2516.02	273.122				194.883	253.977	135.903	1103.83	1438.54	-493.194	591.096	196.096		1103.83	1438.54	196.096
	170.708	453.56	115.041	966.9	2568.99	-417.487	666.803	271.803		966.9	2568.99	271.803				188.796	246.043	135.702	1069.35	1393.6	-492.468	591.822	196.822		1069.35	1393.6	196.822
	174.228	462.913	115.404	986.839	2621.97	-418.805	665.485	270.485		986.839	2621.97	270.485				182.708	238.11	135.502	1034.87	1348.67	-491.743	592.547	197.547		1034.87	1348.67	197.547
	177.748	472.266	115.768	1006.78	2674.94	-420.124	664.166	269.166		1006.78	2674.94	269.166				176.62	230.176	135.303	1000.39	1303.73	-491.017	593.273	198.273		1000.39	1303.73	198.273
	-194.786	-470.255	109	-1103.28	-2663.55	-395.564	688.726	293.726		-1103.28	-2663.55	293.726				170.533	222.243	135.103	965.908	1258.8	-490.291	593.999	198.999		965.908	1258.8	198.999
	-190.963	-461.026	108.535	-1081.63	-2611.28	-393.878	690.412	295.412		-1081.63	-2611.28	295.412				164.486	214.363	135	931.661	1214.16	-489.919	594.371	199.371		931.661	1214.16	199.371
	-187.14	-451.797	108.071	-1059.98	-2559.01	-392.192	692.098	297.098		-1059.98	-2559.01	297.098				158.486	206.542	135	897.672	1169.87	-489.919	594.371	199.371		897.672	1169.87	199.371
	-183.318	-442.568	107.606	-1038.32	-2506.73	-390.506	693.784	298.784		-1038.32	-2506.73	298.784				152.485	198.722	135	863.684	1125.57	-489.919	594.371	199.371		863.684	1125.57	199.371
	-179.495	-433.339	107.141	-1016.67	-2454.46	-388.82	695.47	300.47		-1016.67	-2454.46	300.47				146.484	190.902	135	829.695	1081.28	-489.919	594.371	199.371		829.695	1081.28	199.371
	-175.68	-424.129	106.354	-995.063	-2402.3	-385.96	698.33	303.33		-995.063	-2402.3	303.33				140.529	183.141	135	795.967	1037.32	-489.919	594.371	199.371		795.967	1037.32	199.371
	-171.87	-414.931	105.424	-973.482	-2350.19	-382.588	701.702	306.702		-973.482	-2350.19	306.702				134.624	175.445	135	762.516	993.73	-489.919	594.371	199.371		762.516	993.73	199.371
	-168.06	-405.732	104.495	-951.9	-2298.09	-379.215	705.075	310.075		-951.9	-2298.09	310.075				129.204	168.382	135	731.818	953.724	-489.919	594.371	199.371		731.818	953.724	199.371
	-164.249	-396.533	103.566	-930.318	-2245.99	-375.843	708.447	313.447		-930.318	-2245.99	313.447				123.87	161.43	136.161	701.605	914.35	-494.133	590.157	195.157		701.605	914.35	195.157
	-160.439	-387.334	102.636	-908.737	-2193.88	-372.471	711.819	316.819		-908.737	-2193.88	316.819				118.603	154.567	137.844	671.777	875.477	-500.241	584.049	189.049		671.777	875.477	189.049
	-156.629	-378.135	101.707	-887.155	-2141.78	-369.098	715.192	320.192		-887.155	-2141.78	320.192				113.751	148.244	139.527	644.295	839.662	-506.348	577.942	182.942		644.295	839.662	182.942
	-152.818	-368.936	100.778	-865.573	-2089.68	-365.726	718.564	323.564		-865.573	-2089.68	323.564				109.698	142.961	141.21	621.335	809.739	-512.456	571.834	176.834		621.335	809.739	176.834
	-149.008	-359.737	99.8588	-843.99	-2037.57	-362.391	721.899	326.899		-843.99	-2037.57	326.899				106.975	139.413	143.289	605.915	789.643	-519.999	564.291	169.291		605.915	789.643	169.291
	-145.195	-350.533	98.9925	-822.396	-1985.44	-359.247	725.043	330.043		-822.396	-1985.44	330.043				-311.686	-406.197	145.714	-1765.41	-2300.72	-528.801	555.489	160.489		-1765.41	-2300.72	160.489
	-141.383	-341.329	98.1262	-800.802	-1933.31	-356.103	728.187	333.187		-800.802	-1933.31	333.187				-311.686	-406.197	150.268	-1765.41	-2300.72	-545.326	538.964	143.964		-1765.41	-2300.72	143.964
	-137.57	-332.125	97.2599	-779.208	-1881.17	-352.959	731.331	336.331		-779.208	-1881.17	336.331				-311.686	-406.197	155.087	-1765.41	-2300.72	-562.815	521.475	126.475		-1765.41	-2300.72	126.475
	-133.758	-322.92	96.3936	-757.614	-1829.04	-349.815	734.475	339.475		-757.614	-1829.04	339.475				-311.686	-406.197	160.103	-1765.41	-2300.72	-581.02	503.27	108.27		-1765.41	-2300.72	108.27
	-129.937	-313.697	95.8211	-735.974	-1776.8	-347.738	736.552	341.552		-735.974	-1776.8	341.552				-311.686	-406.197	166.143	-1765.41	-2300.72	-602.938	481.352	86.3524		-1765.41	-2300.72	86.3524
	-126.113	-304.463	95.4934	-714.31	-1724.5	-346.548	737.742	342.742		-714.31	-1724.5	342.742				-311.686	-406.197	173.603	-1765.41	-2300.72	-630.012	454.278	59.2777		-1765.41	-2300.72	59.2777
	-122.288	-295.229	95.1657	-692.647	-1672.2	-345.359	738.931	343.931		-692.647	-1672.2	343.931				-311.686	-406.197	182.548	-1765.41	-2300.72	-662.471	421.819	26.8189		-1765.41	-2300.72	26.8189
	-118.463	-285.995	94.838	-670.983	-1619.9	-344.17	740.12	345.12		-670.983	-1619.9	345.12				-324.809	-395.781	142	-1839.74	-2241.73	-515.322	568.968	173.968		-1839.74	-2241.73	173.968
	-114.638	-276.762	94.5103	-649.319	-1567.59	-342.981	741.309	346.309		-649.319	-1567.59	346.309				-318.465	-388.051	142	-1803.81	-2197.95	-515.322	568.968	173.968		-1803.81	-2197.95	173.968
	-110.814	-267.528	94.1826	-627.655	-1515.29	-341.791	742.499	347.499		-627.655	-1515.29	347.499				-312.121	-380.321	142	-1767.88	-2154.16	-515.322	568.968	173.968		-1767.88	-2154.16	173.968
	-106.987	-258.29	94	-605.983	-1462.97	-341.129	743.161	348.161		-605.983	-1462.97	348.161				-305.778	-372.591	142	-1731.94	-2110.38	-515.322	568.968	173.968		-1731.94	-2110.38	173.968
	-103.161	-249.052	94	-584.308	-1410.64	-341.129	743.161	348.161		-584.308	-1410.64	348.161				-299.435	-364.862	141.815	-1696.02	-2066.6	-514.651	569.639	174.639		-1696.02	-2066.6	174.639
	-99.3337	-239.813	94	-562.632	-1358.31	-341.129	743.161	348.161		-562.632	-1358.31	348.161				-293.095	-357.137	141.445	-1660.11	-2022.85	-513.307	570.983	175.983		-1660.11	-2022.85	175.983
	-95.5069	-230.574	94	-540.957	-1305.99	-341.129	743.161	348.161		-540.957	-1305.99	348.161				-286.756	-349.413	141.075	-1624.2	-1979.09	-511.964	572.326	177.326		-1624.2	-1979.09	177.326
	-91.6801	-221.335	94.0126	-519.282	-1253.66	-341.175	743.115	348.115		-519.282	-1253.66	348.115				-280.416	-341.688	140.704	-1588.29	-1935.34	-510.621	573.669	178.669		-1588.29	-1935.34	178.669
	-87.8549	-212.1	94.3066	-497.616	-1201.35	-342.241	742.049	347.049		-497.616	-1201.35	347.049				-274.076	-333.963	140.334	-1552.39	-1891.59	-509.278	575.012	180.012		-1552.39	-1891.59	180.012
	-84.0297	-202.866	94.6006	-475.949	-1149.04	-343.308	740.982	345.982		-475.949	-1149.04	345.982				-267.736	-326.238	139.983	-1516.48	-1847.83	-508.004	576.286	181.286		-1516.48	-1847.83	181.286
	-80.2045	-193.631	94.8946	-454.283	-1096.74	-344.375	739.915	344.915		-454.283	-1096.74	344.915				-261.393	-318.509	139.811	-1480.55	-1804.05	-507.378	576.912	181.912		-1480.55	-1804.05	181.912
	-76.412	-184.475	96.23	-432.802	-1044.88	-349.222	735.068	340.068		-432.802	-1044.88	340.068				-255.05	-310.78	139.639	-1444.62	-1760.28	-506.753	577.537	182.537		-1444.62	-1760.28	182.537
	-72.6555	-175.406	98.1387	-411.525	-993.51	-356.148	728.142	333.142		-411.525	-993.51	333.142				-248.707	-303.051	139.466	-1408.69	-1716.5	-506.127	578.163	183.163		-1408.69	-1716.5	183.163
	-68.899	-166.337	100.047	-390.248	-942.143	-363.075	721.215	326.215		-390.248	-942.143	326.215				-242.364	-295.322	139.294	-1372.77	-1672.72	-505.501	578.789	183.789		-1372.77	-1672.72	183.789
	-65.1425	-157.268	101.956	-368.971	-890.775	-370.002	714.288	319.288		-368.971	-890.775	319.288				-236.021	-287.593	139.121	-1336.84	-1628.94	-504.876	579.414	184.414		-1336.84	-1628.94	184.414
	-61.4903	-148.451	104.942	-348.285	-840.835	-380.839	703.451	308.451		-348.285	-840.835	308.451				-229.678	-279.863	139.069	-1300.91	-1585.16	-504.685	579.605	184.605		-1300.91	-1585.16	184.605
	-57.8411	-139.641	107.954	-327.616	-790.934	-391.768	692.522	297.522		-327.616	-790.934	297.522				-223.335	-272.135	139.301	-1264.99	-1541.39	-505.529	578.761	183.761		-1264.99	-1541.39	183.761
	-54.7892	-132.273	113.987	-310.329	-749.201	-413.662	670.628	275.628		-310.329	-749.201	275.628				-216.993	-264.407	139.534	-1229.06	-1497.62	-506.372	577.918	182.918		-1229.06	-1497.62	182.918
	-51.7493	-124.934	120.061	-293.111	-707.633	-435.706	648.584	253.584		-293.111	-707.633	253.584				-210.651	-256.679	139.766	-1193.14	-1453.85	-507.216	577.074	182.074		-1193.14	-1453.85	182.074
	-48.7256	-117.634	126.191	-275.985	-666.286	-457.95	626.34	231.34		-275.985	-666.286	231.34				-204.309	-248.951	139.999	-1157.22	-1410.07	-508.059	576.231	181.231		-1157.22	-1410.07	181.231
	-45.7049	-110.341	132.33	-258.875	-624.98	-480.23	604.06	209.06		-258.875	-624.98	209.06				-197.967	-241.223	140.243	-1121.3	-1366.3	-508.944	575.346	180.346		-1121.3	-1366.3	180.346
	-43.024	-103.869	139.466	-243.691	-588.321	-506.127	578.163	183.163		-243.691	-588.321	183.163				-191.625	-233.495	140.486	-1085.37	-1322.53	-509.829	574.461	179.461		-1085.37	-1322.53	179.461
	-40.6334	-98.0976	147.275	-230.15	-555.631	-534.465	549.825	154.825		-230.15	-555.631	154.825				-185.283	-225.767	140.73	-1049.45	-1278.76	-510.714	573.576	178.576		-1049.45	-1278.76	178.576
	-38.1432	-92.0858	154.868	-216.045	-521.579	-562.021	522.269	127.269		-216.045	-521.579	127.269				-178.941	-218.04	140.974	-1013.53	-1234.99	-511.599	572.691	177.691		-1013.53	-1234.99	177.691
	-35.2878	-85.1922	161.526	-199.872	-482.534	-586.182	498.108	103.108		-199.872	-482.534	103.108				-172.613	-210.33	141.703	-977.693	-1191.32	-514.245	570.045	175.045		-977.693	-1191.32	175.045
	-32.1037	-77.5051	167.073	-181.837	-438.994	-606.312	477.978	82.9778		-181.837	-438.994	82.9778				-166.289	-202.624	142.49	-941.872	-1147.67	-517.102	567.188	172.188		-941.872	-1147.67	172.188
	-30.3335	-73.2316	175.939	-171.811	-414.788	-638.487	445.803	50.8032		-171.811	-414.788	50.8032				-159.965	-194.918	143.277	-906.051	-1104.03	-519.958	564.332	169.332		-906.051	-1104.03	169.332
	-29.9888	-72.3993	185.898	-169.858	-410.074	-674.629	409.661	14.6606		-169.858	-410.074	14.6606				-153.646	-187.218	144.165	-870.261	-1060.42	-523.181	561.109	166.109		-870.261	-1060.42	166.109
	-29.6632	-71.6134	195.862	-168.014	-405.623	-710.788	373.502	-21.4983		-168.014	-405.623	-21.4983				-147.432	-179.646	146.175	-835.061	-1017.53	-530.473	553.817	158.817		-835.061	-1017.53	158.817
	-28.6102	-69.0712	205.476	-162.05	-391.223	-745.677	338.613	-56.3875		-162.05	-391.223	-56.3875				-141.217	-172.073	148.184	-799.862	-974.635	-537.765	546.525	151.525		-799.862	-974.635	151.525
	-26.7982	-64.6966	214.284	-151.787	-366.446	-777.642	306.648	-88.3516		-151.787	-366.446	-88.3516				-135.003	-164.501	150.194	-764.663	-931.744	-545.057	539.233	144.233		-764.663	-931.744	144.233
	-25.0353	-60.4405	223.159	-141.801	-342.339	-809.852	274.438	-120.562		-141.801	-342.339	-120.562				-128.848	-157.002	152.62	-729.804	-889.269	-553.863	530.427	135.427		-729.804	-889.269	135.427
	-23.2477	-56.1249	232.001	-131.676	-317.895	-841.94	242.35	-152.65		-131.676	-317.895	-152.65				-123.632	-150.646	158.312	-700.26	-853.27	-574.519	509.771	114.771		-700.26	-853.27	114.771
	-20.8196	-50.2629	239.731	-117.923	-284.692	-869.989	214.301	-180.699		-117.923	-284.692	-180.699				-118.574	-144.483	164.347	-671.609	-818.359	-596.421	487.869	92.8691		-671.609	-818.359	92.8691
	-17.7819	-42.9293	245.812	-100.718	-243.154	-892.061	192.229	-202.771		-100.718	-243.154	-202.771				-113.907	-138.795	171.12	-645.174	-786.146	-621	463.29	68.2897		-645.174	-786.146	68.2897
	-15.31	-36.9616	253.446	-86.7167	-209.353	-919.765	164.525	-230.475		-86.7167	-209.353	-230.475				-111.55	-135.925	180.405	-631.829	-769.885	-654.695	429.595	34.5948		-631.829	-769.885	34.5948
	-12.8002	-30.9024	260.995	-72.5011	-175.033	-947.16	137.13	-257.87		-72.5011	-175.033	-257.87				-109.556	-133.494	189.898	-620.531	-756.119	-689.145	395.145	0.145187		-620.531	-756.119	0.145187
	-10.0726	-24.3173	268.009	-57.0517	-137.735	-972.614	111.676	-283.324		-57.0517	-137.735	-283.324				-107.921	-131.502	199.56	-611.273	-744.838	-724.21	360.08	-34.92		-611.273	-744.838	-34.92
	-7.06193	-17.049	274.183	-39.9992	-96.5666	-995.017	89.2735	-305.727		-39.9992	-96.5666	-305.727				323.541	394.235	135	1832.55	2232.97	-489.919	594.371	199.371		1832.55	2232.97	199.371
	-4.23696	-10.2289	280.928	-23.9984	-57.9372	-1019.5	64.7928	-330.207		-23.9984	-57.9372	-330.207				317.197	386.505	135	1796.62	2189.19	-489.919	594.371	199.371		1796.62	2189.19	199.371
	-1.18299	-2.85599	286.954	-6.70053	-16.1765	-1041.37	42.9239	-352.076		-6.70053	-16.1765	-352.076				310.853	378.775	135	1760.69	2145.41	-489.919	594.371	199.371		1760.69	2145.41	199.371
	2.3248	5.61257	290.952	13.1678	31.7899	-1055.87	28.4168	-366.583		13.1678	31.7899	-366.583				304.509	371.045	135	1724.76	2101.62	-489.919	594.371	199.371		1724.76	2101.62	199.371
	5.98911	14.459	293.835	33.9227	81.8966	-1066.34	17.954	-377.046		33.9227	81.8966	-377.046				298.165	363.315	135	1688.82	2057.84	-489.919	594.371	199.371		1688.82	2057.84	199.371
	9.79428	23.6455	292.772	55.4754	133.93	-1062.48	21.8105	-373.189		55.4754	133.93	-373.189				291.821	355.585	135	1652.89	2014.05	-489.919	594.371	199.371		1652.89	2014.05	199.371
	13.5827	32.7914	291.358	76.933	185.733	-1057.35	26.9427	-368.057		76.933	185.733	-368.057				285.477	347.855	135	1616.96	1970.27	-489.919	594.371	199.371		1616.96	1970.27	199.371
	16.7702	40.4868	285.824	94.9874	229.32	-1037.27	47.0247	-347.975		94.9874	229.32	-347.975				279.134	340.126	134.808	1581.03	1926.49	-489.221	595.069	200.069		1581.03	1926.49	200.069
	19.2929	46.5771	278.305	109.276	263.816	-1009.98	74.3135	-320.686		109.276	263.816	-320.686				272.791	332.397	134.615	1545.11	1882.72	-488.524	595.766	200.766		1545.11	1882.72	200.766
	21.2431	51.2854	269.701	120.322	290.484	-978.753	105.537	-289.463		120.322	290.484	-289.463				266.449	324.669	134.423	1509.18	1838.94	-487.826	596.464	201.464		1509.18	1838.94	201.464
	22.0733	53.2896	259.939	125.024	301.835	-943.326	140.964	-254.036		125.024	301.835	-254.036				260.106	316.94	134.231	1473.26	1795.17	-487.128	597.162	202.162		1473.26	1795.17	202.162
	22.9034	55.2937	250.177	129.726	313.187	-907.9	176.39	-218.61		129.726	313.187	-218.61				253.763	309.211	134.039	1437.33	1751.39	-486.43	597.86	202.86		1437.33	1751.39	202.86
	23.6962	57.2077	240.394	134.217	324.028	-872.397	211.893	-183.107		134.217	324.028	-183.107				247.421	301.483	134.254	1401.41	1707.62	-487.21	597.08	202.08		1401.41	1707.62	202.08
	24.4467	59.0195	230.588	138.468	334.29	-836.812	247.478	-147.522		138.468	334.29	-147.522				241.08	293.757	134.571	1365.49	1663.86	-488.362	595.928	200.928		1365.49	1663.86	200.928
	25.1972	60.8315	220.782	142.719	344.553	-801.226	283.064	-111.936		142.719	344.553	-111.936				234.739	286.031	134.888	1329.58	1620.09	-489.513	594.777	199.777		1329.58	1620.09	199.777
	26.5999	64.2179	211.478	150.664	363.734	-767.461	316.829	-78.1715		150.664	363.734	-78.1715				228.399	278.304	135.206	1293.66	1576.33	-490.665	593.625	198.625		1293.66	1576.33	198.625
	28.057	67.7355	202.232	158.916	383.658	-733.905	350.385	-44.6145		158.916	383.658	-44.6145				222.058	270.578	135.523	1257.75	1532.57	-491.816	592.474	197.474		1257.75	1532.57	197.474
	29.514	71.2532	192.985	167.169	403.583	-700.348	383.942	-11.0576		167.169	403.583	-11.0576				215.717	262.852	135.84	1221.83	1488.81	-492.968	591.322	196.322		1221.83	1488.81	196.322
	31.0342	74.9231	183.808	175.779	424.369	-667.044	417.246	22.2463		175.779	424.369	22.2463				209.374	255.123	136	1185.91	1445.03	-493.548	590.742	195.742		1185.91	1445.03	195.742
	32.7456	79.0548	174.863	185.473	447.771	-634.585	449.705	54.7055		185.473	447.771	54.7055				203.03	247.393	136	1149.97	1401.25	-493.548	590.742	195.742		1149.97	1401.25	195.742
	34.5573	83.4288	166.055	195.735	472.546	-602.619	481.671	86.6711		195.735	472.546	86.6711				196.686	239.663	135.964	1114.04	1357.46	-493.419	590.871	195.871		1114.04	1357.46	195.871
	37.7769	91.2015	160.649	213.971	516.571	-583.002	501.288	106.288		213.971	516.571	106.288				190.346	231.938	135.594	1078.13	1313.71	-492.076	592.214	197.214		1078.13	1313.71	197.214
	41.3889	99.9215	157.346	234.429	565.962	-571.013	513.277	118.277		234.429	565.962	118.277				184.007	224.213	135.224	1042.23	1269.96	-490.732	593.558	198.558		1042.23	1269.96	198.558
	45.0119	108.668	154.126	254.95	615.504	-559.328	524.962	129.962		254.95	615.504	129.962				177.667	216.487	135.563	1006.31	1226.2	-491.963	592.327	197.327		1006.31	1226.2	197.327
	48.0702	116.052	148.115	272.273	657.324	-537.514	546.776	151.776		272.273	657.324	151.776				171.386	208.835	136.977	970.743	1182.85	-497.095	587.195	192.195		970.743	1182.85	192.195
	50.6978	122.395	140.845	287.155	693.255	-511.131	573.159	178.159		287.155	693.255	178.159				165.106	201.183	138.392	935.172	1139.51	-502.227	582.063	187.063		935.172	1139.51	187.063
	53.4475	129.034	133.89	302.73	730.855	-485.891	598.399	203.399		302.73	730.855	203.399				158.826	193.53	139.806	899.601	1096.17	-507.359	576.931	181.931		899.601	1096.17	181.931
	56.6316	136.721	128.343	320.765	774.395	-465.761	618.529	223.529		320.765	774.395	223.529				152.565	185.901	141.418	864.139	1052.96	-513.212	571.078	176.078		864.139	1052.96	176.078
	59.8157	144.408	122.796	338.8	817.935	-445.63	638.66	243.66		338.8	817.935	243.66				146.308	178.276	143.062	828.695	1009.77	-519.177	565.113	170.113		828.695	1009.77	170.113
	63.2028	152.585	118.141	357.984	864.251	-428.739	655.551	260.551		357.984	864.251	260.551				140.221	170.859	145.88	794.218	967.758	-529.403	554.887	159.887		794.218	967.758	159.887
	66.6737	160.965	113.93	377.644	911.714	-413.457	670.833	275.833		377.644	911.714	275.833				134.487	163.873	150.161	761.745	928.189	-544.938	539.352	144.352		761.745	928.189	144.352
	70.1447	169.344	109.719	397.304	959.176	-398.175	686.115	291.115		397.304	959.176	291.115				128.758	156.892	154.453	729.291	888.643	-560.515	523.775	128.775		729.291	888.643	128.775
	73.7957	178.159	106.723	417.984	1009.1	-387.301	696.989	301.989		417.984	1009.1	301.989				123.034	149.918	158.768	696.875	849.145	-576.172	508.118	113.118		696.875	849.145	113.118
	77.5342	187.184	104.586	439.158	1060.22	-379.546	704.744	309.744		439.158	1060.22	309.744				117.311	142.944	163.082	664.459	809.646	-591.83	492.46	97.4598		664.459	809.646	97.4598
	81.2726	196.209	102.449	460.333	1111.34	-371.791	712.499	317.499		460.333	1111.34	317.499				113.15	137.873	170.63	640.888	780.924	-619.221	465.069	70.0693		640.888	780.924	70.0693
	85.059	205.351	101	481.78	1163.12	-366.532	717.758	322.758		481.78	1163.12	322.758				110.125	134.188	179.42	623.755	760.048	-651.121	433.169	38.1694		623.755	760.048	38.1694
	88.8859	214.589	101	503.455	1215.45	-366.532	717.758	322.758		503.455	1215.45	322.758				107.389	130.854	188.442	608.26	741.167	-683.863	400.427	5.42688		608.26	741.167	5.42688
	92.7127	223.828	101	525.131	1267.78	-366.532	717.758	322.758		525.131	1267.78	322.758				-336.926	-384.19	141	-1908.37	-2176.08	-511.693	572.597	177.597		-1908.37	-2176.08	177.597
	96.5395	233.067	101	546.806	1320.11	-366.532	717.758	322.758		546.806	1320.11	322.758				-330.334	-376.674	140.783	-1871.03	-2133.5	-510.905	573.385	178.385		-1871.03	-2133.5	178.385
	100.366	242.306	101	568.481	1372.44	-366.532	717.758	322.758		568.481	1372.44	322.758				-323.742	-369.157	140.565	-1833.69	-2090.93	-510.116	574.174	179.174		-1833.69	-2090.93	179.174
	104.187	251.53	101.561	590.123	1424.68	-368.568	715.722	320.722		590.123	1424.68	320.722				-317.15	-361.64	140.348	-1796.36	-2048.35	-509.327	574.963	179.963		-1796.36	-2048.35	179.963
	108.007	260.752	102.166	611.758	1476.92	-370.763	713.527	318.527		611.758	1476.92	318.527				-310.558	-354.124	140.131	-1759.02	-2005.78	-508.538	575.752	180.752		-1759.02	-2005.78	180.752
	111.827	269.974	102.771	633.394	1529.15	-372.958	711.332	316.332		633.394	1529.15	316.332				-303.965	-346.605	140.077	-1721.68	-1963.19	-508.343	575.947	180.947		-1721.68	-1963.19	180.947
	115.647	279.196	103.376	655.03	1581.38	-375.154	709.136	314.136		655.03	1581.38	314.136				-297.372	-339.088	140.269	-1684.34	-1920.62	-509.04	575.25	180.25		-1684.34	-1920.62	180.25
	119.466	288.418	103.981	676.666	1633.62	-377.349	706.941	311.941		676.666	1633.62	311.941				-290.78	-331.571	140.461	-1647	-1878.04	-509.738	574.552	179.552		-1647	-1878.04	179.552
	123.286	297.64	104.586	698.301	1685.85	-379.544	704.746	309.746		698.301	1685.85	309.746				-284.188	-324.054	140.654	-1609.66	-1835.46	-510.436	573.854	178.854		-1609.66	-1835.46	178.854
	127.104	306.857	105.262	719.927	1738.06	-381.998	702.292	307.292		719.927	1738.06	307.292				-277.596	-316.537	140.846	-1572.32	-1792.89	-511.134	573.156	178.156		-1572.32	-1792.89	178.156
	130.918	316.064	106.092	741.528	1790.21	-385.011	699.279	304.279		741.528	1790.21	304.279				-271.003	-309.02	141	-1534.98	-1750.31	-511.693	572.597	177.597		-1534.98	-1750.31	177.597
	134.732	325.271	106.923	763.128	1842.35	-388.025	696.265	301.265		763.128	1842.35	301.265				-264.41	-301.501	141	-1497.63	-1707.72	-511.693	572.597	177.597		-1497.63	-1707.72	177.597
	138.545	334.478	107.753	784.729	1894.5	-391.039	693.251	298.251		784.729	1894.5	298.251				-257.816	-293.983	141	-1460.29	-1665.14	-511.693	572.597	177.597		-1460.29	-1665.14	177.597
	142.359	343.685	108.584	806.329	1946.65	-394.053	690.237	295.237		806.329	1946.65	295.237				-251.223	-286.465	141	-1422.94	-1622.55	-511.693	572.597	177.597		-1422.94	-1622.55	177.597
	146.172	352.892	109.414	827.93	1998.8	-397.066	687.224	292.224		827.93	1998.8	292.224				-244.629	-278.946	141	-1385.6	-1579.97	-511.693	572.597	177.597		-1385.6	-1579.97	177.597
	149.989	362.106	110.134	849.549	2050.99	-399.679	684.611	289.611		849.549	2050.99	289.611				-238.036	-271.428	141	-1348.25	-1537.38	-511.693	572.597	177.597		-1348.25	-1537.38	177.597
	153.812	371.336	110.588	871.202	2103.27	-401.326	682.964	287.964		871.202	2103.27	287.964				-231.442	-263.909	141	-1310.9	-1494.8	-511.693	572.597	177.597		-1310.9	-1494.8	177.597
	157.635	380.565	111.042	892.855	2155.54	-402.974	681.316	286.316		892.855	2155.54	286.316				-224.851	-256.393	140.781	-1273.57	-1452.23	-510.898	573.392	178.392		-1273.57	-1452.23	178.392
	161.458	389.794	111.496	914.508	2207.82	-404.622	679.668	284.668		914.508	2207.82	284.668				-218.259	-248.877	140.537	-1236.23	-1409.65	-510.014	574.276	179.276		-1236.23	-1409.65	179.276
	165.281	399.023	111.95	936.162	2260.09	-406.27	678.02	283.02		936.162	2260.09	283.02				-211.667	-241.361	140.293	-1198.9	-1367.08	-509.129	575.161	180.161		-1198.9	-1367.08	180.161
	169.104	408.253	112.404	957.815	2312.37	-407.918	676.372	281.372		957.815	2312.37	281.372				-205.076	-233.844	140.049	-1161.56	-1324.51	-508.244	576.046	181.046		-1161.56	-1324.51	181.046
	172.927	417.482	112.858	979.468	2364.64	-409.565	674.725	279.725		979.468	2364.64	279.725				-198.483	-226.327	140.199	-1124.22	-1281.93	-508.787	575.503	180.503		-1124.22	-1281.93	180.503
	176.748	426.708	113.374	1001.11	2416.9	-411.439	672.851	277.851		1001.11	2416.9	277.851				-191.892	-218.811	140.449	-1086.89	-1239.36	-509.694	574.596	179.596		-1086.89	-1239.36	179.596
	180.57	435.934	113.919	1022.76	2469.16	-413.416	670.874	275.874		1022.76	2469.16	275.874				-185.301	-211.295	140.699	-1049.55	-1196.79	-510.601	573.689	178.689		-1049.55	-1196.79	178.689
	184.391	445.159	114.464	1044.4	2521.41	-415.393	668.897	273.897		1044.4	2521.41	273.897				-178.709	-203.779	140.949	-1012.22	-1154.22	-511.508	572.782	177.782		-1012.22	-1154.22	177.782
	188.212	454.384	115.008	1066.04	2573.66	-417.369	666.921	271.921		1066.04	2573.66	271.921				-172.119	-196.264	141.274	-974.893	-1111.65	-512.689	571.601	176.601		-974.893	-1111.65	176.601
	192.033	463.609	115.553	1087.69	2625.91	-419.346	664.944	269.944		1087.69	2625.91	269.944				-165.53	-188.75	141.619	-937.57	-1069.09	-513.939	570.351	175.351		-937.57	-1069.09	175.351
	-210.893	-465.451	108	-1194.51	-2636.35	-391.935	692.355	297.355		-1194.51	-2636.35	297.355				-158.94	-181.236	141.964	-900.246	-1026.53	-515.19	569.1	174.1		-900.246	-1026.53	174.1
	-206.772	-456.356	107.46	-1171.17	-2584.83	-389.977	694.313	299.313		-1171.17	-2584.83	299.313				-152.51	-173.904	144.174	-863.824	-985.003	-523.211	561.079	166.079		-863.824	-985.003	166.079
	-202.651	-447.261	106.921	-1147.83	-2533.31	-388.018	696.272	301.272		-1147.83	-2533.31	301.272				-146.113	-166.61	146.599	-827.594	-943.69	-532.013	552.277	157.277		-827.594	-943.69	157.277
	-198.53	-438.165	106.381	-1124.49	-2481.8	-386.059	698.231	303.231		-1124.49	-2481.8	303.231				-139.812	-159.426	149.547	-791.907	-902.997	-542.709	541.581	146.581		-791.907	-902.997	146.581
	-194.411	-429.074	105.76	-1101.16	-2430.3	-383.807	700.483	305.483		-1101.16	-2430.3	305.483				-133.672	-152.424	153.191	-757.129	-863.34	-555.934	528.356	133.356		-757.129	-863.34	133.356
	-190.298	-419.996	104.947	-1077.86	-2378.88	-380.854	703.436	308.436		-1077.86	-2378.88	308.436				-127.532	-145.423	156.835	-722.351	-823.683	-569.158	515.132	120.132		-722.351	-823.683	120.132
	-186.184	-410.917	104.133	-1054.56	-2327.46	-377.902	706.388	311.388		-1054.56	-2327.46	311.388				-122.786	-140.011	163.776	-695.468	-793.029	-594.348	489.942	94.942		-695.468	-793.029	94.942
	-182.071	-401.839	103.319	-1031.26	-2276.04	-374.949	709.341	314.341		-1031.26	-2276.04	314.341				-118.603	-135.241	171.506	-671.776	-766.014	-622.402	461.888	66.8885		-671.776	-766.014	66.8885
	-177.957	-392.76	102.506	-1007.96	-2224.62	-371.997	712.293	317.293		-1007.96	-2224.62	317.293				-114.85	-130.962	179.728	-650.519	-741.775	-652.239	432.051	37.051		-650.519	-741.775	37.051
	-173.844	-383.682	101.698	-984.663	-2173.2	-369.066	715.224	320.224		-984.663	-2173.2	320.224				-111.725	-127.398	188.534	-632.819	-721.592	-684.194	400.096	5.09555		-632.819	-721.592	5.09555
	-169.73	-374.602	100.901	-961.361	-2121.77	-366.172	718.118	323.118		-961.361	-2121.77	323.118				-109.015	-124.307	197.65	-617.466	-704.085	-717.276	367.014	-27.9863		-617.466	-704.085	-27.9863
	-165.616	-365.522	100.103	-938.06	-2070.34	-363.278	721.012	326.012		-938.06	-2070.34	326.012				336.266	383.438	136	1904.63	2171.82	-493.548	590.742	195.742		1904.63	2171.82	195.742
	-161.502	-356.443	99.3059	-914.758	-2018.91	-360.384	723.906	328.906		-914.758	-2018.91	328.906				329.688	375.937	135.335	1867.37	2129.33	-491.134	593.156	198.156		1867.37	2129.33	198.156
	-157.388	-347.363	98.5085	-891.456	-1967.49	-357.49	726.8	331.8		-891.456	-1967.49	331.8				323.096	368.42	135.124	1830.03	2086.75	-490.371	593.919	198.919		1830.03	2086.75	198.919
	-153.272	-338.279	97.7739	-868.144	-1916.03	-354.824	729.466	334.466		-868.144	-1916.03	334.466				316.504	360.904	135.374	1792.7	2044.18	-491.277	593.013	198.013		1792.7	2044.18	198.013
	-149.153	-329.188	97.1501	-844.813	-1864.54	-352.561	731.729	336.729		-844.813	-1864.54	336.729				309.913	353.388	135.624	1755.36	2001.61	-492.184	592.106	197.106		1755.36	2001.61	197.106
	-145.034	-320.097	96.5264	-821.483	-1813.05	-350.297	733.993	338.993		-821.483	-1813.05	338.993				303.321	345.872	135.874	1718.03	1959.04	-493.092	591.198	196.198		1718.03	1959.04	196.198
	-140.915	-311.006	95.9026	-798.152	-1761.56	-348.033	736.257	341.257		-798.152	-1761.56	341.257				296.728	338.354	135.797	1680.69	1916.46	-492.812	591.478	196.478		1680.69	1916.46	196.478
	-136.796	-301.915	95.2788	-774.822	-1710.07	-345.77	738.52	343.52		-774.822	-1710.07	343.52				290.14	330.841	135.389	1643.37	1873.91	-491.333	592.957	197.957		1643.37	1873.91	197.957
	-132.675	-292.819	94.7544	-751.478	-1658.55	-343.867	740.423	345.423		-751.478	-1658.55	345.423				283.552	323.329	134.982	1606.06	1831.36	-489.853	594.437	199.437		1606.06	1831.36	199.437
	-128.552	-283.72	94.3104	-728.125	-1607.01	-342.255	742.035	347.035		-728.125	-1607.01	347.035				276.964	315.817	134.574	1568.74	1788.81	-488.372	595.918	200.918		1568.74	1788.81	200.918
	-124.429	-274.62	93.8664	-704.772	-1555.46	-340.644	743.646	348.646		-704.772	-1555.46	348.646				270.376	308.305	134.166	1531.43	1746.26	-486.892	597.398	202.398		1531.43	1746.26	202.398
	-120.306	-265.52	93.4224	-681.419	-1503.92	-339.033	745.257	350.257		-681.419	-1503.92	350.257				263.784	300.788	134	1494.09	1703.68	-486.29	598	203		1494.09	1703.68	203
	-116.182	-256.42	93	-658.064	-1452.38	-337.5	746.79	351.79		-658.064	-1452.38	351.79				257.19	293.269	134	1456.74	1661.09	-486.29	598	203		1456.74	1661.09	203
	-112.055	-247.311	93	-634.688	-1400.79	-337.5	746.79	351.79		-634.688	-1400.79	351.79				250.597	285.751	134	1419.4	1618.51	-486.29	598	203		1419.4	1618.51	203
	-107.928	-238.203	93	-611.312	-1349.19	-337.5	746.79	351.79		-611.312	-1349.19	351.79				244.003	278.232	134	1382.05	1575.93	-486.29	598	203		1382.05	1575.93	203
	-103.801	-229.094	93	-587.936	-1297.6	-337.5	746.79	351.79		-587.936	-1297.6	351.79				237.41	270.714	134	1344.7	1533.34	-486.29	598	203		1344.7	1533.34	203
	-99.6746	-219.987	93.1714	-564.563	-1246.02	-338.122	746.168	351.168		-564.563	-1246.02	351.168				230.816	263.196	134	1307.36	1490.76	-486.29	598	203		1307.36	1490.76	203
	-95.5574	-210.9	93.8595	-541.243	-1194.55	-340.619	743.671	348.671		-541.243	-1194.55	348.671				224.223	255.678	134.135	1270.02	1448.18	-486.779	597.511	202.511		1270.02	1448.18	202.511
	-91.4401	-201.813	94.5475	-517.922	-1143.08	-343.116	741.174	346.174		-517.922	-1143.08	346.174				217.632	248.161	134.362	1232.68	1405.6	-487.604	596.686	201.686		1232.68	1405.6	201.686
	-87.3264	-192.733	95.3523	-494.622	-1091.65	-346.036	738.254	343.254		-494.622	-1091.65	343.254				211.04	240.645	134.589	1195.34	1363.03	-488.428	595.862	200.862		1195.34	1363.03	200.862
	-83.2212	-183.673	96.3813	-471.37	-1040.34	-349.771	734.519	339.519		-471.37	-1040.34	339.519				204.448	233.128	134.816	1158.01	1320.45	-489.253	595.037	200.037		1158.01	1320.45	200.037
	-79.1161	-174.613	97.4103	-448.118	-989.018	-353.505	730.785	335.785		-448.118	-989.018	335.785				197.858	225.614	135.124	1120.68	1277.89	-490.368	593.922	198.922		1120.68	1277.89	198.922
	-75.0473	-165.633	99.0848	-425.072	-938.155	-359.582	724.708	329.708		-425.072	-938.155	329.708				191.278	218.111	135.768	1083.41	1235.39	-492.705	591.585	196.585		1083.41	1235.39	196.585
	-71.0538	-156.819	101.609	-402.453	-888.233	-368.742	715.548	320.548		-402.453	-888.233	320.548				184.698	210.608	136.411	1046.14	1192.9	-495.041	589.249	194.249		1046.14	1192.9	194.249
	-67.0713	-148.03	104.233	-379.896	-838.449	-378.263	706.027	311.027		-379.896	-838.449	311.027				178.126	203.114	137.221	1008.92	1150.45	-497.979	586.311	191.311		1008.92	1150.45	191.311
	-63.3507	-139.818	108.56	-358.822	-791.938	-393.967	690.323	295.323		-358.822	-791.938	295.323				171.748	195.841	139.755	972.792	1109.26	-507.173	577.117	182.117		972.792	1109.26	182.117
	-59.63	-131.606	112.887	-337.748	-745.426	-409.671	674.619	279.619		-337.748	-745.426	279.619				165.37	188.568	142.288	936.665	1068.06	-516.368	567.922	172.922		936.665	1068.06	172.922
	-56.0355	-123.673	117.801	-317.389	-700.492	-427.502	656.788	261.788		-317.389	-700.492	261.788				158.991	181.295	144.822	900.538	1026.87	-525.562	558.728	163.728		900.538	1026.87	163.728
	-52.8278	-116.593	124.093	-299.22	-660.392	-450.336	633.954	238.954		-299.22	-660.392	238.954				152.613	174.022	147.355	864.411	985.671	-534.757	549.533	154.533		864.411	985.671	154.533
	-49.6201	-109.514	130.385	-281.051	-620.293	-473.17	611.12	216.12		-281.051	-620.293	216.12				146.381	166.916	150.621	829.112	945.422	-546.609	537.681	142.681		829.112	945.422	142.681
	-46.7656	-103.214	137.607	-264.883	-584.61	-499.38	584.91	189.91		-264.883	-584.61	189.91				140.208	159.876	154.132	794.144	905.548	-559.351	524.939	129.939		794.144	905.548	129.939
	-44.1875	-97.5238	145.416	-250.281	-552.381	-527.718	556.572	161.572		-250.281	-552.381	161.572				134.08	152.889	157.824	759.436	865.971	-572.747	511.543	116.543		759.436	865.971	116.543
	-41.7096	-92.055	153.413	-236.246	-521.405	-556.74	527.55	132.55		-236.246	-521.405	132.55				128.182	146.164	162.296	726.033	827.882	-588.976	495.314	100.314		726.033	827.882	100.314
	-39.1227	-86.3456	161.205	-221.593	-489.067	-585.016	499.274	104.274		-221.593	-489.067	104.274				122.285	139.439	166.768	692.63	789.793	-605.206	479.084	84.0843		692.63	789.793	84.0843
	-35.7777	-78.9631	167.062	-202.647	-447.252	-606.273	478.017	83.0174		-202.647	-447.252	83.0174				116.561	132.912	171.731	660.207	752.822	-623.215	461.075	66.0749		660.207	752.822	66.0749
	-32.7884	-72.3655	173.957	-185.715	-409.883	-631.294	452.996	57.9963		-185.715	-409.883	57.9963				110.907	126.465	176.875	628.184	716.306	-641.886	442.404	47.4035		628.184	716.306	47.4035
	-32.6039	-71.9582	183.947	-184.67	-407.576	-667.548	416.742	21.7423		-184.67	-407.576	21.7423				108.91	124.188	186.406	616.871	703.406	-676.472	407.818	12.8181		616.871	703.406	12.8181
	-32.5147	-71.7615	193.944	-184.165	-406.462	-703.83	380.46	-14.5397		-184.165	-406.462	-14.5397				-349.316	-372.961	139	-1978.55	-2112.47	-504.435	579.855	184.855		-1978.55	-2112.47	184.855
	-31.6314	-69.812	203.713	-179.162	-395.419	-739.279	345.011	-49.9891		-179.162	-395.419	-49.9891				-342.48	-365.662	139	-1939.83	-2071.13	-504.435	579.855	184.855		-1939.83	-2071.13	184.855
	-29.7857	-65.7385	212.657	-168.708	-372.347	-771.738	312.552	-82.4483		-168.708	-372.347	-82.4483				-335.644	-358.363	139	-1901.11	-2029.79	-504.435	579.855	184.855		-1901.11	-2029.79	184.855
	-28.0726	-61.9575	221.755	-159.005	-350.931	-804.754	279.536	-115.464		-159.005	-350.931	-115.464				-328.808	-351.065	139	-1862.39	-1988.45	-504.435	579.855	184.855		-1862.39	-1988.45	184.855
	-25.9212	-57.2093	230.288	-146.819	-324.037	-835.724	248.566	-146.434		-146.819	-324.037	-146.434				-321.972	-343.766	139	-1823.67	-1947.11	-504.435	579.855	184.855		-1823.67	-1947.11	184.855
	-23.386	-51.6141	238.179	-132.46	-292.345	-864.36	219.93	-175.07		-132.46	-292.345	-175.07				-315.137	-336.468	138.855	-1784.95	-1905.78	-503.909	580.381	185.381		-1784.95	-1905.78	185.381
	-20.3689	-44.9551	245.002	-115.371	-254.629	-889.121	195.169	-199.831		-115.371	-254.629	-199.831				-308.309	-329.178	138.372	-1746.28	-1864.48	-502.155	582.135	187.135		-1746.28	-1864.48	187.135
	-17.345	-38.2813	251.808	-98.2434	-216.828	-913.819	170.471	-224.529		-98.2434	-216.828	-224.529				-301.481	-321.888	137.888	-1707.61	-1823.19	-500.401	583.889	188.889		-1707.61	-1823.19	188.889
	-14.3027	-31.5668	258.565	-81.0116	-178.796	-938.342	145.948	-249.052		-81.0116	-178.796	-249.052				-294.653	-314.598	137.405	-1668.93	-1781.9	-498.647	585.643	190.643		-1668.93	-1781.9	190.643
	-11.4202	-25.205	265.722	-64.6849	-142.763	-964.313	119.977	-275.023		-64.6849	-142.763	-275.023				-287.825	-307.308	136.922	-1630.26	-1740.61	-496.893	587.397	192.397		-1630.26	-1740.61	192.397
	-8.62979	-19.0463	273.09	-48.8797	-107.88	-991.051	93.2389	-301.761		-48.8797	-107.88	-301.761				-280.997	-300.018	136.438	-1591.59	-1699.32	-495.139	589.151	194.151		-1591.59	-1699.32	194.151
	-5.71149	-12.6055	280.161	-32.3503	-71.3985	-1016.71	67.5777	-327.422		-32.3503	-71.3985	-327.422				-274.167	-292.725	136.024	-1552.9	-1658.01	-493.637	590.653	195.653		-1552.9	-1658.01	195.653
	-2.7216	-6.00669	287.054	-15.4153	-34.0223	-1041.73	42.5621	-352.438		-15.4153	-34.0223	-352.438				-267.333	-285.429	136.288	-1514.19	-1616.69	-494.592	589.698	194.698		-1514.19	-1616.69	194.698
	0.79801	1.76125	292.276	4.51998	9.97581	-1060.68	23.6109	-371.389		4.51998	9.97581	-371.389				-260.5	-278.133	136.551	-1475.49	-1575.36	-495.547	588.743	193.743		-1475.49	-1575.36	193.743
	4.8836	10.7783	293.69	27.661	61.0492	-1065.81	18.4787	-376.521		27.661	61.0492	-376.521				-253.666	-270.837	136.814	-1436.78	-1534.04	-496.501	587.789	192.789		-1436.78	-1534.04	192.789
	9.01022	19.886	293.539	51.0344	112.635	-1065.26	19.0271	-375.973		51.0344	112.635	-375.973				-246.833	-263.541	137.077	-1398.08	-1492.71	-497.456	586.834	191.834		-1398.08	-1492.71	191.834
	13.1108	28.9362	292.409	74.2606	163.897	-1061.16	23.1279	-371.872		74.2606	163.897	-371.872				-239.999	-256.245	137.34	-1359.37	-1451.39	-498.411	585.879	190.879		-1359.37	-1451.39	190.879
	16.3821	36.156	286.312	92.7891	204.79	-1039.04	45.2544	-349.746		92.7891	204.79	-349.746				-233.166	-248.948	137.603	-1320.66	-1410.06	-499.365	584.925	189.925		-1320.66	-1410.06	189.925
	19.6672	43.4065	280.259	111.396	245.857	-1017.07	67.2206	-327.779		111.396	245.857	-327.779				-226.332	-241.652	137.866	-1281.96	-1368.73	-500.32	583.97	188.97		-1281.96	-1368.73	188.97
	22.119	48.8177	272.215	125.283	276.506	-987.877	96.4129	-298.587		125.283	276.506	-298.587				-219.498	-234.356	138.1	-1243.25	-1327.41	-501.169	583.121	188.121		-1243.25	-1327.41	188.121
	23.2867	51.3949	262.624	131.897	291.104	-953.07	131.22	-263.78		131.897	291.104	-263.78				-212.664	-227.059	138.304	-1204.54	-1286.07	-501.91	582.38	187.38		-1204.54	-1286.07	187.38
	24.0122	52.9962	252.78	136.007	300.174	-917.345	166.945	-228.055		136.007	300.174	-228.055				-205.829	-219.761	138.508	-1165.83	-1244.74	-502.65	581.64	186.64		-1165.83	-1244.74	186.64
	24.7377	54.5973	242.935	140.116	309.242	-881.619	202.671	-192.329		140.116	309.242	-192.329				-198.995	-212.464	138.712	-1127.12	-1203.41	-503.391	580.899	185.899		-1127.12	-1203.41	185.899
	25.6392	56.587	233.177	145.222	320.512	-846.206	238.084	-156.916		145.222	320.512	-156.916				-192.16	-205.167	138.916	-1088.41	-1162.08	-504.131	580.159	185.159		-1088.41	-1162.08	185.159
	26.8038	59.1571	223.583	151.818	335.07	-811.39	272.9	-122.1		151.818	335.07	-122.1				-185.326	-197.871	139.164	-1049.7	-1120.75	-505.029	579.261	184.261		-1049.7	-1120.75	184.261
	27.9682	61.7272	213.989	158.414	349.627	-776.574	307.716	-87.2843		158.414	349.627	-87.2843				-178.493	-190.575	139.441	-1011	-1079.43	-506.037	578.253	183.253		-1011	-1079.43	183.253
	29.1328	64.2974	204.396	165.01	364.185	-741.758	342.532	-52.4685		165.01	364.185	-52.4685				-171.66	-183.279	139.719	-972.291	-1038.1	-507.045	577.245	182.245		-972.291	-1038.1	182.245
	30.672	67.6945	195.117	173.728	383.426	-708.087	376.203	-18.7965		173.728	383.426	-18.7965				-164.826	-175.983	139.997	-933.587	-996.781	-508.052	576.238	181.238		-933.587	-996.781	181.238
	32.2735	71.2292	185.901	182.799	403.447	-674.64	409.65	14.6497		182.799	403.447	14.6497				-158.063	-168.762	141.448	-895.278	-955.879	-513.32	570.97	175.97		-895.278	-955.879	175.97
	34.1967	75.4736	177.053	193.692	427.487	-642.531	441.759	46.7594		193.692	427.487	46.7594				-151.301	-161.542	142.914	-856.977	-914.985	-518.638	565.652	170.652		-856.977	-914.985	170.652
	36.0799	79.6301	168.155	204.359	451.03	-610.239	474.051	79.0512		204.359	451.03	79.0512				-144.681	-154.475	145.411	-819.484	-874.954	-527.7	556.59	161.59		-819.484	-874.954	161.59
	39.4631	87.097	162.428	223.522	493.323	-589.456	494.834	99.8343		223.522	493.323	99.8343				-138.82	-148.216	150.556	-786.283	-839.506	-546.372	537.918	142.918		-786.283	-839.506	142.918
	43.2928	95.5492	158.7	245.213	541.196	-575.928	508.362	113.362		245.213	541.196	113.362				-132.958	-141.958	155.701	-753.082	-804.057	-565.043	519.247	124.247		-753.082	-804.057	124.247
	47.1797	104.128	155.339	267.229	589.787	-563.73	520.56	125.56		267.229	589.787	125.56				-127.389	-136.012	161.5	-721.54	-770.38	-586.09	498.2	103.2		-721.54	-770.38	103.2
	50.5898	111.654	149.706	286.544	632.415	-543.288	541.002	146.002		286.544	632.415	146.002				-122.419	-130.706	168.367	-693.39	-740.325	-611.008	473.282	78.2822		-693.39	-740.325	78.2822
	53.6006	118.299	142.867	303.597	670.053	-518.467	565.823	170.823		303.597	670.053	170.823				-117.449	-125.4	175.233	-665.241	-710.271	-635.926	448.364	53.3642		-665.241	-710.271	53.3642
	56.712	125.166	136.297	321.22	708.948	-494.625	589.665	194.665		321.22	708.948	194.665				-114.616	-122.374	184.333	-649.19	-693.133	-668.951	415.339	20.3393		-649.19	-693.133	20.3393
	59.9478	132.308	130.09	339.548	749.399	-472.099	612.191	217.191		339.548	749.399	217.191				-113.46	-121.14	194.189	-642.645	-686.145	-704.719	379.571	-15.4288		-642.645	-686.145	-15.4288
	63.1836	139.449	123.883	357.876	789.849	-449.574	634.716	239.716		357.876	789.849	239.716				348.632	372.231	135	1974.67	2108.34	-489.919	594.371	199.371		1974.67	2108.34	199.371
	66.5794	146.944	118.2	377.11	832.3	-428.95	655.34	260.34		377.11	832.3	260.34				341.8	364.936	134.655	1935.98	2067.02	-488.668	595.622	200.622		1935.98	2067.02	200.622
	70.2083	154.953	113.437	397.664	877.664	-411.666	672.624	277.624		397.664	877.664	277.624				334.968	357.642	134.311	1897.28	2025.71	-487.418	596.872	201.872		1897.28	2025.71	201.872
	73.8372	162.962	108.674	418.219	923.028	-394.381	689.909	294.909		418.219	923.028	294.909				328.135	350.346	134.039	1858.58	1984.38	-486.433	597.857	202.857		1858.58	1984.38	202.857
	77.7926	171.692	105.819	440.622	972.474	-384.022	700.268	305.268		440.622	972.474	305.268				321.305	343.053	134.439	1819.89	1943.08	-487.884	596.406	201.406		1819.89	1943.08	201.406
	81.8531	180.654	104.031	463.621	1023.23	-377.53	706.76	311.76		463.621	1023.23	311.76				314.474	335.761	134.839	1781.2	1901.77	-489.334	594.956	199.956		1781.2	1901.77	199.956
	85.9363	189.666	102.577	486.749	1074.28	-372.256	712.034	317.034		486.749	1074.28	317.034				307.644	328.468	135.238	1742.51	1860.46	-490.784	593.506	198.506		1742.51	1860.46	198.506
	90.0429	198.729	101.582	510.009	1125.61	-368.646	715.644	320.644		510.009	1125.61	320.644				300.813	321.175	135.638	1703.82	1819.15	-492.235	592.055	197.055		1703.82	1819.15	197.055
	94.1495	207.792	100.587	533.269	1176.95	-365.034	719.256	324.256		533.269	1176.95	324.256				293.981	313.88	135.966	1665.13	1777.84	-493.425	590.865	195.865		1665.13	1777.84	195.865
	98.2561	216.856	99.5923	556.529	1228.28	-361.423	722.867	327.867		556.529	1228.28	327.867				287.149	306.586	135.609	1626.43	1736.52	-492.13	592.16	197.16		1626.43	1736.52	197.16
	102.381	225.959	99.2545	579.891	1279.85	-360.198	724.092	329.092		579.891	1279.85	329.092				280.318	299.292	135.252	1587.74	1695.21	-490.835	593.455	198.455		1587.74	1695.21	198.455
	106.5	235.05	99.8783	603.222	1331.34	-362.461	721.829	326.829		603.222	1331.34	326.829				273.486	291.998	134.895	1549.04	1653.9	-489.539	594.751	199.751		1549.04	1653.9	199.751
	110.619	244.141	100.502	626.552	1382.83	-364.725	719.565	324.565		626.552	1382.83	324.565				266.655	284.704	134.538	1510.35	1612.58	-488.244	596.046	201.046		1510.35	1612.58	201.046
	114.738	253.232	101.126	649.883	1434.32	-366.989	717.301	322.301		649.883	1434.32	322.301				259.823	277.41	134.182	1471.65	1571.27	-486.949	597.341	202.341		1471.65	1571.27	202.341
	118.857	262.323	101.75	673.213	1485.81	-369.252	715.038	320.038		673.213	1485.81	320.038				252.987	270.112	134.105	1432.94	1529.93	-486.67	597.62	202.62		1432.94	1529.93	202.62
	122.976	271.414	102.373	696.544	1537.3	-371.516	712.774	317.774		696.544	1537.3	317.774				246.153	262.815	134.317	1394.23	1488.6	-487.442	596.848	201.848		1394.23	1488.6	201.848
	127.095	280.505	102.997	719.874	1588.8	-373.78	710.51	315.51		719.874	1588.8	315.51				239.319	255.518	134.53	1355.52	1447.27	-488.213	596.077	201.077		1355.52	1447.27	201.077
	131.209	289.585	103.788	743.177	1640.23	-376.648	707.642	312.642		743.177	1640.23	312.642				232.484	248.221	134.743	1316.81	1405.94	-488.985	595.305	200.305		1316.81	1405.94	200.305
[truncated: 9,992 more rows]

## Sheet: Animal 2 RNFL thickness
Animal 2: RNFL thickness of well-centered and displaced optic disc scans (μm)
		S1										S2										S3										S4										S5
[truncated: 79 more rows]
[truncated: 52 more columns]
