# Supplementary material for: A 3D model to evaluate retinal nerve fiber layer thickness deviations caused by the displacement of optical coherence tomography circular scans in cynomolgus monkeys (Macaca fascicularis)
Source: PLoS One. 2020 Aug 21;15(8):e0237858. doi: 10.1371/journal.pone.0237858 (PMC7446827; doi:10.1371/journal.pone.0237858)
Supplement: S3 Table — XYZ coordinates, RNFL thickness values of well-centered and misplaced scans and percentage of RNFL thickness change of misplaced scans (averaged per segment S1 to S10). (XLSX) [file pone.0237858.s004.xlsx]

## Sheet: Animal 3 ILM coordinates (pix)
b-scan no.	1				2				3				4				5				6				7				8				9				10				11				12				13
α	0				1.875				3.75				5.625				7.5				9.375				11.25				13.125				15				16.875				18.75				20.625				22.5
Middle	512				512				512				512				512				512				512				512				512				512				512				512				512
180-α	180				178.125				176.25				174.375				172.5				170.625				168.75				166.875				165				163.125				161.25				159.375				157.5
	X coordinate b-scan [pixel]	Y coordinate b-scan = Z 3D [pixel]	X coordinate 3D [pixel]	Y coordinate 3D [pixel]	X coordinate b-scan [pixel]	Y coordinate b-scan = Z 3D [pixel]	X coordinate 3D [pixel]	Y coordinate 3D [pixel]	X coordinate b-scan [pixel]	Y coordinate b-scan = Z 3D [pixel]	X coordinate 3D [pixel]	Y coordinate 3D [pixel]	X coordinate b-scan [pixel]	Y coordinate b-scan = Z 3D [pixel]	X coordinate 3D [pixel]	Y coordinate 3D [pixel]	X coordinate b-scan [pixel]	Y coordinate b-scan = Z 3D [pixel]	X coordinate 3D [pixel]	Y coordinate 3D [pixel]	X coordinate b-scan [pixel]	Y coordinate b-scan = Z 3D [pixel]	X coordinate 3D [pixel]	Y coordinate 3D [pixel]	X coordinate b-scan [pixel]	Y coordinate b-scan = Z 3D [pixel]	X coordinate 3D [pixel]	Y coordinate 3D [pixel]	X coordinate b-scan [pixel]	Y coordinate b-scan = Z 3D [pixel]	X coordinate 3D [pixel]	Y coordinate 3D [pixel]	X coordinate b-scan [pixel]	Y coordinate b-scan = Z 3D [pixel]	X coordinate 3D [pixel]	Y coordinate 3D [pixel]	X coordinate b-scan [pixel]	Y coordinate b-scan = Z 3D [pixel]	X coordinate 3D [pixel]	Y coordinate 3D [pixel]	X coordinate b-scan [pixel]	Y coordinate b-scan = Z 3D [pixel]	X coordinate 3D [pixel]	Y coordinate 3D [pixel]	X coordinate b-scan [pixel]	Y coordinate b-scan = Z 3D [pixel]	X coordinate 3D [pixel]	Y coordinate 3D [pixel]	X coordinate b-scan [pixel]
	0	117	0	-512	1	115	-16.7195	-510.726	3	114	-33.2902	-507.91	1	113	-50.0868	-508.539	3	111	-66.4378	-504.645	2	110	-83.0767	-503.188	3	109	-99.301	-499.22	3	108	-115.582	-495.703	3	106	-131.739	-491.656	5	103	-147.174	-485.169	8	103	-162.005	-477.253	7	102	-177.886	-472.632	7
	9.9875	116.501	0	-502.012	10.9827	114.413	-16.3928	-500.749	12.9504	113.005	-32.6394	-497.981	10.9517	112.019	-49.1113	-498.636	12.9768	110.32	-65.1356	-494.754	11.9779	109.335	-81.4513	-493.343	12.9837	108.43	-97.3533	-489.428	12.9414	106.919	-113.324	-486.022	12.9727	105.261	-129.158	-482.023	14.9668	102.186	-144.281	-475.631	17.9613	102.121	-158.804	-467.82	16.9779	101.335	-174.372	-463.294	16.9299
	19.975	116.001	0	-492.025	20.9655	113.826	-16.0662	-490.772	22.9007	112.01	-31.9886	-488.052	20.9035	111.038	-48.1359	-488.732	22.9537	109.639	-63.8334	-484.862	21.9557	108.67	-79.826	-483.499	22.9674	107.859	-95.4055	-479.636	22.8829	105.839	-111.067	-476.34	22.9454	104.523	-126.577	-472.39	24.9337	101.373	-141.388	-466.093	27.9226	101.242	-155.602	-458.387	26.9557	100.67	-170.857	-453.956	26.8598
	29.9067	114.835	0	-482.093	30.9482	113.238	-15.7396	-480.794	32.8511	111.015	-31.3378	-478.123	30.8552	110.056	-47.1604	-478.828	32.9305	108.959	-62.5311	-474.971	31.9336	108.004	-78.2006	-473.654	32.9511	107.288	-93.4578	-469.844	32.8243	104.758	-108.809	-466.658	32.918	103.784	-123.996	-462.758	34.9005	100.559	-138.495	-456.556	37.8839	100.363	-152.4	-448.955	36.9336	100.004	-167.342	-444.617	36.7896
	39.8383	113.666	0	-472.162	40.916	112.437	-15.4134	-470.832	42.8015	110.02	-30.6871	-468.194	40.807	109.075	-46.185	-468.924	42.9073	108.279	-61.2289	-465.08	41.8605	106.797	-76.5836	-463.86	42.9104	106.386	-91.5148	-460.076	42.7658	103.678	-106.552	-456.976	42.8907	103.045	-121.414	-453.125	44.8674	99.7455	-135.601	-447.018	47.8381	99.4077	-149.2	-439.529	46.87	98.8784	-163.842	-435.318	46.7195
	49.7698	112.498	0	-462.23	50.871	111.489	-15.0877	-460.882	52.7519	109.025	-30.0363	-458.265	50.7588	108.094	-45.2095	-459.02	52.8502	107.211	-59.9311	-455.222	51.7869	105.587	-74.9666	-454.066	52.8331	105.146	-89.579	-450.344	52.7114	102.636	-104.294	-447.291	52.8634	102.306	-118.833	-443.492	54.8342	98.9316	-132.708	-437.48	57.7871	98.3984	-146.002	-430.108	56.806	97.7493	-160.342	-426.019	56.6847
	59.7013	111.329	0	-452.299	60.8259	110.54	-14.762	-450.933	62.7022	108.03	-29.3855	-448.336	60.7105	107.113	-44.2341	-449.116	62.7605	105.875	-58.6375	-445.396	61.7134	104.376	-73.3496	-444.272	62.7559	103.906	-87.6432	-440.612	62.6637	101.66	-102.034	-437.598	62.802	101.2	-116.261	-433.892	64.8008	98.1147	-129.815	-427.943	67.736	97.3891	-142.804	-420.687	66.7421	96.6202	-156.842	-416.72	66.6581
	69.6328	110.161	0	-442.367	70.7809	109.592	-14.4363	-440.983	72.6526	107.035	-28.7347	-438.407	70.6622	106.132	-43.2587	-439.213	72.6708	104.539	-57.344	-435.571	71.6398	103.166	-71.7327	-434.478	72.6787	102.665	-85.7073	-430.88	72.616	100.685	-99.7737	-427.906	72.7082	99.8334	-113.697	-424.323	74.7674	97.2978	-126.922	-418.406	77.6849	96.3798	-139.606	-411.266	76.6781	95.4911	-153.342	-407.42	76.6314
	79.5643	108.992	0	-432.436	80.7359	108.644	-14.1106	-431.033	82.5439	105.564	-28.0878	-428.537	80.5699	104.776	-42.2875	-429.353	82.5811	103.203	-56.0504	-425.745	81.577	102.047	-70.114	-424.674	82.6015	101.425	-83.7715	-421.148	82.5683	99.709	-97.5137	-418.214	82.6144	98.467	-111.133	-414.755	84.7339	96.4808	-124.029	-408.868	87.6339	95.3705	-136.408	-401.845	86.6142	94.362	-149.842	-398.121	86.6047
	89.4933	107.803	0	-422.507	90.6908	107.696	-13.7849	-421.084	92.4326	104.076	-27.441	-418.669	90.4694	103.362	-41.3172	-419.501	92.4915	101.866	-54.7568	-415.92	91.5165	100.948	-68.4949	-414.867	92.5242	100.184	-81.8357	-411.416	92.5205	98.7333	-95.2538	-408.521	92.5206	97.1006	-108.569	-405.186	94.7005	95.6639	-121.136	-399.331	97.5828	94.3612	-133.21	-392.424	96.5502	93.2329	-146.342	-388.822	96.5689
	99.4075	106.496	0	-412.592	100.618	106.495	-13.46	-411.161	102.321	102.589	-26.7943	-408.802	100.369	101.947	-40.3469	-409.649	102.402	100.53	-53.4633	-406.094	101.467	99.9533	-66.874	-405.05	102.447	98.9441	-79.8998	-401.684	102.467	97.701	-92.9952	-398.835	102.427	95.7342	-106.005	-395.617	104.667	94.847	-118.242	-389.793	107.532	93.3519	-130.012	-383.003	106.486	92.1038	-142.842	-379.523	106.528
	109.322	105.188	0	-402.678	110.437	104.6	-13.1388	-401.348	112.21	101.101	-26.1475	-398.934	110.268	100.533	-39.3766	-399.797	112.312	99.1939	-52.1697	-396.269	111.417	98.9583	-65.2531	-395.232	112.37	97.7038	-77.964	-391.951	112.394	96.4976	-90.7409	-389.167	112.333	94.3679	-103.441	-386.049	114.634	94.03	-115.349	-380.256	117.498	92.5358	-126.808	-373.565	116.422	90.9747	-139.342	-370.224	116.487
	119.236	103.881	0	-392.764	120.256	102.705	-12.8175	-391.534	122.099	99.6135	-25.5008	-389.066	120.168	99.1189	-38.4063	-389.945	122.222	97.8577	-50.8762	-386.443	121.366	97.9429	-63.6326	-385.417	122.28	96.3685	-76.0305	-382.231	122.322	95.2943	-88.4867	-379.499	122.274	93.2806	-100.869	-376.447	124.576	92.9527	-112.463	-370.742	127.473	91.8234	-123.602	-364.12	126.37	89.9511	-135.838	-360.914	126.446
	129.15	102.574	0	-382.85	130.075	100.81	-12.4962	-381.721	131.988	98.1258	-24.854	-379.199	130.067	97.7047	-37.436	-380.094	132.133	96.5214	-49.5826	-376.617	131.246	96.3991	-62.0232	-375.669	132.173	94.9089	-74.1005	-372.529	132.249	94.091	-86.2324	-369.831	132.225	92.2964	-98.293	-366.834	134.516	91.8654	-109.578	-361.229	137.448	91.1109	-120.396	-354.675	136.363	89.5942	-132.318	-351.561	136.409
	139.064	101.266	0	-372.936	139.894	98.9152	-12.175	-371.907	141.876	96.6381	-24.2073	-369.331	139.967	96.2905	-36.4656	-370.242	142.019	95.0201	-48.2922	-366.815	141.126	94.8553	-60.4137	-365.921	142.066	93.4493	-72.1705	-362.826	142.177	92.8877	-83.9781	-360.163	142.177	91.3122	-95.7173	-357.222	144.457	90.7782	-106.692	-351.717	147.422	90.3984	-117.19	-345.23	146.357	89.2373	-128.798	-342.207	146.385
	148.978	99.9589	0	-363.022	149.713	97.0204	-11.8537	-362.093	151.765	95.1504	-23.5605	-359.464	149.866	94.8762	-35.4953	-360.39	151.889	93.4133	-47.0039	-357.03	151.006	93.3116	-58.8043	-356.172	151.959	91.9897	-70.2405	-353.123	152.104	91.6844	-81.7239	-350.495	152.128	90.328	-93.1417	-347.61	154.398	89.6909	-103.806	-342.204	157.397	89.6859	-113.983	-335.785	156.351	88.8803	-125.277	-332.854	156.361
	158.893	98.6515	0	-353.107	159.571	95.3469	-11.5311	-352.24	161.654	93.6627	-22.9137	-349.596	159.752	93.3672	-34.5264	-350.552	161.76	91.8066	-45.7155	-347.244	160.893	91.816	-57.1937	-346.417	161.852	90.5301	-68.3105	-343.42	162.031	90.4811	-79.4696	-340.827	162.079	89.3438	-90.5661	-337.997	164.338	88.6036	-100.921	-332.692	167.371	88.9735	-110.777	-326.339	166.344	88.5234	-121.757	-323.501	166.336
	168.807	97.3442	0	-343.193	169.471	93.9327	-11.2072	-342.346	171.542	92.175	-22.267	-339.729	169.613	91.7039	-33.5598	-340.739	171.63	90.1998	-44.4273	-337.458	170.783	90.3326	-55.5827	-336.66	171.745	89.0704	-66.3805	-333.717	171.939	89.1266	-77.2198	-331.178	172.031	88.3596	-87.9905	-328.385	174.279	87.5164	-98.0352	-323.179	177.346	88.261	-107.571	-316.894	176.338	88.1665	-118.237	-314.148	176.312
	178.721	96.0368	0	-333.279	179.37	92.5185	-10.8833	-332.451	181.431	90.6874	-21.6202	-329.861	179.473	90.0407	-32.5933	-330.926	181.501	88.5999	-43.1388	-327.672	180.672	88.8492	-53.9718	-326.902	181.639	87.6229	-64.4501	-324.013	181.833	87.6717	-74.9732	-321.542	181.982	87.3754	-85.4148	-318.773	184.234	86.5639	-95.1456	-313.653	187.321	87.5485	-104.365	-307.449	186.314	87.4686	-114.723	-304.812	186.287
	188.526	94.0734	0	-323.474	189.27	91.1043	-10.5594	-322.557	191.31	89.1371	-20.9741	-320.003	189.334	88.3774	-31.6268	-321.112	191.375	87.02	-41.8499	-317.882	190.561	87.3658	-52.3609	-317.145	191.539	86.2087	-62.5189	-314.304	191.726	86.2167	-72.7266	-311.907	191.934	86.3912	-82.8392	-309.16	194.199	85.7334	-92.2528	-304.117	197.293	86.8089	-101.159	-298.005	196.264	86.4736	-111.218	-295.499	196.261
	198.328	92.091	0	-313.672	199.169	89.6901	-10.2355	-312.663	201.181	87.5331	-20.3286	-310.154	199.195	86.7142	-30.6603	-311.299	201.25	85.4401	-40.5611	-308.092	200.451	85.8824	-50.7499	-307.388	201.438	84.7945	-60.5876	-304.594	201.629	84.8272	-70.4778	-302.263	201.885	85.4069	-80.2636	-299.548	204.165	84.903	-89.3599	-294.58	207.259	85.9785	-97.9559	-288.569	206.214	85.4786	-107.713	-286.187	206.236
	208.129	90.1087	0	-303.871	209.069	88.2759	-9.91162	-302.769	211.051	85.9292	-19.683	-300.304	209.055	85.0509	-29.6938	-301.486	211.099	83.7093	-39.2755	-298.327	210.34	84.399	-49.139	-297.631	211.338	83.3803	-58.6563	-294.885	211.573	83.7725	-68.2197	-292.579	211.813	84.2073	-77.6941	-289.958	214.13	84.0725	-86.4671	-285.044	217.224	85.148	-94.7526	-279.132	216.165	84.4835	-104.208	-276.874	216.21
	217.931	88.1264	0	-294.069	218.969	86.8616	-9.58772	-292.875	220.922	84.3252	-19.0374	-290.455	218.916	83.3876	-28.7272	-291.673	220.937	81.9205	-37.9913	-288.573	220.259	83.1289	-47.5232	-287.844	221.237	81.9661	-56.725	-285.176	221.518	82.7178	-65.9617	-282.894	221.721	82.8562	-75.1296	-280.388	224.095	83.2421	-83.5743	-275.508	227.19	84.3175	-91.5493	-269.696	226.137	83.7431	-100.695	-267.541	226.185
	227.732	86.144	0	-284.268	228.851	85.3303	-9.26439	-282.998	230.792	82.7213	-18.3919	-280.606	228.777	81.7244	-27.7607	-281.859	230.776	80.1316	-36.7071	-278.818	230.188	81.9374	-45.9059	-278.048	231.137	80.5519	-54.7937	-275.466	231.462	81.6631	-63.7036	-273.21	231.666	81.807	-72.5557	-270.782	234.061	82.4116	-80.6815	-265.971	237.155	83.4871	-88.346	-260.259	236.125	83.2438	-97.1771	-258.193	236.17
	237.534	84.1617	0	-274.466	238.703	83.6169	-8.94204	-273.151	240.663	81.1173	-17.7463	-270.756	238.637	80.0611	-26.7942	-272.046	240.657	78.5937	-35.4174	-269.022	240.117	80.746	-44.2885	-268.252	241.08	79.4826	-52.8539	-265.715	241.406	80.6085	-61.4455	-263.525	241.652	81.2815	-69.9711	-261.136	244.019	81.4981	-77.7907	-256.442	247.12	82.6566	-85.1428	-250.822	246.112	82.7444	-93.659	-248.846	246.169
	247.335	82.1793	0	-264.664	248.555	81.9035	-8.61969	-263.304	250.533	79.5133	-17.1007	-260.907	248.585	79.0415	-25.8191	-262.146	250.596	77.4893	-34.1201	-259.168	250.046	79.5545	-42.6712	-258.456	251.044	78.6346	-50.9101	-255.942	251.35	79.5538	-59.1874	-253.841	251.625	80.5375	-67.3901	-251.503	253.969	80.5031	-74.9023	-246.92	257.095	81.9441	-81.9365	-241.377	256.1	82.245	-90.1409	-239.499	256.167
	257.137	80.197	0	-254.863	258.407	80.1901	-8.29733	-253.457	260.404	77.9094	-16.4552	-251.057	258.536	78.0464	-24.8438	-252.244	260.535	76.385	-32.8228	-249.314	259.974	78.3631	-41.0538	-248.659	261.007	77.7866	-48.9662	-246.17	261.295	78.4991	-56.9293	-244.156	261.575	79.5425	-64.8147	-241.892	263.92	79.508	-72.0139	-237.398	267.091	81.6776	-78.7233	-231.911	266.094	81.8939	-86.6205	-230.145	266.165
	266.939	78.2147	0	-245.061	268.259	78.4767	-7.97498	-243.61	270.309	76.5342	-15.8074	-241.174	268.486	77.0514	-23.8685	-242.341	270.474	75.2807	-31.5255	-239.46	269.903	77.1716	-39.4365	-238.863	270.971	76.9386	-47.0223	-236.397	271.271	77.8083	-54.6639	-234.441	271.543	78.7379	-62.235	-232.264	273.87	78.513	-69.1254	-227.876	277.088	81.411	-75.51	-222.445	276.091	81.6856	-83.0988	-220.788	276.164
	276.884	77.1672	0	-235.116	278.132	76.8905	-7.65193	-233.742	280.251	75.4594	-15.1571	-231.253	278.437	76.0564	-22.8932	-232.439	280.448	74.5619	-30.2236	-229.571	279.832	75.9802	-37.8191	-229.067	280.935	76.0906	-45.0784	-226.625	281.264	77.4449	-52.3947	-224.708	281.526	78.162	-59.6511	-222.621	283.82	77.5179	-66.237	-218.354	287.084	81.1444	-72.2968	-212.979	286.089	81.4773	-79.5771	-211.431	286.162
	286.84	76.2338	0	-225.16	288.014	75.3534	-7.32863	-223.866	290.193	74.3845	-14.5069	-221.332	288.387	75.0613	-21.9179	-222.536	290.43	73.9747	-28.9206	-219.674	289.779	74.9532	-36.1988	-219.253	290.921	75.5539	-43.1304	-216.831	291.257	77.0816	-50.1254	-214.976	291.51	77.586	-57.0671	-212.977	293.795	76.8002	-63.3417	-208.809	297.081	80.8778	-69.0835	-203.513	296.087	81.269	-76.0553	-202.074	296.162
	296.796	75.3004	0	-215.204	297.895	73.8164	-7.00533	-213.991	300.135	73.3097	-13.8566	-211.411	298.337	74.0663	-20.9426	-212.634	300.413	73.3875	-27.6176	-209.777	299.776	74.6901	-34.5704	-209.39	300.909	75.0546	-41.1819	-207.035	301.251	76.7182	-47.8561	-205.244	301.493	77.01	-54.4832	-203.334	303.786	76.3839	-60.4413	-199.248	307.077	80.6113	-65.8703	-194.048	306.085	81.0607	-72.5336	-192.717	306.162
	306.557	73.1265	0	-205.443	307.776	72.2793	-6.68203	-204.115	310.093	72.392	-13.2054	-201.475	308.284	73.0396	-19.9676	-202.735	310.399	72.8584	-26.3142	-199.876	309.772	74.427	-32.942	-199.527	310.896	74.5552	-39.2334	-197.24	311.244	76.3548	-45.5869	-195.511	311.476	76.4341	-51.8994	-193.691	313.782	76.0869	-57.5397	-189.683	317.074	80.3447	-62.657	-184.582	316.083	81.2361	-69.0116	-183.36	316.162
	316.365	71.1774	0	-195.635	317.702	71.063	-6.35726	-194.194	320.056	71.538	-12.5537	-191.533	318.231	72.0106	-18.9927	-192.836	320.391	72.4421	-25.01	-189.97	319.769	74.164	-31.3136	-189.664	320.884	74.0558	-37.2849	-187.444	321.239	76.0245	-43.3174	-185.778	321.476	76.3301	-49.3113	-184.032	323.721	77.1912	-54.6547	-180.172	327.07	80.0781	-59.4438	-175.116	326.078	81.5693	-65.4911	-174.006	326.139
	326.337	71.9253	0	-185.663	327.695	71.4331	-6.0303	-184.207	330.02	70.684	-11.9021	-181.591	328.183	71.0269	-18.0172	-182.932	330.382	72.0258	-23.7059	-180.064	329.766	74.3896	-29.6851	-179.8	330.86	74.7384	-35.3386	-177.659	331.187	77.0448	-41.0584	-176.09	331.388	77.6517	-46.7458	-174.458	333.659	78.2955	-51.7696	-170.661	337.049	80.723	-56.2361	-165.666	336.072	81.9024	-61.9705	-164.652	336.108
	336.309	72.6732	0	-175.691	337.688	71.8033	-5.70333	-174.219	340.015	70.3663	-11.2484	-171.617	338.076	72.4818	-17.0475	-173.086	340.297	73.3281	-22.4118	-170.234	339.713	75.4186	-28.0648	-169.986	340.826	75.5688	-33.3944	-167.885	341.134	78.0651	-38.7995	-166.402	341.3	78.9734	-44.1803	-164.883	343.598	79.3998	-48.8845	-161.15	346.997	81.7433	-53.0384	-156.246	346.008	83.0382	-58.4708	-155.353	346.056
	346.281	73.4211	0	-165.719	347.653	72.6418	-5.37729	-164.259	349.853	72.1552	-10.6049	-161.799	347.97	73.9368	-16.0778	-163.24	350.196	74.7423	-21.1196	-160.419	349.66	76.4476	-26.4445	-160.172	350.773	76.5966	-31.4538	-158.129	351.082	79.0854	-36.5406	-156.714	351.212	80.3016	-41.6151	-155.31	353.52	80.6458	-46.0042	-151.656	356.945	82.7636	-49.8408	-146.826	355.9	84.5036	-54.9864	-146.095	355.934
	356.237	74.3608	0	-155.763	357.559	74.0081	-5.05317	-154.358	359.692	73.944	-9.96141	-151.982	357.864	75.3917	-15.108	-153.394	359.824	77.445	-19.8629	-150.874	359.534	78.0304	-24.836	-150.43	360.696	77.837	-29.518	-148.397	361.016	80.237	-34.285	-147.04	361.12	81.6527	-39.0506	-145.739	363.42	82.06	-43.1306	-142.182	366.893	83.7839	-46.6432	-137.406	365.792	85.9691	-51.5019	-136.837	365.888
	366.11	75.9531	0	-145.89	367.465	75.3745	-4.72905	-144.457	369.531	75.7329	-9.31792	-142.164	367.481	78.1315	-14.1653	-143.823	369.369	80.4278	-18.6171	-141.411	369.285	80.2466	-23.2476	-140.809	370.402	80.2407	-27.6243	-138.877	370.754	82.5093	-32.0736	-137.556	371.027	83.0117	-36.4864	-136.169	373.319	83.4742	-40.2569	-132.709	376.845	84.7592	-43.4441	-127.982	375.765	86.6975	-47.9888	-127.503	375.867
	375.982	77.5455	0	-136.018	377.375	76.7166	-4.40482	-134.553	379.168	78.4024	-8.68763	-132.548	376.801	81.7559	-13.2518	-134.548	378.914	83.4105	-17.3712	-131.948	378.958	82.7832	-21.6719	-131.265	380.013	83.0043	-25.7494	-129.451	380.493	84.7816	-29.8622	-128.072	380.522	86.1484	-34.0289	-126.998	383.197	85.0328	-37.3895	-123.257	386.799	85.7224	-40.2447	-118.557	385.745	87.3379	-44.4735	-118.163	385.749
	385.851	79.1595	0	-126.149	387.275	78.1268	-4.08089	-124.658	388.683	81.4782	-8.0653	-123.053	386.013	85.6459	-12.3488	-125.38	388.459	86.3933	-16.1254	-122.485	388.243	86.4972	-20.1595	-122.104	389.507	86.1449	-23.8972	-120.139	390.243	87	-27.6481	-118.576	390.505	86.7356	-31.4452	-117.355	393.061	86.6768	-34.5262	-113.818	396.752	86.6857	-37.0452	-109.132	395.727	87.9251	-40.9571	-108.82	395.639
	395.68	81.0024	0	-116.32	396.354	82.3174	-3.78382	-115.584	396.875	87.2129	-7.5295	-114.878	395.166	89.6733	-11.4517	-116.271	398.003	89.376	-14.8796	-113.021	398.019	88.6019	-18.567	-112.459	399.333	88	-21.9802	-110.502	400.243	87	-25.3773	-108.837	400.437	87.9061	-28.8748	-107.762	402.925	88.3208	-31.6628	-104.378	405.963	90.5781	-34.0843	-100.409	404.599	92.5393	-37.8319	-100.517	404.168
	405.421	83.263	0	-106.579	404.831	87.6231	-3.50648	-107.112	406.72	88.9689	-6.88563	-105.054	404.32	93.7007	-10.5545	-107.162	407.56	92.3201	-13.6321	-103.546	407.048	92.9006	-17.0962	-103.55	408.669	91.5851	-20.1589	-101.346	408.808	92.1624	-23.4325	-100.497	409.795	91.4304	-26.4526	-98.7225	411.774	92.9784	-29.0941	-95.9103	413.939	96.6106	-31.5207	-92.857	412.032	99.2289	-35.2137	-93.5606	412.121
	413.721	88.8406	0	-98.2793	412.831	93.6231	-3.24473	-99.1161	413.503	96.3164	-6.44198	-98.2856	412.679	99.1887	-9.73514	-98.8425	415.194	98.7795	-12.6357	-95.9778	414.961	99.0151	-15.8073	-95.7432	416.195	98.1702	-18.6907	-93.9646	416.59	98.4424	-21.6654	-92.9177	417.341	97.9921	-24.4996	-91.4336	419.219	99.6541	-26.9328	-88.7854	421.31	103.368	-29.1512	-85.8767	419.859	105.453	-32.4566	-86.2352	420.049
	421.427	95.2135	0	-90.5731	420.772	99.7014	-2.98491	-91.1797	420.928	103.016	-5.95641	-90.8773	420.965	104.787	-8.92298	-90.5965	423.095	104.909	-11.6045	-88.1446	422.873	105.129	-14.5183	-87.9361	423.72	104.755	-17.2225	-86.5835	424.59	104.442	-19.8488	-85.1267	424.887	104.554	-22.5465	-84.1447	426.619	106.381	-24.7848	-81.7046	428.682	110.125	-26.7817	-78.8963	427.821	111.504	-29.6522	-78.7839	428.37
	429.109	101.615	0	-82.891	428.171	106.428	-2.74281	-83.7842	428.616	109.41	-5.45359	-83.2057	429.251	110.386	-8.11082	-82.3505	431.247	110.701	-10.5404	-80.0625	430.697	111.358	-13.2439	-80.217	431.246	111.34	-15.7543	-79.2023	432.259	110.86	-18.1073	-77.6578	432.284	111.284	-20.6321	-77	434.018	113.108	-22.6369	-74.6238	436.047	116.889	-24.4143	-71.9222	435.782	117.555	-26.8477	-71.3326	436.69
	434.295	110.166	0	-77.7053	436.161	112.441	-2.48137	-75.7981	436.936	114.957	-4.9094	-74.903	437.537	115.984	-7.29866	-74.1045	439.398	116.494	-9.47641	-71.9805	438.506	117.605	-11.9719	-72.5126	439.027	117.622	-14.2363	-71.5708	439.669	117.575	-16.4247	-70.4415	439.355	118.355	-18.802	-70.17	441.134	120.134	-20.5713	-67.8146	443.395	123.672	-22.0524	-64.9641	443.489	123.927	-24.1331	-64.1202	444.742
	443.01	115.068	0	-68.9895	444.482	117.988	-2.20913	-67.482	445.257	120.504	-4.36521	-66.6003	445.785	121.638	-6.49019	-65.896	447.55	122.286	-8.41239	-63.8984	446.315	123.852	-10.6999	-64.8082	446.836	123.869	-12.7129	-63.9122	447.079	124.29	-14.742	-63.2252	446.513	125.337	-16.9493	-63.2555	448.205	127.205	-18.5187	-61.0481	450.743	130.455	-19.6904	-58.0061	451.014	130.513	-21.4822	-57.0769	452.112
	451.72	119.983	0	-60.2803	452.802	123.535	-1.93689	-59.166	453.577	126.052	-3.82103	-58.2976	453.989	127.356	-5.68605	-57.7315	455.702	128.078	-7.34836	-55.8164	454.42	129.708	-9.37952	-56.8109	454.174	130.662	-11.2813	-56.7147	454.489	131.005	-13.0595	-56.0089	453.763	132.225	-15.0728	-56.2525	455.292	134.26	-16.4614	-54.266	458.091	137.238	-17.3284	-51.048	458.457	137.191	-18.8605	-50.111	457.591
	460.402	124.944	0	-51.5979	461.255	128.878	-1.66032	-50.7176	461.898	131.599	-3.27684	-49.9949	462.193	133.074	-4.88193	-49.5671	464.132	133.457	-6.24807	-47.4588	462.673	135.355	-8.03515	-48.6682	461.551	137.413	-9.84211	-49.4796	461.946	137.668	-11.3661	-48.7464	461.013	139.112	-13.1964	-49.2496	462.766	140.903	-14.2918	-47.1137	465.93	143.447	-14.8088	-43.6254	465.805	143.974	-16.2721	-43.234	465.845
	469.084	129.905	0	-42.9155	469.917	133.875	-1.37692	-42.0605	470.477	136.737	-2.71575	-41.4343	470.397	138.792	-4.0778	-41.4026	472.612	138.757	-5.1412	-39.0513	470.64	141.4	-6.73742	-40.808	469.551	143.413	-8.28139	-41.6334	469.538	144.176	-9.642	-41.3523	468.85	145.324	-11.168	-41.6797	470.24	147.547	-12.1222	-39.9614	473.93	149.447	-12.2373	-36.0499	473.978	149.736	-13.3932	-35.5849	474.216
	477.413	135.44	0	-34.5867	478.579	138.872	-1.09351	-33.4032	479.139	141.734	-2.14923	-32.7909	478.888	144.074	-3.2455	-32.9522	481.103	144.039	-4.03283	-30.6324	478.039	148.126	-5.53209	-33.5074	478.033	148.71	-6.62665	-33.3144	477.667	150	-7.79616	-33.4359	476.892	151.268	-9.08667	-33.9119	478.267	153.511	-9.79217	-32.2805	481.93	155.447	-9.66578	-28.4745	482.458	155.036	-10.4061	-27.6484	482.353
	485.635	141.132	0	-26.3647	486.961	144.326	-0.819263	-25.0259	487.8	146.731	-1.58272	-24.1477	487.712	148.78	-2.38065	-24.1711	490.467	147.55	-2.81067	-21.3492	486.394	153.621	-4.1711	-25.264	486.824	153.477	-4.91165	-24.6925	486.446	154.789	-5.80266	-24.8863	484.933	157.212	-7.00533	-26.1442	486.587	159.058	-7.37686	-24.3182	490.511	160.581	-6.90732	-20.3483	490.225	161.335	-7.67035	-20.3796	491.324
	493.857	146.824	0	-18.1428	494.824	150.505	-0.561986	-17.1669	496.676	151.338	-1.00223	-15.2911	496.625	153.313	-1.50696	-15.3005	499.83	151.061	-1.58852	-12.066	494.874	158.921	-2.78975	-16.8973	495.478	158.487	-3.2233	-16.2046	495.225	159.577	-3.80918	-16.3367	493.85	161.738	-4.69746	-17.5312	495.005	164.458	-4.93348	-16.2635	499.273	165.4	-4.09083	-12.0512	498.623	166.764	-4.71212	-12.5198	500.553
	502.658	151.572	0	-9.3418	503.992	154.498	-0.262018	-8.00381	505.704	155.639	-0.411778	-6.28252	505.57	157.785	-0.63027	-6.39924	508.714	155.653	-0.428961	-3.25828	503.812	163.406	-1.3338	-8.07873	504.132	163.498	-1.53493	-7.71662	504.155	164.078	-1.78135	-7.63977	502.879	166.038	-2.36069	-8.81021	504.79	166.518	-2.09289	-6.89935	509.097	167.272	-0.933235	-2.74922	508.238	164.016	-1.32524	-3.52107	510.473
	511.557	156.134	0	-0.4431	513.09	158.649	0.0356605	1.08932	514.614	160.179	0.170977	2.6086	513.985	163.188	0.194525	1.97504	516.902	161.393	0.639787	4.85967	513.334	166.462	0.217237	1.31579	513.824	165.961	0.355864	1.78905	513.244	168.249	0.282437	1.21131	512.131	169.833	0.0339053	0.126536	514.777	166	0.806062	2.65723	519.024	166.068	2.25779	6.65124	518.039	166	2.12727	5.65203	520.455
	520.132	161.279	0	8.1318	520.435	165.435	0.275979	8.43028	521.606	167.328	0.628289	9.58583	521.515	169.768	0.932633	9.46918	525.12	167.09	1.71253	13.008	522.801	169.681	1.75948	10.657	523.12	169.648	2.16933	10.9059	523.05	170.21	2.5091	10.761	521.602	173.04	2.48531	9.2753	524.76	166.587	3.70392	12.2102	529.002	166.733	5.46508	16.0996	528.039	166	5.64977	15.0111	530.233
	526.381	169.086	0	14.3811	527.506	172.506	0.507336	15.4975	528.909	174.159	1.10591	16.873	529.732	175.466	1.73805	17.6467	533.173	173.019	2.76362	20.9918	531.524	174.571	3.18034	19.263	533.05	170.823	4.10671	20.6458	532.868	172.108	4.73856	20.3226	531.58	173.705	5.06778	18.9132	534.024	170.35	6.39337	21.0761	537.934	171.229	8.33628	24.5579	536.808	170.808	8.73848	23.2176	540.15
	535.09	174	0	23.0904	537.35	174.265	0.829425	25.3363	538.875	174.989	1.75768	26.8171	539.673	174.379	2.71241	27.5395	543.172	173.163	4.06875	30.9052	541.521	174.799	4.80887	29.1269	542.98	172.007	6.0439	30.3847	542.868	172.044	7.0093	30.0612	541.521	172.62	7.64067	28.5154	544.003	170.999	9.2901	30.6253	547.828	169.779	11.5167	33.9271	546.29	167.631	12.0786	32.092	550.125
	544.749	171.41	0	32.7491	546.795	170.98	1.13846	34.7763	547.687	170.262	2.33401	35.6101	548.534	169.744	3.58095	36.358	551.948	168.368	5.21421	39.6058	549.698	169.042	6.14077	37.1941	552.467	168.844	7.89468	39.6892	552.437	169.141	9.18224	39.3805	550.875	169.083	10.0616	37.5505	553.625	168.275	12.0832	39.8329	557.491	167.202	14.6225	43.0766	556.007	165.271	15.5016	41.1867	559.933
	553.917	167.417	0	41.9172	555.969	167	1.43862	43.9453	557.094	166.872	2.94931	44.9977	558.398	168.1	4.54778	46.1744	561.726	166.273	6.49049	49.3002	559.552	167.342	7.74602	46.917	562.016	165.875	9.75762	49.0549	562.138	166.715	11.3852	48.8284	560.234	165.561	12.484	46.5909	563.431	166.314	14.9297	49.2165	567.037	164.222	17.6909	52.1157	565.555	162.297	18.8646	50.1222	569.331
	563.816	166	0	51.8164	565.959	166.557	1.76549	53.93	566.98	165.365	3.59588	54.8625	568.047	165.476	5.49361	55.7775	571.49	164.113	7.76495	58.9807	569.203	164.724	9.31813	56.4391	571.646	163.179	11.6363	58.4995	571.481	163.149	13.5066	57.9267	569.788	162.606	14.9566	55.8186	573.186	164.111	17.7612	58.5509	576.466	160.894	20.722	61.0452	574.437	157.703	21.9935	58.4354	576.291
	573.372	163.051	0	61.3718	575.038	162.367	2.06256	63.0047	576.233	161.572	4.20102	64.0952	576.992	161.004	6.37029	64.6786	580.082	158.997	8.88643	67.4992	578.365	160.715	10.8105	65.4783	581.275	160.483	13.5149	67.9441	580.634	159.121	15.5851	66.8407	578.732	158.134	17.2715	64.4582	580.711	157.526	19.9458	65.7525	584.875	155.481	23.4248	69.0072	583.734	154.021	25.2684	67.1367	583.105
	582.48	158.924	0	70.4801	583.84	157.619	2.35053	71.8012	584.597	156.091	4.74809	72.4419	585.669	156.034	7.22081	73.3141	588.584	153.734	9.99626	75.9291	586.913	155.527	12.203	73.9127	589.17	154.345	15.055	75.6868	589.787	155.094	17.6635	75.7547	587.443	153.223	19.5261	72.8724	589.751	153.25	22.5699	74.4029	592.72	149.28	25.9466	76.4361	590.896	147.042	27.7912	73.8394	583.935
	590.567	153.042	0	78.5674	592.494	152.609	2.63369	80.4508	592.962	150.611	5.29516	80.7886	593.719	150.101	8.0099	81.3259	596.446	147.554	11.0224	83.7238	595.309	150.094	13.5707	82.1963	596.479	147.521	16.4811	82.8562	597.747	149.041	19.4711	83.5068	596.202	148.399	21.7932	81.3334	596.835	146.192	24.6264	81.1823	596	139.833	27.0009	79.5421	590.29	137.06	27.5777	73.2721	584.917
	598.655	147.16	0	86.6548	600.45	146.55	2.89399	88.4023	601.233	144.991	5.83613	89.0421	601.77	144.169	8.79899	89.3376	603.517	140.483	11.9454	90.7344	601.708	142.409	14.613	88.5094	603.551	140.45	17.8606	89.7914	604.731	141.884	21.057	90.3087	601.79	140.105	23.2393	86.7301	600.565	136.914	25.7091	84.7515	596	129.833	27.0009	79.5421	591.074	127.091	27.854	74.0062	590.136
	606.528	140.995	0	94.528	607.521	139.479	3.12535	95.4697	608.973	138.659	6.34232	96.7651	609.162	137.435	9.52354	96.6941	610.588	133.412	12.8684	97.745	608.72	135.28	15.7553	95.4281	608.144	131.567	18.7568	94.2969	606.288	132.006	21.4106	91.8252	602.522	130.132	23.4288	87.4375	600.391	126.915	25.6587	84.5854	598.24	120.088	27.7211	81.6636	595.554	118.15	29.4318	78.1985	597.636
	614.14	134.51	0	102.14	614.592	132.408	3.35671	102.537	616.226	131.774	6.81669	104.003	615.943	130.085	10.1882	103.443	613	123.707	13.1831	100.136	611.393	125.644	16.1906	98.0651	609	121.604	18.9238	95.1362	607.314	122.059	21.6435	92.8238	603.7	120.202	23.7336	88.575	603.577	117.436	26.5833	87.6334	604.337	112.161	29.6809	87.4372	602.337	110.802	31.8211	84.5466	606.907
	621.753	128.025	0	109.753	622.523	126.318	3.61622	110.464	622.505	123.991	7.22734	110.268	618.923	120.54	10.4803	106.408	617.621	114.839	13.7863	104.717	615.129	116.368	16.7992	101.751	611.976	112.057	19.5043	98.0546	611.817	113.13	22.666	97.2092	609.143	111.813	25.1425	93.833	608.984	109.024	28.1531	92.8082	613.134	107.406	32.5086	95.7671	610.859	105.57	34.8231	92.5226	616.718
	629.365	121.541	0	117.365	629.835	119.496	3.85545	117.772	626.977	115.047	7.51983	114.73	621.718	110.938	10.7543	109.19	624.345	107.437	14.664	111.384	621.412	108.588	17.8227	107.95	619.957	106.032	21.0614	105.883	619.758	107.052	24.4693	104.943	617.069	105.716	27.1939	101.489	617.922	104.539	30.7475	101.361	622.766	104.719	35.6047	104.888	620.756	104.137	38.3092	101.785	626.472
	636.483	114.517	0	124.483	632.997	110.009	3.95891	120.932	632.495	106.707	7.88074	120.237	630.046	105.402	11.5706	117.478	632.665	101.89	15.75	119.633	629.523	102.739	19.1439	115.953	629.056	101.884	22.8365	114.807	628.598	102.378	26.4767	113.552	626.693	103	29.6848	110.785	627.803	103	33.6158	110.816	632.72	105.68	38.8042	114.314	630.594	105.926	41.7749	110.993	636.44
	643.554	107.446	0	131.554	639.881	102.755	4.18415	127.812	641.556	102.477	8.47337	129.279	638.991	100.932	12.4473	126.38	642.496	100.056	17.0331	129.38	639.317	100.721	20.7393	125.616	639.017	101	24.7797	124.576	638.591	102	28.7458	123.284	636.692	103.173	32.2727	120.443	637.787	103.566	36.514	120.37	642.672	106.665	42.003	123.737	640.11	109	45.1269	119.899	646.231
	652.362	102.71	0	140.362	649.516	100.079	4.4994	137.442	650.859	98.8091	9.08181	138.562	648.409	97.5683	13.3704	135.752	652.496	100	18.3384	139.294	649.314	100.966	22.3678	135.48	649.006	101.467	26.7285	134.373	648.577	102.526	31.0134	133.009	646.61	104.451	34.8396	130.023	647.719	104.731	39.3971	129.875	652.223	103.704	45.0732	132.781	648.693	103.868	48.1502	127.932	655.551
	661.771	99.3226	0	149.771	659.228	97.6962	4.81717	147.149	660.724	97.1724	9.72703	148.406	658.397	98.0497	14.3494	145.692	662.457	100.875	19.6386	149.17	659.274	101.859	23.9902	145.307	658.999	101.833	28.6781	144.175	658.542	101.686	33.2762	142.714	656.395	102.39	37.3723	139.475	657.242	101.68	42.1615	138.988	662.135	102.382	48.2594	142.168	658.516	101.997	51.6104	137.126	664.979
	671.196	95.9822	0	159.196	669.136	96.345	5.14136	157.052	670.714	97.6191	10.3804	158.374	668.38	98.6338	15.3279	155.627	672.105	98.2441	20.8979	158.735	669.166	100.394	25.6016	155.067	668.965	101.003	30.6223	153.949	668.288	99.4449	35.4892	152.205	666.188	100.362	39.9067	148.934	667.176	100.529	45.0451	148.494	671.877	100.124	51.3908	151.392	668.34	100.126	55.0707	146.319	674.466
	681.155	95.0768	0	169.155	679.044	94.9915	5.46554	166.955	680.525	95.6843	11.0221	168.164	678.264	97.1133	16.2967	165.463	681.753	95.6129	22.1572	168.3	678.795	97.6972	27.1702	164.568	678.421	97.7513	32.4672	163.224	677.881	96.6232	37.6677	161.548	675.994	98.4013	42.4446	158.406	677	98.6665	47.8971	157.896	681.486	97.3543	54.4794	160.491	677.761	96.7723	58.3892	155.136	684.184
	691.114	94.1714	0	179.114	688.864	93.103	5.78684	176.77	690.349	93.814	11.6646	177.967	687.747	93.9387	17.2262	174.9	691.463	93.2231	23.4246	177.928	688.425	95.0009	28.7389	174.069	687.875	94.4914	34.3115	172.496	687.599	94.2632	39.8743	171.012	685.507	95.3191	44.9068	167.595	686.487	95.5042	50.651	166.974	691.174	94.8753	57.5935	169.665	687.144	93.3153	61.6946	163.918	693.97
	700.68	91.2571	0	188.68	698.684	91.2145	6.10814	186.584	700.028	91.3012	12.2976	187.625	697.185	90.6352	18.1513	184.293	701.191	90.9069	24.6944	187.572	698.181	92.8037	30.328	183.694	697.329	91.2315	36.1558	181.768	697.347	92.0349	42.088	180.505	695.04	92.2986	47.3741	176.803	696.202	93.133	53.4711	176.271	700.945	92.751	60.7345	178.918	697.035	91.8417	65.1786	173.175	703.874
	710.327	88.6234	0	198.327	708.526	89.4391	6.43014	196.42	709.772	89.0527	12.9349	197.348	707.136	89.6463	19.1267	194.197	711.013	89.0301	25.9765	197.311	707.999	90.9035	31.9273	193.381	707.241	89.9128	38.0897	191.49	707.096	89.8067	44.3016	189.999	704.783	90.05	49.896	186.214	706.066	91.489	56.3344	185.71	710.732	90.6944	63.8802	188.185	706.954	90.57	68.6725	182.459	713.801
	720.263	87.4985	0	208.263	718.401	87.868	6.75326	206.291	719.633	87.3944	13.5799	207.189	717.127	89.2119	20.1059	204.139	720.886	87.4378	27.2651	207.099	717.816	89.0033	33.5266	203.067	717.173	88.7444	40.0272	201.231	716.889	87.7841	46.5255	199.537	714.719	88.9201	52.4676	195.812	715.93	89.845	59.1978	195.149	720.58	88.9566	67.0457	197.51	716.873	89.2984	72.1664	191.742	723.728
	730.2	86.3736	0	218.2	728.277	86.2968	7.07639	216.161	729.497	85.7504	14.225	217.032	727.041	87.9042	21.0777	214.005	730.758	85.8455	28.5537	216.887	727.697	87.4632	35.1361	212.816	727.104	87.576	41.9648	210.971	726.824	86.6486	48.7815	209.213	724.669	87.9165	55.0428	205.422	725.815	88.3313	62.0672	204.608	730.486	87.5922	70.23	206.891	726.792	88.0267	75.6603	201.025	733.62
	740.136	85.2487	0	228.136	738.153	84.7257	7.39952	226.032	739.361	84.1065	14.8701	226.875	736.813	85.7799	22.0355	223.73	740.648	84.3662	29.8446	226.692	737.632	86.3277	36.7545	222.619	737.055	86.5788	43.906	220.73	736.76	85.5132	51.0376	218.888	734.657	87.4172	57.6277	215.07	735.72	86.9556	64.9424	214.087	740.445	86.6868	73.4312	216.321	736.657	86.3905	79.1353	210.258	743.465
	750.073	84.1238	0	238.073	748.029	83.1545	7.72264	235.902	749.288	82.8973	15.5194	236.78	746.633	83.8946	22.9981	233.503	750.557	83.015	31.1379	236.516	747.568	85.1923	38.3729	232.421	747.02	85.7483	45.8501	230.504	746.695	84.3777	53.2937	228.564	744.596	86.3161	60.2002	224.67	745.625	85.5799	67.8177	223.565	750.396	85.7005	76.6299	225.744	746.521	84.7466	82.6099	219.489	753.309
	760.01	82.9994	0	248.01	758	82.4	8.0489	245.868	759.283	82.5849	16.1731	246.754	756.612	83.2508	23.9762	243.435	760.498	81.9375	32.4355	246.372	757.503	84.0568	39.9913	242.224	756.986	84.9179	47.7943	240.278	756.669	83.658	55.5586	238.278	754.285	83.8413	62.7079	234.029	755.53	84.2042	70.6929	233.043	760.319	84.4601	79.8195	235.141	756.475	83.7894	86.1162	228.805	763.277
	769.991	82.3833	0	257.991	767.978	81.7348	8.37537	255.841	769.278	82.2726	16.8268	256.727	766.592	82.607	24.9544	253.366	770.495	81.6876	33.7404	256.284	767.492	83.5873	41.6185	252.08	766.951	84.0874	49.7385	250.052	766.656	83.1458	57.8264	248.004	764.278	83.4712	65.2943	243.682	765.514	83.6452	73.5912	242.598	770.297	83.8032	83.0269	244.589	766.467	83.4051	89.6361	238.157	773.275
	779.972	81.7672	0	267.972	777.956	81.0696	8.70184	265.814	779.273	81.9364	17.4805	266.7	776.572	81.9841	25.9326	263.298	780.492	81.4377	35.0452	266.195	777.483	83.1529	43.2459	261.937	776.925	83.3625	51.6842	259.834	776.643	82.6337	60.0941	257.73	774.271	83.1011	67.8807	253.334	775.505	83.2289	76.4916	252.159	780.292	83.4909	86.2398	254.054	776.46	83.0208	93.156	247.51	783.273
	789.953	81.1511	0	277.953	787.934	80.4044	9.0283	275.786	789.26	81.437	18.1337	276.666	786.568	81.7064	26.9124	273.246	790.489	81.1878	36.3501	276.106	787.473	82.7186	44.8733	271.794	786.899	82.6501	53.6302	269.617	786.63	82.1215	62.3619	267.456	784.268	82.8789	70.4682	262.991	785.5	82.9196	79.393	261.724	790.288	83.1785	89.4526	263.519	786.46	83	96.6785	256.869	793.27
	799.934	80.535	0	287.934	797.915	79.7939	9.35488	285.762	799.248	80.9376	18.7869	286.633	796.565	81.4288	27.8922	283.194	800.487	81	37.6551	286.019	797.464	82.2842	46.5007	281.651	796.874	81.9376	55.5761	279.4	796.627	81.8685	64.6319	277.191	794.267	82.7122	73.0561	272.649	795.499	82.7411	82.2954	271.292	800.286	83	92.6665	272.987	796.46	83	100.201	266.228	803.268
	809.915	79.9188	0	297.915	807.901	79.2683	9.68162	295.743	809.235	80.4382	19.4401	296.599	806.561	81.1511	28.872	293.142	810.487	81	38.9604	295.934	807.46	82	48.129	291.513	806.848	81.2251	57.5221	289.183	806.625	81.6961	66.9024	286.929	804.266	82.5456	75.6439	282.307	805.497	82.5625	85.1978	280.86	810.286	83	95.8809	282.456	806.46	83	103.724	275.587	813.268
	819.896	79.3027	0	307.896	817.888	78.7428	10.0084	305.724	819.223	79.9389	20.0933	306.565	816.558	80.9088	29.8519	303.091	820.487	81	40.2656	305.848	817.46	82	49.758	301.38	816.848	81.1457	59.4729	298.991	816.624	81.5237	69.1728	296.666	814.264	82.3789	78.2318	291.965	815.496	82.384	88.1002	290.427	820.286	83	99.0953	291.925	816.46	82.9372	107.246	284.946	823.268
	829.877	78.6866	0	317.877	827.874	78.2172	10.3351	315.705	829.21	79.4395	20.7465	316.531	826.556	80.7089	30.8319	313.041	830.487	81	41.5709	315.762	827.46	82	51.387	311.246	826.846	81.3584	61.4234	308.796	826.622	81.3513	71.4432	306.403	824.263	82.2123	80.8196	301.623	825.494	82.2055	91.0025	299.995	830.286	83	102.31	301.395	826.459	82.8223	110.768	294.304	833.268
	839.858	78.0705	0	327.858	837.86	77.6916	10.6618	325.685	839.2	78.9862	21.3999	326.499	836.554	80.5089	31.8118	322.991	840.487	81	42.8762	325.677	837.46	82	53.0159	321.113	836.844	81.5711	63.3738	318.602	836.621	81.179	73.7137	316.141	834.261	82.0456	83.4074	311.281	835.493	82.0269	93.9049	309.563	840.286	83	105.524	310.864	836.458	82.7074	114.29	303.663	843.268
	849.856	77.9105	0	337.856	847.846	77.166	10.9886	335.666	849.199	78.8713	22.0539	336.477	846.552	80.309	32.7918	332.941	850.487	81	44.1814	335.591	847.46	82	54.6449	330.979	846.841	81.7839	65.3243	328.407	846.619	81.0066	75.9841	325.878	844.261	82.1482	85.9955	320.939	845.492	82.1516	96.8076	319.132	850.286	83	108.738	320.333	846.458	82.5924	117.813	313.021	853.268
	859.856	77.8095	0	347.856	857.846	77.107	11.3158	345.661	859.198	78.7563	22.7079	346.455	856.55	80.109	33.7718	342.891	860.487	81	45.4867	345.506	857.46	82	56.2738	340.846	856.839	81.9966	67.2748	338.213	856.617	81.2137	78.2544	335.615	854.259	82.3522	88.5831	330.597	855.49	82.3302	99.7099	328.7	860.286	83	111.953	329.802	856.457	82.4775	121.335	322.379	863.267
	869.855	77.7085	0	357.855	867.845	77.2632	11.6429	355.654	869.198	78.6414	23.3619	356.433	866.55	80.0784	34.752	352.843	870.487	81	46.792	355.42	867.459	82.0941	57.9027	350.712	866.837	82.2093	69.2252	348.019	866.615	81.4359	80.5246	345.351	864.257	82.5563	91.1708	340.254	865.489	82.5087	102.612	338.267	870.286	83	115.167	339.272	866.456	82.3626	124.857	331.738	873.265
	879.855	77.6075	0	367.855	877.843	77.4194	11.9701	365.648	879.197	78.5265	24.0158	366.411	876.548	80.2508	35.732	362.793	880.487	81	48.0972	365.335	877.458	82.2665	59.5314	360.577	876.835	82.422	71.1757	357.824	876.612	81.6581	82.7948	355.087	874.255	82.7603	93.7584	349.911	875.487	82.6873	105.515	347.835	880.286	83	118.382	348.741	876.456	82.2476	128.38	341.096	883.264
	889.854	77.5065	0	377.854	887.842	77.5757	12.2972	375.641	889.197	78.4115	24.6698	376.389	886.547	80.4232	36.712	372.743	890.487	81	49.4025	375.249	887.456	82.4389	61.1601	370.441	886.832	82.6347	73.1262	367.63	886.61	81.8802	85.065	364.824	884.253	82.9643	96.3461	359.568	885.485	82.8658	108.417	357.403	890.286	83	121.596	358.21	886.455	82.1327	131.902	350.455	893.263
	899.854	77.4055	0	387.854	897.841	77.7319	12.6244	385.634	899.196	78.2966	25.3238	386.367	896.545	80.5956	37.692	382.694	900.487	81	50.7077	385.164	897.455	82.6113	62.7888	380.306	896.83	82.8475	75.0766	377.436	896.609	82	87.3356	374.562	894.252	82.8577	98.9341	369.227	895.485	82.9623	111.32	366.972	900.286	83	124.81	367.68	896.455	82.0178	135.424	359.813	903.262
	909.853	77.3045	0	397.853	907.84	77.8881	12.9515	395.628	909.195	78.1817	25.9778	396.345	906.544	80.768	38.6721	392.644	910.487	81	52.013	395.078	907.453	82.7837	64.4176	390.171	906.83	82.9326	77.0275	387.243	906.609	82	89.6063	384.301	904.25	82.6853	101.522	378.885	905.484	82.8109	114.222	376.541	910.286	82.9173	128.025	377.149	906.453	81.8699	138.946	369.171	913.261
	919.853	77.2035	0	407.853	917.84	77.9253	13.2787	405.622	919.195	78.0667	26.6318	406.323	916.542	80.9404	39.6521	402.594	920.487	81	53.3183	404.992	917.452	82.9561	66.0463	400.036	916.827	82.6946	78.9778	397.048	916.609	82	91.8771	394.039	914.249	82.5129	104.11	388.543	915.483	82.6594	117.125	386.109	920.285	82.7857	131.239	386.617	916.452	81.7161	142.468	378.529	923.257
	929.852	77.1025	0	417.852	927.836	77.6622	13.6058	415.614	929.193	77.9144	27.2858	416.3	926.54	80.7027	40.632	412.543	930.487	81	54.6235	414.907	927.449	82.7189	67.6748	409.9	926.824	82.4566	80.9281	406.853	926.609	82	94.1478	403.778	924.248	82.3406	106.698	398.201	925.481	82.5079	120.027	395.677	930.284	82.6542	134.453	396.086	926.451	81.5623	145.99	387.887	933.253
	939.852	77.0015	0	427.852	937.833	77.3991	13.9329	425.605	939.191	77.7104	27.9396	426.277	936.529	80.2487	41.6111	422.485	940.487	81	55.9288	424.821	937.442	82.3418	69.3026	419.759	936.821	82.2185	82.8785	416.658	936.609	82	96.4186	413.517	934.246	82.1682	109.285	407.858	935.48	82.3564	122.93	405.245	940.283	82.5226	137.667	405.554	936.45	81.4085	149.512	397.245	943.249
	949.843	76.5955	0	437.843	947.829	77.1361	14.2599	435.596	949.189	77.5063	28.5935	436.253	946.519	79.7946	42.5903	432.427	950.487	81	57.2341	434.736	947.435	81.9647	70.9304	429.619	946.819	82	84.8289	426.464	946.609	81.9379	98.6893	423.256	944.245	81.9942	111.873	417.516	945.479	82.2049	125.832	414.814	950.282	82.391	140.881	415.023	946.449	81.2546	153.035	406.603	953.244
	959.835	76.1849	0	447.835	957.826	76.873	14.587	445.587	959.187	77.3023	29.2474	446.23	956.509	79.3405	43.5695	442.368	960.487	81	58.5393	444.65	957.428	81.5876	72.5582	439.478	956.819	82	86.7798	436.272	956.606	81.6999	100.959	432.992	954.242	81.7561	114.461	427.173	955.478	82.0534	128.735	424.382	960.281	82.2595	144.095	424.491	956.447	81.1008	156.557	415.961	963.24
	969.827	75.7742	0	457.827	967.822	76.6099	14.9141	455.578	969.185	77.0983	29.9013	456.206	966.5	78.9305	44.5488	452.312	970.487	81	59.8446	454.565	967.421	81.2105	74.186	449.338	966.819	82	88.7307	446.079	966.603	81.4618	103.23	442.727	964.239	81.5181	117.048	436.829	965.476	81.8494	131.637	433.949	970.28	82.1279	147.309	433.96	966.446	80.9426	160.079	425.319	973.236
	979.818	75.3636	0	467.818	977.819	76.3469	15.2412	465.57	979.183	76.8942	30.5552	466.183	976.496	78.6529	45.5286	462.26	980.486	80.8938	61.1498	464.479	977.414	80.8529	75.8139	459.198	976.819	82	90.6816	455.887	976.6	81.2238	105.5	452.464	974.236	81.2801	119.636	446.486	975.473	81.6169	134.539	443.516	980.279	81.9913	150.524	443.428	976.445	80.7759	163.601	434.677	983.233
	989.81	74.953	0	477.81	987.816	76.0838	15.5682	475.561	989.181	76.6902	31.2091	476.159	986.492	78.3752	46.5084	472.208	990.461	80.1814	62.4517	474.368	987.409	80.5197	77.4419	469.059	986.819	82	92.6325	465.695	986.597	80.9541	107.77	462.199	984.233	81.0421	122.223	456.142	985.471	81.3844	137.441	453.083	990.275	81.6789	153.736	452.893	986.443	80.6093	167.123	444.034	993.233
	999.801	74.5424	0	487.801	997.815	76	15.8954	485.555	999.179	76.4861	31.863	486.136	996.489	78.0975	47.4882	482.156	1000.44	79.4689	63.7537	484.257	997.403	80.1866	79.07	478.92	996.807	81.5193	94.5812	475.492	996.567	80.1871	110.034	471.909	994.221	80.5556	124.808	465.79	995.468	81.1519	140.343	462.65	1000.27	81.3666	156.949	462.357	996.442	80.4426	170.645	453.392	1003.23
	1009.79	74.1318	0	497.793	1007.82	76	16.2226	495.55	1009.18	76.2821	32.5169	496.112	1006.48	77.7182	48.4677	492.1	1010.37	78.326	65.0504	494.107	1007.36	79.3108	80.6927	488.748	1006.76	80.5242	96.5224	485.251	1006.53	79.3451	112.296	481.613	1004.21	80.0158	127.392	475.435	1005.46	80.6544	143.243	472.207	1010.26	81.0542	160.162	471.822	1006.44	80.276	174.167	462.75	1013.23
	1019.79	74	0	507.792	1017.82	76	16.5498	505.544	1019.17	76.0781	33.1708	506.089	1016.47	77.2838	49.4469	502.043	1020.28	77	66.3441	503.933	1017.24	77.7512	82.3017	498.494	1016.71	79.5292	98.4636	495.01	1016.49	78.4788	114.559	491.315	1014.19	79.4761	129.977	485.081	1015.41	79.6594	146.131	481.729	1020.23	80.2516	163.366	481.261	1016.44	80.1093	177.689	472.108
[truncated: 335 more columns]

## Sheet: Animal 3 RNFL coordinates (pix)
b-scan no.	1				2				3				4				5				6				7				8				9				10				11				12				13
α	0				1.875				3.75				5.625				7.5				9.375				11.25				13.125				15				16.875				18.75				20.625				22.5
180-α	180				178.125				176.25				174.375				172.5				170.625				168.75				166.875				165				163.125				161.25				159.375				157.5
Middle	512				512				512				512				512				512				512				512				512				512				512				512				512
	X coordinate b-scan [pixel]	Y coordinate b-scan = Z 3D [pixel]	X coordinate 3D [pixel]	Y coordinate 3D [pixel]	X coordinate b-scan [pixel]	Y coordinate b-scan = Z 3D [pixel]	X coordinate 3D [pixel]	Y coordinate 3D [pixel]	X coordinate b-scan [pixel]	Y coordinate b-scan = Z 3D [pixel]	X coordinate 3D [pixel]	Y coordinate 3D [pixel]	X coordinate b-scan [pixel]	Y coordinate b-scan = Z 3D [pixel]	X coordinate 3D [pixel]	Y coordinate 3D [pixel]	X coordinate b-scan [pixel]	Y coordinate b-scan = Z 3D [pixel]	X coordinate 3D [pixel]	Y coordinate 3D [pixel]	X coordinate b-scan [pixel]	Y coordinate b-scan = Z 3D [pixel]	X coordinate 3D [pixel]	Y coordinate 3D [pixel]	X coordinate b-scan [pixel]	Y coordinate b-scan = Z 3D [pixel]	X coordinate 3D [pixel]	Y coordinate 3D [pixel]	X coordinate b-scan [pixel]	Y coordinate b-scan = Z 3D [pixel]	X coordinate 3D [pixel]	Y coordinate 3D [pixel]	X coordinate b-scan [pixel]	Y coordinate b-scan = Z 3D [pixel]	X coordinate 3D [pixel]	Y coordinate 3D [pixel]	X coordinate b-scan [pixel]	Y coordinate b-scan = Z 3D [pixel]	X coordinate 3D [pixel]	Y coordinate 3D [pixel]	X coordinate b-scan [pixel]	Y coordinate b-scan = Z 3D [pixel]	X coordinate 3D [pixel]	Y coordinate 3D [pixel]	X coordinate b-scan [pixel]	Y coordinate b-scan = Z 3D [pixel]	X coordinate 3D [pixel]	Y coordinate 3D [pixel]	X coordinate b-scan [pixel]
left of ONH	0	141	0	-512	0	141	-16.7522	-511.726	1	136	-33.421	-509.906	2	135	-49.9887	-507.544	3	138	-66.4378	-504.645	2	135	-83.0767	-503.188	2	135	-99.4961	-500.2	2	135	-115.809	-496.677	3	136	-131.739	-491.656	4	141	-147.465	-486.126	8	135	-162.005	-477.253	8	135	-177.534	-471.697	8
	9.9727	140.261	0	-502.027	9.9727	140.261	-16.4259	-501.759	10.9926	136.384	-32.7675	-499.935	11.9779	135.665	-49.0107	-497.614	12.9897	137.546	-65.1339	-494.741	11.9624	135.866	-81.4539	-493.359	11.9624	135.866	-97.5525	-490.43	11.9624	135.866	-113.547	-486.975	13	136	-129.151	-481.997	13.9805	140.376	-144.567	-476.575	18	135	-158.791	-467.783	18	135	-174.012	-462.338	18
	19.9454	139.523	0	-492.055	19.9454	139.523	-16.0996	-491.791	20.9852	136.769	-32.1139	-489.963	21.9557	136.33	-48.0327	-487.685	22.9794	137.092	-63.83	-484.837	21.9248	136.733	-79.831	-483.529	21.9248	136.733	-95.6089	-480.659	21.9248	136.733	-111.284	-477.273	22.9023	137.394	-126.588	-472.432	23.9659	139.835	-141.669	-467.02	28	135	-155.577	-458.314	28	135	-170.489	-452.978	28
	29.9236	138.864	0	-482.076	29.9236	138.864	-15.7731	-481.818	30.9825	137	-31.46	-479.988	31.9336	136.996	-47.0547	-477.755	32.979	137	-62.5248	-474.923	31.9036	137.383	-78.2055	-473.684	31.9212	137	-93.6587	-470.854	31.9212	137	-109.014	-467.538	32.7726	139	-124.033	-462.898	33.9572	139.418	-138.768	-457.458	38	135	-152.362	-448.845	38	135	-166.967	-443.619	38
	39.9128	138.399	0	-472.087	39.9128	138.399	-15.4463	-471.834	40.9825	137	-30.806	-470.009	41.9248	136.578	-46.0754	-467.812	42.979	137	-61.2195	-465.008	41.8882	137.938	-76.5791	-463.833	41.9212	137	-91.7078	-461.046	41.9212	137	-106.744	-457.799	42.7726	139	-121.445	-453.239	43.9485	139.002	-135.868	-447.897	47.9999	135.037	-149.148	-439.376	48	135	-163.444	-434.26	48
	49.9021	137.935	0	-462.098	49.9021	137.935	-15.1194	-461.85	50.9825	137	-30.152	-460.03	51.9158	136.153	-45.0961	-457.869	52.979	137	-59.9143	-455.094	51.8728	138.493	-74.9526	-453.981	51.9212	137	-89.7569	-451.239	51.9212	137	-104.473	-448.06	52.7726	139	-118.857	-443.58	53.9398	138.586	-132.968	-438.336	57.9931	135.407	-145.936	-429.913	58	135	-159.922	-424.901	58
	59.8913	137.47	0	-452.109	59.8913	137.47	-14.7926	-451.867	60.9825	137	-29.498	-450.052	61.9067	135.727	-44.1169	-447.926	62.979	137	-58.609	-445.18	61.8599	139	-73.3258	-444.128	61.9212	137	-87.806	-441.431	61.9212	137	-102.202	-438.321	62.754	138.39	-116.273	-433.938	63.9312	138.169	-130.068	-428.775	67.9862	135.777	-142.724	-420.45	68	135	-156.399	-415.542	68
	69.8804	137.006	0	-442.12	69.8804	137.006	-14.4657	-441.883	70.9825	137	-28.8439	-440.073	71.8977	135.302	-43.1376	-437.983	72.979	137	-57.3037	-435.265	71.8599	139	-71.6968	-434.261	71.9212	137	-85.8551	-431.623	71.9212	137	-99.9314	-428.583	72.7539	138.417	-113.685	-424.279	73.9172	137.641	-127.169	-419.219	77.9794	136.147	-139.511	-410.987	78	135	-152.877	-406.183	78
	79.8804	137	0	-432.12	79.8804	137	-14.1386	-431.888	80.9825	137	-28.1899	-430.095	81.8931	135	-42.1578	-428.036	82.979	137	-55.9985	-425.351	81.8596	138.923	-70.0679	-424.395	81.9201	137.151	-83.9044	-421.816	81.9201	137.151	-97.6609	-418.845	82.6928	139.521	-111.113	-414.679	83.8989	137.036	-124.271	-409.667	87.9725	136.518	-136.299	-401.524	88	135	-149.354	-396.824	88
	89.8804	137	0	-422.12	89.8804	137	-13.8114	-421.894	90.9825	137	-27.5359	-420.116	91.8931	135	-41.1777	-418.084	92.979	137	-54.6932	-415.436	91.851	138.506	-68.4404	-414.537	91.9127	137.535	-81.955	-412.015	91.9127	137.535	-95.3919	-409.113	92.6196	138.314	-108.544	-405.09	93.8806	136.431	-121.374	-400.115	97.9657	136.888	-133.087	-392.062	98	135	-145.832	-387.465	98
	99.8804	137	0	-412.12	99.8804	137	-13.4842	-411.899	100.983	137	-26.8818	-410.137	101.893	135	-40.1975	-408.132	102.979	137	-53.388	-405.522	101.842	138.09	-66.8128	-404.679	101.905	137.919	-80.0055	-402.215	101.905	137.919	-93.1228	-399.382	102.511	136.847	-105.983	-395.536	103.871	136	-118.474	-390.555	107.966	136.821	-129.873	-382.592	108	135	-142.309	-378.106	107.983
	109.88	137	0	-402.12	109.88	137	-13.157	-401.904	110.983	137	-26.2278	-400.159	111.888	135.329	-39.2179	-398.186	112.957	136.336	-52.0856	-395.629	111.837	137.755	-65.1848	-394.818	111.904	137.753	-78.0549	-392.408	111.904	137.753	-90.8523	-389.644	112.507	136.569	-103.396	-385.88	113.871	136	-115.571	-380.985	117.962	136.565	-126.659	-373.126	118	135	-138.787	-368.747	117.948
	119.88	137	0	-392.12	119.88	137	-12.8298	-391.91	120.983	137	-25.5738	-390.18	121.879	135.745	-38.2385	-388.242	122.957	136.397	-50.7803	-385.715	121.832	137.443	-63.5566	-384.957	121.899	137.441	-76.1049	-382.605	121.899	137.441	-88.5827	-379.91	122.504	136.292	-100.809	-376.225	123.869	135.774	-112.669	-371.418	127.959	136.309	-123.446	-363.66	128	135	-135.264	-359.388	127.914
	129.88	137	0	-382.12	129.88	137	-12.5026	-381.915	130.982	137	-24.9197	-380.202	131.869	136.184	-37.2593	-378.3	132.925	137.194	-49.4792	-375.832	131.827	137.13	-61.9285	-375.095	131.894	137.128	-74.155	-372.802	131.894	137.128	-86.313	-370.176	132.5	136.014	-98.2219	-366.569	133.861	135.39	-109.768	-361.856	137.956	136.052	-120.233	-354.194	138	135	-131.742	-350.029	137.883
	139.88	137	0	-372.12	139.88	137	-12.1754	-371.92	140.982	137	-24.2657	-370.223	141.858	136.66	-36.2803	-368.36	142.893	137.991	-48.1781	-365.949	141.819	136.723	-60.3009	-365.237	141.886	136.72	-72.2057	-363.003	141.886	136.72	-84.0441	-360.446	142.5	136	-95.6337	-356.91	143.854	135.006	-106.867	-352.294	147.901	135.012	-117.036	-344.776	147.971	134.233	-128.229	-340.697	147.875
	149.88	137	0	-362.12	149.88	137	-11.8482	-361.926	150.982	137	-23.6117	-360.245	151.852	137	-35.3006	-358.413	152.893	138	-46.8729	-356.035	151.807	136.247	-58.6738	-355.382	151.875	136.244	-70.257	-353.206	151.875	136.244	-81.776	-350.718	152.5	136	-93.0455	-347.251	153.849	134.692	-103.966	-342.729	157.824	133.772	-113.846	-335.38	157.941	133.466	-124.717	-331.366	157.868
	159.879	137.194	0	-352.121	159.879	137.194	-11.5211	-351.933	160.982	137	-22.9576	-350.266	161.852	137	-34.3205	-348.462	162.893	138	-45.5676	-346.12	161.807	136.209	-57.0448	-345.515	161.875	136.212	-68.3061	-343.398	161.862	135.744	-79.508	-340.991	162.5	136	-90.4573	-337.591	163.844	134.38	-101.064	-333.164	167.794	133	-110.641	-325.939	167.93	133	-121.199	-322.017	167.868
	169.866	137.693	0	-342.134	169.866	137.693	-11.1943	-341.951	170.982	137	-22.3036	-340.287	171.852	137	-33.3403	-338.51	172.893	138	-44.2623	-336.206	171.798	136.643	-55.4174	-335.658	171.865	136.646	-66.357	-333.599	171.848	135.219	-77.2404	-331.266	172.495	135.694	-87.8703	-327.937	173.839	134.067	-98.1629	-323.6	177.793	133.14	-107.427	-316.47	177.929	133.147	-117.676	-312.659	177.85
	179.854	138.193	0	-332.146	179.854	138.193	-10.8675	-331.969	180.982	137.133	-21.6496	-330.31	181.852	137	-32.3601	-328.558	182.883	137.556	-42.9584	-326.301	181.796	136.82	-53.7887	-325.793	181.864	136.814	-64.4064	-323.793	181.846	135.418	-74.9701	-321.529	182.49	135.371	-85.2835	-318.282	183.838	134.238	-95.2605	-314.032	187.781	133.639	-104.217	-307.013	187.917	133.646	-114.158	-303.311	187.849
	189.841	138.692	0	-322.159	189.841	138.692	-10.5407	-321.986	190.976	137.466	-20.996	-320.337	191.824	137.756	-31.3828	-318.635	192.767	136.036	-41.6683	-316.502	191.762	136	-52.1652	-315.96	191.831	136	-62.462	-314.018	191.829	136	-72.7032	-311.807	192.485	135.049	-82.6966	-308.628	193.833	134.54	-92.3589	-304.467	197.78	133.747	-101.003	-297.544	197.916	133.735	-110.636	-293.953	197.841
	199.827	139.225	0	-312.173	199.827	139.225	-10.214	-312.006	200.971	137.799	-20.3423	-310.363	201.815	138.184	-30.4035	-308.692	202.723	136.972	-40.3688	-306.631	201.762	136	-50.5363	-306.094	201.831	136	-60.5111	-304.21	201.829	136	-70.4324	-302.068	202.484	135.202	-80.1087	-298.97	203.829	134.843	-89.4574	-294.902	207.752	133	-97.7972	-288.101	207.889	133	-107.123	-284.619	207.824
	209.81	139.812	0	-302.19	209.81	139.812	-9.88739	-302.029	210.964	138.159	-19.6887	-300.391	211.811	138.454	-29.4237	-298.744	212.673	137.967	-39.07	-296.766	211.712	137.007	-48.9156	-296.277	211.779	137.017	-58.5703	-294.453	211.825	136.284	-68.1626	-292.333	212.481	135.44	-77.5213	-289.313	213.827	135	-86.5549	-285.333	217.752	133	-94.5828	-278.632	217.889	133	-103.601	-275.26	217.824
	219.792	140.4	0	-292.208	219.792	140.4	-9.56076	-292.051	220.956	138.558	-19.0352	-290.421	221.807	138.725	-28.4439	-288.795	222.624	138.962	-37.7712	-286.901	221.601	138.49	-47.3047	-286.52	221.668	138.5	-56.641	-284.753	221.816	136.701	-65.8938	-282.603	222.478	135.678	-74.9338	-279.657	223.827	135	-83.6521	-275.764	227.75	133.219	-91.3692	-269.165	227.887	133.236	-100.079	-265.904	227.821
	229.775	140.987	0	-282.225	229.775	140.987	-9.23414	-282.074	230.948	138.958	-18.3817	-280.45	231.804	138.995	-27.464	-278.847	232.586	139.833	-36.4709	-277.024	231.559	139.41	-45.6826	-276.696	231.626	139.414	-54.6982	-274.987	231.803	137.216	-63.626	-272.877	232.475	135.916	-72.3464	-270	233.827	135	-80.7492	-266.195	237.743	133.584	-88.157	-259.702	237.881	133.569	-96.5585	-256.55	237.815
	239.65	142.565	0	-272.35	239.65	142.565	-8.91105	-272.204	240.925	139.637	-17.7292	-270.495	241.721	140.279	-26.492	-268.978	242.548	140.7	-35.1705	-267.147	241.539	140.043	-44.0569	-266.849	241.607	140.025	-52.751	-265.197	241.774	137.983	-61.362	-263.167	242.475	136	-69.7583	-260.341	243.817	134.546	-77.8494	-256.635	247.724	134.207	-84.9488	-250.251	247.858	134.245	-93.044	-247.212	247.794
	249.521	144.166	0	-262.479	249.521	144.166	-8.58808	-262.339	250.884	140.543	-17.0778	-260.557	251.635	141.584	-25.5202	-259.111	252.52	141.45	-33.8689	-257.26	251.507	140.84	-42.4332	-257.014	251.599	140.442	-50.8018	-255.398	251.766	138.391	-59.0931	-253.436	252.475	136	-67.1701	-250.682	253.802	134	-74.9509	-247.08	257.562	136	-81.7865	-240.935	257.703	136	-89.5762	-237.998	257.635
	259.392	145.766	0	-252.608	259.392	145.766	-8.2651	-252.473	260.823	141.647	-16.4278	-250.639	261.55	142.888	-24.5484	-249.244	262.496	142.138	-32.5668	-247.369	261.475	141.638	-40.8094	-247.179	261.59	140.858	-48.8525	-245.598	261.757	138.79	-56.8241	-243.705	262.475	136	-64.5819	-241.023	263.799	134.25	-72.0489	-237.513	267.538	136.692	-78.5798	-231.489	267.676	136.73	-86.0631	-228.664	267.61
	269.261	147.377	0	-242.739	269.261	147.377	-7.94218	-242.609	270.667	143.404	-15.7839	-240.816	271.477	144.092	-23.5754	-239.365	272.473	142.826	-31.2646	-237.478	271.454	142.287	-39.1839	-237.333	271.565	141.571	-46.9066	-235.815	271.732	139.498	-54.5591	-233.991	272.475	136	-61.9937	-231.364	273.344	137.232	-69.2782	-228.38	277.225	139.175	-75.4661	-222.316	277.368	139.195	-82.6493	-219.594	277.299
	279.125	149.021	0	-232.875	279.125	149.021	-7.61945	-232.75	280.453	145.464	-15.1439	-231.051	281.458	144.716	-22.5971	-229.432	282.218	145.065	-29.9925	-227.816	281.44	142.813	-37.5572	-227.48	281.527	142.437	-44.963	-226.044	281.677	140.545	-52.3008	-224.306	282.475	136	-59.4055	-221.704	282.865	140.288	-66.5142	-219.268	287.124	140.589	-72.284	-212.942	287.267	140.61	-79.1622	-210.329	287.199
	288.989	150.665	0	-223.011	288.686	151.952	-7.30662	-223.194	290.15	147.907	-14.5097	-221.375	291.326	146.332	-21.6298	-219.611	291.797	147.939	-28.7423	-218.319	290.93	145.965	-36.0113	-218.117	291.415	143.931	-43.034	-216.347	291.356	143.06	-50.103	-214.88	292.447	136.744	-56.8245	-212.072	292.352	143.451	-63.7604	-210.19	296.288	144.593	-69.3385	-204.265	296.409	144.662	-75.942	-201.773	296.351
	297.579	155.785	0	-214.421	297.524	156.63	-7.01745	-214.361	299.681	150.934	-13.8864	-211.865	301.028	148.757	-20.6789	-209.956					299.811	150.562	-34.5646	-209.355	300.616	147.847	-41.2389	-207.322	300.315	147.503	-48.0687	-206.155	302.381	137.89	-54.2534	-202.476	300.564	149.157	-61.3766	-202.332	305.026	149.456	-66.5297	-195.99	305.154	149.513	-72.8616	-193.589	305.093
	305.448	161.956	0	-206.552	306.485	161.07	-6.72427	-205.405													308.351	155.764	-33.1734	-200.928	307.486	155.114	-39.8988	-200.585	307.114	154.836	-46.5247	-199.534	312.295	139.202	-51.6876	-192.901	308.447	155.31	-59.0882	-194.788	313.986	153.896	-63.6496	-187.506	314.094	153.994	-69.7126	-185.222	314.042
	314.027	167.095	0	-197.973	315.499	165.399	-6.42933	-196.396													316.351	161.764	-31.8703	-193.035	315.486	161.114	-38.338	-192.738	315.114	160.836	-44.7081	-191.743	320.535	144.868	-49.5548	-184.941	316.67	161.002	-56.7015	-186.92	321.385	160.623	-61.2712	-180.499	321.493	160.721	-67.1061	-178.297	321.441
	323.364	170.675	0	-188.636	324.082	170.531	-6.14851	-187.817													324.738	167.211	-30.5042	-184.761	323.821	166.638	-36.7118	-184.563	323.428	166.393	-42.8202	-183.646	328.517	150.892	-47.489	-177.231	323.813	168	-54.6279	-180.084	329.24	166.811	-58.7461	-173.061	329.358	166.897	-64.3357	-170.936	329.694
	331.894	175.894	0	-180.106	332.271	176.271	-5.88058	-179.633													331.577	174.506	-29.3901	-178.013	330.893	173.709	-35.3322	-177.627	330.598	173.364	-41.1922	-176.664	333.527	159.547	-46.1922	-172.392	332.93	172.108	-51.9813	-171.359	336.956	173.173	-56.2661	-165.755	337.054	173.282	-61.6248	-163.733	337.772
																					338.29	181.919	-28.2966	-171.39	337.583	181.141	-34.027	-171.066	337.278	180.805	-39.6753	-170.158	338.537	168.201	-44.8955	-167.552					343.645	180.606	-54.1158	-159.42	343.743	180.715	-59.2684	-157.472	344.031
																																									350.236	188.127	-51.9973	-153.179	351.699	186.774	-56.4661	-150.027	352.975
right of ONH	714	153	0	202	695	160	5.98759	182.902	695	159	11.9688	182.608	713	139	19.7014	200.032	753	132	31.4568	238.938	712	147	32.5791	197.329	698	159	36.2868	182.426	685	147	39.2842	168.481	696	156	47.6227	177.73	690	169	51.6707	170.335	687	177	56.2519	165.713	685	183	60.9393	161.912	686
	722.412	147.592	0	210.412	704.247	156.192	6.29014	192.144	703.24	153.335	12.5077	190.831	722.487	135.838	20.6313	209.473	760.894	125.861	32.4871	246.764	720.742	142.144	34.0031	205.954	705.433	152.31	37.7369	189.716	693.107	141.145	41.1251	176.376	703.841	149.793	49.652	185.304	696.644	161.526	53.5992	176.693	693	169	58.1805	171.394	689.008	173.838	62.3511	165.663	691.547
	731.014	142.493	0	219.014	713.437	152.25	6.59083	201.329	711.539	147.755	13.0505	199.112	731.974	132.675	21.5612	218.914	770.557	123.289	33.7485	256.345	729.483	137.287	35.427	214.578	714.209	147.516	39.449	198.324	701.214	135.29	42.9659	184.271	711.681	143.586	51.6812	192.877	703.154	153.936	55.4892	182.923	698.145	160.425	59.8343	176.266	693.593	164.952	63.9662	169.954	697.642
	739.958	138.021	0	227.958	722.303	147.625	6.88091	210.19	720.643	143.617	13.6459	208.196	741.685	130.29	22.5131	228.579	780.553	123	35.0532	266.255	738.956	134.084	36.9701	223.925	722.51	141.941	41.0685	206.465	710.628	131.919	45.1038	193.44	719.521	137.379	53.7105	200.45	709.631	146.316	57.3693	189.121	703.089	151.733	61.4236	180.948	699.694	157.028	66.1153	175.664	705.284
	749.528	135.118	0	237.528	731.169	142.999	7.171	219.051	729.746	139.479	14.2413	217.28	751.572	128.792	23.4822	238.418	790.553	123	36.3584	276.17	748.465	130.988	38.5191	233.307	730.22	135.573	42.5727	214.027	720.276	129.288	47.2946	202.835	729.103	134.517	56.1904	209.706	716.446	138.999	59.3477	195.643	706.622	142.378	62.5593	184.294	705.17	148.661	68.044	180.789	713.395
	759.165	132.452	0	247.165	739.976	138.263	7.45917	227.854	738.85	135.341	14.8367	226.364	761.459	127.294	24.4513	248.258	800.552	122.828	37.6635	286.083	757.974	127.892	40.068	242.688	738.632	130.165	44.2137	222.278	730.193	128	49.5464	212.493	738.751	131.886	58.6875	219.025	724.668	133.307	61.7343	203.511	714.022	135.652	64.9379	191.301	710.435	140.159	69.8988	185.717	721.395
	768.214	128.194	0	256.214	748.738	133.444	7.74586	236.612	747.738	130.757	15.418	235.233	771.345	125.788	25.4203	258.096	810.417	121.194	38.9513	295.864	767.482	124.796	41.6169	252.07	748.024	126.732	46.0461	231.489	740.193	128	51.8171	222.232	748.295	128.902	61.1577	228.244	733.802	129.234	64.3856	212.251	722.768	130.804	67.7493	199.583	718.595	134.378	72.7731	193.353	729.692
	777.69	125	0	265.69	757.717	129.041	8.03963	245.585	756.783	126.494	16.0096	244.259	781.223	124.228	26.3884	267.926	817.89	114.549	39.9267	303.273	777.184	122.372	43.1973	261.642	757.81	124.672	47.9551	241.087	750.177	127.448	54.0844	231.955	757.734	125.6	63.6007	237.361	743.368	126.323	67.1627	221.406	732.654	129.292	70.9268	208.944	728.025	131.05	76.0947	202.179	738.994
	787.638	123.979	0	275.638	767.147	125.713	8.34817	255.01	766.622	124.705	16.6531	254.077	791.101	122.668	27.3566	277.757	827.881	114.97	41.2308	313.179	787.073	120.889	44.8082	271.399	767.58	122.538	49.8611	250.669	760.026	125.712	56.3207	241.546	767.097	122.088	66.0241	246.405	753.007	123.657	69.9605	230.629	742.316	126.716	74.0326	218.093	737.77	128.805	79.5274	211.299	748.869
	797.503	122.343	0	285.503	776.869	123.372	8.66626	264.727	776.461	122.916	17.2966	263.895	800.978	121.109	28.3248	287.587	837.753	113.374	42.5193	322.966	796.963	119.406	46.4192	281.157	777.258	120.021	51.7492	260.161	769.55	122.664	58.4834	250.822	776.896	120.093	68.5602	255.87	762.864	121.974	72.822	240.062	751.719	123.312	77.0551	226.997	747.617	127.067	82.9963	220.516	758.743
	807.332	120.5	0	295.332	786.787	122.092	8.99077	274.639	786.299	121.127	17.94	273.712	810.844	119.476	29.2918	297.405	847.617	111.731	43.8068	332.746	806.852	117.922	48.0301	290.914	787.05	117.992	53.6595	269.765	779.074	119.616	60.6462	260.097	786.811	118.788	71.1263	265.447	772.721	120.291	75.6834	249.495	761.35	120.62	80.1508	236.117	756.896	123.337	86.2645	229.199	768.677
	816.585	116.708	0	304.585	796.704	120.812	9.31527	284.552	796.217	119.848	18.5887	283.609	820.678	117.665	30.2558	307.192	857.564	110.707	45.1052	342.608	816.745	116.465	49.6417	300.675	796.913	116.348	55.5839	279.439	788.961	118.115	62.8912	269.726	796.725	117.484	73.6924	275.024	782.579	118.609	78.5449	258.928	771.121	118.495	83.2918	245.37	766.246	119.792	89.5583	237.951	778.612
	826.56	116	0	314.56	806.623	119.537	9.63979	294.465	806.14	118.608	19.2377	293.51	830.513	115.853	31.2197	316.979	867.551	110.181	46.4087	352.509	826.645	115.051	51.2542	310.442	806.852	115.24	57.5228	289.187	798.9	117.011	65.1481	279.405	806.64	116.179	76.2584	284.6	792.442	116.964	81.4082	268.367	780.991	116.885	86.4643	254.715	776.11	118.148	93.0328	247.182	788.548
	836.558	115.793	0	324.558	816.542	118.271	9.96434	304.379	816.063	117.367	19.8867	303.412	840.347	114.041	32.1837	326.766	877.535	109.616	47.7119	362.407	836.544	113.636	52.8668	320.21	816.806	114.277	59.4646	298.949	808.838	115.907	67.405	289.084	816.61	115.406	78.8389	294.231	802.409	116.15	84.3014	277.904	790.984	116.501	89.6763	264.178	785.559	121.424	96.3611	256.025	798.468
	846.547	115.339	0	334.547	826.462	117.005	10.2889	314.293	825.986	116.127	20.5356	313.313	850.229	112.508	33.1523	336.601	887.518	109.028	49.0149	372.305	846.444	112.222	54.4794	329.977	826.759	113.314	61.4064	308.711	818.783	114.853	69.6631	298.769	826.586	114.718	81.4209	303.867	812.376	115.337	87.1946	287.442	800.976	116.116	92.8883	273.64	795.358	119.428	99.8128	265.196	808.368
	856.517	114.562	0	344.517	836.381	115.739	10.6135	324.208	835.909	114.888	21.1846	323.215	860.162	111.353	34.1259	346.486	897.5	108.441	50.3179	382.202	856.361	110.935	56.0948	339.761	836.724	112.475	63.3505	318.484	828.749	114.032	71.9262	308.475	836.563	114.03	84.003	313.503	822.343	114.523	90.0878	296.98	810.952	115.421	96.0949	283.086	805.056	116.989	103.229	274.272	818.267
	866.369	112.849	0	354.369	846.301	114.472	10.938	334.122	845.834	113.669	21.8338	333.119	870.096	110.198	35.0995	356.371	907.479	107.793	51.6204	392.096	866.35	110.46	57.7219	349.617	846.693	111.696	65.2954	328.262	838.715	113.212	74.1893	318.181	846.479	112.736	86.5694	323.082	832.31	113.709	92.9811	306.517	820.917	114.59	99.2982	292.523	814.99	115.849	106.728	283.57	828.167
	876.221	111.135	0	364.221	856.249	113.452	11.2635	344.064	855.76	112.451	22.4829	343.023	880.029	109.043	36.0731	366.256	917.441	106.923	52.9207	401.973	876.338	109.984	59.349	359.472	856.663	110.917	67.2404	338.04	848.682	112.391	76.4524	327.886	856.391	111.415	89.1349	332.656	842.271	112.825	95.8725	316.049	830.883	113.76	102.502	301.96	824.986	115.546	110.249	292.925	838.148
	886.133	109.809	0	374.133	866.21	112.578	11.5894	354.021	865.685	111.232	23.1321	352.928	889.967	107.939	37.0473	376.147	927.293	105.21	54.2067	411.741	886.327	109.508	60.9761	369.327	866.633	110.138	69.1854	347.818	858.648	111.57	78.7155	337.592	866.303	110.093	91.7004	342.231	852.177	111.458	98.7481	325.529	840.849	112.933	105.705	311.397	834.981	115.243	113.77	302.28	848.135
	896.049	108.515	0	384.049	876.172	111.704	11.9154	363.977	875.61	110.013	23.7813	362.832	899.948	107.316	38.0256	386.08	937.145	103.496	55.4926	421.508	896.316	109.033	62.6033	379.182	876.602	109.359	71.1304	357.596	868.614	110.749	80.9786	347.298	876.297	109.749	94.2871	351.884	862.083	110.092	101.624	335.009	850.817	112.146	108.909	320.836	844.974	114.877	117.29	311.633	858.121
	905.966	107.23	0	393.966	886.134	110.83	12.2413	373.934	885.536	108.794	24.4304	372.736	909.928	106.692	39.0038	396.012	947.111	102.661	56.7933	431.388	906.253	107.912	64.2219	388.987	886.572	108.58	73.0753	367.375	878.58	109.929	83.2417	357.004	886.293	109.479	96.8743	361.54	872.018	108.953	104.508	344.516	860.787	111.359	112.114	330.276	854.955	114.253	120.806	320.974	868.106
	915.884	105.951	0	403.884	896.096	109.957	12.5673	383.89	895.473	107.677	25.0803	382.652	919.909	106.068	39.9821	405.945	957.099	102.186	58.0971	441.291	916.186	106.757	65.84	398.787	896.54	107.784	75.02	377.151	888.547	109.108	85.5048	366.71	896.29	109.208	99.4615	371.196	882.015	108.721	107.41	354.083	870.755	110.572	115.318	339.716	864.952	114	124.327	330.33	878.08
	925.802	104.671	0	413.802	906.057	109.083	12.8932	393.846	905.43	106.751	25.7316	392.588	929.889	105.444	40.9603	415.877	967.099	102.191	59.4024	451.206	926.125	105.653	67.459	408.593	906.504	106.936	76.9639	386.924	898.513	108.287	87.7679	376.416	906.275	108.663	102.046	380.84	892.013	108.488	110.312	363.649	880.73	109.861	118.524	349.162	874.952	114	127.85	339.689	888.055
	935.755	103.712	0	423.755	915.755	106.643	13.2105	403.539	915.387	105.824	26.3828	402.524	939.861	104.691	41.9377	425.801	977.094	102.503	60.707	461.115	936.028	104.268	69.0723	418.364	916.468	106.088	78.9078	396.696	908.475	107.411	90.0299	386.117	916.167	107.198	104.606	390.395	902.01	108.256	113.214	373.216	890.717	109.353	121.735	358.619	884.868	112.711	131.343	348.97	898.03
	945.737	103.107	0	433.737	925.411	104.043	13.5264	413.19	925.344	104.898	27.034	412.459	949.803	103.616	42.9122	435.695	987.09	102.815	62.0116	471.025	945.93	102.873	70.6853	428.134	926.432	105.24	80.8517	406.469	918.433	106.506	92.2914	395.816	926.059	105.732	107.166	399.95	912.007	108.023	116.116	382.783	900.704	108.846	124.945	368.076	894.494	110	134.733	357.978	908.004
	955.719	102.502	0	443.719	935.163	101.827	13.8455	422.936	935.301	103.964	27.6852	422.394	959.745	102.541	43.8867	445.589	997.087	102.611	63.3166	480.937	955.921	102.438	72.3127	437.991	936.396	104.392	82.7956	416.241	928.392	105.601	94.5528	405.515	935.986	104.525	109.736	409.539	921.951	106.959	119.002	392.298	910.692	108.338	128.155	377.533	904.494	110	138.256	367.337	917.994
	965.703	101.939	0	453.703	945.131	101.029	14.1716	432.899	945.228	102.76	28.3345	432.3	969.687	101.466	44.8612	455.483	1007.04	101.663	64.616	490.807	965.911	102.004	73.9401	447.849	946.381	103.85	84.7436	426.035	938.351	104.695	96.8143	415.214	945.941	103.577	112.312	419.155	931.884	105.804	121.886	401.803	920.679	107.83	131.365	386.99	914.492	109.792	141.778	376.694	927.986
	975.697	101.582	0	463.697	955.099	100.232	14.4978	442.862	955.155	101.557	28.9837	442.206	979.677	101	45.8403	465.425	1017.02	101	65.9184	500.7	975.904	101.633	75.5679	457.708	956.377	103.573	86.6937	435.839	948.314	103.835	99.0766	424.916	955.914	102.843	114.893	428.788	941.817	104.649	124.769	411.309	930.666	107.322	134.576	396.447	924.454	108.924	145.287	386.018	937.977
	985.69	101.225	0	473.69	965.067	99.4346	14.8239	452.825	965.082	100.354	29.633	452.112	989.677	101	46.8205	475.376					985.898	101.263	77.1958	467.568	966.374	103.295	88.6439	445.643	958.289	103.122	101.342	434.63	965.906	102.444	117.48	438.44	951.75	103.494	127.653	420.814	940.652	106.803	137.786	405.904	934.318	107.28	148.762	395.25	947.968
	995.647	100.294	0	483.647	975.035	98.6372	15.1501	462.787	975.053	99.5851	30.2851	462.061	999.674	100.804	47.8005	485.326					995.874	100.569	78.8208	477.411	976.37	103.017	90.5941	455.447	968.263	102.41	103.607	444.344	975.898	102.044	120.066	448.091	961.737	103	130.552	430.372	950.638	106.263	140.995	415.359	944.236	106	152.255	404.532	957.958
	1005.46	98.394	0	493.465	985.004	97.8497	15.4763	472.751	985.036	98.9979	30.938	472.023	1009.67	100.46	48.7801	495.272					1005.76	99.0856	80.4317	487.168	986.3	101.838	92.5313	465.186	978.238	101.697	105.872	454.058	985.894	101.772	122.653	457.747	971.737	103	133.455	439.941	960.623	105.723	144.205	424.815	954.236	106	155.778	413.891	967.922
	1015.28	96.4938	0	503.282	994.976	97.1018	15.8025	482.718	995.018	98.4107	31.5909	481.984	1019.66	100.115	49.7596	505.218					1015.67	97.7329	82.0457	496.944	996.223	100.597	94.4672	474.918	988.213	100.988	108.137	463.773	995.891	101.516	125.24	467.403	981.737	103	136.358	449.511	970.609	105.183	147.415	434.27	964.236	106	159.3	423.25	977.886
					1004.95	96.3539	16.1288	492.684	1004.99	97.7148	32.2434	491.939													1006.15	99.3568	96.403	484.651	998.197	100.417	110.404	473.496	1005.89	101.259	127.828	477.059	991.718	102.382	139.255	459.062	980.591	104.597	150.624	443.723	974.188	105.023	162.806	432.564	987.85
					1014.92	95.606	16.4551	502.651	1014.95	96.7668	32.8944	501.872													1016.11	98.4923	98.3466	494.422	1008.18	99.8468	112.671	483.218	1015.88	101.003	130.415	486.715	1001.66	101.307	142.141	468.576	990.572	103.985	153.832	453.175	984.065	103.463	166.285	441.809	997.814
																													1018.16	99.2764	114.938	492.941					1011.6	100.232	145.027	478.09	1000.55	103.374	157.04	462.626	994.029	102.609	169.795	451.134	1007.79
																																					1021.54	99.1573	147.913	487.604	1010.54	102.763	160.249	472.078	1004.01	102.055	173.312	460.478	1017.77
																																									1020.52	102.152	163.457	481.53	1014	101.5	176.829	469.823
[truncated: 335 more columns]

## Sheet: Animal 3 coordinates (um)
Animal 3 ILM & outer border of RNFL coordinates
	ILM coordinates curation									final ILM coordinates						outer border of RNFL coordinates curation									final RNFL coordinates
	X [pixel]	Y [pixel]	Z [pixel]	X [μm]	Y [μm]	Z [μm]	Z zero-correction [μm]	Z cutoff correction [μm]		X [μm]	Y [μm]	Z [μm]				X [pixel]	Y [pixel]	Z [pixel]	X [μm]	Y [μm]	Z [μm]	Z zero-correction [μm]	Z cutoff correction [μm]		X [μm]	Y [μm]	Z [μm]
	0	-512	-117	0	-2900	-424.597	272.177	192.303		0	-2900	192.303				0	-512	-141	0	-2900	-511.693	185.077	105.203		0	-2900	105.203
	0	-502.012	-116.501	0	-2843.43	-422.784	273.99	194.116		0	-2843.43	194.116				0	-502.027	-140.261	0	-2843.51	-509.012	187.758	107.884		0	-2843.51	107.884
	0	-492.025	-116.001	0	-2786.86	-420.972	275.802	195.928		0	-2786.86	195.928				0	-492.055	-139.523	0	-2787.03	-506.332	190.438	110.564		0	-2787.03	110.564
	0	-482.093	-114.835	0	-2730.61	-416.738	280.036	200.162		0	-2730.61	200.162				0	-482.076	-138.864	0	-2730.51	-503.942	192.828	112.955		0	-2730.51	112.955
	0	-472.162	-113.666	0	-2674.35	-412.498	284.276	204.402		0	-2674.35	204.402				0	-472.087	-138.399	0	-2673.93	-502.256	194.514	114.641		0	-2673.93	114.641
	0	-462.23	-112.498	0	-2618.1	-408.258	288.516	208.642		0	-2618.1	208.642				0	-462.098	-137.935	0	-2617.35	-500.57	196.2	116.327		0	-2617.35	116.327
	0	-452.299	-111.329	0	-2561.85	-404.017	292.756	212.883		0	-2561.85	212.883				0	-452.109	-137.47	0	-2560.77	-498.883	197.887	118.013		0	-2560.77	118.013
	0	-442.367	-110.161	0	-2505.6	-399.777	296.997	217.123		0	-2505.6	217.123				0	-442.12	-137.006	0	-2504.19	-497.197	199.573	119.699		0	-2504.19	119.699
	0	-432.436	-108.992	0	-2449.34	-395.537	301.237	221.363		0	-2449.34	221.363				0	-432.12	-137	0	-2447.55	-497.177	199.593	119.719		0	-2447.55	119.719
	0	-422.507	-107.803	0	-2393.1	-391.221	305.553	225.679		0	-2393.1	225.679				0	-422.12	-137	0	-2390.91	-497.177	199.593	119.719		0	-2390.91	119.719
	0	-412.592	-106.496	0	-2336.95	-386.476	310.298	230.424		0	-2336.95	230.424				0	-412.12	-137	0	-2334.27	-497.177	199.593	119.719		0	-2334.27	119.719
	0	-402.678	-105.188	0	-2280.8	-381.732	315.042	235.168		0	-2280.8	235.168				0	-402.12	-137	0	-2277.63	-497.177	199.593	119.719		0	-2277.63	119.719
	0	-392.764	-103.881	0	-2224.64	-376.987	319.787	239.913		0	-2224.64	239.913				0	-392.12	-137	0	-2220.99	-497.177	199.593	119.719		0	-2220.99	119.719
	0	-382.85	-102.574	0	-2168.49	-372.243	324.531	244.657		0	-2168.49	244.657				0	-382.12	-137	0	-2164.35	-497.177	199.593	119.719		0	-2164.35	119.719
	0	-372.936	-101.266	0	-2112.33	-367.498	329.275	249.402		0	-2112.33	249.402				0	-372.12	-137	0	-2107.71	-497.177	199.593	119.719		0	-2107.71	119.719
	0	-363.022	-99.9589	0	-2056.18	-362.754	334.02	254.146		0	-2056.18	254.146				0	-362.12	-137	0	-2051.07	-497.177	199.593	119.719		0	-2051.07	119.719
	0	-353.107	-98.6515	0	-2000.02	-358.009	338.765	258.891		0	-2000.02	258.891				0	-352.121	-137.194	0	-1994.44	-497.881	198.889	119.015		0	-1994.44	119.015
	0	-343.193	-97.3442	0	-1943.87	-353.265	343.509	263.635		0	-1943.87	263.635				0	-342.134	-137.693	0	-1937.87	-499.693	197.077	117.203		0	-1937.87	117.203
	0	-333.279	-96.0368	0	-1887.71	-348.52	348.253	268.38		0	-1887.71	268.38				0	-332.146	-138.193	0	-1881.3	-501.505	195.265	115.391		0	-1881.3	115.391
	0	-323.474	-94.0734	0	-1832.18	-341.395	355.379	275.505		0	-1832.18	275.505				0	-322.159	-138.692	0	-1824.73	-503.318	193.452	113.578		0	-1824.73	113.578
	0	-313.672	-92.091	0	-1776.66	-334.201	362.573	282.699		0	-1776.66	282.699				0	-312.173	-139.225	0	-1768.17	-505.252	191.518	111.644		0	-1768.17	111.644
	0	-303.871	-90.1087	0	-1721.14	-327.007	369.767	289.893		0	-1721.14	289.893				0	-302.19	-139.812	0	-1711.62	-507.383	189.387	109.513		0	-1711.62	109.513
	0	-294.069	-88.1264	0	-1665.63	-319.813	376.96	297.087		0	-1665.63	297.087				0	-292.208	-140.4	0	-1655.08	-509.514	187.256	107.382		0	-1655.08	107.382
	0	-284.268	-86.144	0	-1610.11	-312.619	384.155	304.281		0	-1610.11	304.281				0	-282.225	-140.987	0	-1598.54	-511.645	185.125	105.251		0	-1598.54	105.251
	0	-274.466	-84.1617	0	-1554.59	-305.425	391.348	311.475		0	-1554.59	311.475				0	-272.35	-142.565	0	-1542.61	-517.372	179.398	99.5243		0	-1542.61	99.5243
	0	-264.664	-82.1793	0	-1499.08	-298.231	398.543	318.669		0	-1499.08	318.669				0	-262.479	-144.166	0	-1486.7	-523.181	173.589	93.7149		0	-1486.7	93.7149
	0	-254.863	-80.197	0	-1443.56	-291.037	405.736	325.863		0	-1443.56	325.863				0	-252.608	-145.766	0	-1430.79	-528.99	167.78	87.9059		0	-1430.79	87.9059
	0	-245.061	-78.2147	0	-1388.04	-283.843	412.93	333.057		0	-1388.04	333.057				0	-242.739	-147.377	0	-1374.89	-534.835	161.935	82.061		0	-1374.89	82.061
	0	-235.116	-77.1672	0	-1331.71	-280.042	416.732	336.858		0	-1331.71	336.858				0	-232.875	-149.021	0	-1319.02	-540.801	155.969	76.0949		0	-1319.02	76.0949
	0	-225.16	-76.2338	0	-1275.32	-276.655	420.119	340.245		0	-1275.32	340.245				0	-223.011	-150.665	0	-1263.15	-546.767	150.003	70.1288		0	-1263.15	70.1288
	0	-215.204	-75.3004	0	-1218.93	-273.267	423.506	343.633		0	-1218.93	343.633				0	-214.421	-155.785	0	-1214.49	-565.348	131.422	51.5485		0	-1214.49	51.5485
	0	-205.443	-73.1265	0	-1163.64	-265.378	431.396	351.522		0	-1163.64	351.522				0	-206.552	-161.956	0	-1169.92	-587.742	109.028	29.1545		0	-1169.92	29.1545
	0	-195.635	-71.1774	0	-1108.09	-258.305	438.469	358.595		0	-1108.09	358.595				0	-197.973	-167.095	0	-1121.33	-606.391	90.379	10.5052		0	-1121.33	10.5052
	0	-185.663	-71.9253	0	-1051.61	-261.019	435.755	355.881		0	-1051.61	355.881				0	-188.636	-170.675	0	-1068.45	-619.386	77.3842	-2.48958		0	-1068.45	-2.48958
	0	-175.691	-72.6732	0	-995.123	-263.733	433.041	353.167		0	-995.123	353.167				0	-180.106	-175.894	0	-1020.13	-638.325	58.4454	-21.4284		0	-1020.13	-21.4284
	0	-165.719	-73.4211	0	-938.641	-266.447	430.326	350.453		0	-938.641	350.453				0	202	-153	0	1144.14	-555.242	141.528	61.6546		0	1144.14	61.6546
	0	-155.763	-74.3608	0	-882.251	-269.858	426.916	347.042		0	-882.251	347.042				0	210.412	-147.592	0	1191.79	-535.617	161.153	81.279		0	1191.79	81.279
	0	-145.89	-75.9531	0	-826.333	-275.636	421.138	341.264		0	-826.333	341.264				0	219.014	-142.493	0	1240.51	-517.112	179.658	99.7845		0	1240.51	99.7845
	0	-136.018	-77.5455	0	-770.415	-281.415	415.359	335.485		0	-770.415	335.485				0	227.958	-138.021	0	1291.17	-500.882	195.888	116.014		0	1291.17	116.014
	0	-126.149	-79.1595	0	-714.518	-287.272	409.502	329.628		0	-714.518	329.628				0	237.528	-135.118	0	1345.37	-490.348	206.422	126.549		0	1345.37	126.549
	0	-116.32	-81.0024	0	-658.847	-293.96	402.814	322.94		0	-658.847	322.94				0	247.165	-132.452	0	1399.96	-480.67	216.1	136.226		0	1399.96	136.226
	0	-106.579	-83.263	0	-603.672	-302.164	394.61	314.736		0	-603.672	314.736				0	256.214	-128.194	0	1451.21	-465.218	231.552	151.678		0	1451.21	151.678
	0	-98.2793	-88.8406	0	-556.66	-322.405	374.369	294.495		0	-556.66	294.495				0	265.69	-125	0	1504.89	-453.629	243.141	163.267		0	1504.89	163.267
	0	-90.5731	-95.2135	0	-513.012	-345.533	351.241	271.367		0	-513.012	271.367				0	275.638	-123.979	0	1561.23	-449.923	246.847	166.973		0	1561.23	166.973
	0	-82.891	-101.615	0	-469.5	-368.765	328.008	248.135		0	-469.5	248.135				0	285.503	-122.343	0	1617.11	-443.987	252.783	172.909		0	1617.11	172.909
	0	-77.7053	-110.166	0	-440.128	-399.795	296.979	217.105		0	-440.128	217.105				0	295.332	-120.5	0	1672.78	-437.299	259.471	179.597		0	1672.78	179.597
	0	-68.9895	-115.068	0	-390.761	-417.587	279.187	199.313		0	-390.761	199.313				0	304.585	-116.708	0	1725.19	-423.535	273.235	193.361		0	1725.19	193.361
	0	-60.2803	-119.983	0	-341.431	-435.421	261.353	181.479		0	-341.431	181.479				0	314.56	-116	0	1781.69	-420.967	275.803	195.929		0	1781.69	195.929
	0	-51.5979	-124.944	0	-292.254	-453.426	243.348	163.474		0	-292.254	163.474				0	324.558	-115.793	0	1838.31	-420.216	276.554	196.681		0	1838.31	196.681
	0	-42.9155	-129.905	0	-243.076	-471.431	225.343	145.469		0	-243.076	145.469				0	334.547	-115.339	0	1894.9	-418.568	278.202	198.328		0	1894.9	198.328
	0	-34.5867	-135.44	0	-195.901	-491.516	205.258	125.384		0	-195.901	125.384				0	344.517	-114.562	0	1951.37	-415.75	281.02	201.146		0	1951.37	201.146
	0	-26.3647	-141.132	0	-149.331	-512.173	184.601	104.727		0	-149.331	104.727				0	354.369	-112.849	0	2007.17	-409.532	287.238	207.364		0	2007.17	207.364
	0	-18.1428	-146.824	0	-102.762	-532.829	163.944	84.0706		0	-102.762	84.0706				0	364.221	-111.135	0	2062.97	-403.314	293.456	213.582		0	2062.97	213.582
	0	-9.3418	-151.572	0	-52.9125	-550.059	146.715	66.841		0	-52.9125	66.841				0	374.133	-109.809	0	2119.11	-398.499	298.271	218.397		0	2119.11	218.397
	0	-0.4431	-156.134	0	-2.50975	-566.615	130.158	50.2847		0	-2.50975	50.2847				0	384.049	-108.515	0	2175.28	-393.806	302.964	223.091		0	2175.28	223.091
	0	8.1318	-161.279	0	46.059	-585.287	111.487	31.6133		0	46.059	31.6133				0	393.966	-107.23	0	2231.45	-389.142	307.628	227.755		0	2231.45	227.755
	0	14.3811	-169.086	0	81.4554	-613.618	83.1556	3.28183		0	81.4554	3.28183				0	403.884	-105.951	0	2287.62	-384.498	312.272	232.399		0	2287.62	232.399
	0	23.0904	-174	0	130.785	-631.451	65.3226	-14.5512		0	130.785	-14.5512				0	413.802	-104.671	0	2343.8	-379.853	316.917	237.043		0	2343.8	237.043
	0	32.7491	-171.41	0	185.493	-622.051	74.7232	-5.15058		0	185.493	-5.15058				0	423.755	-103.712	0	2400.18	-376.373	320.397	240.523		0	2400.18	240.523
	0	41.9172	-167.417	0	237.422	-607.56	89.2143	9.3405		0	237.422	9.3405				0	433.737	-103.107	0	2456.71	-374.178	322.592	242.719		0	2456.71	242.719
	0	51.8164	-166	0	293.491	-602.419	94.3548	14.481		0	293.491	14.481				0	443.719	-102.502	0	2513.25	-371.982	324.788	244.914		0	2513.25	244.914
	0	61.3718	-163.051	0	347.614	-591.718	105.056	25.1819		0	347.614	25.1819				0	453.703	-101.939	0	2569.8	-369.94	326.83	246.956		0	2569.8	246.956
	0	70.4801	-158.924	0	399.204	-576.739	120.035	40.1615		0	399.204	40.1615				0	463.697	-101.582	0	2626.41	-368.645	328.125	248.251		0	2626.41	248.251
	0	78.5674	-153.042	0	445.011	-555.393	141.381	61.5067		0	445.011	61.5067				0	473.69	-101.225	0	2683.01	-367.35	329.42	249.547		0	2683.01	249.547
	0	86.6548	-147.16	0	490.818	-534.048	162.725	82.8516		0	490.818	82.8516				0	483.647	-100.294	0	2739.41	-363.971	332.799	252.926		0	2739.41	252.926
	0	94.528	-140.995	0	535.413	-511.674	185.1	105.226		0	535.413	105.226				0	493.465	-98.394	0	2795.01	-357.075	339.695	259.821		0	2795.01	259.821
	0	102.14	-134.51	0	578.53	-488.141	208.633	128.759		0	578.53	128.759				0	503.282	-96.4938	0	2850.62	-350.179	346.591	266.717		0	2850.62	266.717
	0	109.753	-128.025	0	621.647	-464.608	232.166	152.292		0	621.647	152.292				-16.7522	-511.726	-141	-94.8853	-2898.45	-511.693	185.077	105.203		-94.8853	-2898.45	105.203
	0	117.365	-121.541	0	664.764	-441.075	255.699	175.825		0	664.764	175.825				-16.4259	-501.759	-140.261	-93.0372	-2841.99	-509.012	187.758	107.884		-93.0372	-2841.99	107.884
	0	124.483	-114.517	0	705.081	-415.585	281.189	201.315		0	705.081	201.315				-16.0996	-491.791	-139.523	-91.189	-2785.54	-506.332	190.438	110.564		-91.189	-2785.54	110.564
	0	131.554	-107.446	0	745.132	-389.924	306.85	226.976		0	745.132	226.976				-15.7731	-481.818	-138.864	-89.3398	-2729.05	-503.942	192.828	112.955		-89.3398	-2729.05	112.955
	0	140.362	-102.71	0	795.018	-372.737	324.037	244.163		0	795.018	244.163				-15.4463	-471.834	-138.399	-87.4886	-2672.5	-502.256	194.514	114.641		-87.4886	-2672.5	114.641
	0	149.771	-99.3226	0	848.31	-360.445	336.329	256.455		0	848.31	256.455				-15.1194	-461.85	-137.935	-85.6373	-2615.95	-500.57	196.2	116.327		-85.6373	-2615.95	116.327
	0	159.196	-95.9822	0	901.697	-348.322	348.452	268.578		0	901.697	268.578				-14.7926	-451.867	-137.47	-83.7861	-2559.4	-498.883	197.887	118.013		-83.7861	-2559.4	118.013
	0	169.155	-95.0768	0	958.106	-345.037	351.737	271.863		0	958.106	271.863				-14.4657	-441.883	-137.006	-81.9349	-2502.85	-497.197	199.573	119.699		-81.9349	-2502.85	119.699
	0	179.114	-94.1714	0	1014.51	-341.751	355.023	275.149		0	1014.51	275.149				-14.1386	-431.888	-137	-80.0817	-2446.24	-497.177	199.593	119.719		-80.0817	-2446.24	119.719
	0	188.68	-91.2571	0	1068.7	-331.175	365.599	285.725		0	1068.7	285.725				-13.8114	-421.894	-137	-78.2284	-2389.63	-497.177	199.593	119.719		-78.2284	-2389.63	119.719
	0	198.327	-88.6234	0	1123.34	-321.617	375.157	295.283		0	1123.34	295.283				-13.4842	-411.899	-137	-76.3752	-2333.02	-497.177	199.593	119.719		-76.3752	-2333.02	119.719
	0	208.263	-87.4985	0	1179.62	-317.535	379.239	299.365		0	1179.62	299.365				-13.157	-401.904	-137	-74.522	-2276.41	-497.177	199.593	119.719		-74.522	-2276.41	119.719
	0	218.2	-86.3736	0	1235.9	-313.452	383.321	303.448		0	1235.9	303.448				-12.8298	-391.91	-137	-72.6688	-2219.8	-497.177	199.593	119.719		-72.6688	-2219.8	119.719
	0	228.136	-85.2487	0	1292.18	-309.37	387.404	307.53		0	1292.18	307.53				-12.5026	-381.915	-137	-70.8155	-2163.19	-497.177	199.593	119.719		-70.8155	-2163.19	119.719
	0	238.073	-84.1238	0	1348.46	-305.288	391.486	311.612		0	1348.46	311.612				-12.1754	-371.92	-137	-68.9623	-2106.58	-497.177	199.593	119.719		-68.9623	-2106.58	119.719
	0	248.01	-82.9994	0	1404.74	-301.207	395.566	315.693		0	1404.74	315.693				-11.8482	-361.926	-137	-67.1091	-2049.97	-497.177	199.593	119.719		-67.1091	-2049.97	119.719
	0	257.991	-82.3833	0	1461.27	-298.971	397.802	317.929		0	1461.27	317.929				-11.5211	-351.933	-137.194	-65.2562	-1993.37	-497.881	198.889	119.015		-65.2562	-1993.37	119.015
	0	267.972	-81.7672	0	1517.81	-296.736	400.038	320.164		0	1517.81	320.164				-11.1943	-341.951	-137.693	-63.4053	-1936.83	-499.693	197.077	117.203		-63.4053	-1936.83	117.203
	0	277.953	-81.1511	0	1574.34	-294.5	402.274	322.4		0	1574.34	322.4				-10.8675	-331.969	-138.193	-61.5543	-1880.29	-501.505	195.265	115.391		-61.5543	-1880.29	115.391
	0	287.934	-80.535	0	1630.87	-292.264	404.51	324.636		0	1630.87	324.636				-10.5407	-321.986	-138.692	-59.7034	-1823.75	-503.318	193.452	113.578		-59.7034	-1823.75	113.578
	0	297.915	-79.9188	0	1687.41	-290.028	406.746	326.872		0	1687.41	326.872				-10.214	-312.006	-139.225	-57.8528	-1767.22	-505.252	191.518	111.644		-57.8528	-1767.22	111.644
	0	307.896	-79.3027	0	1743.94	-287.792	408.982	329.108		0	1743.94	329.108				-9.88739	-302.029	-139.812	-56.0028	-1710.71	-507.383	189.387	109.513		-56.0028	-1710.71	109.513
	0	317.877	-78.6866	0	1800.47	-285.556	411.218	331.344		0	1800.47	331.344				-9.56076	-292.051	-140.4	-54.1528	-1654.2	-509.514	187.256	107.382		-54.1528	-1654.2	107.382
	0	327.858	-78.0705	0	1857.01	-283.32	413.454	333.58		0	1857.01	333.58				-9.23414	-282.074	-140.987	-52.3027	-1597.68	-511.645	185.125	105.251		-52.3027	-1597.68	105.251
	0	337.856	-77.9105	0	1913.64	-282.74	414.034	334.16		0	1913.64	334.16				-8.91105	-272.204	-142.565	-50.4727	-1541.78	-517.372	179.398	99.5243		-50.4727	-1541.78	99.5243
	0	347.856	-77.8095	0	1970.28	-282.373	414.401	334.527		0	1970.28	334.527				-8.58808	-262.339	-144.166	-48.6434	-1485.9	-523.181	173.589	93.7149		-48.6434	-1485.9	93.7149
	0	357.855	-77.7085	0	2026.91	-282.006	414.767	334.894		0	2026.91	334.894				-8.2651	-252.473	-145.766	-46.8141	-1430.02	-528.99	167.78	87.9059		-46.8141	-1430.02	87.9059
	0	367.855	-77.6075	0	2083.55	-281.64	415.134	335.26		0	2083.55	335.26				-7.94218	-242.609	-147.377	-44.985	-1374.15	-534.835	161.935	82.061		-44.985	-1374.15	82.061
	0	377.854	-77.5065	0	2140.19	-281.273	415.5	335.627		0	2140.19	335.627				-7.61945	-232.75	-149.021	-43.157	-1318.31	-540.801	155.969	76.0949		-43.157	-1318.31	76.0949
	0	387.854	-77.4055	0	2196.83	-280.907	415.867	335.993		0	2196.83	335.993				-7.30662	-223.194	-151.952	-41.3852	-1264.19	-551.437	145.333	65.4593		-41.3852	-1264.19	65.4593
	0	397.853	-77.3045	0	2253.47	-280.54	416.233	336.36		0	2253.47	336.36				-7.01745	-214.361	-156.63	-39.7473	-1214.15	-568.416	128.354	48.4798		-39.7473	-1214.15	48.4798
	0	407.853	-77.2035	0	2310.1	-280.174	416.6	336.726		0	2310.1	336.726				-6.72427	-205.405	-161.07	-38.0867	-1163.43	-584.527	112.243	32.3687		-38.0867	-1163.43	32.3687
	0	417.852	-77.1025	0	2366.74	-279.807	416.967	337.093		0	2366.74	337.093				-6.42933	-196.396	-165.399	-36.4161	-1112.4	-600.239	96.5313	16.6575		-36.4161	-1112.4	16.6575
	0	427.852	-77.0015	0	2423.38	-279.441	417.333	337.459		0	2423.38	337.459				-6.14851	-187.817	-170.531	-34.8255	-1063.81	-618.861	77.909	-1.96483		-34.8255	-1063.81	-1.96483
	0	437.843	-76.5955	0	2479.97	-277.967	418.806	338.933		0	2479.97	338.933				-5.88058	-179.633	-176.271	-33.308	-1017.45	-639.691	57.0787	-22.7951		-33.308	-1017.45	-22.7951
	0	447.835	-76.1849	0	2536.57	-276.477	420.297	340.423		0	2536.57	340.423				5.98759	182.902	-160	33.9141	1035.97	-580.645	116.125	36.2514		33.9141	1035.97	36.2514
	0	457.827	-75.7742	0	2593.16	-274.987	421.787	341.913		0	2593.16	341.913				6.29014	192.144	-156.192	35.6277	1088.31	-566.827	129.943	50.0689		35.6277	1088.31	50.0689
	0	467.818	-75.3636	0	2649.75	-273.497	423.277	343.403		0	2649.75	343.403				6.59083	201.329	-152.25	37.3309	1140.34	-552.521	144.249	64.3753		37.3309	1140.34	64.3753
	0	477.81	-74.953	0	2706.34	-272.007	424.767	344.893		0	2706.34	344.893				6.88091	210.19	-147.625	38.9739	1190.53	-535.734	161.036	81.1621		38.9739	1190.53	81.1621
	0	487.801	-74.5424	0	2762.94	-270.517	426.257	346.383		0	2762.94	346.383				7.171	219.051	-142.999	40.617	1240.72	-518.948	177.822	97.9485		40.617	1240.72	97.9485
	0	497.793	-74.1318	0	2819.53	-269.027	427.747	347.873		0	2819.53	347.873				7.45917	227.854	-138.263	42.2492	1290.58	-501.761	195.009	115.135		42.2492	1290.58	115.135
	0	507.792	-74	0	2876.17	-268.548	428.226	348.352		0	2876.17	348.352				7.74586	236.612	-133.444	43.873	1340.18	-484.272	212.498	132.624		43.873	1340.18	132.624
	-16.7195	-510.726	-115	-94.7	-2892.79	-417.338	279.435	199.562		-94.7	-2892.79	199.562				8.03963	245.585	-129.041	45.537	1391.01	-468.294	228.476	148.602		45.537	1391.01	148.602
	-16.3928	-500.749	-114.413	-92.85	-2836.27	-415.207	281.566	201.693		-92.85	-2836.27	201.693				8.34817	255.01	-125.713	47.2846	1444.39	-456.216	240.554	160.68		47.2846	1444.39	160.68
	-16.0662	-490.772	-113.826	-91	-2779.76	-413.077	283.697	203.823		-91	-2779.76	203.823				8.66626	264.727	-123.372	49.0863	1499.43	-447.72	249.05	169.176		49.0863	1499.43	169.176
	-15.7396	-480.794	-113.238	-89.1499	-2723.25	-410.945	285.829	205.955		-89.1499	-2723.25	205.955				8.99077	274.639	-122.092	50.9243	1555.58	-443.076	253.694	173.821		50.9243	1555.58	173.821
	-15.4134	-470.832	-112.437	-87.3027	-2666.82	-408.036	288.738	208.864		-87.3027	-2666.82	208.864				9.31527	284.552	-120.812	52.7623	1611.72	-438.431	258.339	178.465		52.7623	1611.72	178.465
	-15.0877	-460.882	-111.489	-85.4578	-2610.47	-404.595	292.179	212.305		-85.4578	-2610.47	212.305				9.63979	294.465	-119.537	54.6004	1667.87	-433.805	262.965	183.091		54.6004	1667.87	183.091
	-14.762	-450.933	-110.54	-83.6129	-2554.11	-401.154	295.619	215.746		-83.6129	-2554.11	215.746				9.96434	304.379	-118.271	56.4387	1724.02	-429.21	267.56	187.686		56.4387	1724.02	187.686
	-14.4363	-440.983	-109.592	-81.768	-2497.75	-397.714	299.06	219.186		-81.768	-2497.75	219.186				10.2889	314.293	-117.005	58.277	1780.18	-424.614	272.156	192.282		58.277	1780.18	192.282
	-14.1106	-431.033	-108.644	-79.9231	-2441.4	-394.273	302.501	222.627		-79.9231	-2441.4	222.627				10.6135	324.208	-115.739	60.1153	1836.33	-420.019	276.751	196.877		60.1153	1836.33	196.877
	-13.7849	-421.084	-107.696	-78.0783	-2385.04	-390.832	305.941	226.068		-78.0783	-2385.04	226.068				10.938	334.122	-114.472	61.9536	1892.49	-415.423	281.347	201.473		61.9536	1892.49	201.473
	-13.46	-411.161	-106.495	-76.2384	-2328.84	-386.472	310.301	230.428		-76.2384	-2328.84	230.428				11.2635	344.064	-113.452	63.7972	1948.8	-411.72	285.05	205.176		63.7972	1948.8	205.176
	-13.1388	-401.348	-104.6	-74.4188	-2273.26	-379.596	317.178	237.304		-74.4188	-2273.26	237.304				11.5894	354.021	-112.578	65.6433	2005.2	-408.549	288.221	208.347		65.6433	2005.2	208.347
	-12.8175	-391.534	-102.705	-72.5991	-2217.67	-372.72	324.054	244.18		-72.5991	-2217.67	244.18				11.9154	363.977	-111.704	67.4894	2061.59	-405.378	291.392	211.518		67.4894	2061.59	211.518
	-12.4962	-381.721	-100.81	-70.7795	-2162.09	-365.843	330.931	251.057		-70.7795	-2162.09	251.057				12.2413	373.934	-110.83	69.3356	2117.98	-402.207	294.563	214.689		69.3356	2117.98	214.689
	-12.175	-371.907	-98.9152	-68.9598	-2106.5	-358.966	337.808	257.934		-68.9598	-2106.5	257.934				12.5673	383.89	-109.957	71.1817	2174.38	-399.035	297.735	217.861		71.1817	2174.38	217.861
	-11.8537	-362.093	-97.0204	-67.1402	-2050.92	-352.09	344.684	264.81		-67.1402	-2050.92	264.81				12.8932	393.846	-109.083	73.0279	2230.77	-395.864	300.906	221.032		73.0279	2230.77	221.032
	-11.5311	-352.24	-95.3469	-65.3131	-1995.11	-346.017	350.757	270.883		-65.3131	-1995.11	270.883				13.2105	403.539	-106.643	74.8251	2285.67	-387.01	309.76	229.886		74.8251	2285.67	229.886
	-11.2072	-342.346	-93.9327	-63.4785	-1939.07	-340.885	355.889	276.015		-63.4785	-1939.07	276.015				13.5264	413.19	-104.043	76.6146	2340.33	-377.576	319.194	239.321		76.6146	2340.33	239.321
	-10.8833	-332.451	-92.5185	-61.6439	-1883.03	-335.752	361.021	281.148		-61.6439	-1883.03	281.148				13.8455	422.936	-101.827	78.4218	2395.54	-369.533	327.237	247.363		78.4218	2395.54	247.363
	-10.5594	-322.557	-91.1043	-59.8093	-1826.98	-330.62	366.154	286.28		-59.8093	-1826.98	286.28				14.1716	432.899	-101.029	80.2691	2451.97	-366.639	330.131	250.257		80.2691	2451.97	250.257
	-10.2355	-312.663	-89.6901	-57.9747	-1770.94	-325.488	371.286	291.412		-57.9747	-1770.94	291.412				14.4978	442.862	-100.232	82.1164	2508.4	-363.745	333.025	253.151		82.1164	2508.4	253.151
	-9.91162	-302.769	-88.2759	-56.1401	-1714.9	-320.356	376.418	296.544		-56.1401	-1714.9	296.544				14.8239	452.825	-99.4346	83.9637	2564.83	-360.851	335.919	256.045		83.9637	2564.83	256.045
	-9.58772	-292.875	-86.8616	-54.3055	-1658.86	-315.223	381.55	301.677		-54.3055	-1658.86	301.677				15.1501	462.787	-98.6372	85.8111	2621.26	-357.957	338.813	258.939		85.8111	2621.26	258.939
	-9.26439	-282.998	-85.3303	-52.4741	-1602.92	-309.666	387.108	307.234		-52.4741	-1602.92	307.234				15.4763	472.751	-97.8497	87.6585	2677.69	-355.099	341.671	261.797		87.6585	2677.69	261.797
	-8.94204	-273.151	-83.6169	-50.6483	-1547.14	-303.448	393.326	313.452		-50.6483	-1547.14	313.452				15.8025	482.718	-97.1018	89.5066	2734.14	-352.385	344.385	264.511		89.5066	2734.14	264.511
	-8.61969	-263.304	-81.9035	-48.8224	-1491.37	-297.23	399.544	319.67		-48.8224	-1491.37	319.67				16.1288	492.684	-96.3539	91.3546	2790.59	-349.671	347.099	267.225		91.3546	2790.59	267.225
	-8.29733	-253.457	-80.1901	-46.9966	-1435.6	-291.012	405.762	325.888		-46.9966	-1435.6	325.888				16.4551	502.651	-95.606	93.2026	2847.05	-346.957	349.813	269.939		93.2026	2847.05	269.939
	-7.97498	-243.61	-78.4767	-45.1708	-1379.83	-284.794	411.98	332.106		-45.1708	-1379.83	332.106				-33.421	-509.906	-136	-189.299	-2888.14	-493.548	203.222	123.348		-189.299	-2888.14	123.348
	-7.65193	-233.742	-76.8905	-43.341	-1323.93	-279.038	417.736	337.862		-43.341	-1323.93	337.862				-32.7675	-499.935	-136.384	-185.597	-2831.66	-494.943	201.827	121.953		-185.597	-2831.66	121.953
	-7.32863	-223.866	-75.3534	-41.5098	-1267.99	-273.46	423.314	343.44		-41.5098	-1267.99	343.44				-32.1139	-489.963	-136.769	-181.895	-2775.18	-496.338	200.432	120.558		-181.895	-2775.18	120.558
	-7.00533	-213.991	-73.8164	-39.6786	-1212.06	-267.882	428.892	349.018		-39.6786	-1212.06	349.018				-31.46	-479.988	-137	-178.192	-2718.68	-497.177	199.593	119.719		-178.192	-2718.68	119.719
	-6.68203	-204.115	-72.2793	-37.8474	-1156.12	-262.304	434.47	354.596		-37.8474	-1156.12	354.596				-30.806	-470.009	-137	-174.487	-2662.16	-497.177	199.593	119.719		-174.487	-2662.16	119.719
	-6.35726	-194.194	-71.063	-36.0079	-1099.93	-257.89	438.884	359.01		-36.0079	-1099.93	359.01				-30.152	-460.03	-137	-170.783	-2605.64	-497.177	199.593	119.719		-170.783	-2605.64	119.719
	-6.0303	-184.207	-71.4331	-34.156	-1043.36	-259.233	437.541	357.667		-34.156	-1043.36	357.667				-29.498	-450.052	-137	-167.078	-2549.12	-497.177	199.593	119.719		-167.078	-2549.12	119.719
	-5.70333	-174.219	-71.8033	-32.304	-986.785	-260.576	436.197	356.324		-32.304	-986.785	356.324				-28.8439	-440.073	-137	-163.374	-2492.6	-497.177	199.593	119.719		-163.374	-2492.6	119.719
	-5.37729	-164.259	-72.6418	-30.4573	-930.374	-263.619	433.155	353.281		-30.4573	-930.374	353.281				-28.1899	-430.095	-137	-159.669	-2436.08	-497.177	199.593	119.719		-159.669	-2436.08	119.719
	-5.05317	-154.358	-74.0081	-28.6215	-874.295	-268.578	428.196	348.322		-28.6215	-874.295	348.322				-27.5359	-420.116	-137	-155.965	-2379.56	-497.177	199.593	119.719		-155.965	-2379.56	119.719
	-4.72905	-144.457	-75.3745	-26.7856	-818.216	-273.536	423.237	343.364		-26.7856	-818.216	343.364				-26.8818	-410.137	-137	-152.26	-2323.04	-497.177	199.593	119.719		-152.26	-2323.04	119.719
	-4.40482	-134.553	-76.7166	-24.9492	-762.118	-278.407	418.367	338.493		-24.9492	-762.118	338.493				-26.2278	-400.159	-137	-148.556	-2266.52	-497.177	199.593	119.719		-148.556	-2266.52	119.719
	-4.08089	-124.658	-78.1268	-23.1144	-706.073	-283.525	413.249	333.375		-23.1144	-706.073	333.375				-25.5738	-390.18	-137	-144.851	-2210.01	-497.177	199.593	119.719		-144.851	-2210.01	119.719
	-3.78382	-115.584	-82.3174	-21.4318	-654.673	-298.732	398.041	318.168		-21.4318	-654.673	318.168				-24.9197	-380.202	-137	-141.147	-2153.49	-497.177	199.593	119.719		-141.147	-2153.49	119.719
	-3.50648	-107.112	-87.6231	-19.8609	-606.688	-317.987	378.787	298.913		-19.8609	-606.688	298.913				-24.2657	-370.223	-137	-137.442	-2096.97	-497.177	199.593	119.719		-137.442	-2096.97	119.719
	-3.24473	-99.1161	-93.6231	-18.3783	-561.4	-339.761	357.013	277.139		-18.3783	-561.4	277.139				-23.6117	-360.245	-137	-133.738	-2040.45	-497.177	199.593	119.719		-133.738	-2040.45	119.719
	-2.98491	-91.1797	-99.7014	-16.9067	-516.447	-361.819	334.954	255.081		-16.9067	-516.447	255.081				-22.9576	-350.266	-137	-130.034	-1983.93	-497.177	199.593	119.719		-130.034	-1983.93	119.719
	-2.74281	-83.7842	-106.428	-15.5355	-474.559	-386.231	310.543	230.669		-15.5355	-474.559	230.669				-22.3036	-340.287	-137	-126.329	-1927.41	-497.177	199.593	119.719		-126.329	-1927.41	119.719
	-2.48137	-75.7981	-112.441	-14.0547	-429.325	-408.051	288.722	208.849		-14.0547	-429.325	208.849				-21.6496	-330.31	-137.133	-122.625	-1870.89	-497.659	199.111	119.238		-122.625	-1870.89	119.238
	-2.20913	-67.482	-117.988	-12.5127	-382.223	-428.182	268.592	188.718		-12.5127	-382.223	188.718				-20.996	-320.337	-137.466	-118.922	-1814.41	-498.868	197.902	118.028		-118.922	-1814.41	118.028
	-1.93689	-59.166	-123.535	-10.9707	-335.12	-448.312	248.462	168.588		-10.9707	-335.12	168.588				-20.3423	-310.363	-137.799	-115.22	-1757.92	-500.077	196.693	116.819		-115.22	-1757.92	116.819
	-1.66032	-50.7176	-128.878	-9.40418	-287.268	-467.702	229.072	149.198		-9.40418	-287.268	149.198				-19.6887	-300.391	-138.159	-111.518	-1701.44	-501.382	195.388	115.514		-111.518	-1701.44	115.514
	-1.37692	-42.0605	-133.875	-7.79894	-238.233	-485.837	210.937	131.063		-7.79894	-238.233	131.063				-19.0352	-290.421	-138.558	-107.816	-1644.96	-502.832	193.938	114.064		-107.816	-1644.96	114.064
	-1.09351	-33.4032	-138.872	-6.1937	-189.198	-503.972	192.802	112.928		-6.1937	-189.198	112.928				-18.3817	-280.45	-138.958	-104.115	-1588.49	-504.282	192.488	112.614		-104.115	-1588.49	112.614
	-0.819263	-25.0259	-144.326	-4.64036	-141.748	-523.764	173.009	93.1355		-4.64036	-141.748	93.1355				-17.7292	-270.495	-139.637	-100.419	-1532.1	-506.749	190.021	110.148		-100.419	-1532.1	110.148
	-0.561986	-17.1669	-150.505	-3.18313	-97.2344	-546.185	150.588	70.7147		-3.18313	-97.2344	70.7147				-17.0778	-260.557	-140.543	-96.7297	-1475.81	-510.034	186.736	106.863		-96.7297	-1475.81	106.863
	-0.262018	-8.00381	-154.498	-1.48408	-45.3341	-560.678	136.096	56.2221		-1.48408	-45.3341	56.2221				-16.4278	-250.639	-141.647	-93.0479	-1419.64	-514.041	182.729	102.855		-93.0479	-1419.64	102.855
	0.0356605	1.08932	-158.649	0.201983	6.16996	-575.74	121.034	41.1598		0.201983	6.16996	41.1598				-15.7839	-240.816	-143.404	-89.4011	-1364	-520.416	176.354	96.4802		-89.4011	-1364	96.4802
	0.275979	8.43028	-165.435	1.56316	47.7497	-600.367	96.4063	16.5325		1.56316	47.7497	16.5325				-15.1439	-231.051	-145.464	-85.7761	-1308.69	-527.892	168.878	89.0041		-85.7761	-1308.69	89.0041
	0.507336	15.4975	-172.506	2.87358	87.7788	-626.029	70.7451	-9.12872		2.87358	87.7788	-9.12872				-14.5097	-221.375	-147.907	-82.1838	-1253.88	-536.757	160.013	80.1387		-82.1838	-1253.88	80.1387
	0.829425	25.3363	-174.265	4.69792	143.507	-632.413	64.3609	-15.5129		4.69792	143.507	-15.5129				-13.8864	-211.865	-150.934	-78.6532	-1200.02	-547.743	149.027	69.1533		-78.6532	-1200.02	69.1533
	1.13846	34.7763	-170.98	6.44829	196.975	-620.492	76.2823	-3.59155		6.44829	196.975	-3.59155				11.9688	182.608	-159	67.7919	1034.3	-577.016	119.754	39.8804		67.7919	1034.3	39.8804
	1.43862	43.9453	-167	8.14843	248.909	-606.048	90.7258	10.852		8.14843	248.909	10.852				12.5077	190.831	-153.335	70.8445	1080.88	-556.456	140.314	60.44		70.8445	1080.88	60.44
	1.76549	53.93	-166.557	9.99982	305.463	-604.442	92.332	12.4582		9.99982	305.463	12.4582				13.0505	199.112	-147.755	73.9187	1127.78	-536.207	160.563	80.6889		73.9187	1127.78	80.6889
	2.06256	63.0047	-162.367	11.6825	356.863	-589.234	107.54	27.666		11.6825	356.863	27.666				13.6459	208.196	-143.617	77.2911	1179.24	-521.19	175.58	95.7058		77.2911	1179.24	95.7058
	2.35053	71.8012	-157.619	13.3135	406.687	-572.005	124.769	44.8952		13.3135	406.687	44.8952				14.2413	217.28	-139.479	80.6636	1230.69	-506.173	190.597	110.723		80.6636	1230.69	110.723
	2.63369	80.4508	-152.609	14.9174	455.678	-553.822	142.952	63.0781		14.9174	455.678	63.0781				14.8367	226.364	-135.341	84.036	1282.14	-491.156	205.614	125.74		84.036	1282.14	125.74
	2.89399	88.4023	-146.55	16.3918	500.716	-531.835	164.938	85.0646		16.3918	500.716	85.0646				15.418	235.233	-130.757	87.3284	1332.37	-474.523	222.247	142.374		87.3284	1332.37	142.374
	3.12535	95.4697	-139.479	17.7022	540.746	-506.174	190.6	110.726		17.7022	540.746	110.726				16.0096	244.259	-126.494	90.6793	1383.5	-459.05	237.72	157.846		90.6793	1383.5	157.846
	3.35671	102.537	-132.408	19.0126	580.776	-480.513	216.26	136.387		19.0126	580.776	136.387				16.6531	254.077	-124.705	94.3241	1439.11	-452.559	244.211	164.338		94.3241	1439.11	164.338
	3.61622	110.464	-126.318	20.4825	625.676	-458.411	238.363	158.489		20.4825	625.676	158.489				17.2966	263.895	-122.916	97.9688	1494.72	-446.067	250.703	170.83		97.9688	1494.72	170.83
	3.85545	117.772	-119.496	21.8375	667.066	-433.653	263.12	183.247		21.8375	667.066	183.247				17.94	273.712	-121.127	101.614	1550.32	-439.575	257.195	177.321		101.614	1550.32	177.321
	3.95891	120.932	-110.009	22.4235	684.968	-399.225	297.549	217.675		22.4235	684.968	217.675				18.5887	283.609	-119.848	105.288	1606.38	-434.931	261.839	181.965		105.288	1606.38	181.965
	4.18415	127.812	-102.755	23.6993	723.938	-372.902	323.872	243.998		23.6993	723.938	243.998				19.2377	293.51	-118.608	108.963	1662.46	-430.43	266.34	186.466		108.963	1662.46	186.466
	4.4994	137.442	-100.079	25.4849	778.483	-363.189	333.584	253.711		25.4849	778.483	253.711				19.8867	303.412	-117.367	112.639	1718.54	-425.929	270.841	190.967		112.639	1718.54	190.967
	4.81717	147.149	-97.6962	27.2847	833.462	-354.542	342.231	262.358		27.2847	833.462	262.358				20.5356	313.313	-116.127	116.315	1774.63	-421.428	275.342	195.469		116.315	1774.63	195.469
	5.14136	157.052	-96.345	29.121	889.554	-349.639	347.135	267.261		29.121	889.554	267.261				21.1846	323.215	-114.888	119.991	1830.71	-416.933	279.837	199.963		119.991	1830.71	199.963
	5.46554	166.955	-94.9915	30.9571	945.643	-344.727	352.047	272.173		30.9571	945.643	272.173				21.8338	333.119	-113.669	123.668	1886.81	-412.51	284.26	204.386		123.668	1886.81	204.386
	5.78684	176.77	-93.103	32.777	1001.23	-337.874	358.9	279.026		32.777	1001.23	279.026				22.4829	343.023	-112.451	127.345	1942.91	-408.087	288.683	208.81		127.345	1942.91	208.81
	6.10814	186.584	-91.2145	34.5969	1056.83	-331.02	365.754	285.88		34.5969	1056.83	285.88				23.1321	352.928	-111.232	131.022	1999	-403.663	293.107	213.233		131.022	1999	213.233
	6.43014	196.42	-89.4391	36.4207	1112.54	-324.577	372.197	292.323		36.4207	1112.54	292.323				23.7813	362.832	-110.013	134.699	2055.1	-399.24	297.53	217.656		134.699	2055.1	217.656
	6.75326	206.291	-87.868	38.2509	1168.44	-318.876	377.898	298.024		38.2509	1168.44	298.024				24.4304	372.736	-108.794	138.375	2111.2	-394.816	301.954	222.08		138.375	2111.2	222.08
	7.07639	216.161	-86.2968	40.0811	1224.35	-313.174	383.6	303.726		40.0811	1224.35	303.726				25.0803	382.652	-107.677	142.057	2167.37	-390.763	306.007	226.133		142.057	2167.37	226.133
	7.39952	226.032	-84.7257	41.9113	1280.26	-307.472	389.302	309.428		41.9113	1280.26	309.428				25.7316	392.588	-106.751	145.745	2223.64	-387.401	309.369	229.495		145.745	2223.64	229.495
	7.72264	235.902	-83.1545	43.7415	1336.17	-301.77	395.004	315.13		43.7415	1336.17	315.13				26.3828	402.524	-105.824	149.434	2279.92	-384.04	312.73	232.856		149.434	2279.92	232.856
	8.0489	245.868	-82.4	45.5895	1392.61	-299.032	397.742	317.868		45.5895	1392.61	317.868				27.034	412.459	-104.898	153.122	2336.19	-380.679	316.091	236.217		153.122	2336.19	236.217
	8.37537	255.841	-81.7348	47.4386	1449.1	-296.618	400.156	320.282		47.4386	1449.1	320.282				27.6852	422.394	-103.964	156.811	2392.47	-377.287	319.483	239.609		156.811	2392.47	239.609
	8.70184	265.814	-81.0696	49.2877	1505.58	-294.204	402.57	322.696		49.2877	1505.58	322.696				28.3345	432.3	-102.76	160.488	2448.58	-372.92	323.85	243.976		160.488	2448.58	243.976
	9.0283	275.786	-80.4044	51.1369	1562.07	-291.79	404.984	325.11		51.1369	1562.07	325.11				28.9837	442.206	-101.557	164.166	2504.68	-368.553	328.217	248.343		164.166	2504.68	248.343
	9.35488	285.762	-79.7939	52.9866	1618.57	-289.574	407.199	327.326		52.9866	1618.57	327.326				29.633	452.112	-100.354	167.843	2560.79	-364.186	332.584	252.71		167.843	2560.79	252.71
	9.68162	295.743	-79.2683	54.8373	1675.11	-287.667	409.107	329.233		54.8373	1675.11	329.233				30.2851	462.061	-99.5851	171.537	2617.15	-361.397	335.373	255.499		171.537	2617.15	255.499
	10.0084	305.724	-78.7428	56.688	1731.64	-285.76	411.014	331.14		56.688	1731.64	331.14				30.938	472.023	-98.9979	175.235	2673.57	-359.266	337.504	257.63		175.235	2673.57	257.63
	10.3351	315.705	-78.2172	58.5386	1788.17	-283.853	412.921	333.047		58.5386	1788.17	333.047				31.5909	481.984	-98.4107	178.933	2729.99	-357.135	339.635	259.761		178.933	2729.99	259.761
	10.6618	325.685	-77.6916	60.3893	1844.7	-281.945	414.829	334.955		60.3893	1844.7	334.955				32.2434	491.939	-97.7148	182.628	2786.37	-354.61	342.16	262.286		182.628	2786.37	262.286
	10.9886	335.666	-77.166	62.24	1901.23	-280.038	416.736	336.862		62.24	1901.23	336.862				32.8944	501.872	-96.7668	186.316	2842.64	-351.17	345.6	265.727		186.316	2842.64	265.727
	11.3158	345.661	-77.107	64.0932	1957.84	-279.824	416.95	337.076		64.0932	1957.84	337.076				-49.9887	-507.544	-135	-283.139	-2874.76	-489.919	206.851	126.977		-283.139	-2874.76	126.977
	11.6429	355.654	-77.2632	65.9462	2014.45	-280.39	416.383	336.51		65.9462	2014.45	336.51				-49.0107	-497.614	-135.665	-277.6	-2818.52	-492.333	204.437	124.563		-277.6	-2818.52	124.563
	11.9701	365.648	-77.4194	67.7992	2071.05	-280.957	415.816	335.943		67.7992	2071.05	335.943				-48.0327	-487.685	-136.33	-272.06	-2762.28	-494.747	202.023	122.149		-272.06	-2762.28	122.149
	12.2972	375.641	-77.5757	69.6522	2127.65	-281.525	415.249	335.375		69.6522	2127.65	335.375				-47.0547	-477.755	-136.996	-266.521	-2706.03	-497.161	199.609	119.735		-266.521	-2706.03	119.735
	12.6244	385.634	-77.7319	71.5052	2184.26	-282.091	414.682	334.809		71.5052	2184.26	334.809				-46.0754	-467.812	-136.578	-260.974	-2649.71	-495.645	201.125	121.252		-260.974	-2649.71	121.252
	12.9515	395.628	-77.8881	73.3582	2240.86	-282.658	414.116	334.242		73.3582	2240.86	334.242				-45.0961	-457.869	-136.153	-255.427	-2593.4	-494.102	202.668	122.795		-255.427	-2593.4	122.795
	13.2787	405.622	-77.9253	75.2114	2297.47	-282.793	413.981	334.107		75.2114	2297.47	334.107				-44.1169	-447.926	-135.727	-249.881	-2537.08	-492.559	204.211	124.337		-249.881	-2537.08	124.337
	13.6058	415.614	-77.6622	77.064	2354.06	-281.838	414.935	335.062		77.064	2354.06	335.062				-43.1376	-437.983	-135.302	-244.334	-2480.76	-491.016	205.754	125.88		-244.334	-2480.76	125.88
	13.9329	425.605	-77.3991	78.9166	2410.65	-280.884	415.89	336.016		78.9166	2410.65	336.016				-42.1578	-428.036	-135	-238.785	-2424.42	-489.919	206.851	126.977		-238.785	-2424.42	126.977
	14.2599	435.596	-77.1361	80.7692	2467.24	-279.929	416.845	336.971		80.7692	2467.24	336.971				-41.1777	-418.084	-135	-233.233	-2368.05	-489.919	206.851	126.977		-233.233	-2368.05	126.977
	14.587	445.587	-76.873	82.6218	2523.83	-278.974	417.799	337.926		82.6218	2523.83	337.926				-40.1975	-408.132	-135	-227.681	-2311.69	-489.919	206.851	126.977		-227.681	-2311.69	126.977
	14.9141	455.578	-76.6099	84.4743	2580.42	-278.02	418.754	338.88		84.4743	2580.42	338.88				-39.2179	-398.186	-135.329	-222.132	-2255.35	-491.112	205.658	125.784		-222.132	-2255.35	125.784
	15.2412	465.57	-76.3469	86.3269	2637.02	-277.065	419.709	339.835		86.3269	2637.02	339.835				-38.2385	-388.242	-135.745	-216.585	-2199.03	-492.623	204.147	124.274		-216.585	-2199.03	124.274
	15.5682	475.561	-76.0838	88.1795	2693.61	-276.11	420.663	340.79		88.1795	2693.61	340.79				-37.2593	-378.3	-136.184	-211.039	-2142.72	-494.217	202.553	122.68		-211.039	-2142.72	122.68
	15.8954	485.555	-76	90.0327	2750.21	-275.806	420.968	341.094		90.0327	2750.21	341.094				-36.2803	-368.36	-136.66	-205.494	-2086.41	-495.943	200.827	120.953		-205.494	-2086.41	120.953
	16.2226	495.55	-76	91.8859	2806.82	-275.806	420.968	341.094		91.8859	2806.82	341.094				-35.3006	-358.413	-137	-199.945	-2030.08	-497.177	199.593	119.719		-199.945	-2030.08	119.719
	16.5498	505.544	-76	93.7391	2863.43	-275.806	420.968	341.094		93.7391	2863.43	341.094				-34.3205	-348.462	-137	-194.393	-1973.71	-497.177	199.593	119.719		-194.393	-1973.71	119.719
	-33.2902	-507.91	-114	-188.558	-2876.84	-413.709	283.064	203.191		-188.558	-2876.84	203.191				-33.3403	-338.51	-137	-188.842	-1917.34	-497.177	199.593	119.719		-188.842	-1917.34	119.719
	-32.6394	-497.981	-113.005	-184.872	-2820.6	-410.099	286.675	206.801		-184.872	-2820.6	206.801				-32.3601	-328.558	-137	-183.29	-1860.97	-497.177	199.593	119.719		-183.29	-1860.97	119.719
	-31.9886	-488.052	-112.01	-181.186	-2764.36	-406.487	290.287	210.413		-181.186	-2764.36	210.413				-31.3828	-318.635	-137.756	-177.754	-1804.77	-499.92	196.85	116.977		-177.754	-1804.77	116.977
	-31.3378	-478.123	-111.015	-177.499	-2708.12	-402.876	293.897	214.024		-177.499	-2708.12	214.024				-30.4035	-308.692	-138.184	-172.207	-1748.45	-501.475	195.295	115.422		-172.207	-1748.45	115.422
	-30.6871	-468.194	-110.02	-173.813	-2651.88	-399.266	297.508	217.634		-173.813	-2651.88	217.634				-29.4237	-298.744	-138.454	-166.658	-1692.1	-502.455	194.315	114.441		-166.658	-1692.1	114.441
	-30.0363	-458.265	-109.025	-170.127	-2595.64	-395.654	301.12	221.246		-170.127	-2595.64	221.246				-28.4439	-288.795	-138.725	-161.108	-1635.76	-503.435	193.335	113.461		-161.108	-1635.76	113.461
	-29.3855	-448.336	-108.03	-166.441	-2539.4	-392.043	304.73	224.857		-166.441	-2539.4	224.857				-27.464	-278.847	-138.995	-155.558	-1579.41	-504.416	192.354	112.48		-155.558	-1579.41	112.48
	-28.7347	-438.407	-107.035	-162.755	-2483.16	-388.432	308.342	228.468		-162.755	-2483.16	228.468				-26.492	-268.978	-140.279	-150.052	-1523.51	-509.077	187.693	107.819		-150.052	-1523.51	107.819
	-28.0878	-428.537	-105.564	-159.091	-2427.26	-383.096	313.678	233.804		-159.091	-2427.26	233.804				-25.5202	-259.111	-141.584	-144.548	-1467.62	-513.811	182.959	103.085		-144.548	-1467.62	103.085
	-27.441	-418.669	-104.076	-155.428	-2371.37	-377.697	319.077	239.203		-155.428	-2371.37	239.203				-24.5484	-249.244	-142.888	-139.044	-1411.73	-518.545	178.225	98.351		-139.044	-1411.73	98.351
	-26.7943	-408.802	-102.589	-151.764	-2315.48	-372.298	324.476	244.602		-151.764	-2315.48	244.602				-23.5754	-239.365	-144.092	-133.532	-1355.78	-522.915	173.855	93.9809		-133.532	-1355.78	93.9809
	-26.1475	-398.934	-101.101	-148.101	-2259.59	-366.899	329.875	250.001		-148.101	-2259.59	250.001				-22.5971	-229.432	-144.716	-127.991	-1299.52	-525.179	171.591	91.7171		-127.991	-1299.52	91.7171
	-25.5008	-389.066	-99.6135	-144.438	-2203.7	-361.5	335.273	255.4		-144.438	-2203.7	255.4				-21.6298	-219.611	-146.332	-122.513	-1243.89	-531.042	165.728	85.8544		-122.513	-1243.89	85.8544
	-24.854	-379.199	-98.1258	-140.775	-2147.81	-356.101	340.672	260.799		-140.775	-2147.81	260.799				-20.6789	-209.956	-148.757	-117.127	-1189.21	-539.843	156.927	77.0529		-117.127	-1189.21	77.0529
	-24.2073	-369.331	-96.6381	-137.111	-2091.92	-350.703	346.071	266.197		-137.111	-2091.92	266.197				-66.4378	-504.645	-138	111.59	1132.99	-504.435	192.335	112.461		111.59	1132.99	112.461
	-23.5605	-359.464	-95.1504	-133.448	-2036.03	-345.304	351.47	271.596		-133.448	-2036.03	271.596				-65.1339	-494.741	-137.546	116.857	1186.47	-492.959	203.811	123.937		116.857	1186.47	123.937
	-22.9137	-349.596	-93.6627	-129.785	-1980.13	-339.905	356.869	276.995		-129.785	-1980.13	276.995				-63.83	-484.837	-137.092	122.124	1239.95	-481.483	215.287	135.413		122.124	1239.95	135.413
	-22.267	-339.729	-92.175	-126.122	-1924.24	-334.506	362.268	282.394		-126.122	-1924.24	282.394				-62.5248	-474.923	-137	127.515	1294.69	-472.827	223.943	144.07		127.515	1294.69	144.07
	-21.6202	-329.861	-90.6874	-122.458	-1868.35	-329.107	367.667	287.793		-122.458	-1868.35	287.793				-61.2195	-465.008	-137	133.004	1350.42	-467.39	229.38	149.506		133.004	1350.42	149.506
	-20.9741	-320.003	-89.1371	-118.799	-1812.52	-323.481	373.293	293.419		-118.799	-1812.52	293.419				-59.9143	-455.094	-137	138.494	1406.15	-461.954	234.816	154.942		138.494	1406.15	154.942
	-20.3286	-310.154	-87.5331	-115.142	-1756.73	-317.66	379.114	299.24		-115.142	-1756.73	299.24				-58.609	-445.18	-137	143.982	1461.87	-456.487	240.283	160.409		143.982	1461.87	160.409
	-19.683	-300.304	-85.9292	-111.486	-1700.94	-311.84	384.934	305.06		-111.486	-1700.94	305.06				-57.3037	-435.265	-137	149.466	1517.55	-450.827	245.943	166.069		149.466	1517.55	166.069
	-19.0374	-290.455	-84.3252	-107.829	-1645.16	-306.019	390.755	310.881		-107.829	-1645.16	310.881				-55.9985	-425.351	-137	154.95	1573.23	-445.167	251.603	171.729		154.95	1573.23	171.729
	-18.3919	-280.606	-82.7213	-104.173	-1589.37	-300.198	396.576	316.702		-104.173	-1589.37	316.702				-54.6932	-415.436	-137	160.433	1628.91	-439.507	257.263	177.389		160.433	1628.91	177.389
	-17.7463	-270.756	-81.1173	-100.516	-1533.58	-294.377	402.397	322.523		-100.516	-1533.58	322.523				-53.388	-405.522	-137	165.911	1684.52	-433.582	263.188	183.314		165.911	1684.52	183.314
	-17.1007	-260.907	-79.5133	-96.8596	-1477.79	-288.556	408.218	328.344		-96.8596	-1477.79	328.344				-52.0856	-395.629	-136.336	171.371	1739.96	-427.008	269.762	189.888		171.371	1739.96	189.888
	-16.4552	-251.057	-77.9094	-93.2031	-1422	-282.736	414.038	334.164		-93.2031	-1422	334.164				-50.7803	-385.715	-136.397	176.831	1795.39	-420.434	276.336	196.463		176.831	1795.39	196.463
	-15.8074	-241.174	-76.5342	-89.5338	-1366.02	-277.745	419.029	339.155		-89.5338	-1366.02	339.155				-49.4792	-375.832	-137.194	182.29	1850.83	-413.859	282.911	203.037		182.29	1850.83	203.037
	-15.1571	-231.253	-75.4594	-85.8509	-1309.83	-273.844	422.929	343.056		-85.8509	-1309.83	343.056				-48.1781	-365.949	-137.991	187.777	1906.53	-408.296	288.474	208.601		187.777	1906.53	208.601
	-14.5069	-221.332	-74.3845	-82.1678	-1253.64	-269.944	426.83	346.956		-82.1678	-1253.64	346.956				-46.8729	-356.035	-138	193.291	1962.52	-404.104	292.666	212.792		193.291	1962.52	212.792
	-13.8566	-211.411	-73.3097	-78.4848	-1197.45	-266.043	430.731	350.857		-78.4848	-1197.45	350.857				-45.5676	-346.12	-138	198.806	2018.51	-399.913	296.857	216.984		198.806	2018.51	216.984
	-13.2054	-201.475	-72.392	-74.796	-1141.17	-262.713	434.061	354.187		-74.796	-1141.17	354.187				-44.2623	-336.206	-138	204.32	2074.5	-395.721	301.049	221.175		204.32	2074.5	221.175
	-12.5537	-191.533	-71.538	-71.105	-1084.85	-259.614	437.16	357.286		-71.105	-1084.85	357.286				-42.9584	-326.301	-137.556	209.838	2130.52	-391.716	305.054	225.181		209.838	2130.52	225.181
	-11.9021	-181.591	-70.684	-67.4141	-1028.54	-256.514	440.259	360.386		-67.4141	-1028.54	360.386				-41.6683	-316.502	-136.036	215.379	2186.78	-389.452	307.318	227.444		215.379	2186.78	227.444
	-11.2484	-171.617	-70.3663	-63.7115	-972.049	-255.361	441.412	361.539		-63.7115	-972.049	361.539				-40.3688	-306.631	-136.972	220.92	2243.04	-387.188	309.582	229.708		220.92	2243.04	229.708
	-10.6049	-161.799	-72.1552	-60.0668	-916.442	-261.853	434.92	355.047		-60.0668	-916.442	355.047				-39.07	-296.766	-137.967	226.461	2299.3	-384.925	311.845	231.972		226.461	2299.3	231.972
	-9.96141	-151.982	-73.944	-56.422	-860.834	-268.345	428.429	348.555		-56.422	-860.834	348.555				-37.7712	-286.901	-138.962	232.002	2355.55	-382.661	314.109	234.235		232.002	2355.55	234.235
	-9.31792	-142.164	-75.7329	-52.7773	-805.226	-274.837	421.937	342.063		-52.7773	-805.226	342.063				-36.4709	-277.024	-139.833	237.538	2411.76	-379.926	316.844	236.971		237.538	2411.76	236.971
	-8.68763	-132.548	-78.4024	-49.2073	-750.758	-284.525	412.249	332.375		-49.2073	-750.758	332.375				-35.1705	-267.147	-140.7	243.057	2467.8	-376.025	320.745	240.871		243.057	2467.8	240.871
	-8.0653	-123.053	-81.4782	-45.6824	-696.979	-295.687	401.087	321.213		-45.6824	-696.979	321.213				-33.8689	-257.26	-141.45	248.577	2523.84	-372.125	324.645	244.771		248.577	2523.84	244.771
	-7.5295	-114.878	-87.2129	-42.6476	-650.676	-316.498	380.276	300.402		-42.6476	-650.676	300.402				-32.5668	-247.369	-142.138	254.097	2579.89	-368.224	328.546	248.672		254.097	2579.89	248.672
	-6.88563	-105.054	-88.9689	-39.0007	-595.035	-322.871	373.903	294.029		-39.0007	-595.035	294.029				-31.2646	-237.478	-142.826	259.642	2636.19	-366.532	330.238	250.364		259.642	2636.19	250.364
	-6.44198	-98.2856	-96.3164	-36.4878	-556.696	-349.535	347.239	267.365		-36.4878	-556.696	267.365				-29.9925	-227.816	-145.065	265.194	2692.56	-366.532	330.238	250.364		265.194	2692.56	250.364
	-5.95641	-90.8773	-103.016	-33.7375	-514.735	-373.847	322.927	243.053		-33.7375	-514.735	243.053				-28.7423	-218.319	-147.939	270.745	2748.92	-365.822	330.948	251.074		270.745	2748.92	251.074
	-5.45359	-83.2057	-109.41	-30.8895	-471.282	-397.054	299.72	219.846		-30.8895	-471.282	219.846				32.1837	326.766	-114.041	276.293	2805.25	-364.571	332.199	252.325		276.293	2805.25	252.325
	-4.9094	-74.903	-114.957	-27.8072	-424.255	-417.184	279.59	199.716		-27.8072	-424.255	199.716				33.1523	336.601	-112.508	281.842	2861.59	-363.321	333.449	253.575		281.842	2861.59	253.575
	-4.36521	-66.6003	-120.504	-24.7248	-377.228	-437.314	259.459	179.586		-24.7248	-377.228	179.586				34.1259	346.486	-111.353	-376.308	-2858.34	-500.806	195.964	116.09		-376.308	-2858.34	116.09
	-3.82103	-58.2976	-126.052	-21.6425	-330.201	-457.445	239.329	159.455		-21.6425	-330.201	159.455				35.0995	356.371	-110.198	-368.923	-2802.25	-499.158	197.612	117.738		-368.923	-2802.25	117.738
	-3.27684	-49.9949	-131.599	-18.5602	-283.174	-477.575	219.199	139.325		-18.5602	-283.174	139.325				36.0731	366.256	-109.043	-361.537	-2746.15	-497.51	199.26	119.386		-361.537	-2746.15	119.386
	-2.71575	-41.4343	-136.737	-15.3822	-234.686	-496.221	200.553	120.679		-15.3822	-234.686	120.679				37.0473	376.147	-107.939	-354.144	-2689.99	-497.177	199.593	119.719		-354.144	-2689.99	119.719
	-2.14923	-32.7909	-141.734	-12.1734	-185.73	-514.357	182.417	102.543		-12.1734	-185.73	102.543				38.0256	386.08	-107.316	-346.751	-2633.84	-497.177	199.593	119.719		-346.751	-2633.84	119.719
	-1.58272	-24.1477	-146.731	-8.96464	-136.774	-532.492	164.282	84.4084		-8.96464	-136.774	84.4084				39.0038	396.012	-106.692	-339.358	-2577.68	-497.177	199.593	119.719		-339.358	-2577.68	119.719
	-1.00223	-15.2911	-151.338	-5.6767	-86.6097	-549.211	147.563	67.6895		-5.6767	-86.6097	67.6895				39.9821	405.945	-106.068	-331.965	-2521.52	-497.177	199.593	119.719		-331.965	-2521.52	119.719
	-0.411778	-6.28252	-155.639	-2.33234	-35.5846	-564.819	131.955	52.0814		-2.33234	-35.5846	52.0814				40.9603	415.877	-105.444	-324.572	-2465.37	-497.177	199.593	119.719		-324.572	-2465.37	119.719
	0.170977	2.6086	-160.179	0.968424	14.7753	-581.293	115.481	35.6074		0.968424	14.7753	35.6074				41.9377	425.801	-104.691	-317.179	-2409.21	-497.177	199.593	119.719		-317.179	-2409.21	119.719
	0.628289	9.58583	-167.328	3.55867	54.2948	-607.237	89.5369	9.66312		3.55867	54.2948	9.66312				42.9122	435.695	-103.616	-309.786	-2353.06	-497.177	199.593	119.719		-309.786	-2353.06	119.719
	1.10591	16.873	-174.159	6.26397	95.5697	-632.029	64.7452	-15.1286		6.26397	95.5697	-15.1286				43.8867	445.589	-102.541	-302.393	-2296.9	-497.177	199.593	119.719		-302.393	-2296.9	119.719
	1.75768	26.8171	-174.989	9.95563	151.894	-635.042	61.7317	-18.1421		9.95563	151.894	-18.1421				44.8612	455.483	-101.466	-295.016	-2240.87	-494.768	202.002	122.128		-295.016	-2240.87	122.128
	2.33401	35.6101	-170.262	13.22	201.698	-617.886	78.8883	-0.985543		13.22	201.698	-0.985543				45.8403	465.425	-101	-287.623	-2184.71	-494.987	201.783	121.909		-287.623	-2184.71	121.909
	2.94931	44.9977	-166.872	16.7051	254.87	-605.582	91.1914	11.3176		16.7051	254.87	11.3176				46.8205	475.376	-101	-280.253	-2128.74	-497.881	198.889	119.015		-280.253	-2128.74	119.015
	3.59588	54.8625	-165.365	20.3673	310.745	-600.116	96.6578	16.784		20.3673	310.745	16.784				47.8005	485.326	-100.804	-272.884	-2072.76	-500.775	195.995	116.121		-272.884	-2072.76	116.121
	4.20102	64.0952	-161.572	23.7948	363.039	-586.349	110.425	30.5515		23.7948	363.039	30.5515				48.7801	495.272	-100.46	-265.491	-2016.6	-500.806	195.964	116.09		-265.491	-2016.6	116.09
	4.74809	72.4419	-156.091	26.8935	410.315	-566.46	130.313	50.4396		26.8935	410.315	50.4396				31.4568	238.938	-132	-258.098	-1960.45	-500.806	195.964	116.09		-258.098	-1960.45	116.09
	5.29516	80.7886	-150.611	29.9921	457.591	-546.573	150.201	70.3274		29.9921	457.591	70.3274				32.4871	246.764	-125.861	-250.705	-1904.29	-500.806	195.964	116.09		-250.705	-1904.29	116.09
	5.83613	89.0421	-144.991	33.0562	504.34	-526.177	170.597	90.7233		33.0562	504.34	90.7233				33.7485	256.345	-123.289	-243.319	-1848.19	-499.196	197.574	117.7		-243.319	-1848.19	117.7
	6.34232	96.7651	-138.659	35.9233	548.083	-503.197	193.577	113.703		35.9233	548.083	113.703				35.0532	266.255	-123	-236.012	-1792.69	-493.678	203.092	123.218		-236.012	-1792.69	123.218
	6.81669	104.003	-131.774	38.6101	589.077	-478.213	218.561	138.687		38.6101	589.077	138.687				36.3584	276.17	-123	-228.651	-1736.78	-497.077	199.693	119.82		-228.651	-1736.78	119.82
	7.22734	110.268	-123.991	40.9361	624.564	-449.967	246.806	166.933		40.9361	624.564	166.933				37.6635	286.083	-122.828	-221.295	-1680.9	-500.687	196.083	116.209		-221.295	-1680.9	116.209
	7.51983	114.73	-115.047	42.5928	649.84	-417.509	279.265	199.391		42.5928	649.84	199.391				38.9513	295.864	-121.194	-213.938	-1625.02	-504.299	192.471	112.597		-213.938	-1625.02	112.597
	7.88074	120.237	-106.707	44.637	681.029	-387.244	309.53	229.656		44.637	681.029	229.656				39.9267	303.273	-114.549	-206.573	-1569.08	-507.46	189.31	109.436		-206.573	-1569.08	109.436
	8.47337	129.279	-102.477	47.9937	732.242	-371.892	324.882	245.008		47.9937	732.242	245.008				41.2308	313.179	-114.97	-199.208	-1513.14	-510.604	186.166	106.292		-199.208	-1513.14	106.292
	9.08181	138.562	-98.8091	51.44	784.822	-358.581	338.193	258.319		51.44	784.822	258.319				42.5193	322.966	-113.374	-191.836	-1457.14	-513.325	183.445	103.571		-191.836	-1457.14	103.571
	9.72703	148.406	-97.1724	55.0945	840.58	-352.642	344.132	264.258		55.0945	840.58	264.258				43.8068	332.746	-111.731	-184.46	-1401.11	-515.822	180.948	101.074		-184.46	-1401.11	101.074
	10.3804	158.374	-97.6191	58.7953	897.042	-354.263	342.511	262.637		58.7953	897.042	262.637				45.1052	342.608	-110.707	-177.085	-1345.09	-518.319	178.451	98.5774		-177.085	-1345.09	98.5774
	11.0221	168.164	-95.6843	62.4298	952.494	-347.241	349.533	269.659		62.4298	952.494	269.659				46.4087	352.509	-110.181	-169.879	-1290.36	-526.447	170.323	90.4491		-169.879	-1290.36	90.4491
	11.6646	177.967	-93.814	66.0689	1008.02	-340.454	356.32	276.446		66.0689	1008.02	276.446				47.7119	362.407	-109.616	-162.798	-1236.57	-536.875	159.895	80.0211		-162.798	-1236.57	80.0211
	12.2976	187.625	-91.3012	69.6545	1062.72	-331.335	365.439	285.565		69.6545	1062.72	285.565				49.0149	372.305	-109.028	178.173	1353.36	-479.032	217.738	137.864		178.173	1353.36	137.864
	12.9349	197.348	-89.0527	73.2641	1117.79	-323.175	373.599	293.725		73.2641	1117.79	293.725				50.3179	382.202	-108.441	184.009	1397.69	-456.752	240.018	160.144		184.009	1397.69	160.144
	13.5799	207.189	-87.3944	76.9173	1173.53	-317.157	379.617	299.743		76.9173	1173.53	299.743				51.6204	392.096	-107.793	191.153	1451.95	-447.418	249.352	169.478		191.153	1451.95	169.478
	14.225	217.032	-85.7504	80.5713	1229.28	-311.191	385.583	305.709		80.5713	1229.28	305.709				52.9207	401.973	-106.923	198.543	1508.09	-446.371	250.399	170.526		198.543	1508.09	170.526
	14.8701	226.875	-84.1065	84.2254	1285.03	-305.225	391.549	311.675		84.2254	1285.03	311.675				54.2067	411.741	-105.21	205.937	1564.24	-446.371	250.399	170.526		205.937	1564.24	170.526
	15.5194	236.78	-82.8973	87.9027	1341.14	-300.837	395.937	316.063		87.9027	1341.14	316.063				55.4926	421.508	-103.496	213.329	1620.39	-445.745	251.025	171.151		213.329	1620.39	171.151
	16.1731	246.754	-82.5849	91.6053	1397.63	-299.703	397.071	317.197		91.6053	1397.63	317.197				56.7933	431.388	-102.661	220.622	1675.79	-439.818	256.952	177.078		220.622	1675.79	177.078
	16.8268	256.727	-82.2726	95.308	1454.12	-298.57	398.204	318.33		95.308	1454.12	318.33				58.0971	441.291	-102.186	226.147	1717.76	-415.703	281.067	201.193		226.147	1717.76	201.193
	17.4805	266.7	-81.9364	99.0104	1510.61	-297.35	399.424	319.55		99.0104	1510.61	319.55				59.4024	451.206	-102.191	233.534	1773.86	-417.231	279.539	199.666		233.534	1773.86	199.666
	18.1337	276.666	-81.437	102.71	1567.06	-295.537	401.236	321.363		102.71	1567.06	321.363				60.707	461.115	-102.503	240.832	1829.3	-411.439	285.331	205.457		240.832	1829.3	205.457
	18.7869	286.633	-80.9376	106.41	1623.5	-293.725	403.049	323.175		106.41	1623.5	323.175				62.0116	471.025	-102.815	248.125	1884.69	-405.473	291.297	211.423		248.125	1884.69	211.423
	19.4401	296.599	-80.4382	110.11	1679.95	-291.913	404.861	324.987		110.11	1679.95	324.987				63.3166	480.937	-102.611	255.479	1940.55	-401.759	295.011	215.137		255.479	1940.55	215.137
	20.0933	306.565	-79.9389	113.81	1736.4	-290.101	406.673	326.799		113.81	1736.4	326.799				64.616	490.807	-101.663	262.862	1996.63	-399.852	296.918	217.044		262.862	1996.63	217.044
	20.7465	316.531	-79.4395	117.51	1792.85	-288.288	408.485	328.612		117.51	1792.85	328.612				65.9184	500.7	-101	270.243	2052.7	-397.798	298.972	219.098		270.243	2052.7	219.098
	21.3999	326.499	-78.9862	121.21	1849.31	-286.643	410.131	330.257		121.21	1849.31	330.257				-83.0767	-503.188	-135	277.623	2108.76	-395.667	301.103	221.229		277.623	2108.76	221.229
	22.0539	336.477	-78.8713	124.915	1905.83	-286.226	410.547	330.674		124.915	1905.83	330.674				-81.4539	-493.359	-135.866	285.004	2164.82	-393.536	303.234	223.36		285.004	2164.82	223.36
	22.7079	346.455	-78.7563	128.619	1962.34	-285.809	410.965	331.091		128.619	1962.34	331.091				-79.831	-483.529	-136.733	292.381	2220.86	-391.185	305.585	225.711		292.381	2220.86	225.711
	23.3619	356.433	-78.6414	132.323	2018.86	-285.392	411.382	331.508		132.323	2018.86	331.508				-78.2055	-473.684	-137.383	299.746	2276.8	-388.028	308.742	228.868		299.746	2276.8	228.868
	24.0158	366.411	-78.5265	136.027	2075.37	-284.975	411.799	331.925		136.027	2075.37	331.925				-76.5791	-463.833	-137.938	307.03	2332.12	-381.81	314.96	235.087		307.03	2332.12	235.087
	24.6698	376.389	-78.4115	139.731	2131.89	-284.558	412.216	332.342		139.731	2131.89	332.342				-74.9526	-453.981	-138.493	314.314	2387.45	-375.592	321.178	241.305		314.314	2387.45	241.305
	25.3238	386.367	-78.2966	143.436	2188.41	-284.141	412.633	332.759		143.436	2188.41	332.759				-73.3258	-444.128	-139	321.681	2443.41	-372.561	324.209	244.335		321.681	2443.41	244.335
	25.9778	396.345	-78.1817	147.14	2244.92	-283.724	413.05	333.176		147.14	2244.92	333.176				-71.6968	-434.261	-139	329.066	2499.5	-370.835	325.935	246.061		329.066	2499.5	246.061
	26.6318	406.323	-78.0667	150.844	2301.44	-283.306	413.467	333.594		150.844	2301.44	333.594				-70.0679	-424.395	-138.923	336.459	2555.66	-370.853	325.917	246.043		336.459	2555.66	246.043
	27.2858	416.3	-77.9144	154.548	2357.95	-282.754	414.02	334.146		154.548	2357.95	334.146				-68.4404	-414.537	-138.506	343.848	2611.79	-371.986	324.784	244.91		343.848	2611.79	244.91
	27.9396	426.277	-77.7104	158.252	2414.46	-282.013	414.76	334.887		158.252	2414.46	334.887				-66.8128	-404.679	-138.09	351.238	2667.92	-373.12	323.65	243.776		351.238	2667.92	243.776
	28.5935	436.253	-77.5063	161.956	2470.97	-281.273	415.501	335.627		161.956	2470.97	335.627				-65.1848	-394.818	-137.755	358.629	2724.06	-372.377	324.393	244.519		358.629	2724.06	244.519
	29.2474	446.23	-77.3023	165.659	2527.47	-280.532	416.241	336.368		165.659	2527.47	336.368				-63.5566	-384.957	-137.443	365.989	2779.96	-368.937	327.833	247.96		365.989	2779.96	247.96
	29.9013	456.206	-77.0983	169.363	2583.98	-279.792	416.982	337.108		169.363	2583.98	337.108				-61.9285	-375.095	-137.13	373.366	2836	-366.532	330.238	250.364		373.366	2836	250.364
	30.5552	466.183	-76.8942	173.067	2640.49	-279.051	417.722	337.849		173.067	2640.49	337.849				-60.3009	-365.237	-136.723	-470.552	-2850.09	-489.919	206.851	126.977		-470.552	-2850.09	126.977
	31.2091	476.159	-76.6902	176.77	2697	-278.311	418.463	338.589		176.77	2697	338.589				-58.6738	-355.382	-136.247	-461.36	-2794.41	-493.063	203.707	123.833		-461.36	-2794.41	123.833
	31.863	486.136	-76.4861	180.474	2753.5	-277.57	419.203	339.33		180.474	2753.5	339.33				-57.0448	-345.515	-136.209	-452.168	-2738.74	-496.207	200.563	120.689		-452.168	-2738.74	120.689
	32.5169	496.112	-76.2821	184.178	2810.01	-276.83	419.944	340.07		184.178	2810.01	340.07				-55.4174	-335.658	-136.643	-442.961	-2682.98	-498.569	198.201	118.327		-442.961	-2682.98	118.327
	33.1708	506.089	-76.0781	187.882	2866.52	-276.09	420.684	340.81		187.882	2866.52	340.81				-53.7887	-325.793	-136.82	-433.749	-2627.18	-500.582	196.188	116.314		-433.749	-2627.18	116.314
	-50.0868	-508.539	-113	-283.695	-2880.4	-410.08	286.693	206.82		-283.695	-2880.4	206.82				-52.1652	-315.96	-136	-424.536	-2571.38	-502.595	194.175	114.301		-424.536	-2571.38	114.301
	-49.1113	-498.636	-112.019	-278.17	-2824.3	-406.52	290.254	210.38		-278.17	-2824.3	210.38				-50.5363	-306.094	-136	-415.322	-2515.57	-504.435	192.335	112.461		-415.322	-2515.57	112.461
	-48.1359	-488.732	-111.038	-272.645	-2768.21	-402.959	293.815	213.941		-272.645	-2768.21	213.941				-48.9156	-296.277	-137.007	-406.095	-2459.68	-504.435	192.335	112.461		-406.095	-2459.68	112.461
	-47.1604	-478.828	-110.056	-267.12	-2712.11	-399.398	297.375	217.502		-267.12	-2712.11	217.502				-47.3047	-286.52	-138.49	-396.869	-2403.8	-504.154	192.616	112.742		-396.869	-2403.8	112.742
	-46.185	-468.924	-109.075	-261.595	-2656.02	-395.838	300.936	221.062		-261.595	-2656.02	221.062				-45.6826	-276.696	-139.41	-387.651	-2347.96	-502.643	194.127	114.253		-387.651	-2347.96	114.253
	-45.2095	-459.02	-108.094	-256.07	-2599.92	-392.277	304.497	224.623		-256.07	-2599.92	224.623				-44.0569	-266.849	-140.043	-378.432	-2292.13	-501.132	195.638	115.764		-378.432	-2292.13	115.764
	-44.2341	-449.116	-107.113	-250.545	-2543.82	-388.717	308.057	228.183		-250.545	-2543.82	228.183				-42.4332	-257.014	-140.84	-369.211	-2236.28	-499.917	196.853	116.979		-369.211	-2236.28	116.979
	-43.2587	-439.213	-106.132	-245.02	-2487.73	-385.156	311.618	231.744		-245.02	-2487.73	231.744				-40.8094	-247.179	-141.638	-359.989	-2180.42	-498.784	197.986	118.113		-359.989	-2180.42	118.113
	-42.2875	-429.353	-104.776	-239.519	-2431.88	-380.234	316.54	236.666		-239.519	-2431.88	236.666				-39.1839	-237.333	-142.287	-350.767	-2124.56	-497.65	199.12	119.246		-350.767	-2124.56	119.246
	-41.3172	-419.501	-103.362	-234.023	-2376.08	-375.102	321.672	241.798		-234.023	-2376.08	241.798				-37.5572	-227.48	-142.813	-341.548	-2068.73	-496.172	200.598	120.725		-341.548	-2068.73	120.725
	-40.3469	-409.649	-101.947	-228.527	-2320.28	-369.97	326.804	246.93		-228.527	-2320.28	246.93				-36.0113	-218.117	-145.965	-332.332	-2012.9	-494.446	202.324	122.451		-332.332	-2012.9	122.451
	-39.3766	-399.797	-100.533	-223.031	-2264.48	-364.838	331.936	252.062		-223.031	-2264.48	252.062				-34.5646	-209.355	-150.562	-323.105	-1957.02	-494.307	202.463	122.59		-323.105	-1957.02	122.59
	-38.4063	-389.945	-99.1189	-217.536	-2208.68	-359.705	337.068	257.195		-217.536	-2208.68	257.195				-33.1734	-200.928	-155.764	-313.888	-1901.19	-495.883	200.887	121.013		-313.888	-1901.19	121.013
	-37.436	-380.094	-97.7047	-212.04	-2152.87	-354.573	342.201	262.327		-212.04	-2152.87	262.327				-31.8703	-193.035	-161.764	-304.663	-1845.31	-496.525	200.245	120.371		-304.663	-1845.31	120.371
	-36.4656	-370.242	-96.2905	-206.544	-2097.07	-349.441	347.333	267.459		-206.544	-2097.07	267.459				-30.5042	-184.761	-167.211	-295.467	-1789.62	-493.548	203.222	123.348		-295.467	-1789.62	123.348
	-35.4953	-360.39	-94.8762	-201.048	-2041.27	-344.309	352.465	272.591		-201.048	-2041.27	272.591				-29.3901	-178.013	-174.506	-286.241	-1733.73	-493.548	203.222	123.348		-286.241	-1733.73	123.348
	-34.5264	-350.552	-93.3672	-195.559	-1985.55	-338.832	357.941	278.068		-195.559	-1985.55	278.068				-28.2966	-171.39	-181.919	-277.061	-1678.13	-497.202	199.568	119.694		-277.061	-1678.13	119.694
	-33.5598	-340.739	-91.7039	-190.085	-1929.97	-332.796	363.978	284.104		-190.085	-1929.97	284.104				32.5791	197.329	-147	-267.937	-1622.87	-502.585	194.185	114.311		-267.937	-1622.87	114.311
	-32.5933	-330.926	-90.0407	-184.611	-1874.38	-326.76	370.013	290.14		-184.611	-1874.38	290.14				34.0031	205.954	-142.144	-258.749	-1567.22	-505.923	190.847	110.973		-258.749	-1567.22	110.973
	-31.6268	-321.112	-88.3774	-179.136	-1818.8	-320.724	376.05	296.176		-179.136	-1818.8	296.176				35.427	214.578	-137.287	-249.541	-1511.45	-508.221	188.549	108.676		-249.541	-1511.45	108.676
	-30.6603	-311.299	-86.7142	-173.662	-1763.22	-314.688	382.085	302.212		-173.662	-1763.22	302.212				36.9701	223.925	-134.084	-240.344	-1455.74	-511.114	185.656	105.782		-240.344	-1455.74	105.782
	-29.6938	-301.486	-85.0509	-168.187	-1707.63	-308.652	388.122	308.248		-168.187	-1707.63	308.248				38.5191	233.307	-130.988	-231.147	-1400.04	-514.009	182.761	102.888		-231.147	-1400.04	102.888
	-28.7272	-291.673	-83.3876	-162.713	-1652.05	-302.616	394.158	314.284		-162.713	-1652.05	314.284				40.068	242.688	-127.892	-221.94	-1344.27	-516.364	180.406	100.532		-221.94	-1344.27	100.532
	-27.7607	-281.859	-81.7244	-157.238	-1596.47	-296.58	400.194	320.32		-157.238	-1596.47	320.32				41.6169	252.07	-124.796	-212.726	-1288.46	-518.271	178.499	98.625		-212.726	-1288.46	98.625
	-26.7942	-272.046	-80.0611	-151.764	-1540.89	-290.544	406.23	326.356		-151.764	-1540.89	326.356				43.1973	261.642	-122.372	-203.97	-1235.43	-529.712	167.058	87.1845		-203.97	-1235.43	87.1845
	-25.8191	-262.146	-79.0415	-146.241	-1484.81	-286.844	409.93	330.056		-146.241	-1484.81	330.056				44.8082	271.399	-120.889	-195.776	-1185.8	-546.393	150.377	70.5033		-195.776	-1185.8	70.5033
	-24.8438	-252.244	-78.0464	-140.717	-1428.72	-283.233	413.541	333.667		-140.717	-1428.72	333.667				46.4192	281.157	-119.406	-187.896	-1138.07	-565.271	131.499	51.6251		-187.896	-1138.07	51.6251
	-23.8685	-242.341	-77.0514	-135.193	-1372.64	-279.622	417.152	337.278		-135.193	-1372.64	337.278				48.0301	290.914	-117.922	-180.515	-1093.36	-587.045	109.725	29.8509		-180.515	-1093.36	29.8509
	-22.8932	-232.439	-76.0564	-129.669	-1316.55	-276.011	420.763	340.889		-129.669	-1316.55	340.889				49.6417	300.675	-116.465	-172.778	-1046.5	-606.814	89.9563	10.0825		-172.778	-1046.5	10.0825
	-21.9179	-222.536	-75.0613	-124.145	-1260.46	-272.4	424.374	344.5		-124.145	-1260.46	344.5				51.2542	310.442	-115.051	-166.467	-1008.28	-633.289	63.4807	-16.3931		-166.467	-1008.28	-16.3931
	-20.9426	-212.634	-74.0663	-118.62	-1204.37	-268.789	427.985	348.111		-118.62	-1204.37	348.111				52.8668	320.21	-113.636	-160.274	-970.765	-660.188	36.5819	-43.2919		-160.274	-970.765	-43.2919
	-19.9676	-202.735	-73.0396	-113.098	-1148.3	-265.063	431.711	351.837		-113.098	-1148.3	351.837				54.4794	329.977	-112.222	184.53	1117.68	-533.467	163.303	83.4288		184.53	1117.68	83.4288
	-18.9927	-192.836	-72.0106	-107.576	-1092.23	-261.329	435.445	355.571		-107.576	-1092.23	355.571				56.0948	339.761	-110.935	192.595	1166.53	-515.843	180.927	101.053		192.595	1166.53	101.053
	-18.0172	-182.932	-71.0269	-102.051	-1036.14	-257.759	439.015	359.141		-102.051	-1036.14	359.141				57.7219	349.617	-110.46	200.661	1215.39	-498.219	198.551	118.677		200.661	1215.39	118.677
	-17.0475	-173.086	-72.4818	-96.5581	-980.371	-263.039	433.735	353.861		-96.5581	-980.371	353.861				59.349	359.472	-109.984	209.401	1268.32	-486.595	210.175	130.301		209.401	1268.32	130.301
	-16.0778	-163.24	-73.9368	-91.0654	-924.602	-268.319	428.455	348.581		-91.0654	-924.602	348.581				60.9761	369.327	-109.508	218.174	1321.46	-475.36	221.41	141.536		218.174	1321.46	141.536
	-15.108	-153.394	-75.3917	-85.5727	-868.834	-273.599	423.175	343.301		-85.5727	-868.834	343.301				62.6033	379.182	-109.033	226.948	1374.6	-464.125	232.645	152.771		226.948	1374.6	152.771
	-14.1653	-143.823	-78.1315	-80.2334	-814.624	-283.542	413.232	333.358		-80.2334	-814.624	333.358				64.2219	388.987	-107.912	235.721	1427.74	-452.89	243.88	164.006		235.721	1427.74	164.006
	-13.2518	-134.548	-81.7559	-75.0591	-762.088	-296.695	400.079	320.205		-75.0591	-762.088	320.205				65.84	398.787	-106.757	244.672	1481.96	-444.093	252.677	172.803		244.672	1481.96	172.803
	-12.3488	-125.38	-85.6459	-69.9446	-710.16	-310.812	385.962	306.088		-69.9446	-710.16	306.088				67.459	408.593	-105.653	253.797	1537.22	-438.71	258.06	178.186		253.797	1537.22	178.186
	-11.4517	-116.271	-89.6733	-64.8631	-658.566	-325.427	371.347	291.473		-64.8631	-658.566	291.473				69.0723	418.364	-104.268	262.921	1592.49	-433.327	263.443	183.57		262.921	1592.49	183.57
	-10.5545	-107.162	-93.7007	-59.7814	-606.971	-340.043	356.731	276.857		-59.7814	-606.971	276.857				70.6853	428.134	-102.873	272.045	1647.75	-427.943	268.827	188.953		272.045	1647.75	188.953
	-9.73514	-98.8425	-99.1887	-55.1404	-559.85	-359.959	336.815	256.941		-55.1404	-559.85	256.941				72.3127	437.991	-102.438	281.173	1703.04	-422.655	274.115	194.242		281.173	1703.04	194.242
	-8.92298	-90.5965	-104.787	-50.5403	-513.144	-380.276	316.498	236.624		-50.5403	-513.144	236.624				73.9401	447.849	-102.004	290.307	1758.37	-417.522	279.248	199.374		290.307	1758.37	199.374
	-8.11082	-82.3505	-110.386	-45.9402	-466.439	-400.593	296.18	216.307		-45.9402	-466.439	216.307				75.5679	457.708	-101.633	299.441	1813.69	-412.39	284.38	204.506		299.441	1813.69	204.506
	-7.29866	-74.1045	-115.984	-41.3401	-419.733	-420.911	275.863	195.989		-41.3401	-419.733	195.989				77.1958	467.568	-101.263	308.575	1869.01	-407.258	289.512	209.638		308.575	1869.01	209.638
	-6.49019	-65.896	-121.638	-36.7608	-373.239	-441.429	255.345	175.471		-36.7608	-373.239	175.471				78.8208	477.411	-100.569	317.725	1924.43	-402.587	294.183	214.309		317.725	1924.43	214.309
	-5.68605	-57.7315	-127.356	-32.2062	-326.995	-462.179	234.595	154.721		-32.2062	-326.995	154.721				80.4317	487.168	-99.0856	326.941	1980.25	-400.861	295.909	216.035		326.941	1980.25	216.035
	-4.88193	-49.5671	-133.074	-27.6516	-280.751	-482.93	213.844	133.97		-27.6516	-280.751	133.97				82.0457	496.944	-97.7329	336.157	2036.07	-399.135	297.635	217.761		336.157	2036.07	217.761
	-4.0778	-41.4026	-138.792	-23.0969	-234.507	-503.68	193.094	113.22		-23.0969	-234.507	113.22				-99.4961	-500.2	-135	345.373	2091.89	-397.409	299.361	219.488		345.373	2091.89	219.488
	-3.2455	-32.9522	-144.074	-18.3827	-186.643	-522.848	173.926	94.0519		-18.3827	-186.643	94.0519				-97.5525	-490.43	-135.866	354.589	2147.71	-395.683	301.087	221.214		354.589	2147.71	221.214
	-2.38065	-24.1711	-148.78	-13.4842	-136.907	-539.926	156.848	76.974		-13.4842	-136.907	76.974				-95.6089	-480.659	-136.733	363.757	2203.24	-391.614	305.156	225.282		363.757	2203.24	225.282
	-1.50696	-15.3005	-153.313	-8.53554	-86.6628	-556.376	140.397	60.5236		-8.53554	-86.6628	60.5236				-93.6587	-470.854	-137	372.922	2258.76	-387.425	309.345	229.471		372.922	2258.76	229.471
	-0.63027	-6.39924	-157.785	-3.56989	-36.2457	-572.606	124.168	44.2939		-3.56989	-36.2457	44.2939				-91.7078	-461.046	-137	382.092	2314.3	-383.417	313.353	233.479		382.092	2314.3	233.479
	0.194525	1.97504	-163.188	1.1018	11.1868	-592.213	104.561	24.6869		1.1018	11.1868	24.6869				-89.7569	-451.239	-137	391.23	2369.64	-378.39	318.38	238.506		391.23	2369.64	238.506
	0.932633	9.46918	-169.768	5.28249	53.634	-616.091	80.6824	0.808649		5.28249	53.634	0.808649				-87.806	-441.431	-137	400.366	2424.98	-373.328	323.442	243.568		400.366	2424.98	243.568
	1.73805	17.6467	-175.466	9.84442	99.9521	-636.773	60.0006	-19.8732		9.84442	99.9521	-19.8732				-85.8551	-431.623	-137	409.584	2480.81	-371.751	325.019	245.145		409.584	2480.81	245.145
	2.71241	27.5395	-174.379	15.3633	155.986	-632.827	63.9465	-15.9273		15.3633	155.986	-15.9273				-83.9044	-421.816	-137.151	418.801	2536.64	-370.175	326.595	246.721		418.801	2536.64	246.721
	3.58095	36.358	-169.744	20.2827	205.934	-616.008	80.7663	0.89248		20.2827	205.934	0.89248				-81.955	-412.015	-137.535	428.022	2592.49	-368.83	327.94	248.066		428.022	2592.49	248.066
	4.54778	46.1744	-168.1	25.7589	261.535	-610.041	86.7324	6.85861		25.7589	261.535	6.85861				-80.0055	-402.215	-137.919	437.242	2648.33	-367.486	329.284	249.41		437.242	2648.33	249.41
	5.49361	55.7775	-165.476	31.1161	315.927	-600.518	96.2553	16.3815		31.1161	315.927	16.3815				-78.0549	-392.408	-137.753	446.446	2704.08	-364.968	331.802	251.928		446.446	2704.08	251.928
	6.37029	64.6786	-161.004	36.0817	366.344	-584.289	112.485	32.6109		36.0817	366.344	32.6109				-76.1049	-382.605	-137.441	455.57	2759.35	-359.585	337.185	257.312		455.57	2759.35	257.312
	7.22081	73.3141	-156.034	40.8991	415.255	-566.25	130.524	50.6497		40.8991	415.255	50.6497				-74.155	-372.802	-137.128	464.712	2814.72	-354.676	342.094	262.221		464.712	2814.72	262.221
	8.0099	81.3259	-150.101	45.3686	460.635	-544.723	152.051	72.1772		45.3686	460.635	72.1772				-72.2057	-363.003	-136.72	-563.552	-2833.17	-489.919	206.851	126.977		-563.552	-2833.17	126.977
	8.79899	89.3376	-144.169	49.838	506.014	-523.195	173.578	93.7046		49.838	506.014	93.7046				-70.257	-353.206	-136.244	-552.543	-2777.82	-493.063	203.707	123.833		-552.543	-2777.82	123.833
	9.52354	96.6941	-137.435	53.9419	547.682	-498.755	198.019	118.145		53.9419	547.682	118.145				-68.3061	-343.398	-136.212	-541.535	-2722.48	-496.207	200.563	120.689		-541.535	-2722.48	120.689
	10.1882	103.443	-130.085	57.7067	585.906	-472.083	224.69	144.817		57.7067	585.906	144.817				-66.357	-333.599	-136.646	-530.489	-2666.95	-497.177	199.593	119.719		-530.489	-2666.95	119.719
	10.4803	106.408	-120.54	59.3609	602.702	-437.441	259.332	179.459		59.3609	602.702	179.459				-64.4064	-323.793	-136.814	-519.439	-2611.4	-497.177	199.593	119.719		-519.439	-2611.4	119.719
	10.7543	109.19	-110.938	60.913	618.46	-402.598	294.176	214.302		60.913	618.46	214.302				-62.462	-314.018	-136	-508.389	-2555.84	-497.177	199.593	119.719		-508.389	-2555.84	119.719
	11.5706	117.478	-105.402	65.5364	665.402	-382.507	314.266	234.393		65.5364	665.402	234.393				-60.5111	-304.21	-136	-497.339	-2500.29	-497.177	199.593	119.719		-497.339	-2500.29	119.719
	12.4473	126.38	-100.932	70.5025	715.824	-366.284	330.49	250.616		70.5025	715.824	250.616				-58.5703	-294.453	-137.017	-486.289	-2444.74	-497.177	199.593	119.719		-486.289	-2444.74	119.719
	13.3704	135.752	-97.5683	75.7308	768.908	-354.078	342.696	262.822		75.7308	768.908	262.822				-56.641	-284.753	-138.5	-475.24	-2389.19	-497.724	199.046	119.172		-475.24	-2389.19	119.172
	14.3494	145.692	-98.0497	81.2761	825.21	-355.825	340.948	261.075		81.2761	825.21	261.075				-54.6982	-274.987	-139.414	-464.198	-2333.68	-499.119	197.651	117.777		-464.198	-2333.68	117.777
	15.3279	155.627	-98.6338	86.8184	881.482	-357.945	338.829	258.955		86.8184	881.482	258.955				-52.751	-265.197	-140.025	-453.156	-2278.17	-500.514	196.256	116.383		-453.156	-2278.17	116.383
	16.2967	165.463	-97.1133	92.3056	937.194	-352.427	344.347	264.473		92.3056	937.194	264.473				-50.8018	-255.398	-140.442	-442.108	-2222.63	-499.91	196.86	116.986		-442.108	-2222.63	116.986
	17.2262	174.9	-93.9387	97.5702	990.646	-340.906	355.867	275.994		97.5702	990.646	275.994				-48.8525	-245.598	-140.858	-431.063	-2167.1	-498.776	197.994	118.12		-431.063	-2167.1	118.12
	18.1513	184.293	-90.6352	102.81	1043.85	-328.918	367.856	287.982		102.81	1043.85	287.982				-46.9066	-235.815	-141.571	-420.018	-2111.57	-497.643	199.127	119.253		-420.018	-2111.57	119.253
	19.1267	194.197	-89.6463	108.335	1099.94	-325.329	371.445	291.571		108.335	1099.94	291.571				-44.963	-226.044	-142.437	-408.978	-2056.07	-496.16	200.61	120.736		-408.978	-2056.07	120.736
	20.1059	204.139	-89.2119	113.881	1156.26	-323.753	373.021	293.147		113.881	1156.26	293.147				-43.034	-216.347	-143.931	-397.94	-2000.58	-494.434	202.336	122.462		-397.94	-2000.58	122.462
	21.0777	214.005	-87.9042	119.385	1212.14	-319.007	377.767	297.893		119.385	1212.14	297.893				-41.2389	-207.322	-147.847	-386.89	-1945.03	-494.317	202.453	122.579		-386.89	-1945.03	122.579
	22.0355	223.73	-85.7799	124.81	1267.22	-311.298	385.476	305.602		124.81	1267.22	305.602				-39.8988	-200.585	-155.114	-375.85	-1889.53	-495.894	200.876	121.003		-375.85	-1889.53	121.003
	22.9981	233.503	-83.8946	130.263	1322.58	-304.456	392.318	312.444		130.263	1322.58	312.444				-38.338	-192.738	-161.114	-364.802	-1833.98	-496.501	200.269	120.396		-364.802	-1833.98	120.396
	23.9762	243.435	-83.2508	135.803	1378.83	-302.12	394.654	314.78		135.803	1378.83	314.78				-36.7118	-184.563	-166.638	-353.789	-1778.61	-493.548	203.222	123.348		-353.789	-1778.61	123.348
	24.9544	253.366	-82.607	141.343	1435.08	-299.783	396.991	317.117		141.343	1435.08	317.117				-35.3322	-177.627	-173.709	-342.738	-1723.06	-493.548	203.222	123.348		-342.738	-1723.06	123.348
	25.9326	263.298	-81.9841	146.884	1491.34	-297.523	399.251	319.377		146.884	1491.34	319.377				-34.027	-171.066	-181.141	-331.746	-1667.8	-497.238	199.532	119.658		-331.746	-1667.8	119.658
	26.9124	273.246	-81.7064	152.434	1547.68	-296.515	400.259	320.385		152.434	1547.68	320.385				-115.809	-496.677	-135	-320.818	-1612.86	-502.621	194.149	114.275		-320.818	-1612.86	114.275
	27.8922	283.194	-81.4288	157.983	1604.03	-295.508	401.266	321.392		157.983	1604.03	321.392				-113.547	-486.975	-135.866	-309.814	-1557.54	-505.938	190.832	110.958		-309.814	-1557.54	110.958
	28.872	293.142	-81.1511	163.533	1660.38	-294.5	402.274	322.4		163.533	1660.38	322.4				-111.284	-477.273	-136.733	-298.785	-1502.09	-508.156	188.614	108.74		-298.785	-1502.09	108.74
	29.8519	303.091	-80.9088	169.083	1716.73	-293.62	403.153	323.28		169.083	1716.73	323.28				-109.014	-467.538	-137	-287.744	-1446.59	-509.667	187.103	107.229		-287.744	-1446.59	107.229
	30.8319	313.041	-80.7089	174.634	1773.08	-292.895	403.879	324.005		174.634	1773.08	324.005				-106.744	-457.799	-137	-276.704	-1391.08	-511.178	185.592	105.719		-276.704	-1391.08	105.719
	31.8118	322.991	-80.5089	180.184	1829.44	-292.169	404.605	324.731		180.184	1829.44	324.731				-104.473	-448.06	-137	-265.682	-1335.67	-513.765	183.005	103.132		-265.682	-1335.67	103.132
	32.7918	332.941	-80.309	185.735	1885.8	-291.444	405.33	325.456		185.735	1885.8	325.456				-102.202	-438.321	-137	-254.673	-1280.33	-516.909	179.861	99.9877		-254.673	-1280.33	99.9877
	33.7718	342.891	-80.109	191.286	1942.15	-290.718	406.056	326.182		191.286	1942.15	326.182				-99.9314	-428.583	-137	-243.747	-1225.4	-522.331	174.439	94.5652		-243.747	-1225.4	94.5652
	34.752	352.843	-80.0784	196.837	1998.52	-290.607	406.167	326.293		196.837	1998.52	326.293				-97.6609	-418.845	-137.151	-233.58	-1174.29	-536.542	160.228	80.3546		-233.58	-1174.29	80.3546
	35.732	362.793	-80.2508	202.388	2054.88	-291.233	405.541	325.667		202.388	2054.88	325.667				-95.3919	-409.113	-137.535	-225.989	-1136.12	-562.914	133.856	53.9818		-225.989	-1136.12	53.9818
	36.712	372.743	-80.4232	207.939	2111.24	-291.858	404.916	325.042		207.939	2111.24	325.042				-93.1228	-399.382	-137.919	-217.149	-1091.68	-584.689	112.081	32.2076		-217.149	-1091.68	32.2076
	37.692	382.694	-80.5956	213.49	2167.6	-292.484	404.29	324.416		213.49	2167.6	324.416				-90.8523	-389.644	-137.753	-207.938	-1045.38	-604.736	92.0342	12.1604		-207.938	-1045.38	12.1604
	38.6721	392.644	-80.768	219.041	2223.96	-293.109	403.664	323.791		219.041	2223.96	323.791				-88.5827	-379.91	-137.441	-200.124	-1006.09	-630.394	66.3759	-13.4979		-200.124	-1006.09	-13.4979
	39.6521	402.594	-80.9404	224.592	2280.32	-293.735	403.039	323.165		224.592	2280.32	323.165				-86.313	-370.176	-137.128	-192.731	-968.926	-657.368	39.4024	-40.4714		-192.731	-968.926	-40.4714
	40.632	412.543	-80.7027	230.142	2336.67	-292.873	403.901	324.027		230.142	2336.67	324.027				-84.0441	-360.446	-136.72	205.531	1033.27	-577.016	119.754	39.8804		205.531	1033.27	39.8804
	41.6111	422.485	-80.2487	235.688	2392.98	-291.225	405.549	325.675		235.688	2392.98	325.675				-81.776	-350.718	-136.244	213.744	1074.56	-552.739	144.031	64.1576		213.744	1074.56	64.1576
	42.5903	432.427	-79.7946	241.234	2449.29	-289.577	407.197	327.323		241.234	2449.29	327.323				-79.508	-340.991	-135.744	223.442	1123.32	-535.341	161.429	81.5548		223.442	1123.32	81.5548
	43.5695	442.368	-79.3405	246.78	2505.6	-287.929	408.845	328.971		246.78	2505.6	328.971				-77.2404	-331.266	-135.219	232.615	1169.43	-515.107	181.663	101.789		232.615	1169.43	101.789
	44.5488	452.312	-78.9305	252.327	2561.92	-286.441	410.333	330.459		252.327	2561.92	330.459				-74.9701	-321.529	-135.418	241.134	1212.26	-491.997	204.773	124.899		241.134	1212.26	124.899
	45.5286	462.26	-78.6529	257.877	2618.27	-285.434	411.34	331.466		257.877	2618.27	331.466				-72.7032	-311.807	-136	250.429	1258.99	-472.373	224.397	144.524		250.429	1258.99	144.524
	46.5084	472.208	-78.3752	263.426	2674.61	-284.426	412.348	332.474		263.426	2674.61	332.474				-70.4324	-302.068	-136	260.808	1311.17	-459.913	236.857	156.983		260.808	1311.17	156.983
	47.4882	482.156	-78.0975	268.976	2730.96	-283.418	413.356	333.482		268.976	2730.96	333.482				-68.1626	-292.333	-136.284	271.621	1365.53	-452.437	244.333	164.459		271.621	1365.53	164.459
	48.4677	492.1	-77.7182	274.524	2787.29	-282.042	414.732	334.858		274.524	2787.29	334.858				-65.8938	-282.603	-136.701	282.416	1419.8	-444.694	252.076	172.202		282.416	1419.8	172.202
	49.4469	502.043	-77.2838	280.07	2843.6	-280.465	416.309	336.435		280.07	2843.6	336.435				-63.626	-272.877	-137.216	293.111	1473.57	-435.559	261.211	181.337		293.111	1473.57	181.337
	-66.4378	-504.645	-111	-376.308	-2858.34	-402.822	293.951	214.078		-376.308	-2858.34	214.078				-61.362	-263.167	-137.983	303.931	1527.96	-428.195	268.575	188.701		303.931	1527.96	188.701
	-65.1356	-494.754	-110.32	-368.932	-2802.32	-400.354	296.42	216.546		-368.932	-2802.32	216.546				-59.0931	-253.436	-138.391	314.83	1582.76	-422.229	274.541	194.667		314.83	1582.76	194.667
	-63.8334	-484.862	-109.639	-361.556	-2746.29	-397.885	298.889	219.015		-361.556	-2746.29	219.015				-56.8241	-243.705	-138.79	325.813	1637.97	-418.21	278.56	198.686		325.813	1637.97	198.686
	-62.5311	-474.971	-108.959	-354.18	-2690.27	-395.417	301.357	221.483		-354.18	-2690.27	221.483				-54.5591	-233.991	-139.498	336.811	1693.26	-414.714	282.056	202.182		336.811	1693.26	202.182
	-61.2289	-465.08	-108.279	-346.804	-2634.24	-392.948	303.826	223.952		-346.804	-2634.24	223.952				-52.3008	-224.306	-140.545	347.81	1748.56	-411.218	285.552	205.678		347.81	1748.56	205.678
	-59.9311	-455.222	-107.211	-339.453	-2578.4	-389.073	307.701	227.827		-339.453	-2578.4	227.827				-50.103	-214.88	-143.06	358.821	1803.91	-408.174	288.596	208.722		358.821	1803.91	208.722
	-58.6375	-445.396	-105.875	-332.127	-2522.75	-384.224	312.55	232.676		-332.127	-2522.75	232.676				-48.0687	-206.155	-147.503	369.837	1859.3	-405.347	291.423	211.549		369.837	1859.3	211.549
	-57.344	-435.571	-104.539	-324.8	-2467.1	-379.374	317.399	237.526		-324.8	-2467.1	237.526				-46.5247	-199.534	-154.836	380.854	1914.68	-402.521	294.249	214.375		380.854	1914.68	214.375
	-56.0504	-425.745	-103.203	-317.473	-2411.45	-374.525	322.249	242.375		-317.473	-2411.45	242.375				-44.7081	-191.743	-160.836	391.87	1970.07	-399.694	297.076	217.202		391.87	1970.07	217.202
	-54.7568	-415.92	-101.866	-310.146	-2355.79	-369.676	327.098	247.224		-310.146	-2355.79	247.224				-42.8202	-183.646	-166.393	402.887	2025.45	-396.868	299.902	220.028		402.887	2025.45	220.028
	-53.4633	-406.094	-100.53	-302.819	-2300.14	-364.827	331.947	252.073		-302.819	-2300.14	252.073				-41.1922	-176.664	-173.364	413.903	2080.83	-394.041	302.729	222.855		413.903	2080.83	222.855
	-52.1697	-396.269	-99.1939	-295.493	-2244.49	-359.978	336.796	256.922		-295.493	-2244.49	256.922				-39.6753	-170.158	-180.805	424.918	2136.21	-391.151	305.619	225.746		424.918	2136.21	225.746
	-50.8762	-386.443	-97.8577	-288.166	-2188.84	-355.129	341.645	261.771		-288.166	-2188.84	261.771				57.5228	289.187	-115.24	435.928	2191.56	-388.073	308.697	228.823		435.928	2191.56	228.823
	-49.5826	-376.617	-96.5214	-280.839	-2133.18	-350.279	346.495	266.621		-280.839	-2133.18	266.621				59.4646	298.949	-114.277	446.939	2246.91	-384.996	311.774	231.9		446.939	2246.91	231.9
	-48.2922	-366.815	-95.0201	-273.53	-2077.67	-344.831	351.943	272.069		-273.53	-2077.67	272.069				61.4064	308.711	-113.314	457.949	2302.26	-381.918	314.852	234.978		457.949	2302.26	234.978
	-47.0039	-357.03	-93.4133	-266.233	-2022.24	-339	357.774	277.9		-266.233	-2022.24	277.9				63.3505	318.484	-112.475	468.959	2357.62	-378.841	317.929	238.055		468.959	2357.62	238.055
	-45.7155	-347.244	-91.8066	-258.936	-1966.81	-333.169	363.605	283.731		-258.936	-1966.81	283.731				65.2954	328.262	-111.696	479.993	2413.09	-376.877	319.893	240.02		479.993	2413.09	240.02
	-44.4273	-337.458	-90.1998	-251.639	-1911.39	-327.338	369.436	289.562		-251.639	-1911.39	289.562				67.2404	338.04	-110.917	491.039	2468.62	-375.869	320.901	241.027		491.039	2468.62	241.027
	-43.1388	-327.672	-88.5999	-244.341	-1855.95	-321.532	375.242	295.368		-244.341	-1855.95	295.368				69.1854	347.818	-110.138	502.085	2524.15	-374.861	321.909	242.035		502.085	2524.15	242.035
	-41.8499	-317.882	-87.02	-237.041	-1800.5	-315.798	380.976	301.102		-237.041	-1800.5	301.102				71.1304	357.596	-109.359	513.13	2579.68	-373.854	322.916	243.043		513.13	2579.68	243.043
	-40.5611	-308.092	-85.4401	-229.74	-1745.05	-310.065	386.709	306.835		-229.74	-1745.05	306.835				73.0753	367.375	-108.58	524.103	2634.84	-369.571	327.199	247.325		524.103	2634.84	247.325
	-39.2755	-298.327	-83.7093	-222.459	-1689.74	-303.784	392.99	313.116		-222.459	-1689.74	313.116				75.02	377.151	-107.784	535.068	2689.97	-365.07	331.7	251.826		535.068	2689.97	251.826
	-37.9913	-288.573	-81.9205	-215.185	-1634.49	-297.292	399.482	319.608		-215.185	-1634.49	319.608				76.9639	386.924	-106.936	546.033	2745.09	-360.569	336.201	256.327		546.033	2745.09	256.327
	-36.7071	-278.818	-80.1316	-207.911	-1579.24	-290.8	405.974	326.1		-207.911	-1579.24	326.1				78.9078	396.696	-106.088	557.041	2800.44	-357.432	339.338	259.465		557.041	2800.44	259.465
	-35.4174	-269.022	-78.5937	-200.606	-1523.75	-285.219	411.555	331.681		-200.606	-1523.75	331.681				39.2842	168.481	-147	-655.949	-2813.21	-489.919	206.851	126.977		-655.949	-2813.21	126.977
	-34.1201	-259.168	-77.4893	-193.258	-1467.94	-281.211	415.563	335.689		-193.258	-1467.94	335.689				41.1251	176.376	-141.145	-643.135	-2758.26	-493.063	203.707	123.833		-643.135	-2758.26	123.833
	-32.8228	-249.314	-76.385	-185.91	-1412.13	-277.203	419.57	339.697		-185.91	-1412.13	339.697				42.9659	184.271	-135.29	-630.322	-2703.3	-496.207	200.563	120.689		-630.322	-2703.3	120.689
	-31.5255	-239.46	-75.2807	-178.563	-1356.32	-273.196	423.578	343.704		-178.563	-1356.32	343.704				45.1038	193.44	-131.919	-617.465	-2648.16	-497.177	199.593	119.719		-617.465	-2648.16	119.719
	-30.2236	-229.571	-74.5619	-171.189	-1300.31	-270.587	426.186	346.313		-171.189	-1300.31	346.313				47.2946	202.835	-129.288	-604.603	-2593	-497.177	199.593	119.719		-604.603	-2593	119.719
	-28.9206	-219.674	-73.9747	-163.808	-1244.25	-268.456	428.317	348.444		-163.808	-1244.25	348.444				49.5464	212.493	-128	-591.741	-2537.84	-497.177	199.593	119.719		-591.741	-2537.84	119.719
	-27.6176	-209.777	-73.3875	-156.428	-1188.19	-266.325	430.448	350.575		-156.428	-1188.19	350.575				51.8171	222.232	-128	-578.88	-2482.68	-497.177	199.593	119.719		-578.88	-2482.68	119.719
	-26.3142	-199.876	-72.8584	-149.045	-1132.11	-264.405	432.368	352.495		-149.045	-1132.11	352.495				54.0844	231.955	-127.448	-566.018	-2427.52	-497.177	199.593	119.719		-566.018	-2427.52	119.719
	-25.01	-189.97	-72.4421	-141.658	-1076	-262.895	433.879	354.005		-141.658	-1076	354.005				56.3207	241.546	-125.712	-553.158	-2372.36	-497.724	199.046	119.172		-553.158	-2372.36	119.172
	-23.7059	-180.064	-72.0258	-134.272	-1019.9	-261.384	435.39	355.516		-134.272	-1019.9	355.516				58.4834	250.822	-122.664	-540.305	-2317.24	-499.119	197.651	117.777		-540.305	-2317.24	117.777
	-22.4118	-170.234	-73.3281	-126.942	-964.217	-266.11	430.664	350.79		-126.942	-964.217	350.79				60.6462	260.097	-119.616	-527.453	-2262.12	-500.514	196.256	116.383		-527.453	-2262.12	116.383
	-21.1196	-160.419	-74.7423	-119.623	-908.626	-271.242	425.532	345.658		-119.623	-908.626	345.658				62.8912	269.726	-118.115	-514.593	-2206.97	-499.91	196.86	116.986		-514.593	-2206.97	116.986
	-19.8629	-150.874	-77.445	-112.505	-854.56	-281.05	415.724	335.85		-112.505	-854.56	335.85				65.1481	279.405	-117.011	-501.738	-2151.84	-498.776	197.994	118.12		-501.738	-2151.84	118.12
	-18.6171	-141.411	-80.4278	-105.448	-800.96	-291.875	404.899	325.025		-105.448	-800.96	325.025				67.405	289.084	-115.907	-488.882	-2096.7	-497.643	199.127	119.253		-488.882	-2096.7	119.253
	-17.3712	-131.948	-83.4105	-98.3918	-747.36	-302.699	394.075	314.201		-98.3918	-747.36	314.201				69.6631	298.769	-114.853	-476.031	-2041.59	-496.16	200.61	120.736		-476.031	-2041.59	120.736
	-16.1254	-122.485	-86.3933	-91.3353	-693.76	-313.524	383.25	303.376		-91.3353	-693.76	303.376				71.9262	308.475	-114.032	-463.184	-1986.49	-494.434	202.336	122.462		-463.184	-1986.49	122.462
	-14.8796	-113.021	-89.376	-84.2787	-640.161	-324.348	372.426	292.552		-84.2787	-640.161	292.552				74.1893	318.181	-113.212	-450.338	-1931.4	-492.619	204.151	124.277		-450.338	-1931.4	124.277
	-13.6321	-103.546	-92.3201	-77.2133	-586.493	-335.032	361.741	281.868		-77.2133	-586.493	281.868				76.4524	327.886	-112.391	-437.494	-1876.31	-490.712	206.058	126.184		-437.494	-1876.31	126.184
	-12.6357	-95.9778	-98.7795	-71.5695	-543.624	-358.474	338.3	258.426		-71.5695	-543.624	258.426				78.7155	337.592	-111.57	-424.635	-1821.16	-491.435	205.335	125.462		-424.635	-1821.16	125.462
	-11.6045	-88.1446	-104.909	-65.7284	-499.257	-380.72	316.054	236.18		-65.7284	-499.257	236.18				80.9786	347.298	-110.749	-411.795	-1766.09	-493.548	203.222	123.348		-411.795	-1766.09	123.348
	-10.5404	-80.0625	-110.701	-59.7017	-453.479	-401.739	295.035	215.161		-59.7017	-453.479	215.161				83.2417	357.004	-109.929	-398.934	-1710.93	-493.548	203.222	123.348		-398.934	-1710.93	123.348
	-9.47641	-71.9805	-116.494	-53.675	-407.702	-422.759	274.015	194.141		-53.675	-407.702	194.141				85.5048	366.71	-109.108	-386.077	-1655.79	-494.58	202.19	122.316		-386.077	-1655.79	122.316
	-8.41239	-63.8984	-122.286	-47.6483	-361.925	-443.778	252.995	173.122		-47.6483	-361.925	173.122				87.7679	376.416	-108.287	-373.227	-1600.68	-496.091	200.679	120.805		-373.227	-1600.68	120.805
	-7.34836	-55.8164	-128.078	-41.6216	-316.147	-464.798	231.976	152.102		-41.6216	-316.147	152.102				90.0299	386.117	-107.411	-360.382	-1545.59	-497.96	198.81	118.937		-360.382	-1545.59	118.937
	-6.24807	-47.4588	-133.457	-35.3894	-268.809	-484.321	212.453	132.579		-35.3894	-268.809	132.579				92.2914	395.816	-106.506	-347.558	-1490.59	-500.743	196.027	116.153		-347.558	-1490.59	116.153
	-5.1412	-39.0513	-138.757	-29.1201	-221.189	-503.554	193.219	113.346		-29.1201	-221.189	113.346				94.5528	405.515	-105.601	-334.707	-1435.48	-502.224	194.546	114.673		-334.707	-1435.48	114.673
	-4.03283	-30.6324	-144.039	-22.8422	-173.504	-522.721	174.053	94.1792		-22.8422	-173.504	94.1792				96.8143	415.214	-104.695	-321.855	-1380.36	-503.674	193.096	113.222		-321.855	-1380.36	113.222
	-2.81067	-21.3492	-147.55	-15.9198	-120.923	-535.463	161.31	81.4366		-15.9198	-120.923	81.4366				99.0766	424.916	-103.835	-309.026	-1325.34	-506.243	190.527	110.653		-309.026	-1325.34	110.653
	-1.58852	-12.066	-151.061	-8.99746	-68.3425	-548.206	148.568	68.6944		-8.99746	-68.3425	68.6944				101.342	434.63	-103.122	-296.235	-1270.48	-510.042	186.728	106.854		-296.235	-1270.48	106.854
	-0.428961	-3.25828	-155.653	-2.42966	-18.4551	-564.868	131.906	52.0324		-2.42966	-18.4551	52.0324				103.607	444.344	-102.41	-283.787	-1217.09	-519.169	177.601	97.7272		-283.787	-1217.09	97.7272
	0.639787	4.85967	-161.393	3.62379	27.5255	-585.701	111.072	31.1985		3.62379	27.5255	31.1985				105.872	454.058	-101.697	-272.264	-1167.68	-535.292	161.478	81.6041		-272.264	-1167.68	81.6041
	1.71253	13.008	-167.09	9.69988	73.6779	-606.375	90.3988	10.525		9.69988	73.6779	10.525				108.137	463.773	-100.988	-263.519	-1130.17	-561.903	134.867	54.9932		-263.519	-1130.17	54.9932
	2.76362	20.9918	-173.019	15.6533	118.899	-627.892	68.8819	-10.9919		15.6533	118.899	-10.9919				110.404	473.496	-100.417	-253.23	-1086.04	-583.677	113.093	33.219		-253.23	-1086.04	33.219
	4.06875	30.9052	-173.163	23.0457	175.049	-628.413	68.3604	-11.5134		23.0457	175.049	-11.5134				112.671	483.218	-99.8468	-242.536	-1040.18	-603.843	92.9266	13.0528		-242.536	-1040.18	13.0528
	5.21421	39.6058	-168.368	29.5336	224.33	-611.014	85.7598	5.88603		29.5336	224.33	5.88603				114.938	492.941	-99.2764	-233.315	-1000.63	-629.142	67.6276	-12.2462		-233.315	-1000.63	-12.2462
	6.49049	49.3002	-166.273	36.7626	279.239	-603.41	93.3637	13.4899		36.7626	279.239	13.4899				-131.739	-491.656	-136	-224.723	-963.786	-656.148	40.6221	-39.2517		-224.723	-963.786	-39.2517
	7.76495	58.9807	-164.113	43.9812	334.07	-595.572	101.201	21.3275		43.9812	334.07	21.3275				-129.151	-481.997	-136	222.508	954.285	-533.467	163.303	83.4288		222.508	954.285	83.4288
	8.88643	67.4992	-158.997	50.3333	382.319	-577.005	119.769	39.8948		50.3333	382.319	39.8948				-126.588	-472.432	-137.394	232.935	999.003	-512.22	184.55	104.676		232.935	999.003	104.676
	9.99626	75.9291	-153.734	56.6194	430.067	-557.904	138.87	58.9962		56.6194	430.067	58.9962				-124.033	-462.898	-139	243.362	1043.72	-490.972	205.798	125.924		243.362	1043.72	125.924
	11.0224	83.7238	-147.554	62.4318	474.217	-535.477	161.297	81.4228		62.4318	474.217	81.4228				-121.445	-453.239	-139	255.471	1095.65	-478.74	218.03	138.156		255.471	1095.65	138.156
	11.9454	90.7344	-140.483	67.6595	513.925	-509.816	186.958	107.084		67.6595	513.925	107.084				-118.857	-443.58	-139	267.879	1148.87	-469.191	227.579	147.705		267.879	1148.87	147.705
	12.8684	97.745	-133.412	72.8872	553.634	-484.155	212.619	132.745		72.8872	553.634	132.745				-116.273	-433.938	-138.39	280.634	1203.57	-464.516	232.254	152.38		280.634	1203.57	152.38
	13.1831	100.136	-123.707	74.6702	567.176	-448.936	247.838	167.964		74.6702	567.176	167.964				-113.685	-424.279	-138.417	293.496	1258.73	-464.516	232.254	152.38		293.496	1258.73	152.38
	13.7863	104.717	-114.839	78.0866	593.126	-416.753	280.021	200.147		78.0866	593.126	200.147				-111.113	-414.679	-139.521	306.338	1313.81	-462.512	234.258	154.384		306.338	1313.81	154.384
	14.664	111.384	-107.437	83.0576	630.885	-389.891	306.883	227.009		83.0576	630.885	227.009				-108.544	-405.09	-138.314	319.004	1368.13	-456.212	240.558	160.684		319.004	1368.13	160.684
	15.75	119.633	-101.89	89.209	677.61	-369.76	327.013	247.14		89.209	677.61	247.14				-105.983	-395.536	-136.847	331.254	1420.67	-445.152	251.618	171.745		331.254	1420.67	171.745
	17.0331	129.38	-100.056	96.4768	732.814	-363.106	333.668	253.794		96.4768	732.814	253.794				-103.396	-385.88	-136.569	343.504	1473.21	-434.091	262.679	182.805		343.504	1473.21	182.805
	18.3384	139.294	-100	103.87	788.969	-362.903	333.871	253.997		103.87	788.969	253.997				-100.809	-376.225	-136.292	356.22	1527.74	-428.645	268.125	188.252		356.22	1527.74	188.252
	19.6386	149.17	-100.875	111.235	844.91	-366.079	330.695	250.821		111.235	844.91	250.821				-98.2219	-366.569	-136.014	369.003	1582.57	-424.637	272.133	192.259		369.003	1582.57	192.259
	20.8979	158.735	-98.2441	118.367	899.087	-356.531	340.243	260.369		118.367	899.087	260.369				-95.6337	-356.91	-136	381.786	1637.39	-420.629	276.141	196.267		381.786	1637.39	196.267
	22.1572	168.3	-95.6129	125.5	953.264	-346.982	349.792	269.918		125.5	953.264	269.918				-93.0455	-347.251	-136	394.576	1692.24	-416.806	279.964	200.09		394.576	1692.24	200.09
	23.4246	177.928	-93.2231	132.679	1007.79	-338.309	358.464	278.591		132.679	1007.79	278.591				-90.4573	-337.591	-136	407.395	1747.22	-413.827	282.943	203.069		407.395	1747.22	203.069
	24.6944	187.572	-90.9069	139.871	1062.42	-329.904	366.87	286.996		139.871	1062.42	286.996				-87.8703	-327.937	-135.694	420.213	1802.19	-410.849	285.921	206.048		420.213	1802.19	206.048
	25.9765	197.311	-89.0301	147.132	1117.58	-323.093	373.681	293.807		147.132	1117.58	293.807				-85.2835	-318.282	-135.371	433.031	1857.17	-407.87	288.9	209.026		433.031	1857.17	209.026
	27.2651	207.099	-87.4378	154.431	1173.02	-317.314	379.459	299.586		154.431	1173.02	299.586				-82.6966	-308.628	-135.049	445.85	1912.14	-404.892	291.878	212.005		445.85	1912.14	212.005
	28.5537	216.887	-85.8455	161.73	1228.46	-311.536	385.238	305.364		161.73	1228.46	305.364				-80.1087	-298.97	-135.202	458.668	1967.12	-401.913	294.857	214.983		458.668	1967.12	214.983
	29.8446	226.692	-84.3662	169.041	1284	-306.167	390.606	310.733		169.041	1284	310.733				-77.5213	-289.313	-135.44	471.486	2022.09	-398.935	297.835	217.962		471.486	2022.09	217.962
	31.1379	236.516	-83.015	176.367	1339.64	-301.264	395.51	315.636		176.367	1339.64	315.636				-74.9338	-279.657	-135.678	484.305	2077.07	-395.956	300.814	220.94		484.305	2077.07	220.94
	32.4355	246.372	-81.9375	183.717	1395.47	-297.354	399.42	319.546		183.717	1395.47	319.546				-72.3464	-270	-135.916	497.123	2132.04	-392.977	303.793	223.919		497.123	2132.04	223.919
	33.7404	256.284	-81.6876	191.108	1451.61	-296.447	400.327	320.453		191.108	1451.61	320.453				-69.7583	-260.341	-136	509.935	2186.99	-389.799	306.971	227.097		509.935	2186.99	227.097
	35.0452	266.195	-81.4377	198.498	1507.75	-295.54	401.234	321.36		198.498	1507.75	321.36				-67.1701	-250.682	-136	522.744	2241.93	-386.514	310.256	230.382		522.744	2241.93	230.382
	36.3501	276.106	-81.1878	205.889	1563.88	-294.633	402.141	322.267		205.889	1563.88	322.267				-64.5819	-241.023	-136	535.553	2296.86	-383.228	313.542	233.668		535.553	2296.86	233.668
	37.6551	286.019	-81	213.281	1620.03	-293.951	402.822	322.949		213.281	1620.03	322.949				-61.9937	-231.364	-136	548.362	2351.8	-379.942	316.828	236.954		548.362	2351.8	236.954
	38.9604	295.934	-81	220.674	1676.19	-293.951	402.822	322.949		220.674	1676.19	322.949				-59.4055	-221.704	-136	561.176	2406.75	-376.819	319.951	240.077		561.176	2406.75	240.077
	40.2656	305.848	-81	228.067	1732.34	-293.951	402.822	322.949		228.067	1732.34	322.949				-56.8245	-212.072	-136.744	574.005	2461.77	-374.234	322.536	242.663		574.005	2461.77	242.663
	41.5709	315.762	-81	235.46	1788.5	-293.951	402.822	322.949		235.46	1788.5	322.949				-54.2534	-202.476	-137.89	586.834	2516.79	-371.648	325.122	245.248		586.834	2516.79	245.248
	42.8762	325.677	-81	242.853	1844.65	-293.951	402.822	322.949		242.853	1844.65	322.949				-51.6876	-192.901	-139.202	599.663	2571.81	-369.063	327.707	247.834		599.663	2571.81	247.834
	44.1814	335.591	-81	250.246	1900.81	-293.951	402.822	322.949		250.246	1900.81	322.949				-49.5548	-184.941	-144.868	612.493	2626.84	-366.488	330.282	250.408		612.493	2626.84	250.408
	45.4867	345.506	-81	257.639	1956.97	-293.951	402.822	322.949		257.639	1956.97	322.949				-47.489	-177.231	-150.892	625.333	2681.91	-364.417	332.353	252.479		625.333	2681.91	252.479
	46.792	355.42	-81	265.033	2013.12	-293.951	402.822	322.949		265.033	2013.12	322.949				-46.1922	-172.392	-159.547	638.174	2736.98	-362.347	334.423	254.549		638.174	2736.98	254.549
	48.0972	365.335	-81	272.426	2069.28	-293.951	402.822	322.949		272.426	2069.28	322.949				-44.8955	-167.552	-168.201	651.015	2792.05	-360.277	336.493	256.619		651.015	2792.05	256.619
	49.4025	375.249	-81	279.819	2125.43	-293.951	402.822	322.949		279.819	2125.43	322.949				47.6227	177.73	-156	-746.177	-2784.77	-493.548	203.222	123.348		-746.177	-2784.77	123.348
	50.7077	385.164	-81	287.212	2181.59	-293.951	402.822	322.949		287.212	2181.59	322.949				49.652	185.304	-149.793	-731.518	-2730.06	-493.548	203.222	123.348		-731.518	-2730.06	123.348
	52.013	395.078	-81	294.605	2237.75	-293.951	402.822	322.949		294.605	2237.75	322.949				51.6812	192.877	-143.586	-717.001	-2675.88	-498.609	198.161	118.287		-717.001	-2675.88	118.287
	53.3183	404.992	-81	301.998	2293.9	-293.951	402.822	322.949		301.998	2293.9	322.949				53.7105	200.45	-137.379	-702.532	-2621.88	-504.435	192.335	112.461		-702.532	-2621.88	112.461
	54.6235	414.907	-81	309.391	2350.06	-293.951	402.822	322.949		309.391	2350.06	322.949				56.1904	209.706	-134.517	-687.872	-2567.17	-504.435	192.335	112.461		-687.872	-2567.17	112.461
	55.9288	424.821	-81	316.784	2406.21	-293.951	402.822	322.949		316.784	2406.21	322.949				58.6875	219.025	-131.886	-673.212	-2512.46	-504.435	192.335	112.461		-673.212	-2512.46	112.461
	57.2341	434.736	-81	324.177	2462.37	-293.951	402.822	322.949		324.177	2462.37	322.949				61.1577	228.244	-128.902	-658.58	-2457.85	-502.223	194.547	114.673		-658.58	-2457.85	114.673
	58.5393	444.65	-81	331.57	2518.53	-293.951	402.822	322.949		331.57	2518.53	322.949				63.6007	237.361	-125.6	-643.92	-2403.14	-502.32	194.45	114.576		-643.92	-2403.14	114.576
	59.8446	454.565	-81	338.963	2574.68	-293.951	402.822	322.949		338.963	2574.68	322.949				66.0241	246.405	-122.088	-629.35	-2348.77	-506.327	190.443	110.569		-629.35	-2348.77	110.569
	61.1498	464.479	-80.8938	346.356	2630.84	-293.566	403.208	323.334		346.356	2630.84	323.334				68.5602	255.87	-120.093	-614.798	-2294.46	-501.946	194.824	114.95		-614.798	-2294.46	114.95
	62.4517	474.368	-80.1814	353.73	2686.85	-290.981	405.793	325.919		353.73	2686.85	325.919				71.1263	265.447	-118.788	-600.297	-2240.34	-496.622	200.148	120.275		-600.297	-2240.34	120.275
	63.7537	484.257	-79.4689	361.105	2742.86	-288.395	408.379	328.505		361.105	2742.86	328.505				73.6924	275.024	-117.484	-585.643	-2185.65	-495.614	201.156	121.282		-585.643	-2185.65	121.282
	65.0504	494.107	-78.326	368.449	2798.65	-284.247	412.526	332.653		368.449	2798.65	332.653				76.2584	284.6	-116.179	-570.989	-2130.96	-494.606	202.164	122.29		-570.989	-2130.96	122.29
	66.3441	503.933	-77	375.777	2854.31	-279.435	417.338	337.465		375.777	2854.31	337.465				78.8389	294.231	-115.406	-556.335	-2076.27	-493.599	203.171	123.298		-556.335	-2076.27	123.298
	-83.0767	-503.188	-110	-470.552	-2850.09	-399.193	297.581	217.707		-470.552	-2850.09	217.707				81.4209	303.867	-114.718	-541.675	-2021.56	-493.548	203.222	123.348		-541.675	-2021.56	123.348
	-81.4513	-493.343	-109.335	-461.345	-2794.33	-396.779	299.995	220.121		-461.345	-2794.33	220.121				84.003	313.503	-114.03	-527.016	-1966.85	-493.548	203.222	123.348		-527.016	-1966.85	123.348
	-79.826	-483.499	-108.67	-452.139	-2738.57	-394.365	302.409	222.535		-452.139	-2738.57	222.535				86.5694	323.082	-112.736	-512.356	-1912.14	-493.548	203.222	123.348		-512.356	-1912.14	123.348
	-78.2006	-473.654	-108.004	-442.933	-2682.81	-391.951	304.823	224.949		-442.933	-2682.81	224.949				89.1349	332.656	-111.415	-497.703	-1857.45	-492.437	204.333	124.46		-497.703	-1857.45	124.46
	-76.5836	-463.86	-106.797	-433.774	-2627.33	-387.571	309.202	229.329		-433.774	-2627.33	229.329				91.7004	342.231	-110.093	-483.051	-1802.77	-491.267	205.503	125.63		-483.051	-1802.77	125.63
	-74.9666	-454.066	-105.587	-424.616	-2571.86	-383.178	313.595	233.722		-424.616	-2571.86	233.722				94.2871	351.884	-109.749	-468.399	-1748.09	-490.097	206.673	126.8		-468.399	-1748.09	126.8
	-73.3496	-444.272	-104.376	-415.457	-2516.39	-378.785	317.989	238.115		-415.457	-2516.39	238.115				96.8743	361.54	-109.479	-453.741	-1693.38	-490.652	206.118	126.244		-453.741	-1693.38	126.244
	-71.7327	-434.478	-103.166	-406.298	-2460.91	-374.392	322.382	242.508		-406.298	-2460.91	242.508				99.4615	371.196	-109.208	-439.085	-1638.69	-491.516	205.254	125.38		-439.085	-1638.69	125.38
	-70.114	-424.674	-102.047	-397.13	-2405.38	-370.332	326.442	246.568		-397.13	-2405.38	246.568				102.046	380.84	-108.663	-424.43	-1583.99	-492.38	204.39	124.517		-424.43	-1583.99	124.517
	-68.4949	-414.867	-100.948	-387.959	-2349.83	-366.344	330.429	250.556		-387.959	-2349.83	250.556				104.606	390.395	-107.198	-409.774	-1529.3	-493.244	203.526	123.653		-409.774	-1529.3	123.653
	-66.874	-405.05	-99.9533	-378.778	-2294.23	-362.734	334.04	254.166		-378.778	-2294.23	254.166				107.166	399.95	-105.732	-395.115	-1474.59	-493.548	203.222	123.348		-395.115	-1474.59	123.348
	-65.2531	-395.232	-98.9583	-369.598	-2238.62	-359.123	337.651	257.777		-369.598	-2238.62	257.777				109.736	409.539	-104.525	-380.456	-1419.88	-493.548	203.222	123.348		-380.456	-1419.88	123.348
	-63.6326	-385.417	-97.9429	-360.419	-2183.02	-355.438	341.336	261.462		-360.419	-2183.02	261.462				112.312	419.155	-103.577	-365.796	-1365.17	-493.548	203.222	123.348		-365.796	-1365.17	123.348
	-62.0232	-375.669	-96.3991	-351.303	-2127.81	-349.835	346.939	267.065		-351.303	-2127.81	267.065				114.893	428.788	-102.843	-351.136	-1310.46	-493.548	203.222	123.348		-351.136	-1310.46	123.348
	-60.4137	-365.921	-94.8553	-342.187	-2072.6	-344.233	352.541	272.667		-342.187	-2072.6	272.667				117.48	438.44	-102.444	-336.477	-1255.75	-493.548	203.222	123.348		-336.477	-1255.75	123.348
	-58.8043	-356.172	-93.3116	-333.071	-2017.38	-338.631	358.143	278.269		-333.071	-2017.38	278.269				120.066	448.091	-102.044	-321.858	-1201.19	-496.248	200.522	120.648		-321.858	-1201.19	120.648
	-57.1937	-346.417	-91.816	-323.949	-1962.13	-333.203	363.571	283.697		-323.949	-1962.13	283.697				122.653	457.747	-101.772	-307.294	-1146.84	-500.407	196.363	116.489		-307.294	-1146.84	116.489
	-55.5827	-336.66	-90.3326	-314.824	-1906.86	-327.82	368.954	289.08		-314.824	-1906.86	289.08				125.24	467.403	-101.516	-292.762	-1092.6	-505.17	191.6	111.726		-292.762	-1092.6	111.726
	-53.9718	-326.902	-88.8492	-305.7	-1851.6	-322.436	374.337	294.464		-305.7	-1851.6	294.464				127.828	477.059	-101.259	-280.681	-1047.52	-525.73	171.04	91.1666		-280.681	-1047.52	91.1666
	-52.3609	-317.145	-87.3658	-296.575	-1796.33	-317.053	379.721	299.847		-296.575	-1796.33	299.847				130.415	486.715	-101.003	-268.981	-1003.85	-547.593	149.177	69.3035		-268.981	-1003.85	69.3035
	-50.7499	-307.388	-85.8824	-287.451	-1741.06	-311.67	385.104	305.23		-287.451	-1741.06	305.23				-147.465	-486.126	-141	-261.636	-976.438	-578.999	117.771	37.8968		-261.636	-976.438	37.8968
	-49.139	-297.631	-84.399	-278.326	-1685.8	-306.287	390.487	310.613		-278.326	-1685.8	310.613				-144.567	-476.575	-140.376	-254.291	-949.026	-610.406	86.3643	6.49045		-254.291	-949.026	6.49045
	-47.5232	-287.844	-83.1289	-269.175	-1630.37	-301.677	395.097	315.223		-269.175	-1630.37	315.223				-141.669	-467.02	-139.835	269.738	1006.68	-566.129	130.641	50.7675		269.738	1006.68	50.7675
	-45.9059	-278.048	-81.9374	-260.014	-1574.88	-297.353	399.421	319.547		-260.014	-1574.88	319.547				-138.768	-457.458	-139.418	281.232	1049.57	-543.603	153.167	73.2929		281.232	1049.57	73.2929
	-44.2885	-268.252	-80.746	-250.853	-1519.39	-293.03	403.744	323.87		-250.853	-1519.39	323.87				-135.868	-447.897	-139.002	292.726	1092.47	-521.078	175.692	95.8187		292.726	1092.47	95.8187
	-42.6712	-258.456	-79.5545	-241.692	-1463.91	-288.706	408.068	328.194		-241.692	-1463.91	328.194				-132.968	-438.336	-138.586	304.22	1135.36	-498.552	198.218	118.344		304.22	1135.36	118.344
	-41.0538	-248.659	-78.3631	-232.531	-1408.42	-284.382	412.392	332.518		-232.531	-1408.42	332.518				-130.068	-428.775	-138.169	318.266	1187.79	-488.167	208.603	128.729		318.266	1187.79	128.729
	-39.4365	-238.863	-77.1716	-223.371	-1352.94	-280.058	416.716	336.842		-223.371	-1352.94	336.842				-127.169	-419.219	-137.641	332.409	1240.57	-478.619	218.151	138.278		332.409	1240.57	138.278
	-37.8191	-229.067	-75.9802	-214.21	-1297.45	-275.734	421.039	341.166		-214.21	-1297.45	341.166				-124.271	-409.667	-137.036	346.401	1292.79	-467.788	228.982	149.108		346.401	1292.79	149.108
	-36.1988	-219.253	-74.9532	-205.032	-1241.86	-272.007	424.766	344.893		-205.032	-1241.86	344.893				-121.374	-400.115	-136.431	360.238	1344.43	-455.805	240.965	161.091		360.238	1344.43	161.091
	-34.5704	-209.39	-74.6901	-195.809	-1186	-271.053	425.721	345.847		-195.809	-1186	345.847				-118.474	-390.555	-136	373.965	1395.65	-443.062	253.708	173.834		373.965	1395.65	173.834
	-32.942	-199.527	-74.427	-186.586	-1130.13	-270.098	426.676	346.802		-186.586	-1130.13	346.802				-115.571	-380.985	-136	388.329	1449.26	-435.82	260.95	181.077		388.329	1449.26	181.077
	-31.3136	-189.664	-74.164	-177.362	-1074.27	-269.143	427.63	347.757		-177.362	-1074.27	347.757				-112.669	-371.418	-135.774	402.864	1503.51	-431.085	265.685	185.811		402.864	1503.51	185.811
	-29.6851	-179.8	-74.3896	-168.138	-1018.4	-269.962	426.812	346.938		-168.138	-1018.4	346.938				-109.768	-361.856	-135.39	417.398	1557.75	-426.351	270.419	190.545		417.398	1557.75	190.545
	-28.0648	-169.986	-75.4186	-158.961	-962.81	-273.696	423.077	343.204		-158.961	-962.81	343.204				-106.867	-352.294	-135.006	431.933	1611.99	-421.617	275.153	195.279		431.933	1611.99	195.279
	-26.4445	-160.172	-76.4476	-149.783	-907.223	-277.431	419.343	339.469		-149.783	-907.223	339.469				-103.966	-342.729	-134.692	446.548	1666.54	-418.813	277.957	198.084		446.548	1666.54	198.084
	-24.836	-150.43	-78.0304	-140.673	-852.043	-283.175	413.599	333.725		-140.673	-852.043	333.725				-101.064	-333.164	-134.38	461.173	1721.12	-416.316	280.454	200.58		461.173	1721.12	200.58
	-23.2476	-140.809	-80.2466	-131.676	-797.549	-291.217	405.556	325.683		-131.676	-797.549	325.683				-98.1629	-323.6	-134.067	475.798	1775.7	-413.819	282.951	203.077		475.798	1775.7	203.077
	-21.6719	-131.265	-82.7832	-122.751	-743.493	-300.423	396.351	316.477		-122.751	-743.493	316.477				-95.2605	-314.032	-134.238	490.335	1829.95	-409.123	287.647	207.773		490.335	1829.95	207.773
	-20.1595	-122.104	-86.4972	-114.185	-691.605	-313.901	382.873	302.999		-114.185	-691.605	302.999				-92.3589	-304.467	-134.54	504.866	1884.18	-404.327	292.443	212.569		504.866	1884.18	212.569
	-18.567	-112.459	-88.6019	-105.165	-636.973	-321.539	375.235	295.361		-105.165	-636.973	295.361				-89.4574	-294.902	-134.843	519.397	1938.42	-399.53	297.24	217.366		519.397	1938.42	217.366
	-17.0962	-103.55	-92.9006	-96.8342	-586.516	-337.139	359.635	279.761		-96.8342	-586.516	279.761				-86.5549	-285.333	-135	534.048	1993.09	-398.281	298.489	218.615		534.048	1993.09	218.615
	-15.8073	-95.7432	-99.0151	-89.5333	-542.295	-359.329	337.445	257.571		-89.5333	-542.295	257.571				-83.6521	-275.764	-135	548.702	2047.78	-397.301	299.469	219.595		548.702	2047.78	219.595
	-14.5183	-87.9361	-105.129	-82.2326	-498.075	-381.518	315.256	235.382		-82.2326	-498.075	235.382				-80.7492	-266.195	-135	563.356	2102.47	-396.321	300.449	220.576		563.356	2102.47	220.576
	-13.2439	-80.217	-111.358	-75.0141	-454.354	-404.12	292.653	212.78		-75.0141	-454.354	212.78				-77.8494	-256.635	-134.546	577.994	2157.1	-394.341	302.429	222.555		577.994	2157.1	222.555
	-11.9719	-72.5126	-117.605	-67.8094	-410.716	-426.791	269.983	190.109		-67.8094	-410.716	190.109				-74.9509	-247.08	-134	592.496	2211.22	-389.023	307.747	227.873		592.496	2211.22	227.873
	-10.6999	-64.8082	-123.852	-60.6047	-367.077	-449.461	247.313	167.439		-60.6047	-367.077	167.439				-72.0489	-237.513	-134.25	606.997	2265.34	-383.705	313.065	233.192		606.997	2265.34	233.192
	-9.37952	-56.8109	-129.708	-53.1262	-321.781	-470.716	226.058	146.184		-53.1262	-321.781	146.184				-69.2782	-228.38	-137.232	621.55	2319.65	-379.325	317.445	237.571		621.55	2319.65	237.571
	-8.03515	-48.6682	-135.355	-45.5116	-275.659	-491.208	205.566	125.692		-45.5116	-275.659	125.692				-66.5142	-219.268	-140.288	636.143	2374.12	-375.884	320.886	241.012		636.143	2374.12	241.012
	-6.73742	-40.808	-141.4	-38.1612	-231.139	-513.143	183.63	103.757		-38.1612	-231.139	103.757				-63.7604	-210.19	-143.451	650.763	2428.68	-373.222	323.548	243.674		650.763	2428.68	243.674
	-5.53209	-33.5074	-148.126	-31.3341	-189.788	-537.555	159.219	79.3452		-31.3341	-189.788	79.3452				-61.3766	-202.332	-149.157	665.411	2483.35	-371.772	324.998	245.125		665.411	2483.35	245.125
	-4.1711	-25.264	-153.621	-23.6254	-143.097	-557.496	139.278	59.4041		-23.6254	-143.097	59.4041				-59.0882	-194.788	-155.31	680.059	2538.02	-370.321	326.449	246.575		680.059	2538.02	246.575
	-2.78975	-16.8973	-158.921	-15.8013	-95.7071	-576.73	120.044	40.1702		-15.8013	-95.7071	40.1702				-56.7015	-186.92	-161.002	694.714	2592.71	-369.333	327.437	247.563		694.714	2592.71	247.563
	-1.3338	-8.07873	-163.406	-7.55475	-45.7585	-593.005	103.769	23.8947		-7.55475	-45.7585	23.8947				-54.6279	-180.084	-168	709.369	2647.4	-368.403	328.367	248.493		709.369	2647.4	248.493
	0.217237	1.31579	-166.462	1.23045	7.4527	-604.094	92.6797	12.8059		1.23045	7.4527	12.8059				-51.9813	-171.359	-172.108	724.023	2702.09	-367.473	329.297	249.423		724.023	2702.09	249.423
	1.75948	10.657	-169.681	9.96582	60.3621	-615.777	80.9971	1.12329		9.96582	60.3621	1.12329				51.6707	170.335	-169	738.678	2756.78	-366.543	330.227	250.353		738.678	2756.78	250.353
	3.18034	19.263	-174.571	18.0136	109.107	-633.525	63.249	-16.6248		18.0136	109.107	-16.6248				53.5992	176.693	-161.526	-835.249	-2753.45	-511.693	185.077	105.203		-835.249	-2753.45	105.203
	4.80887	29.1269	-174.799	27.2377	164.977	-634.352	62.4219	-17.4519		27.2377	164.977	-17.4519				55.4892	182.923	-153.936	-818.839	-2699.35	-509.429	187.341	107.467		-818.839	-2699.35	107.467
	6.14077	37.1941	-169.042	34.7817	210.67	-613.458	83.3157	3.44187		34.7817	210.67	3.44187				57.3693	189.121	-146.316	-802.421	-2645.23	-507.465	189.305	109.432		-802.421	-2645.23	109.432
	7.74602	46.917	-167.342	43.874	265.741	-607.29	89.4843	9.6105		43.874	265.741	9.6105				59.3477	195.643	-138.999	-785.993	-2591.07	-505.954	190.816	110.942		-785.993	-2591.07	110.942
	9.31813	56.4391	-164.724	52.7784	319.674	-597.787	98.9869	19.1131		52.7784	319.674	19.1131				61.7343	203.511	-133.307	-769.566	-2536.92	-504.443	192.327	112.453		-769.566	-2536.92	112.453
	10.8105	65.4783	-160.715	61.2314	370.873	-583.241	113.533	33.659		61.2314	370.873	33.659				64.3856	212.251	-129.234	-753.138	-2482.76	-502.932	193.838	113.964		-753.138	-2482.76	113.964
	12.203	73.9127	-155.527	69.1188	418.646	-564.411	132.363	52.4889		69.1188	418.646	52.4889				67.1627	221.406	-126.323	-736.71	-2428.61	-501.421	195.349	115.475		-736.71	-2428.61	115.475
	13.5707	82.1963	-150.094	76.8651	465.565	-544.696	152.077	72.2036		76.8651	465.565	72.2036				69.9605	230.629	-123.657	-720.292	-2374.48	-499.505	197.265	117.391		-720.292	-2374.48	117.391
	14.613	88.5094	-142.409	82.7687	501.323	-516.808	179.966	100.092		82.7687	501.323	100.092				72.822	240.062	-121.974	-703.88	-2320.38	-497.309	199.461	119.587		-703.88	-2320.38	119.587
	15.7553	95.4281	-135.28	89.2387	540.511	-490.935	205.839	125.965		89.2387	540.511	125.965				75.6834	249.495	-120.291	-687.468	-2266.28	-495.114	201.656	121.782		-687.468	-2266.28	121.782
	16.1906	98.0651	-125.644	91.7047	555.447	-455.965	240.809	160.935		91.7047	555.447	160.935				78.5449	258.928	-118.609	-671.041	-2212.13	-493.548	203.222	123.348		-671.041	-2212.13	123.348
	16.7992	101.751	-116.368	95.1519	576.327	-422.303	274.471	194.597		95.1519	576.327	194.597				81.4082	268.367	-116.964	-654.599	-2157.93	-493.548	203.222	123.348		-654.599	-2157.93	123.348
	17.8227	107.95	-108.588	100.949	611.438	-394.07	302.704	222.83		100.949	611.438	222.83				84.3014	277.904	-116.15	-638.162	-2103.74	-492.729	204.041	124.167		-638.162	-2103.74	124.167
	19.1439	115.953	-102.739	108.432	656.764	-372.842	323.932	244.058		108.432	656.764	244.058				87.1946	287.442	-115.337	-621.732	-2049.58	-491.334	205.436	125.562		-621.732	-2049.58	125.562
	20.7393	125.616	-100.721	117.469	711.498	-365.518	331.256	251.382		117.469	711.498	251.382				90.0878	296.98	-114.523	-605.302	-1995.41	-489.939	206.831	126.957		-605.302	-1995.41	126.957
	22.3678	135.48	-100.966	126.693	767.365	-366.409	330.365	250.491		126.693	767.365	250.491				92.9811	306.517	-113.709	-588.868	-1941.24	-488.802	207.968	128.094		-588.868	-1941.24	128.094
	23.9902	145.307	-101.859	135.882	823.026	-369.648	327.126	247.252		135.882	823.026	247.252				95.8725	316.049	-112.825	-572.434	-1887.06	-487.669	209.101	129.228		-572.434	-1887.06	129.228
	25.6016	155.067	-100.394	145.009	878.307	-364.331	332.443	252.569		145.009	878.307	252.569				98.7481	325.529	-111.458	-556.001	-1832.89	-486.535	210.235	130.361		-556.001	-1832.89	130.361
	27.1702	164.568	-97.6972	153.894	932.122	-354.546	342.228	262.354		153.894	932.122	262.354				101.624	335.009	-110.092	-539.561	-1778.69	-487.152	209.618	129.744		-539.561	-1778.69	129.744
	28.7389	174.069	-95.0009	162.779	985.936	-344.761	352.013	272.139		162.779	985.936	272.139				104.508	344.516	-108.953	-523.127	-1724.52	-488.251	208.519	128.645		-523.127	-1724.52	128.645
	30.328	183.694	-92.8037	171.78	1040.45	-336.787	359.986	280.113		171.78	1040.45	280.113				107.41	354.083	-108.721	-506.692	-1670.34	-489.35	207.42	127.546		-506.692	-1670.34	127.546
	31.9273	193.381	-90.9035	180.838	1095.32	-329.892	366.882	287.008		180.838	1095.32	287.008				110.312	363.649	-108.488	-490.253	-1616.15	-489.919	206.851	126.977		-490.253	-1616.15	126.977
	33.5266	203.067	-89.0033	189.897	1150.19	-322.996	373.778	293.904		189.897	1150.19	293.904				113.214	373.216	-108.256	-473.811	-1561.94	-489.919	206.851	126.977		-473.811	-1561.94	126.977
	35.1361	212.816	-87.4632	199.013	1205.4	-317.407	379.367	299.493		199.013	1205.4	299.493				116.116	382.783	-108.023	-457.369	-1507.74	-489.919	206.851	126.977		-457.369	-1507.74	126.977
	36.7545	222.619	-86.3277	208.18	1260.93	-313.286	383.488	303.614		208.18	1260.93	303.614				119.002	392.298	-106.959	-440.944	-1453.6	-488.27	208.5	128.627		-440.944	-1453.6	128.627
	38.3729	232.421	-85.1923	217.347	1316.45	-309.165	387.608	307.735		217.347	1316.45	307.735				121.886	401.803	-105.804	-424.526	-1399.48	-486.29	210.48	130.606		-424.526	-1399.48	130.606
	39.9913	242.224	-84.0568	226.513	1371.97	-305.045	391.729	311.855		226.513	1371.97	311.855				124.769	411.309	-104.649	-408.09	-1345.29	-487.196	209.574	129.7		-408.09	-1345.29	129.7
	41.6185	252.08	-83.5873	235.73	1427.79	-303.341	393.433	313.559		235.73	1427.79	313.559				127.653	420.814	-103.494	-392.396	-1293.56	-498.021	198.749	118.875		-392.396	-1293.56	118.875
	43.2459	261.937	-83.1529	244.948	1483.63	-301.764	395.009	315.136		244.948	1483.63	315.136				130.552	430.372	-103	-376.741	-1241.95	-509.111	187.659	107.785		-376.741	-1241.95	107.785
	44.8733	271.794	-82.7186	254.165	1539.46	-300.188	396.586	316.712		254.165	1539.46	316.712				133.455	439.941	-103	-361.143	-1190.53	-520.587	176.183	96.3089		-361.143	-1190.53	96.3089
	46.5007	281.651	-82.2842	263.383	1595.29	-298.612	398.162	318.288		263.383	1595.29	318.288				136.358	449.511	-103	-347.641	-1146.02	-541.297	155.473	75.5992		-347.641	-1146.02	75.5992
	48.129	291.513	-82	272.606	1651.15	-297.58	399.193	319.32		272.606	1651.15	319.32				139.255	459.062	-102.382	-334.679	-1103.29	-563.624	133.146	53.2723		-334.679	-1103.29	53.2723
	49.758	301.38	-82	281.832	1707.03	-297.58	399.193	319.32		281.832	1707.03	319.32				142.141	468.576	-101.307	-321.161	-1058.72	-584.281	112.489	32.6155		-321.161	-1058.72	32.6155
	51.387	311.246	-82	291.059	1762.92	-297.58	399.193	319.32		291.059	1762.92	319.32				145.027	478.09	-100.232	-309.416	-1020.01	-609.677	87.093	7.21916		-309.416	-1020.01	7.21916
	53.0159	321.113	-82	300.285	1818.8	-297.58	399.193	319.32		300.285	1818.8	319.32				147.913	487.604	-99.1573	-294.425	-970.59	-624.586	72.1838	-7.68998		-294.425	-970.59	-7.68998
	54.6449	330.979	-82	309.512	1874.69	-297.58	399.193	319.32		309.512	1874.69	319.32				-162.005	-477.253	-135	292.666	964.79	-613.306	83.4639	3.59013		292.666	964.79	3.59013
	56.2738	340.846	-82	318.738	1930.57	-297.58	399.193	319.32		318.738	1930.57	319.32				-158.791	-467.783	-135	303.589	1000.8	-586.182	110.588	30.7139		303.589	1000.8	30.7139
	57.9027	350.712	-82.0941	327.965	1986.45	-297.922	398.852	318.978		327.965	1986.45	318.978				-155.577	-458.314	-135	314.294	1036.09	-558.638	138.132	58.2582		314.294	1036.09	58.2582
	59.5314	360.577	-82.2665	337.19	2042.33	-298.548	398.226	318.352		337.19	2042.33	318.352				-152.362	-448.845	-135	324.943	1071.19	-530.987	165.783	85.9092		324.943	1071.19	85.9092
	61.1601	370.441	-82.4389	346.415	2098.2	-299.173	397.601	317.727		346.415	2098.2	317.727				-149.148	-439.376	-135.037	336.149	1108.13	-504.43	192.34	112.466		336.149	1108.13	112.466
	62.7888	380.306	-82.6113	355.64	2154.08	-299.799	396.975	317.101		355.64	2154.08	317.101				-145.936	-429.913	-135.407	349.667	1152.7	-483.774	212.996	133.123		349.667	1152.7	133.123
	64.4176	390.171	-82.7837	364.865	2209.95	-300.425	396.349	316.475		364.865	2209.95	316.475				-142.724	-420.45	-135.777	364.684	1202.2	-468.995	227.775	147.901		364.684	1202.2	147.901
	66.0463	400.036	-82.9561	374.09	2265.83	-301.05	395.724	315.85		374.09	2265.83	315.85				-139.511	-410.987	-136.147	380.414	1254.06	-458.429	238.341	158.467		380.414	1254.06	158.467
	67.6748	409.9	-82.7189	383.314	2321.7	-300.189	396.584	316.711		383.314	2321.7	316.711				-136.299	-401.524	-136.518	396.261	1306.3	-448.756	248.014	168.14		396.261	1306.3	168.14
	69.3026	419.759	-82.3418	392.534	2377.54	-298.821	397.953	318.079		392.534	2377.54	318.079				-133.087	-392.062	-136.888	412.468	1359.73	-442.649	254.121	174.247		412.468	1359.73	174.247
	70.9304	429.619	-81.9647	401.754	2433.39	-297.452	399.321	319.448		401.754	2433.39	319.448				-129.873	-382.592	-136.821	428.675	1413.15	-436.541	260.229	180.355		428.675	1413.15	180.355
	72.5582	439.478	-81.5876	410.974	2489.23	-296.084	400.69	320.816		410.974	2489.23	320.816				-126.659	-373.126	-136.565	444.883	1466.58	-430.434	266.336	186.462		444.883	1466.58	186.462
	74.186	449.338	-81.2105	420.194	2545.08	-294.715	402.058	322.185		420.194	2545.08	322.185				-123.446	-363.66	-136.309	461.101	1520.05	-424.466	272.304	192.431		461.101	1520.05	192.431
	75.8139	459.198	-80.8529	429.414	2600.93	-293.418	403.356	323.482		429.414	2600.93	323.482				-120.233	-354.194	-136.052	477.488	1574.07	-421.513	275.257	195.383		477.488	1574.07	195.383
	77.4419	469.059	-80.5197	438.636	2656.78	-292.208	404.565	324.692		438.636	2656.78	324.692				-117.036	-344.776	-135.012	493.876	1628.09	-418.56	278.21	198.336		493.876	1628.09	198.336
	79.07	478.92	-80.1866	447.857	2712.63	-291	405.774	325.9		447.857	2712.63	325.9				-113.846	-335.38	-133.772	510.263	1682.11	-415.607	281.163	201.289		510.263	1682.11	201.289
	80.6927	488.748	-79.3108	457.048	2768.3	-287.821	408.953	329.079		457.048	2768.3	329.079				-110.641	-325.939	-133	526.651	1736.13	-412.655	284.115	204.241		526.651	1736.13	204.241
	82.3017	498.494	-77.7512	466.162	2823.5	-282.161	414.612	334.739		466.162	2823.5	334.739				-107.427	-316.47	-133.14	543.028	1790.12	-409.444	287.326	207.452		543.028	1790.12	207.452
	-99.301	-499.22	-109	-562.447	-2827.61	-395.564	301.21	221.336		-562.447	-2827.61	221.336				-104.217	-307.013	-133.639	559.316	1843.82	-404.486	292.284	212.41		559.316	1843.82	212.41
	-97.3533	-489.428	-108.43	-551.415	-2772.15	-393.494	303.28	223.406		-551.415	-2772.15	223.406				-101.003	-297.544	-133.747	575.603	1897.51	-399.527	297.243	217.369		575.603	1897.51	217.369
	-95.4055	-479.636	-107.859	-540.383	-2716.69	-391.424	305.35	225.476		-540.383	-2716.69	225.476				-97.7972	-288.101	-133	591.938	1951.36	-395.394	301.376	221.502		591.938	1951.36	221.502
	-93.4578	-469.844	-107.288	-529.351	-2661.23	-389.353	307.421	227.547		-529.351	-2661.23	227.547				-94.5828	-278.632	-133	608.376	2005.55	-394.55	302.22	222.346		608.376	2005.55	222.346
	-91.5148	-460.076	-106.386	-518.346	-2605.9	-386.079	310.695	230.821		-518.346	-2605.9	230.821				-91.3692	-269.165	-133.219	624.813	2059.73	-393.707	303.063	223.19		624.813	2059.73	223.19
	-89.579	-450.344	-105.146	-507.381	-2550.78	-381.578	315.196	235.322		-507.381	-2550.78	235.322				-88.157	-259.702	-133.584	641.251	2113.92	-392.863	303.907	224.033		641.251	2113.92	224.033
	-87.6432	-440.612	-103.906	-496.416	-2495.65	-377.076	319.698	239.824		-496.416	-2495.65	239.824				-84.9488	-250.251	-134.207	657.688	2168.11	-392.019	304.751	224.877		657.688	2168.11	224.877
	-85.7073	-430.88	-102.665	-485.452	-2440.53	-372.575	324.199	244.325		-485.452	-2440.53	244.325				-81.7865	-240.935	-136	674.037	2222	-388.158	308.612	228.738		674.037	2222	228.738
	-83.7715	-421.148	-101.425	-474.487	-2385.41	-368.074	328.7	248.826		-474.487	-2385.41	248.826				-78.5798	-231.489	-136.692	690.368	2275.84	-383.967	312.803	232.93		690.368	2275.84	232.93
	-81.8357	-411.416	-100.184	-463.522	-2330.28	-363.573	333.201	253.327		-463.522	-2330.28	253.327				-75.4661	-222.316	-139.175	706.701	2329.68	-379.775	316.995	237.121		706.701	2329.68	237.121
	-79.8998	-401.684	-98.9441	-452.558	-2275.16	-359.071	337.703	257.829		-452.558	-2275.16	257.829				-72.284	-212.942	-140.589	723.032	2383.52	-375.584	321.186	241.313		723.032	2383.52	241.313
	-77.964	-391.951	-97.7038	-441.593	-2220.04	-354.57	342.204	262.33		-441.593	-2220.04	262.33				-69.3385	-204.265	-144.593	739.454	2437.65	-373.79	322.98	243.106		739.454	2437.65	243.106
	-76.0305	-382.231	-96.3685	-430.642	-2164.98	-349.724	347.05	267.176		-430.642	-2164.98	267.176				-66.5297	-195.99	-149.456	755.896	2491.86	-373.79	322.98	243.106		755.896	2491.86	243.106
	-74.1005	-372.529	-94.9089	-419.71	-2110.02	-344.427	352.347	272.473		-419.71	-2110.02	272.473				-63.6496	-187.506	-153.896	772.338	2546.06	-373.79	322.98	243.106		772.338	2546.06	243.106
	-72.1705	-362.826	-93.4493	-408.778	-2055.07	-339.13	357.643	277.77		-408.778	-2055.07	277.77				-61.2712	-180.499	-160.623	788.748	2600.16	-371.547	325.223	245.35		788.748	2600.16	245.35
	-70.2405	-353.123	-91.9897	-397.847	-2000.11	-333.833	362.94	283.067		-397.847	-2000.11	283.067				-58.7461	-173.061	-166.811	805.095	2654.04	-367.646	329.124	249.25		805.095	2654.04	249.25
	-68.3105	-343.42	-90.5301	-386.915	-1945.15	-328.536	368.237	288.364		-386.915	-1945.15	288.364				-56.2661	-165.755	-173.173	821.442	2707.93	-363.746	333.024	253.151		821.442	2707.93	253.151
	-66.3805	-333.717	-89.0704	-375.983	-1890.2	-323.239	373.535	293.661		-375.983	-1890.2	293.661				-54.1158	-159.42	-180.606	837.788	2761.82	-359.845	336.925	257.051		837.788	2761.82	257.051
	-64.4501	-324.013	-87.6229	-365.05	-1835.23	-317.986	378.788	298.914		-365.05	-1835.23	298.914				-51.9973	-153.179	-188.127	-917.609	-2703.19	-489.919	206.851	126.977		-917.609	-2703.19	126.977
	-62.5189	-314.304	-86.2087	-354.111	-1780.23	-312.854	383.92	304.046		-354.111	-1780.23	304.046				56.2519	165.713	-177	-899.403	-2649.55	-489.919	206.851	126.977		-899.403	-2649.55	126.977
	-60.5876	-304.594	-84.7945	-343.172	-1725.24	-307.722	389.052	309.178		-343.172	-1725.24	309.178				58.1805	171.394	-169	-881.196	-2595.92	-489.919	206.851	126.977		-881.196	-2595.92	126.977
	-58.6563	-294.885	-83.3803	-332.233	-1670.25	-302.59	394.184	314.31		-332.233	-1670.25	314.31				59.8343	176.266	-160.425	-862.99	-2542.29	-489.919	206.851	126.977		-862.99	-2542.29	126.977
	-56.725	-285.176	-81.9661	-321.294	-1615.25	-297.457	399.316	319.443		-321.294	-1615.25	319.443				61.4236	180.948	-151.733	-844.783	-2488.65	-490.053	206.717	126.843		-844.783	-2488.65	126.843
	-54.7937	-275.466	-80.5519	-310.355	-1560.26	-292.325	404.449	324.575		-310.355	-1560.26	324.575				62.5593	184.294	-142.378	-826.589	-2435.05	-491.397	205.373	125.499		-826.589	-2435.05	125.499
	-52.8539	-265.715	-79.4826	-299.368	-1505.02	-288.445	408.329	328.455		-299.368	-1505.02	328.455				64.9379	191.301	-135.652	-808.395	-2381.46	-492.74	204.03	124.156		-808.395	-2381.46	124.156
	-50.9101	-255.942	-78.6346	-288.358	-1449.67	-285.367	411.406	331.533		-288.358	-1449.67	331.533				67.7493	199.583	-130.804	-790.201	-2327.86	-494.083	202.687	122.813		-790.201	-2327.86	122.813
	-48.9662	-246.17	-77.7866	-277.348	-1394.32	-282.29	414.484	334.61		-277.348	-1394.32	334.61				70.9268	208.944	-129.292	-772.007	-2274.26	-495.426	201.344	121.47		-772.007	-2274.26	121.47
	-47.0223	-236.397	-76.9386	-266.337	-1338.97	-279.212	417.561	337.688		-266.337	-1338.97	337.688				74.0326	218.093	-126.716	-753.813	-2220.66	-496.769	200.001	120.127		-753.813	-2220.66	120.127
	-45.0784	-226.625	-76.0906	-255.327	-1283.62	-276.135	420.639	340.765		-255.327	-1283.62	340.765				77.0551	226.997	-123.312	-735.607	-2167.03	-496.529	200.241	120.367		-735.607	-2167.03	120.367
	-43.1304	-216.831	-75.5539	-244.293	-1228.14	-274.187	422.586	342.713		-244.293	-1228.14	342.713				80.1508	236.117	-120.62	-717.406	-2113.41	-495.599	201.171	121.297		-717.406	-2113.41	121.297
	-41.1819	-207.035	-75.0546	-233.257	-1172.66	-272.375	424.398	344.525		-233.257	-1172.66	344.525				83.2918	245.37	-118.495	-699.206	-2059.79	-494.668	202.102	122.228		-699.206	-2059.79	122.228
	-39.2334	-197.24	-74.5552	-222.221	-1117.18	-270.563	426.211	346.337		-222.221	-1117.18	346.337				86.4643	254.715	-116.885	-681.005	-2006.18	-493.738	203.032	123.158		-681.005	-2006.18	123.158
	-37.2849	-187.444	-74.0558	-211.184	-1061.69	-268.751	428.023	348.149		-211.184	-1061.69	348.149				89.6763	264.178	-116.501	-662.897	-1952.83	-489.964	206.806	126.933		-662.897	-1952.83	126.933
	-35.3386	-177.659	-74.7384	-200.16	-1006.27	-271.228	425.546	345.672		-200.16	-1006.27	345.672				92.8883	273.64	-116.116	-644.831	-1899.61	-485.463	211.307	131.434		-644.831	-1899.61	131.434
	-33.3944	-167.885	-75.5688	-189.148	-950.912	-274.241	422.532	342.659		-189.148	-950.912	342.659				96.0949	283.086	-115.421	-626.679	-1846.14	-482.661	214.109	134.235		-626.679	-1846.14	134.235
	-31.4538	-158.129	-76.5966	-178.157	-895.653	-277.971	418.802	338.929		-178.157	-895.653	338.929				99.2982	292.523	-114.59	-608.475	-1792.51	-483.168	213.602	133.728		-608.475	-1792.51	133.728
	-29.518	-148.397	-77.837	-167.192	-840.531	-282.473	414.301	334.427		-167.192	-840.531	334.427				102.502	301.96	-113.76	-590.291	-1738.94	-484.98	211.79	131.916		-590.291	-1738.94	131.916
	-27.6243	-138.877	-80.2407	-156.466	-786.607	-291.196	405.578	325.704		-156.466	-786.607	325.704				105.705	311.397	-112.933	-572.085	-1685.31	-485.373	211.397	131.523		-572.085	-1685.31	131.523
	-25.7494	-129.451	-83.0043	-145.846	-733.218	-301.225	395.549	315.675		-145.846	-733.218	315.675				108.909	320.836	-112.146	-553.93	-1631.82	-482.661	214.109	134.235		-553.93	-1631.82	134.235
	-23.8972	-120.139	-86.1449	-135.355	-680.477	-312.622	384.151	304.278		-135.355	-680.477	304.278				112.114	330.276	-111.359	-535.723	-1578.19	-482.661	214.109	134.235		-535.723	-1578.19	134.235
	-21.9802	-110.502	-88	-124.497	-625.889	-319.355	377.419	297.545		-124.497	-625.889	297.545				115.318	339.716	-110.572	-517.521	-1524.57	-483.455	213.315	133.442		-517.521	-1524.57	133.442
	-20.1589	-101.346	-91.5851	-114.181	-574.029	-332.365	364.409	284.535		-114.181	-574.029	284.535				118.524	349.162	-109.861	-499.327	-1470.97	-484.781	211.989	132.115		-499.327	-1470.97	132.115
	-18.6907	-93.9646	-98.1702	-105.865	-532.222	-356.263	340.511	260.637		-105.865	-532.222	260.637				121.735	358.619	-109.353	-481.155	-1417.44	-487.041	209.729	129.856		-481.155	-1417.44	129.856
	-17.2225	-86.5835	-104.755	-97.5495	-490.415	-380.16	316.614	236.74		-97.5495	-490.415	236.74				124.945	368.076	-108.846	-463.244	-1364.67	-493.548	203.222	123.348		-463.244	-1364.67	123.348
	-15.7543	-79.2023	-111.34	-89.2335	-448.607	-404.057	292.717	212.843		-89.2335	-448.607	212.843				128.155	377.533	-108.338	-445.081	-1311.17	-496.06	200.71	120.836		-445.081	-1311.17	120.836
	-14.2363	-71.5708	-117.622	-80.6354	-405.382	-426.852	269.921	190.048		-80.6354	-405.382	190.048				131.365	386.99	-107.83	-427.445	-1259.21	-505.07	191.7	111.826		-427.445	-1259.21	111.826
	-12.7129	-63.9122	-123.869	-72.0068	-362.003	-449.523	247.251	167.377		-72.0068	-362.003	167.377				134.576	396.447	-107.322	-409.421	-1206.12	-510.202	186.568	106.694		-409.421	-1206.12	106.694
	-11.2813	-56.7147	-130.662	-63.8977	-321.236	-474.175	222.599	142.725		-63.8977	-321.236	142.725				137.786	405.904	-106.803	-392.737	-1156.97	-524.732	172.038	92.1642		-392.737	-1156.97	92.1642
	-9.84211	-49.4796	-137.413	-55.7463	-280.256	-498.677	198.097	118.223		-55.7463	-280.256	118.223				140.995	415.359	-106.263	-376.829	-1110.1	-542.38	154.39	74.5166		-376.829	-1110.1	74.5166
	-8.28139	-41.6334	-143.413	-46.9063	-235.814	-520.451	176.323	96.4492		-46.9063	-235.814	96.4492				144.205	424.815	-105.723	-360.515	-1062.04	-558.494	138.276	58.4026		-360.515	-1062.04	58.4026
	-6.62665	-33.3144	-148.71	-37.5338	-188.695	-539.673	157.101	77.2269		-37.5338	-188.695	77.2269				147.415	434.27	-105.183	-347.044	-1022.36	-582.905	113.865	33.9912		-347.044	-1022.36	33.9912
	-4.91165	-24.6925	-153.477	-27.8199	-139.86	-556.972	139.802	59.9277		-27.8199	-139.86	59.9277				150.624	443.723	-104.597	-332.742	-980.226	-605.363	91.4072	11.5334		-332.742	-980.226	11.5334
	-3.2233	-16.2046	-158.487	-18.257	-91.7841	-575.155	121.619	41.7452		-18.257	-91.7841	41.7452				153.832	453.175	-103.985	-318.695	-938.845	-628.45	68.32	-11.5538		-318.695	-938.845	-11.5538
	-1.53493	-7.71662	-163.498	-8.69395	-43.7074	-593.338	103.436	23.5623		-8.69395	-43.7074	23.5623				157.04	462.626	-103.374	-306.515	-902.965	-655.425	41.3454	-38.5284		-306.515	-902.965	-38.5284
	0.355864	1.78905	-165.961	2.01564	10.1333	-602.277	94.4967	14.6229		2.01564	10.1333	14.6229				160.249	472.078	-102.763	-294.516	-867.617	-682.718	14.0522	-65.8216		-294.516	-867.617	-65.8216
	2.16933	10.9059	-169.648	12.2872	61.7719	-615.657	81.1168	1.24304		12.2872	61.7719	1.24304				163.457	481.53	-102.152	318.614	938.608	-642.338	54.4317	-25.4421		318.614	938.608	-25.4421
	4.10671	20.6458	-170.823	23.2607	116.939	-619.921	76.8527	-3.02107		23.2607	116.939	-3.02107				-177.534	-471.697	-135	329.538	970.788	-613.306	83.4639	3.59013		329.538	970.788	3.59013
	6.0439	30.3847	-172.007	34.233	172.101	-624.217	72.5563	-7.31747		34.233	172.101	-7.31747				-174.012	-462.338	-135	338.905	998.383	-582.188	114.582	34.7087		338.905	998.383	34.7087
	7.89468	39.6892	-168.844	44.716	224.802	-612.741	84.0324	4.15861		44.716	224.802	4.15861				-170.489	-452.978	-135	347.907	1024.9	-550.643	146.127	66.2533		347.907	1024.9	66.2533
	9.75762	49.0549	-165.875	55.2678	277.85	-601.967	94.8066	14.9328		55.2678	277.85	14.9328				-166.967	-443.619	-135	354.34	1043.85	-516.693	180.077	100.203		354.34	1043.85	100.203
	11.6363	58.4995	-163.179	65.9086	331.345	-592.182	104.592	24.7178		65.9086	331.345	24.7178				-163.444	-434.26	-135	367.813	1083.54	-492.284	204.486	124.612		367.813	1083.54	124.612
	13.5149	67.9441	-160.483	76.5494	384.84	-582.397	114.377	34.5027		76.5494	384.84	34.5027				-159.922	-424.901	-135	383.736	1130.45	-474.69	222.08	142.206		383.736	1130.45	142.206
	15.055	75.6868	-154.345	85.2727	428.695	-560.121	136.653	56.7788		85.2727	428.695	56.7788				-156.399	-415.542	-135	401.734	1183.47	-469.206	227.564	147.69		401.734	1183.47	147.69
	16.4811	82.8562	-147.521	93.3501	469.302	-535.357	161.417	81.5433		93.3501	469.302	81.5433				-152.877	-406.183	-135	419.325	1235.29	-459.855	236.915	157.041		419.325	1235.29	157.041
	17.8606	89.7914	-140.45	101.164	508.584	-509.695	187.078	107.205		101.164	508.584	107.205				-149.354	-396.824	-135	436.445	1285.73	-447.504	249.266	169.392		436.445	1285.73	169.392
	18.7568	94.2969	-131.567	106.24	534.104	-477.461	219.312	139.439		106.24	534.104	139.439				-145.832	-387.465	-135	453.979	1337.38	-437.732	259.038	179.164		453.979	1337.38	179.164
	18.9238	95.1362	-121.604	107.185	538.857	-441.304	255.47	175.596		107.185	538.857	175.596				-142.309	-378.106	-135	471.77	1389.79	-430.023	266.747	186.873		471.77	1389.79	186.873
	19.5043	98.0546	-112.057	110.473	555.387	-406.657	290.116	210.243		110.473	555.387	210.243				-138.787	-368.747	-135	489.739	1442.72	-424.179	272.591	192.717		489.739	1442.72	192.717
	21.0614	105.883	-106.032	119.293	599.726	-384.794	311.98	232.106		119.293	599.726	232.106				-135.264	-359.388	-135	507.932	1496.32	-422.784	273.986	194.112		507.932	1496.32	194.112
	22.8365	114.807	-101.884	129.347	650.273	-369.739	327.035	247.161		129.347	650.273	247.161				-131.742	-350.029	-135	526.125	1549.92	-421.39	275.38	195.507		526.125	1549.92	195.507
	24.7797	124.576	-101	140.354	705.607	-366.532	330.242	250.368		140.354	705.607	250.368				-128.229	-340.697	-134.233	544.288	1603.42	-418.865	277.905	198.031		544.288	1603.42	198.031
	26.7285	134.373	-101.467	151.392	761.1	-368.227	328.547	248.673		151.392	761.1	248.673				-124.717	-331.366	-133.466	562.431	1656.87	-415.851	280.919	201.045		562.431	1656.87	201.045
	28.6781	144.175	-101.833	162.435	816.615	-369.556	327.217	247.344		162.435	816.615	247.344				-121.199	-322.017	-133	580.575	1710.32	-412.838	283.932	204.058		580.575	1710.32	204.058
	30.6223	153.949	-101.003	173.447	871.975	-366.543	330.231	250.357		173.447	871.975	250.357				-117.676	-312.659	-133.147	598.719	1763.77	-409.837	286.933	207.059		598.719	1763.77	207.059
	32.4672	163.224	-97.7513	183.896	924.508	-354.742	342.031	262.158		183.896	924.508	262.158				-114.158	-303.311	-133.646	616.869	1817.24	-406.981	289.789	209.915		616.869	1817.24	209.915
	34.3115	172.496	-94.4914	194.343	977.026	-342.912	353.862	273.988		194.343	977.026	273.988				-110.636	-293.953	-133.735	635.019	1870.71	-404.125	292.645	212.771		635.019	1870.71	212.771
	36.1558	181.768	-91.2315	204.789	1029.54	-331.082	365.692	285.818		204.789	1029.54	285.818				-107.123	-284.619	-133	653.169	1924.17	-401.269	295.501	215.627		653.169	1924.17	215.627
	38.0897	191.49	-89.9128	215.742	1084.61	-326.296	370.478	290.604		215.742	1084.61	290.604				-103.601	-275.26	-133	671.33	1977.67	-398.69	298.08	218.207		671.33	1977.67	218.207
	40.0272	201.231	-88.7444	226.717	1139.78	-322.056	374.718	294.844		226.717	1139.78	294.844				-100.079	-265.904	-133.236	689.513	2031.24	-396.847	299.923	220.049		689.513	2031.24	220.049
	41.9648	210.971	-87.576	237.691	1194.95	-317.816	378.958	299.084		237.691	1194.95	299.084				-96.5585	-256.55	-133.569	707.696	2084.8	-395.004	301.766	221.893		707.696	2084.8	221.893
	43.906	220.73	-86.5788	248.686	1250.23	-314.197	382.577	302.703		248.686	1250.23	302.703				-93.044	-247.212	-134.245	725.879	2138.37	-393.161	303.609	223.735		725.879	2138.37	223.735
	45.8501	230.504	-85.7483	259.698	1305.59	-311.183	385.591	305.717		259.698	1305.59	305.717				-89.5762	-237.998	-136	744.062	2191.94	-391.318	305.452	225.578		744.062	2191.94	225.578
	47.7943	240.278	-84.9179	270.71	1360.95	-308.17	388.604	308.73		270.71	1360.95	308.73				-86.0631	-228.664	-136.73	762.245	2245.5	-389.475	307.295	227.421		762.245	2245.5	227.421
	49.7385	250.052	-84.0874	281.722	1416.31	-305.156	391.618	311.744		281.722	1416.31	311.744				-82.6493	-219.594	-139.195	780.427	2299.06	-387.59	309.18	229.306		780.427	2299.06	229.306
	51.6842	259.834	-83.3625	292.743	1471.72	-302.525	394.249	314.375		292.743	1471.72	314.375				-79.1622	-210.329	-140.61	798.607	2352.62	-385.631	311.139	231.265		798.607	2352.62	231.265
	53.6302	269.617	-82.6501	303.765	1527.13	-299.94	396.834	316.96		303.765	1527.13	316.96				-75.942	-201.773	-144.662	816.787	2406.18	-383.672	313.098	233.224		816.787	2406.18	233.224
	55.5761	279.4	-81.9376	314.787	1582.54	-297.354	399.42	319.546		314.787	1582.54	319.546				-72.8616	-193.589	-149.513	834.967	2459.73	-381.713	315.057	235.183		834.967	2459.73	235.183
	57.5221	289.183	-81.2251	325.809	1637.95	-294.768	402.005	322.132		325.809	1637.95	322.132				-69.7126	-185.222	-153.994	853.142	2513.28	-379.584	317.186	237.312		853.142	2513.28	237.312
	59.4729	298.991	-81.1457	336.858	1693.5	-294.48	402.294	322.42		336.858	1693.5	322.42				-67.1061	-178.297	-160.721	871.315	2566.81	-377.366	319.404	239.53		871.315	2566.81	239.53
	61.4234	308.796	-81.3584	347.906	1749.04	-295.252	401.522	321.648		347.906	1749.04	321.648				-64.3357	-170.936	-166.897	889.487	2620.34	-375.148	321.622	241.748		889.487	2620.34	241.748
	63.3738	318.602	-81.5711	358.953	1804.58	-296.024	400.75	320.876		358.953	1804.58	320.876				-61.6248	-163.733	-173.282	907.66	2673.88	-372.931	323.839	243.965		907.66	2673.88	243.965
	65.3243	328.407	-81.7839	370.001	1860.12	-296.796	399.978	320.104		370.001	1860.12	320.104				-59.2684	-157.472	-180.715	925.832	2727.41	-370.713	326.057	246.183		925.832	2727.41	246.183
	67.2748	338.213	-81.9966	381.049	1915.66	-297.568	399.206	319.332		381.049	1915.66	319.332				-56.4661	-150.027	-186.774	-1005.56	-2671.72	-489.919	206.851	126.977		-1005.56	-2671.72	126.977
	69.2252	348.019	-82.2093	392.096	1971.2	-298.34	398.434	318.56		392.096	1971.2	318.56				60.9393	161.912	-183	-985.612	-2618.71	-489.919	206.851	126.977		-985.612	-2618.71	126.977
	71.1757	357.824	-82.422	403.144	2026.74	-299.112	397.662	317.788		403.144	2026.74	317.788				62.3511	165.663	-173.838	-965.66	-2565.7	-489.919	206.851	126.977		-965.66	-2565.7	126.977
	73.1262	367.63	-82.6347	414.191	2082.28	-299.884	396.89	317.016		414.191	2082.28	317.016				63.9662	169.954	-164.952	-945.709	-2512.69	-489.919	206.851	126.977		-945.709	-2512.69	126.977
	75.0766	377.436	-82.8475	425.239	2137.82	-300.656	396.118	316.244		425.239	2137.82	316.244				66.1153	175.664	-157.028	-925.757	-2459.68	-489.919	206.851	126.977		-925.757	-2459.68	126.977
	77.0275	387.243	-82.9326	436.288	2193.37	-300.965	395.809	315.935		436.288	2193.37	315.935				68.044	180.789	-148.661	-905.805	-2406.67	-489.919	206.851	126.977		-905.805	-2406.67	126.977
	78.9778	397.048	-82.6946	447.335	2248.91	-300.101	396.673	316.799		447.335	2248.91	316.799				69.8988	185.717	-140.159	-885.854	-2353.66	-489.919	206.851	126.977		-885.854	-2353.66	126.977
	80.9281	406.853	-82.4566	458.382	2304.44	-299.237	397.536	317.663		458.382	2304.44	317.663				72.7731	193.353	-134.378	-865.902	-2300.65	-489.919	206.851	126.977		-865.902	-2300.65	126.977
	82.8785	416.658	-82.2185	469.429	2359.98	-298.373	398.4	318.527		469.429	2359.98	318.527				76.0947	202.179	-131.05	-845.951	-2247.64	-489.919	206.851	126.977		-845.951	-2247.64	126.977
	84.8289	426.464	-82	480.476	2415.52	-297.58	399.193	319.32		480.476	2415.52	319.32				79.5274	211.299	-128.805	-825.999	-2194.63	-489.919	206.851	126.977		-825.999	-2194.63	126.977
	86.7798	436.272	-82	491.526	2471.07	-297.58	399.193	319.32		491.526	2471.07	319.32				82.9963	220.516	-127.067	-806.047	-2141.62	-489.919	206.851	126.977		-806.047	-2141.62	126.977
	88.7307	446.079	-82	502.576	2526.62	-297.58	399.193	319.32		502.576	2526.62	319.32				86.2645	229.199	-123.337	-786.096	-2088.61	-489.919	206.851	126.977		-786.096	-2088.61	126.977
	90.6816	455.887	-82	513.626	2582.17	-297.58	399.193	319.32		513.626	2582.17	319.32				89.5583	237.951	-119.792	-766.144	-2035.6	-489.919	206.851	126.977		-766.144	-2035.6	126.977
	92.6325	465.695	-82	524.676	2637.73	-297.58	399.193	319.32		524.676	2637.73	319.32				93.0328	247.182	-118.148	-746.192	-1982.59	-489.919	206.851	126.977		-746.192	-1982.59	126.977
	94.5812	475.492	-81.5193	535.714	2693.22	-295.836	400.938	321.064		535.714	2693.22	321.064				96.3611	256.025	-121.424	-726.299	-1929.73	-487.136	209.634	129.761		-726.299	-1929.73	129.761
	96.5224	485.251	-80.5242	546.709	2748.49	-292.225	404.549	324.675		546.709	2748.49	324.675				99.8128	265.196	-119.428	-706.406	-1876.88	-484.352	212.418	132.544		-706.406	-1876.88	132.544
	98.4636	495.01	-79.5292	557.704	2803.77	-288.614	408.16	328.286		557.704	2803.77	328.286				103.229	274.272	-116.989	-686.476	-1823.92	-482.661	214.109	134.235		-686.476	-1823.92	134.235
	-115.582	-495.703	-108	-654.663	-2807.69	-391.935	304.839	224.965		-654.663	-2807.69	224.965				106.728	283.57	-115.849	-666.527	-1770.92	-483.193	213.577	133.704		-666.527	-1770.92	133.704
	-113.324	-486.022	-106.919	-641.876	-2752.86	-388.014	308.76	228.886		-641.876	-2752.86	228.886				110.249	292.925	-115.546	-646.6	-1717.98	-485.005	211.765	131.892		-646.6	-1717.98	131.892
	-111.067	-476.34	-105.839	-629.09	-2698.02	-384.092	312.682	232.808		-629.09	-2698.02	232.808				113.77	302.28	-115.243	-626.649	-1664.97	-485.328	211.442	131.568		-626.649	-1664.97	131.568
	-108.809	-466.658	-104.758	-616.303	-2643.18	-380.171	316.603	236.729		-616.303	-2643.18	236.729				117.29	311.633	-114.877	-606.752	-1612.1	-482.661	214.109	134.235		-606.752	-1612.1	134.235
	-106.552	-456.976	-103.678	-603.517	-2588.34	-376.249	320.525	240.651		-603.517	-2588.34	240.651				120.806	320.974	-114.253	-586.8	-1559.09	-482.661	214.109	134.235		-586.8	-1559.09	134.235
	-104.294	-447.291	-102.636	-590.725	-2533.48	-372.469	324.304	244.431		-590.725	-2533.48	244.431				124.327	330.33	-114	-566.854	-1506.09	-483.517	213.253	133.379		-566.854	-1506.09	133.379
	-102.034	-437.598	-101.66	-577.925	-2478.58	-368.929	327.845	247.971		-577.925	-2478.58	247.971				127.85	339.689	-114	-546.913	-1453.11	-484.725	212.045	132.171		-546.913	-1453.11	132.171
	-99.7737	-427.906	-100.685	-565.124	-2423.69	-365.388	331.386	251.512		-565.124	-2423.69	251.512				131.343	348.97	-112.711	-527.007	-1400.22	-487.179	209.591	129.717		-527.007	-1400.22	129.717
	-97.5137	-418.214	-99.709	-552.324	-2368.79	-361.847	334.927	255.053		-552.324	-2368.79	255.053				134.733	357.978	-110	-507.365	-1348.04	-493.548	203.222	123.348		-507.365	-1348.04	123.348
	-95.2538	-408.521	-98.7333	-539.524	-2313.89	-358.306	338.468	258.594		-539.524	-2313.89	258.594				138.256	367.337	-110	-487.467	-1295.17	-496.197	200.573	120.699		-487.467	-1295.17	120.699
	-92.9952	-398.835	-97.701	-526.731	-2259.02	-354.56	342.214	262.34		-526.731	-2259.02	262.34				141.778	376.694	-109.792	-468.131	-1243.79	-505.144	191.626	111.752		-468.131	-1243.79	111.752
	-90.7409	-389.167	-96.4976	-513.962	-2204.26	-350.193	346.581	266.707		-513.962	-2204.26	266.707				145.287	386.018	-108.924	-448.38	-1191.32	-510.276	186.494	106.62		-448.38	-1191.32	106.62
	-88.4867	-379.499	-95.2943	-501.194	-2149.5	-345.826	350.948	271.074		-501.194	-2149.5	271.074				148.762	395.25	-107.28	-430.14	-1142.85	-524.983	171.787	91.9127		-430.14	-1142.85	91.9127
	-86.2324	-369.831	-94.091	-488.426	-2094.74	-341.459	355.315	275.441		-488.426	-2094.74	275.441				152.255	404.532	-106	-412.693	-1096.5	-542.586	154.184	74.3098		-412.693	-1096.5	74.3098
	-83.9781	-360.163	-92.8877	-475.657	-2039.98	-337.092	359.682	279.808		-475.657	-2039.98	279.808				155.778	413.891	-106	-394.856	-1049.11	-558.849	137.921	58.047		-394.856	-1049.11	58.047
	-81.7239	-350.495	-91.6844	-462.889	-1985.22	-332.725	364.048	284.175		-462.889	-1985.22	284.175				159.3	423.25	-106	-380.093	-1009.88	-583.261	113.509	33.6356		-380.093	-1009.88	33.6356
	-79.4696	-340.827	-90.4811	-450.121	-1930.46	-328.359	368.415	288.541		-450.121	-1930.46	288.541				162.806	432.564	-105.023	-364.401	-968.191	-605.673	91.0969	11.2231		-364.401	-968.191	11.2231
	-77.2198	-331.178	-89.1266	-437.378	-1875.81	-323.443	373.331	293.457		-437.378	-1875.81	293.457				166.285	441.809	-103.463	-349.047	-927.395	-628.846	67.9244	-11.9494		-349.047	-927.395	-11.9494
	-74.9732	-321.542	-87.6717	-424.653	-1821.24	-318.163	378.611	298.737		-424.653	-1821.24	298.737				169.795	451.134	-102.609	-335.7	-891.933	-655.82	40.9498	-38.924		-335.7	-891.933	-38.924
	-72.7266	-311.907	-86.2167	-411.928	-1766.66	-312.883	383.891	304.017		-411.928	-1766.66	304.017				173.312	460.478	-102.055	-319.828	-849.761	-677.809	18.9612	-60.9126		-319.828	-849.761	-60.9126
	-70.4778	-302.263	-84.8272	-399.191	-1712.04	-307.84	388.933	309.06		-399.191	-1712.04	309.06				176.829	469.823	-101.5	345.164	917.078	-664.112	32.6575	-47.2163		345.164	917.078	-47.2163
	-68.2197	-292.579	-83.7725	-386.401	-1657.18	-304.013	392.761	312.887		-386.401	-1657.18	312.887				-192.872	-465.635	-135	353.161	938.326	-630.865	65.9052	-13.9686		353.161	938.326	-13.9686
	-65.9617	-282.894	-82.7178	-373.611	-1602.33	-300.185	396.588	316.715		-373.611	-1602.33	316.715				-189.046	-456.396	-135	362.309	962.631	-598.614	98.1561	18.2823		362.309	962.631	18.2823
	-63.7036	-273.21	-81.6631	-360.821	-1547.48	-296.358	400.416	320.542		-360.821	-1547.48	320.542				-185.219	-447.158	-135	374.481	994.973	-569.86	126.91	47.0362		374.481	994.973	47.0362
	-61.4455	-263.525	-80.6085	-348.031	-1492.62	-292.531	404.243	324.369		-348.031	-1492.62	324.369				-181.392	-437.919	-135	385.406	1024	-539.493	157.277	77.4028		385.406	1024	77.4028
	-59.1874	-253.841	-79.5538	-335.241	-1437.77	-288.703	408.071	328.197		-335.241	-1437.77	328.197				-177.565	-428.68	-135	395.911	1051.91	-508.641	188.129	108.255		395.911	1051.91	108.255
	-56.9293	-244.156	-78.4991	-322.451	-1382.92	-284.876	411.898	332.024		-322.451	-1382.92	332.024				-173.738	-419.441	-135	412.191	1095.17	-487.663	209.107	129.233		412.191	1095.17	129.233
	-54.6639	-234.441	-77.8083	-309.62	-1327.89	-282.369	414.405	334.531		-309.62	-1327.89	334.531				-169.911	-410.203	-135	431.005	1145.15	-475.584	221.186	141.312		431.005	1145.15	141.312
	-52.3947	-224.708	-77.4449	-296.767	-1272.76	-281.05	415.724	335.85		-296.767	-1272.76	335.85				-166.085	-400.964	-135	450.448	1196.81	-467.439	229.331	149.458		450.448	1196.81	149.458
	-50.1254	-214.976	-77.0816	-283.913	-1217.64	-279.731	417.042	337.169		-283.913	-1217.64	337.169				-162.258	-391.725	-135	470.096	1249.02	-461.132	235.638	155.764		470.096	1249.02	155.764
	-47.8561	-205.244	-76.7182	-271.06	-1162.51	-278.413	418.361	338.487		-271.06	-1162.51	338.487				-158.431	-382.486	-135	488.607	1298.2	-447.594	249.176	169.302		488.607	1298.2	169.302
	-45.5869	-195.511	-76.3548	-258.207	-1107.39	-277.094	419.68	339.806		-258.207	-1107.39	339.806				-154.611	-373.263	-134.418	507.264	1347.77	-434.73	262.04	182.166		507.264	1347.77	182.166
	-43.3174	-185.778	-76.0245	-245.352	-1052.26	-275.895	420.879	341.005		-245.352	-1052.26	341.005				-150.797	-364.056	-133.588	526.944	1400.06	-428.764	268.006	188.132		526.944	1400.06	188.132
	-41.0584	-176.09	-77.0448	-232.558	-997.385	-279.598	417.176	337.302		-232.558	-997.385	337.302				-146.983	-354.849	-132.757	545.795	1450.14	-440.65	256.12	176.247		545.795	1450.14	176.247
	-38.7995	-166.402	-78.0651	-219.763	-942.512	-283.301	413.473	333.599		-219.763	-942.512	333.599				-143.169	-345.639	-131.966	565.346	1502.09	-433.409	263.361	183.487		565.346	1502.09	183.487
	-36.5406	-156.714	-79.0854	-206.968	-887.639	-287.003	409.771	329.897		-206.968	-887.639	329.897				-139.345	-336.407	-131.582	584.694	1553.5	-424.556	272.214	192.34		584.694	1553.5	192.34
	-34.285	-147.04	-80.237	-194.192	-832.845	-291.182	405.591	325.718		-194.192	-832.845	325.718				-135.521	-327.175	-131.197	604.516	1606.16	-420.419	276.351	196.477		604.516	1606.16	196.477
	-32.0736	-137.556	-82.5093	-181.667	-779.127	-299.429	397.345	317.471		-181.667	-779.127	317.471				-131.694	-317.937	-131.286	624.459	1659.15	-419.32	277.45	197.577		624.459	1659.15	197.577
	-29.8622	-128.072	-84.7816	-169.142	-725.409	-307.675	389.099	309.225		-169.142	-725.409	309.225				-127.874	-308.714	-131.874	644.401	1712.13	-418.22	278.55	198.676		644.401	1712.13	198.676
	-27.6481	-118.576	-87	-156.6	-671.622	-315.726	381.048	301.174		-156.6	-671.622	301.174				-124.047	-299.476	-132	664.339	1765.11	-416.891	279.879	200.006		664.339	1765.11	200.006
	-25.3773	-108.837	-87	-143.739	-616.461	-315.726	381.048	301.174		-143.739	-616.461	301.174				-120.224	-290.245	-132.417	684.252	1818.01	-414.627	282.143	202.269		684.252	1818.01	202.269
	-23.4325	-100.497	-92.1624	-132.723	-569.219	-334.46	362.314	282.44		-132.723	-569.219	282.44				-116.403	-281.022	-133	704.198	1871.01	-413.709	283.061	203.187		704.198	1871.01	203.187
	-21.6654	-92.9177	-98.4424	-122.714	-526.292	-357.25	339.523	259.65		-122.714	-526.292	259.65				-112.576	-271.783	-133	724.149	1924.02	-413.709	283.061	203.187		724.149	1924.02	203.187
	-19.8488	-85.1267	-104.442	-112.425	-482.163	-379.025	317.749	237.875		-112.425	-482.163	237.875				-108.751	-262.547	-133.228	743.934	1976.59	-409.03	287.74	207.866		743.934	1976.59	207.866
	-18.1073	-77.6578	-110.86	-102.561	-439.859	-402.314	294.46	214.586		-102.561	-439.859	214.586				-104.926	-253.314	-133.576	763.139	2027.61	-399.193	297.577	217.703		763.139	2027.61	217.703
	-16.4247	-70.4415	-117.575	-93.0303	-398.985	-426.683	270.091	190.217		-93.0303	-398.985	190.217				-101.107	-244.095	-134.227	783.091	2080.62	-399.193	297.577	217.703		783.091	2080.62	217.703
	-14.742	-63.2252	-124.29	-83.4998	-358.111	-451.053	245.721	165.847		-83.4998	-358.111	165.847				-97.3411	-235.002	-136	803.038	2133.62	-398.44	298.33	218.456		803.038	2133.62	218.456
	-13.0595	-56.0089	-131.005	-73.9695	-317.238	-475.423	221.351	141.477		-73.9695	-317.238	141.477				-93.524	-225.787	-136.712	822.914	2186.43	-395.29	301.48	221.607		822.914	2186.43	221.607
	-11.3661	-48.7464	-137.668	-64.3782	-276.103	-499.601	197.172	117.299		-64.3782	-276.103	117.299				-89.8161	-216.835	-139.186	842.594	2238.72	-389.323	307.447	227.573		842.594	2238.72	227.573
	-9.642	-41.3523	-144.176	-54.6129	-234.222	-523.219	173.555	93.6813		-54.6129	-234.222	93.6813				-86.0277	-207.689	-140.6	862.382	2291.29	-384.677	312.093	232.219		862.382	2291.29	232.219
	-7.79616	-33.4359	-150	-44.158	-189.383	-544.356	152.418	72.5444		-44.158	-189.383	72.5444				-82.5253	-199.234	-144.629	882.334	2344.3	-384.677	312.093	232.219		882.334	2344.3	232.219
	-5.80266	-24.8863	-154.789	-32.8666	-140.957	-561.733	135.041	55.1668		-32.8666	-140.957	55.1668				-79.18	-191.158	-149.486	902.285	2397.31	-384.677	312.093	232.219		902.285	2397.31	232.219
	-3.80918	-16.3367	-159.577	-21.5754	-92.532	-579.111	117.663	37.7892		-21.5754	-92.532	37.7892				-75.7552	-182.889	-153.947	922.142	2450.07	-381.132	315.638	235.765		922.142	2450.07	235.765
	-1.78135	-7.63977	-164.078	-10.0897	-43.2722	-595.443	101.331	21.4575		-10.0897	-43.2722	21.4575				-72.9236	-176.053	-160.674	941.849	2502.43	-375.472	321.298	241.424		941.849	2502.43	241.424
	0.282437	1.21131	-168.249	1.59974	6.86093	-610.58	86.1939	6.32006		1.59974	6.86093	6.32006				-69.7654	-168.429	-166.321	961.728	2555.25	-372.373	324.397	244.523		961.728	2555.25	244.523
	2.5091	10.761	-170.21	14.2117	60.9507	-617.697	79.077	-0.796833		14.2117	60.9507	-0.796833				-66.674	-160.965	-172.215	981.649	2608.18	-370.36	326.41	246.536		981.649	2608.18	246.536
	4.73856	20.3226	-172.108	26.8395	115.108	-624.587	72.1869	-7.68691		26.8395	115.108	-7.68691				-64.2791	-155.183	-180.015	1001.57	2661.11	-368.347	328.423	248.549		1001.57	2661.11	248.549
	7.0093	30.0612	-172.044	39.7011	170.269	-624.354	72.4202	-7.45356		39.7011	170.269	-7.45356				-60.8563	-146.92	-184.487	-1092.44	-2637.39	-489.919	206.851	126.977		-1092.44	-2637.39	126.977
	9.18224	39.3805	-169.141	52.0088	223.053	-613.817	82.9568	3.08296		52.0088	223.053	3.08296				66.5869	160.755	-171	-1070.77	-2585.06	-489.919	206.851	126.977		-1070.77	-2585.06	126.977
	11.3852	48.8284	-166.715	64.4865	276.567	-605.015	91.7586	11.8848		64.4865	276.567	11.8848				68.7097	165.88	-162.679	-1049.09	-2532.73	-489.919	206.851	126.977		-1049.09	-2532.73	126.977
	13.5066	57.9267	-163.149	76.5023	328.1	-592.071	104.703	24.8288		76.5023	328.1	24.8288				71.042	171.511	-154.751	-1027.42	-2480.4	-489.919	206.851	126.977		-1027.42	-2480.4	126.977
	15.5851	66.8407	-159.121	88.2748	378.59	-577.456	119.318	39.4444		88.2748	378.59	39.4444				73.9664	178.571	-148.302	-1005.74	-2428.07	-489.919	206.851	126.977		-1005.74	-2428.07	126.977
	17.6635	75.7547	-155.094	100.047	429.079	-562.84	133.934	54.0599		100.047	429.079	54.0599				77.0707	186.065	-142.453	-984.064	-2375.74	-489.919	206.851	126.977		-984.064	-2375.74	126.977
	19.4711	83.5068	-149.041	110.285	472.988	-540.874	155.9	76.0261		110.285	472.988	76.0261				80.1322	193.456	-136.453	-962.389	-2323.41	-489.919	206.851	126.977		-962.389	-2323.41	126.977
	21.057	90.3087	-141.884	119.268	511.514	-514.902	181.872	101.998		119.268	511.514	101.998				83.3073	201.122	-130.872	-940.714	-2271.08	-489.919	206.851	126.977		-940.714	-2271.08	126.977
	21.4106	91.8252	-132.006	121.271	520.104	-479.054	217.72	137.846		121.271	520.104	137.846				86.867	209.715	-127.201	-919.038	-2218.75	-489.919	206.851	126.977		-919.038	-2218.75	126.977
	21.6435	92.8238	-122.059	122.59	525.76	-442.955	253.819	173.945		122.59	525.76	173.945				90.6458	218.838	-125.621	-897.363	-2166.43	-489.919	206.851	126.977		-897.363	-2166.43	126.977
	22.666	97.2092	-113.13	128.382	550.599	-410.552	286.222	206.348		128.382	550.599	206.348				94.4245	227.961	-124.041	-875.724	-2114.18	-487.807	208.963	129.089		-875.724	-2114.18	129.089
	24.4693	104.943	-107.052	138.596	594.404	-388.497	308.277	228.403		138.596	594.404	228.403				98.2261	237.139	-122.894	-854.124	-2062.04	-484.793	211.977	132.103		-854.124	-2062.04	132.103
	26.4767	113.552	-102.378	149.965	643.167	-371.533	325.241	245.367		149.965	643.167	245.367				102.028	246.318	-121.759	-832.523	-2009.89	-481.78	214.99	135.116		-832.523	-2009.89	135.116
	28.7458	123.284	-102	162.818	698.289	-370.161	326.613	246.739		162.818	698.289	246.739				105.83	255.497	-120.623	-810.916	-1957.72	-478.909	217.861	137.988		-810.916	-1957.72	137.988
	31.0134	133.009	-102.526	175.662	753.374	-372.069	324.705	244.831		175.662	753.374	244.831				109.627	264.662	-119.362	-789.256	-1905.43	-477.514	219.256	139.382		-789.256	-1905.43	139.382
	33.2762	142.714	-101.686	188.478	808.34	-369.021	327.753	247.879		188.478	808.34	247.879				113.415	273.808	-117.948	-767.597	-1853.14	-476.119	220.651	140.777		-767.597	-1853.14	140.777
	35.4892	152.205	-99.4449	201.013	862.097	-360.889	335.885	256.011		201.013	862.097	256.011				117.203	282.954	-116.533	-745.922	-1800.81	-476.442	220.328	140.454		-745.922	-1800.81	140.454
	37.6677	161.548	-96.6232	213.352	915.017	-350.648	346.125	266.252		213.352	915.017	266.252				120.992	292.1	-115.119	-724.284	-1748.58	-478.573	218.197	138.323		-724.284	-1748.58	138.323
	39.8743	171.012	-94.2632	225.851	968.62	-342.084	354.69	274.816		225.851	968.62	274.816				124.812	301.322	-114.519	-702.61	-1696.25	-479.032	217.738	137.864		-702.61	-1696.25	137.864
	42.088	180.505	-92.0349	238.389	1022.39	-333.997	362.776	282.903		238.389	1022.39	282.903				128.633	310.548	-113.993	-680.954	-1643.97	-480.546	216.224	136.35		-680.954	-1643.97	136.35
	44.3016	189.999	-89.8067	250.927	1076.17	-325.911	370.863	290.989		250.927	1076.17	290.989				132.455	319.774	-113.467	-659.315	-1591.73	-482.661	214.109	134.235		-659.315	-1591.73	134.235
	46.5255	199.537	-87.7841	263.523	1130.19	-318.571	378.203	298.329		263.523	1130.19	298.329				136.276	328.999	-112.921	-637.64	-1539.4	-482.661	214.109	134.235		-637.64	-1539.4	134.235
	48.7815	209.213	-86.6486	276.302	1184.99	-314.45	382.323	302.45		276.302	1184.99	302.45				140.093	338.214	-112.209	-615.97	-1487.08	-483.487	213.283	133.409		-615.97	-1487.08	133.409
	51.0376	218.888	-85.5132	289.08	1239.8	-310.33	386.444	306.57		289.08	1239.8	306.57				143.91	347.43	-111.496	-594.308	-1434.79	-484.752	212.018	132.145		-594.308	-1434.79	132.145
	53.2937	228.564	-84.3777	301.859	1294.6	-306.209	390.565	310.691		301.859	1294.6	310.691				147.727	356.645	-110.784	-572.678	-1382.57	-487.113	209.657	129.783		-572.678	-1382.57	129.783
	55.5586	238.278	-83.658	314.687	1349.62	-303.597	393.176	313.303		314.687	1349.62	313.303				151.544	365.86	-110.071	-551.346	-1331.07	-493.548	203.222	123.348		-551.346	-1331.07	123.348
	57.8264	248.004	-83.1458	327.532	1404.71	-301.739	395.035	315.161		327.532	1404.71	315.161				155.367	375.09	-109.625	-529.726	-1278.87	-496.131	200.639	120.765		-529.726	-1278.87	120.765
	60.0941	257.73	-82.6337	340.377	1459.8	-299.88	396.894	317.02		340.377	1459.8	317.02				159.191	384.321	-109.209	-508.724	-1228.17	-505.109	191.661	111.787		-508.724	-1228.17	111.787
	62.3619	267.456	-82.1215	353.222	1514.89	-298.021	398.752	318.879		353.222	1514.89	318.879				163.014	393.551	-108.793	-487.266	-1176.37	-510.241	186.529	106.655		-487.266	-1176.37	106.655
	64.6319	277.191	-81.8685	366.079	1570.03	-297.103	399.671	319.797		366.079	1570.03	319.797				166.838	402.782	-108.376	-467.428	-1128.47	-524.863	171.907	92.0329		-467.428	-1128.47	92.0329
	66.9024	286.929	-81.6961	378.939	1625.18	-296.478	400.296	320.422		378.939	1625.18	320.422				170.661	412.011	-107.918	-448.481	-1082.73	-542.488	154.282	74.4085		-448.481	-1082.73	74.4085
	69.1728	296.666	-81.5237	391.799	1680.33	-295.852	400.922	321.048		391.799	1680.33	321.048				174.474	421.217	-107.07	-429.082	-1035.9	-558.679	138.091	58.2168		-429.082	-1035.9	58.2168
	71.4432	306.403	-81.3513	404.659	1735.49	-295.226	401.547	321.674		404.659	1735.49	321.674				178.287	430.422	-106.222	-413.044	-997.176	-583.091	113.679	33.8054		-413.044	-997.176	33.8054
	73.7137	316.141	-81.179	417.519	1790.64	-294.601	402.173	322.299		417.519	1790.64	322.299				182.1	439.628	-105.374	-395.156	-953.991	-603.586	93.1843	13.3105		-395.156	-953.991	13.3105
	75.9841	325.878	-81.0066	430.379	1845.79	-293.975	402.798	322.925		430.379	1845.79	322.925				185.913	448.833	-104.526	-377.646	-911.718	-624.975	71.7948	-8.07902		-377.646	-911.718	-8.07902
	78.2544	335.615	-81.2137	443.238	1900.94	-294.727	402.047	322.173		443.238	1900.94	322.173				189.729	458.047	-103.79	-364.081	-878.969	-653.281	43.4891	-36.3847		-364.081	-878.969	-36.3847
	80.5246	345.351	-81.4359	456.096	1956.09	-295.533	401.24	321.367		456.096	1956.09	321.367				193.55	467.272	-103.235	-344.694	-832.164	-669.51	27.2597	-52.6141		-344.694	-832.164	-52.6141
	82.7948	355.087	-81.6581	468.955	2011.24	-296.34	400.434	320.56		468.955	2011.24	320.56				-208.83	-460.897	-134	377.152	910.527	-620.564	76.2059	-3.66793		377.152	910.527	-3.66793
	85.065	364.824	-81.8802	481.813	2066.38	-297.146	399.628	319.754		481.813	2066.38	319.754				-204.705	-451.794	-134.357	389.176	939.554	-590.369	106.401	26.5274		389.176	939.554	26.5274
	87.3356	374.562	-82	494.674	2121.54	-297.58	399.193	319.32		494.674	2121.54	319.32				-200.581	-442.691	-134.714	402.386	971.447	-561.597	135.173	55.2987		402.386	971.447	55.2987
	89.6063	384.301	-82	507.536	2176.7	-297.58	399.193	319.32		507.536	2176.7	319.32				-196.455	-433.586	-135	418.95	1011.44	-538.191	158.579	78.7056		418.95	1011.44	78.7056
	91.8771	394.039	-82	520.398	2231.86	-297.58	399.193	319.32		520.398	2231.86	319.32				-192.328	-424.478	-135	436.533	1053.88	-516.968	179.802	99.9282		436.533	1053.88	99.9282
	94.1478	403.778	-82	533.259	2287.02	-297.58	399.193	319.32		533.259	2287.02	319.32				-188.201	-415.369	-135	453.874	1095.75	-495.194	201.576	121.702		453.874	1095.75	121.702
	96.4186	413.517	-82	546.121	2342.19	-297.58	399.193	319.32		546.121	2342.19	319.32				-184.074	-406.261	-135	471.858	1139.17	-474.937	221.833	141.959		471.858	1139.17	141.959
	98.6893	423.256	-81.9379	558.983	2397.35	-297.355	399.419	319.545		558.983	2397.35	319.545				-180.01	-397.291	-133.26	492.02	1187.84	-461.616	235.154	155.28		492.02	1187.84	155.28
	100.959	432.992	-81.6999	571.841	2452.49	-296.491	400.282	320.409		571.841	2452.49	320.409				-175.885	-388.185	-133	513.423	1239.51	-455.882	240.888	161.014		513.423	1239.51	161.014
	103.23	442.727	-81.4618	584.699	2507.64	-295.627	401.146	321.273		584.699	2507.64	321.273				-171.757	-379.077	-133	534.826	1291.19	-450.149	246.621	166.747		534.826	1291.19	166.747
	105.5	452.464	-81.2238	597.557	2562.78	-294.764	402.01	322.136		597.557	2562.78	322.136				-167.714	-370.152	-131	556.359	1343.17	-445.986	250.784	170.91		556.359	1343.17	170.91
	107.77	462.199	-80.9541	610.414	2617.92	-293.785	402.989	323.115		610.414	2617.92	323.115				-163.587	-361.043	-131	577.894	1395.16	-441.866	254.904	175.031		577.894	1395.16	175.031
	110.034	471.909	-80.1871	623.238	2672.92	-291.001	405.772	325.899		623.238	2672.92	325.899				-159.46	-351.935	-131	599.429	1447.15	-437.745	259.025	179.151		599.429	1447.15	179.151
	112.296	481.613	-79.3451	636.054	2727.89	-287.946	408.828	328.954		636.054	2727.89	328.954				-155.333	-342.826	-131	620.932	1499.06	-433.167	263.603	183.729		620.932	1499.06	183.729
	114.559	491.315	-78.4788	648.867	2782.84	-284.802	411.972	332.098		648.867	2782.84	332.098				-151.215	-333.739	-130.312	642.389	1550.87	-428.035	268.735	188.861		642.389	1550.87	188.861
	-131.739	-491.656	-106	-746.177	-2784.77	-384.677	312.097	232.223		-746.177	-2784.77	232.223				-147.101	-324.66	-129.514	663.847	1602.67	-422.903	273.867	193.993		663.847	1602.67	193.993
	-129.158	-482.023	-105.261	-731.558	-2730.21	-381.996	314.777	234.904		-731.558	-2730.21	234.904				-142.976	-315.554	-129.255	685.304	1654.47	-417.771	278.999	199.126		685.304	1654.47	199.126
	-126.577	-472.39	-104.523	-716.938	-2675.65	-379.316	317.458	237.584		-716.938	-2675.65	237.584				-138.859	-306.469	-129.967	706.941	1706.71	-415.591	281.179	201.305		706.941	1706.71	201.305
	-123.996	-462.758	-103.784	-702.319	-2621.09	-376.635	320.139	240.265		-702.319	-2621.09	240.265				-134.742	-297.383	-130.68	728.586	1758.96	-413.684	283.086	203.213		728.586	1758.96	203.213
	-121.414	-453.125	-103.045	-687.699	-2566.53	-373.954	322.82	242.946		-687.699	-2566.53	242.946				-130.626	-288.298	-131.392	750.232	1811.22	-411.776	284.994	205.12		750.232	1811.22	205.12
	-118.833	-443.492	-102.306	-673.079	-2511.97	-371.273	325.501	245.627		-673.079	-2511.97	245.627				-126.506	-279.206	-132	771.875	1863.47	-409.794	286.976	207.103		771.875	1863.47	207.103
	-116.261	-433.892	-101.2	-658.51	-2457.59	-367.257	329.517	249.643		-658.51	-2457.59	249.643				-122.379	-270.097	-132	793.495	1915.67	-407.208	289.562	209.688		793.495	1915.67	209.688
	-113.697	-424.323	-99.8334	-643.987	-2403.39	-362.298	334.475	254.602		-643.987	-2403.39	254.602				-118.252	-260.988	-132	815.116	1967.86	-404.623	292.147	212.274		815.116	1967.86	212.274
	-111.133	-414.755	-98.467	-629.465	-2349.2	-357.34	339.434	259.56		-629.465	-2349.2	259.56				-114.131	-251.893	-132.529	836.736	2020.06	-402.037	294.733	214.859		836.736	2020.06	214.859
	-108.569	-405.186	-97.1006	-614.943	-2295	-352.381	344.393	264.519		-614.943	-2295	264.519				-110.021	-242.822	-133.439	858.356	2072.25	-399.451	297.319	217.445		858.356	2072.25	217.445
	-106.005	-395.617	-95.7342	-600.421	-2240.8	-347.422	349.352	269.478		-600.421	-2240.8	269.478				-105.945	-233.825	-135	880.01	2124.53	-397.833	298.937	219.063		880.01	2124.53	219.063
	-103.441	-386.049	-94.3679	-585.899	-2186.6	-342.464	354.31	274.436		-585.899	-2186.6	274.436				-101.818	-224.716	-135	901.667	2176.82	-396.322	300.448	220.574		901.667	2176.82	220.574
	-100.869	-376.447	-93.2806	-571.326	-2132.22	-338.518	358.256	278.382		-571.326	-2132.22	278.382				-97.7537	-215.747	-136.744	923.323	2229.1	-394.812	301.958	222.085		923.323	2229.1	222.085
	-98.293	-366.834	-92.2964	-556.737	-2077.77	-334.946	361.827	281.954		-556.737	-2077.77	281.954				-93.7981	-207.017	-139.596	944.98	2281.38	-393.301	303.469	223.595		944.98	2281.38	223.595
	-95.7173	-357.222	-91.3122	-542.149	-2023.33	-331.375	365.399	285.525		-542.149	-2023.33	285.525				-89.7467	-198.075	-141.503	966.633	2333.66	-391.639	305.131	225.257		966.633	2333.66	225.257
	-93.1417	-347.61	-90.328	-527.56	-1968.88	-327.803	368.971	289.097		-527.56	-1968.88	289.097				-85.7162	-189.18	-143.654	988.23	2385.8	-388.562	308.208	228.334		988.23	2385.8	228.334
	-90.5661	-337.997	-89.3438	-512.972	-1914.44	-324.231	372.542	292.669		-512.972	-1914.44	292.669				-82.0249	-181.033	-148.126	1009.83	2437.94	-385.485	311.285	231.412		1009.83	2437.94	231.412
	-87.9905	-328.385	-88.3596	-498.383	-1859.99	-320.66	376.114	296.24		-498.383	-1859.99	296.24				-78.4188	-173.074	-152.989	1031.42	2490.08	-382.407	314.363	234.489		1031.42	2490.08	234.489
	-85.4148	-318.773	-87.3754	-483.795	-1805.55	-317.088	379.686	299.812		-483.795	-1805.55	299.812				-75.5005	-166.633	-160.06	1053.02	2542.22	-379.33	317.44	237.566		1053.02	2542.22	237.566
	-82.8392	-309.16	-86.3912	-469.206	-1751.1	-313.516	383.258	303.384		-469.206	-1751.1	303.384				-72.5822	-160.192	-167.131	1074.64	2594.41	-376.656	320.114	240.241		1074.64	2594.41	240.241
	-80.2636	-299.548	-85.4069	-454.618	-1696.66	-309.944	386.83	306.956		-454.618	-1696.66	306.956				-69.6639	-153.752	-174.202	1096.28	2646.66	-374.643	322.127	242.254		1096.28	2646.66	242.254
	-77.6941	-289.958	-84.2073	-440.064	-1642.34	-305.591	391.183	311.309		-440.064	-1642.34	311.309				-66.7456	-147.311	-181.274	-1182.82	-2610.55	-486.29	210.48	130.606		-1182.82	-2610.55	130.606
	-75.1296	-280.388	-82.8562	-425.539	-1588.13	-300.688	396.086	316.212		-425.539	-1588.13	316.212				-63.4863	-140.117	-187.408	-1159.46	-2558.99	-487.585	209.185	129.311		-1159.46	-2558.99	129.311
	-72.5557	-270.782	-81.807	-410.96	-1533.72	-296.88	399.894	320.02		-410.96	-1533.72	320.02				71.3983	157.579	-174	-1136.1	-2507.43	-488.88	207.89	128.016		-1136.1	-2507.43	128.016
	-69.9711	-261.136	-81.2815	-396.321	-1479.09	-294.973	401.801	321.927		-396.321	-1479.09	321.927				73.6141	162.47	-165.563	-1112.74	-2455.86	-489.919	206.851	126.977		-1112.74	-2455.86	126.977
	-67.3901	-251.503	-80.5375	-381.702	-1424.53	-292.273	404.501	324.627		-381.702	-1424.53	324.627				76.1483	168.063	-157.671	-1089.36	-2404.27	-489.919	206.851	126.977		-1089.36	-2404.27	126.977
	-64.8147	-241.892	-79.5425	-367.115	-1370.09	-288.662	408.112	328.238		-367.115	-1370.09	328.238				78.8142	173.947	-150.037	-1065.98	-2352.68	-489.919	206.851	126.977		-1065.98	-2352.68	126.977
	-62.235	-232.264	-78.7379	-352.503	-1315.56	-285.742	411.032	331.158		-352.503	-1315.56	331.158				82.2826	181.602	-144.617	-1042.61	-2301.09	-489.919	206.851	126.977		-1042.61	-2301.09	126.977
	-59.6511	-222.621	-78.162	-337.867	-1260.94	-283.652	413.122	333.248		-337.867	-1260.94	333.248				85.7832	189.328	-139.321	-1019.59	-2250.28	-483.604	213.166	133.292		-1019.59	-2250.28	133.292
	-57.0671	-212.977	-77.586	-323.232	-1206.32	-281.562	415.212	335.338		-323.232	-1206.32	335.338				89.3404	197.179	-134.25	-996.221	-2198.71	-482.661	214.109	134.235		-996.221	-2198.71	134.235
	-54.4832	-203.334	-77.01	-308.597	-1151.7	-279.472	417.302	337.428		-308.597	-1151.7	337.428				93.0542	205.375	-129.889	-972.845	-2147.11	-482.661	214.109	134.235		-972.845	-2147.11	134.235
	-51.8994	-193.691	-76.4341	-293.961	-1097.08	-277.382	419.392	339.518		-293.961	-1097.08	339.518				96.985	214.05	-126.841	-949.941	-2096.56	-475.403	221.367	141.493		-949.941	-2096.56	141.493
	-49.3113	-184.032	-76.3301	-279.302	-1042.37	-277.004	419.77	339.896		-279.302	-1042.37	339.896				100.916	222.726	-123.793	-926.565	-2044.97	-475.403	221.367	141.493		-926.565	-2044.97	141.493
	-46.7458	-174.458	-77.6517	-264.771	-988.14	-281.8	414.973	335.1		-264.771	-988.14	335.1				104.991	231.719	-122.208	-903.189	-1993.38	-475.403	221.367	141.493		-903.189	-1993.38	141.493
	-44.1803	-164.883	-78.9734	-250.24	-933.909	-286.597	410.177	330.303		-250.24	-933.909	330.303				109.094	240.776	-121.142	-879.813	-1941.79	-475.403	221.367	141.493		-879.813	-1941.79	141.493
	-41.6151	-155.31	-80.3016	-235.71	-879.683	-291.417	405.357	325.483		-235.71	-879.683	325.483				113.198	249.833	-120.077	-856.493	-1890.32	-472.906	223.864	143.99		-856.493	-1890.32	143.99
	-39.0506	-145.739	-81.6527	-221.185	-825.474	-296.32	400.454	320.58		-221.185	-825.474	320.58				117.25	258.776	-118.18	-833.191	-1838.89	-470.012	226.758	146.885		-833.191	-1838.89	146.885
	-36.4864	-136.169	-83.0117	-206.662	-771.271	-301.252	395.522	315.648		-206.662	-771.271	315.648				121.297	267.708	-116.219	-809.823	-1787.32	-469.069	227.701	147.827		-809.823	-1787.32	147.827
	-34.0289	-126.998	-86.1484	-192.742	-719.322	-312.635	384.139	304.265		-192.742	-719.322	304.265				125.393	276.748	-115	-786.506	-1735.86	-471.655	225.115	145.241		-786.506	-1735.86	145.241
	-31.4452	-117.355	-86.7356	-178.107	-664.706	-314.766	382.008	302.134		-178.107	-664.706	302.134				129.52	285.857	-115	-763.19	-1684.4	-474.241	222.529	142.656		-763.19	-1684.4	142.656
	-28.8748	-107.762	-87.9061	-163.548	-610.371	-319.014	377.76	297.886		-163.548	-610.371	297.886				133.647	294.966	-115	-739.873	-1632.94	-476.826	219.944	140.07		-739.873	-1632.94	140.07
	-26.4526	-98.7225	-91.4304	-149.829	-559.171	-331.804	364.97	285.096		-149.829	-559.171	285.096				137.774	304.074	-115	-716.541	-1581.44	-479.032	217.738	137.864		-716.541	-1581.44	137.864
	-24.4996	-91.4336	-97.9921	-138.767	-517.885	-355.616	341.158	261.284		-138.767	-517.885	261.284				141.89	313.159	-114.271	-693.165	-1529.85	-479.032	217.738	137.864		-693.165	-1529.85	137.864
	-22.5465	-84.1447	-104.554	-127.705	-476.601	-379.429	317.345	237.471		-127.705	-476.601	237.471				145.994	322.215	-113.206	-669.789	-1478.25	-479.032	217.738	137.864		-669.789	-1478.25	137.864
	-20.6321	-77	-111.284	-116.861	-436.133	-403.852	292.922	213.048		-116.861	-436.133	213.048				150.098	331.272	-112.14	-646.445	-1426.74	-480.95	215.82	135.946		-646.445	-1426.74	135.946
	-18.802	-70.17	-118.355	-106.496	-397.447	-429.513	267.261	187.387		-106.496	-397.447	187.387				154.192	340.308	-110.877	-623.166	-1375.36	-484.255	212.515	132.641		-623.166	-1375.36	132.641
	-16.9493	-63.2555	-125.337	-96.0017	-358.283	-454.853	241.921	162.047		-96.0017	-358.283	162.047				158.284	349.34	-109.584	-600.077	-1324.4	-489.919	206.851	126.977		-600.077	-1324.4	126.977
	-15.0728	-56.2525	-132.225	-85.3734	-318.618	-479.848	216.926	137.052		-85.3734	-318.618	137.052				162.41	358.447	-109.789	-576.701	-1272.81	-489.919	206.851	126.977		-576.701	-1272.81	126.977
	-13.1964	-49.2496	-139.112	-74.7451	-278.953	-504.843	191.931	112.057		-74.7451	-278.953	112.057				166.345	367.132	-106.776	-553.683	-1222.01	-496.249	200.521	120.647		-553.683	-1222.01	120.647
	-11.168	-41.6797	-145.324	-63.2565	-236.076	-527.385	169.389	89.5152		-63.2565	-236.076	89.5152				170.442	376.173	-107.996	-531.278	-1172.56	-506.599	190.171	110.297		-531.278	-1172.56	110.297
	-9.08667	-33.9119	-151.268	-51.4675	-192.079	-548.955	147.818	67.9446		-51.4675	-192.079	67.9446				174.561	385.263	-108.627	-508.331	-1121.91	-513.519	183.251	103.377		-508.331	-1121.91	103.377
	-7.00533	-26.1442	-157.212	-39.6786	-148.083	-570.526	126.248	46.374		-39.6786	-148.083	46.374				178.68	394.354	-108.003	-485.502	-1071.53	-521.324	175.446	95.5726		-485.502	-1071.53	95.5726
	-4.69746	-17.5312	-161.738	-26.6067	-99.2976	-586.953	109.821	29.9469		-26.6067	-99.2976	29.9469				182.804	403.457	-107.632	-464.594	-1025.38	-537.553	159.217	79.3432		-464.594	-1025.38	79.3432
	-2.36069	-8.81021	-166.038	-13.3711	-49.9016	-602.555	94.2184	14.3446		-13.3711	-49.9016	14.3446				186.928	412.559	-107.262	-444.169	-980.301	-555.203	141.567	61.6934		-444.169	-980.301	61.6934
	0.0339053	0.126536	-169.833	0.192042	0.716709	-616.327	80.4466	0.572763		0.192042	0.716709	0.572763				191.05	421.657	-106.769	-427.639	-943.82	-580.864	115.906	36.0326		-427.639	-943.82	36.0326
	2.48531	9.2753	-173.04	14.077	52.5359	-627.968	68.8057	-11.0681		14.077	52.5359	-11.0681				195.164	430.737	-105.983	-411.11	-907.339	-606.525	90.2451	10.3713		-411.11	-907.339	10.3713
	5.06778	18.9132	-173.705	28.7042	107.126	-630.382	66.3917	-13.4821		28.7042	107.126	-13.4821				199.279	439.817	-105.195	-394.581	-870.858	-632.186	64.5839	-15.2899		-394.581	-870.858	-15.2899
	7.64067	28.5154	-172.62	43.2773	161.513	-626.442	70.3317	-9.54207		43.2773	161.513	-9.54207				203.393	448.898	-104.408	-378.051	-834.377	-657.847	38.9227	-40.9511		-378.051	-834.377	-40.9511
	10.0616	37.5505	-169.083	56.9896	212.688	-613.608	83.1654	3.29163		56.9896	212.688	3.29163				207.507	457.979	-103.631	-359.59	-793.633	-680.109	16.6611	-63.2127		-359.59	-793.633	-63.2127
	12.484	46.5909	-165.561	70.7101	263.894	-600.827	95.9469	16.0731		70.7101	263.894	16.0731				-223.798	-453.818	-134	404.405	892.54	-631.451	65.3188	-14.555		404.405	892.54	-14.555
	14.9566	55.8186	-162.606	84.7149	316.16	-590.102	106.671	26.7976		84.7149	316.16	26.7976				-219.378	-444.855	-134.357	416.955	920.238	-600.835	95.9355	16.0617		416.955	920.238	16.0617
	17.2715	64.4582	-158.134	97.8269	365.095	-573.873	122.901	43.027		97.8269	365.095	43.027				-214.958	-435.892	-134.714	431.309	951.918	-572.192	124.578	44.7041		431.309	951.918	44.7041
	19.5261	72.8724	-153.223	110.597	412.754	-556.051	140.723	60.8488		110.597	412.754	60.8488				-210.536	-426.925	-134.905	446.408	985.244	-544.488	152.282	72.4078		446.408	985.244	72.4078
	21.7932	81.3334	-148.399	123.438	460.677	-538.544	158.23	78.3563		123.438	460.677	78.3563				-206.118	-417.966	-134.43	466.054	1028.6	-524.821	171.949	92.0753		466.054	1028.6	92.0753
	23.2393	86.7301	-140.105	131.629	491.245	-508.446	188.328	108.454		131.629	491.245	108.454				-201.699	-409.005	-134	485.881	1072.36	-505.599	191.171	111.297		485.881	1072.36	111.297
	23.4288	87.4375	-130.132	132.702	495.252	-472.253	224.521	144.647		132.702	495.252	144.647				-197.276	-400.037	-134	506.03	1116.83	-487.199	209.571	129.697		506.03	1116.83	129.697
	23.7336	88.575	-120.202	134.429	501.694	-436.215	260.559	180.685		134.429	501.694	180.685				-192.87	-391.102	-133.134	527.065	1163.26	-471.37	225.4	145.526		527.065	1163.26	145.526
	25.1425	93.833	-111.813	142.409	531.476	-405.773	291.001	211.127		142.409	531.476	211.127				-188.448	-382.134	-133	549.329	1212.39	-460.309	236.461	156.587		549.329	1212.39	156.587
	27.1939	101.489	-105.716	154.028	574.841	-383.646	313.128	233.254		154.028	574.841	233.254				-184.025	-373.165	-133	571.593	1261.53	-449.249	247.521	167.647		571.593	1261.53	167.647
	29.6848	110.785	-103	168.137	627.495	-373.79	322.984	243.11		168.137	627.495	243.11				-179.709	-364.413	-130.813	594.673	1312.47	-443.495	253.275	173.401		594.673	1312.47	173.401
	32.2727	120.443	-103.173	182.794	682.198	-374.418	322.356	242.482		182.794	682.198	242.482				-175.313	-355.5	-129.708	617.916	1363.77	-439.629	257.141	177.267		617.916	1363.77	177.267
	34.8396	130.023	-104.451	197.334	736.46	-379.054	317.72	237.846		197.334	736.46	237.846				-170.891	-346.533	-129.483	641.159	1415.07	-435.763	261.007	181.133		641.159	1415.07	181.133
	37.3723	139.475	-102.39	211.679	789.997	-371.578	325.196	245.322		211.679	789.997	245.322				-166.507	-337.643	-130.804	664.11	1465.72	-428.879	267.891	188.017		664.11	1465.72	188.017
	39.9067	148.934	-100.362	226.034	843.571	-364.219	332.555	252.681		226.034	843.571	252.681				-162.09	-328.685	-130.318	687.033	1516.31	-421.762	275.008	195.134		687.033	1516.31	195.134
	42.4446	158.406	-98.4013	240.409	897.219	-357.101	339.673	259.799		240.409	897.219	259.799				-157.681	-319.745	-129.521	710.234	1567.52	-417.338	279.432	199.558		710.234	1567.52	199.558
	44.9068	167.595	-95.3191	254.355	949.266	-345.916	350.858	270.984		254.355	949.266	270.984				-153.259	-310.779	-129.249	733.61	1619.11	-417.338	279.432	199.558		733.61	1619.11	199.558
	47.3741	176.803	-92.2986	268.33	1001.42	-334.954	361.819	281.946		268.33	1001.42	281.946				-148.848	-301.833	-129.961	756.986	1670.7	-417.338	279.432	199.558		756.986	1670.7	199.558
	49.896	186.214	-90.05	282.614	1054.73	-326.794	369.98	290.106		282.614	1054.73	290.106				-144.425	-292.865	-130	780.362	1722.3	-417.338	279.432	199.558		780.362	1722.3	199.558
	52.4676	195.812	-88.9201	297.18	1109.09	-322.694	374.08	294.206		297.18	1109.09	294.206				-140.002	-283.896	-130	803.676	1773.75	-414.693	282.077	202.203		803.676	1773.75	202.203
	55.0428	205.422	-87.9165	311.766	1163.53	-319.052	377.722	297.848		311.766	1163.53	297.848				-135.599	-274.967	-130.935	826.919	1825.05	-410.827	285.943	206.069		826.919	1825.05	206.069
	57.6277	215.07	-87.4172	326.407	1218.17	-317.24	379.534	299.66		326.407	1218.17	299.66				-131.201	-266.049	-132	850.162	1876.35	-406.961	289.809	209.936		850.162	1876.35	209.936
	60.2002	224.67	-86.3161	340.978	1272.55	-313.244	383.53	303.656		340.978	1272.55	303.656				-126.778	-257.08	-132	873.35	1927.53	-402.376	294.394	214.521		873.35	1927.53	214.521
	62.7079	234.029	-83.8413	355.181	1325.55	-304.263	392.511	312.637		355.181	1325.55	312.637				-122.361	-248.124	-132.522	896.53	1978.68	-397.682	299.088	219.214		896.53	1978.68	219.214
	65.2943	243.682	-83.4712	369.831	1380.23	-302.919	393.854	313.981		369.831	1380.23	313.981				-117.956	-239.191	-133.419	919.901	2030.26	-398.428	298.342	218.468		919.901	2030.26	218.468
	67.8807	253.334	-83.1011	384.481	1434.9	-301.576	395.197	315.324		384.481	1434.9	315.324				-113.589	-230.335	-135	942.191	2079.46	-387.494	309.276	229.402		942.191	2079.46	229.402
	70.4682	262.991	-82.8789	399.137	1489.6	-300.77	396.004	316.13		399.137	1489.6	316.13				-109.166	-221.366	-135	965.392	2130.67	-391.921	304.849	224.975		965.392	2130.67	224.975
	73.0561	272.649	-82.7122	413.794	1544.3	-300.165	396.609	316.735		413.794	1544.3	316.735				-104.809	-212.532	-136.721	988.722	2182.16	-394.211	302.559	222.685		988.722	2182.16	222.685
	75.6439	282.307	-82.5456	428.452	1599	-299.56	397.213	317.34		428.452	1599	317.34				-100.567	-203.93	-139.552	1012.05	2233.65	-391.948	304.822	224.949		1012.05	2233.65	224.949
	78.2318	291.965	-82.3789	443.11	1653.71	-298.955	397.818	317.945		443.11	1653.71	317.945				-96.2284	-195.132	-141.495	1035.41	2285.2	-390.599	306.171	226.297		1035.41	2285.2	226.297
	80.8196	301.623	-82.2123	457.767	1708.41	-298.351	398.423	318.549		457.767	1708.41	318.549				-91.9049	-186.365	-143.603	1058.77	2336.76	-389.256	307.514	227.64		1058.77	2336.76	227.64
	83.4074	311.281	-82.0456	472.425	1763.11	-297.746	399.028	319.154		472.425	1763.11	319.154				-87.949	-178.343	-148.075	1082.12	2388.29	-387.47	309.3	229.426		1082.12	2388.29	229.426
	85.9955	320.939	-82.1482	487.084	1817.82	-298.118	398.656	318.782		487.084	1817.82	318.782				-84.0764	-170.49	-152.906	1105.42	2439.72	-384.614	312.156	232.283		1105.42	2439.72	232.283
	88.5831	330.597	-82.3522	501.74	1872.52	-298.859	397.915	318.041		501.74	1872.52	318.041				-80.949	-164.148	-159.977	1128.73	2491.15	-381.758	315.012	235.139		1128.73	2491.15	235.139
	91.1708	340.254	-82.5563	516.397	1927.22	-299.599	397.175	317.301		516.397	1927.22	317.301				-77.8215	-157.806	-167.048	1152.03	2542.58	-378.901	317.869	237.995		1152.03	2542.58	237.995
	93.7584	349.911	-82.7603	531.054	1981.92	-300.34	396.434	316.56		531.054	1981.92	316.56				-74.6941	-151.465	-174.119	1175.34	2594.02	-376.08	320.69	240.816		1175.34	2594.02	240.816
	96.3461	359.568	-82.9643	545.71	2036.62	-301.08	395.694	315.82		545.71	2036.62	315.82				-71.1689	-144.316	-180.159	-1267.61	-2570.45	-486.29	210.48	130.606		-1267.61	-2570.45	130.606
	98.9341	369.227	-82.8577	560.369	2091.33	-300.693	396.081	316.207		560.369	2091.33	316.207				-67.9094	-137.707	-186.918	-1242.57	-2519.68	-487.585	209.185	129.311		-1242.57	-2519.68	129.311
	101.522	378.885	-82.6853	575.026	2146.03	-300.067	396.706	316.833		575.026	2146.03	316.833				73.8622	149.778	-179	-1217.54	-2468.92	-488.88	207.89	128.016		-1217.54	-2468.92	128.016
	104.11	388.543	-82.5129	589.684	2200.73	-299.442	397.332	317.458		589.684	2200.73	317.458				76.663	155.457	-171.26	-1192.49	-2418.13	-489.576	207.194	127.32		-1192.49	-2418.13	127.32
	106.698	398.201	-82.3406	604.341	2255.43	-298.817	397.957	318.083		604.341	2255.43	318.083				79.332	160.869	-163.286	-1167.47	-2367.39	-487.85	208.92	129.046		-1167.47	-2367.39	129.046
	109.285	407.858	-82.1682	618.999	2310.14	-298.191	398.583	318.709		618.999	2310.14	318.709				81.9027	166.082	-155.149	-1142.44	-2316.63	-486.29	210.48	130.606		-1142.44	-2316.63	130.606
	111.873	417.516	-81.9942	633.656	2364.84	-297.559	399.214	319.341		633.656	2364.84	319.341				85.5831	173.545	-149.603	-1117.39	-2265.83	-486.29	210.48	130.606		-1117.39	-2265.83	130.606
	114.461	427.173	-81.7561	648.312	2419.53	-296.695	400.078	320.205		648.312	2419.53	320.205				89.3987	181.283	-144.546	-1092.43	-2215.22	-483.148	213.622	133.749		-1092.43	-2215.22	133.749
	117.048	436.829	-81.5181	662.968	2474.23	-295.832	400.942	321.068		662.968	2474.23	321.068				93.2143	189.02	-139.489	-1067.38	-2164.43	-482.661	214.109	134.235		-1067.38	-2164.43	134.235
	119.636	446.486	-81.2801	677.623	2528.92	-294.968	401.806	321.932		677.623	2528.92	321.932				97.1181	196.936	-134.788	-1042.33	-2113.63	-482.661	214.109	134.235		-1042.33	-2113.63	134.235
	122.223	456.142	-81.0421	692.279	2583.62	-294.104	402.67	322.796		692.279	2583.62	322.796				101.101	205.013	-130.441	-1017.88	-2064.06	-474.724	222.046	142.172		-1017.88	-2064.06	142.172
	124.808	465.79	-80.5556	706.921	2638.26	-292.339	404.435	324.561		706.921	2638.26	324.561				105.084	213.09	-126.094	-992.984	-2013.57	-470.716	226.054	146.18		-992.984	-2013.57	146.18
	127.392	475.435	-80.0158	721.559	2692.9	-290.38	406.394	326.52		721.559	2692.9	326.52				109.237	221.51	-122.649	-967.939	-1962.79	-469.897	226.873	147		-967.939	-1962.79	147
	129.977	485.081	-79.4761	736.197	2747.53	-288.421	408.353	328.479		736.197	2747.53	328.479				113.629	230.417	-121.481	-943.107	-1912.43	-474.693	222.077	142.203		-943.107	-1912.43	142.203
	-147.174	-485.169	-103	-833.605	-2748.03	-373.79	322.984	243.11		-833.605	-2748.03	243.11				118.022	239.324	-120.313	-918.085	-1861.69	-472.929	223.841	143.967		-918.085	-1861.69	143.967
	-144.281	-475.631	-102.186	-817.217	-2694	-370.838	325.936	246.062		-817.217	-2694	246.062				122.414	248.232	-119.144	-893.113	-1811.05	-470.035	226.735	146.861		-893.113	-1811.05	146.861
	-141.388	-466.093	-101.373	-800.83	-2639.98	-367.885	328.889	249.015		-800.83	-2639.98	249.015				126.807	257.139	-117.976	-868.071	-1760.27	-469.048	227.722	147.848		-868.071	-1760.27	147.848
	-138.495	-456.556	-100.559	-784.442	-2585.96	-364.932	331.842	251.968		-784.442	-2585.96	251.968				131.204	266.056	-116.9	-843.083	-1709.6	-471.634	225.136	145.262		-843.083	-1709.6	145.262
	-135.601	-447.018	-99.7455	-768.055	-2531.94	-361.979	334.794	254.921		-768.055	-2531.94	254.921				135.619	275.008	-116.295	-818.032	-1658.8	-471.774	224.996	145.122		-818.032	-1658.8	145.122
	-132.708	-437.48	-98.9316	-751.668	-2477.92	-359.026	337.748	257.874		-751.668	-2477.92	257.874				140.034	283.96	-115.69	-792.98	-1608.01	-471.774	224.996	145.122		-792.98	-1608.01	145.122
	-129.815	-427.943	-98.1147	-735.281	-2423.9	-356.061	340.713	260.839		-735.281	-2423.9	260.839				144.448	292.913	-115.085	-768.039	-1557.43	-475.167	221.603	141.729		-768.039	-1557.43	141.729
	-126.922	-418.406	-97.2978	-718.894	-2369.87	-353.097	343.677	263.803		-718.894	-2369.87	263.803				148.871	301.881	-115	-743.13	-1506.92	-479.032	217.738	137.864		-743.13	-1506.92	137.864
	-124.029	-408.868	-96.4808	-702.507	-2315.85	-350.132	346.642	266.768		-702.507	-2315.85	266.768				153.294	310.85	-115	-718.078	-1456.12	-479.032	217.738	137.864		-718.078	-1456.12	137.864
	-121.136	-399.331	-95.6639	-686.12	-2261.83	-347.167	349.607	269.733		-686.12	-2261.83	269.733				157.717	319.818	-115	-693.061	-1405.39	-480.925	215.845	135.971		-693.061	-1405.39	135.971
	-118.242	-389.793	-94.847	-669.733	-2207.81	-344.203	352.571	272.697		-669.733	-2207.81	272.697				162.131	328.769	-114.371	-668.11	-1354.79	-484.182	212.588	132.714		-668.11	-1354.79	132.714
	-115.349	-380.256	-94.03	-653.346	-2153.79	-341.238	355.536	275.662		-653.346	-2153.79	275.662				166.286	337.194	-110.94	-643.374	-1304.63	-489.919	206.851	126.977		-643.374	-1304.63	126.977
	-112.463	-370.742	-92.9527	-637	-2099.91	-337.328	359.446	279.572		-637	-2099.91	279.572				170.7	346.145	-110.316	-618.322	-1253.83	-489.919	206.851	126.977		-618.322	-1253.83	126.977
	-109.578	-361.229	-91.8654	-620.655	-2046.03	-333.382	363.392	283.518		-620.655	-2046.03	283.518				175.12	355.109	-110	-593.645	-1203.79	-496.164	200.606	120.732		-593.645	-1203.79	120.732
	-106.692	-351.717	-90.7782	-604.311	-1992.15	-329.437	367.337	287.463		-604.311	-1992.15	287.463				179.543	364.078	-110	-569.618	-1155.07	-506.438	190.332	110.458		-569.618	-1155.07	110.458
	-103.806	-342.204	-89.6909	-587.966	-1938.27	-325.491	371.283	291.409		-587.966	-1938.27	291.409				183.966	373.047	-110	-545.044	-1105.24	-513.489	183.281	103.408		-545.044	-1105.24	103.408
	-100.921	-332.692	-88.6036	-571.622	-1884.39	-321.545	375.229	295.355		-571.622	-1884.39	295.355				188.386	382.008	-109.598	-520.555	-1055.58	-521.14	175.63	95.7566		-520.555	-1055.58	95.7566
	-98.0352	-323.179	-87.5164	-555.278	-1830.51	-317.6	379.174	299.3		-555.278	-1830.51	299.3				192.798	390.956	-108.921	-498.148	-1010.15	-537.369	159.401	79.5272		-498.148	-1010.15	79.5272
	-95.1456	-313.653	-86.5639	-538.91	-1776.55	-314.143	382.631	302.757		-538.91	-1776.55	302.757				197.211	399.904	-108.245	-476.214	-965.667	-554.9	141.87	61.9957		-476.214	-965.667	61.9957
	-92.2528	-304.117	-85.7334	-522.525	-1722.54	-311.129	385.645	305.771		-522.525	-1722.54	305.771				201.624	408.853	-107.569	-458.5	-929.746	-580.562	116.208	36.3345		-458.5	-929.746	36.3345
	-89.3599	-294.58	-84.903	-506.14	-1668.52	-308.116	388.658	308.784		-506.14	-1668.52	308.784				206.037	417.801	-106.892	-440.786	-893.826	-606.223	90.5474	10.6736		-440.786	-893.826	10.6736
	-86.4671	-285.044	-84.0725	-489.755	-1614.51	-305.102	391.672	311.798		-489.755	-1614.51	311.798				210.449	426.749	-106.216	-423.072	-857.905	-631.884	64.8862	-14.9876		-423.072	-857.905	-14.9876
	-83.5743	-275.508	-83.2421	-473.37	-1560.49	-302.088	394.686	314.812		-473.37	-1560.49	314.812				214.856	435.685	-105.364	-403.105	-817.416	-653.801	42.969	-36.9048		-403.105	-817.416	-36.9048
	-80.6815	-265.971	-82.4116	-456.985	-1506.48	-299.074	397.7	317.826		-456.985	-1506.48	317.826				219.26	444.615	-104.431	-384.643	-779.98	-678.331	18.439	-61.4348		-384.643	-779.98	-61.4348
	-77.7907	-256.442	-81.4981	-440.612	-1452.5	-295.759	401.015	321.141		-440.612	-1452.5	321.141				223.663	453.544	-103.497	418.36	848.351	-649.596	47.1736	-32.7002		418.36	848.351	-32.7002
	-74.9023	-246.92	-80.5031	-424.251	-1398.57	-292.148	404.626	324.752		-424.251	-1398.57	324.752				-237.584	-444.488	-138	434.224	880.519	-621.509	75.2609	-4.61293		434.224	880.519	-4.61293
	-72.0139	-237.398	-79.508	-407.891	-1344.64	-288.537	408.237	328.363		-407.891	-1344.64	328.363				-232.884	-435.695	-138.767	449.341	911.174	-592.571	104.199	24.325		449.341	911.174	24.325
	-69.1254	-227.876	-78.513	-391.531	-1290.7	-284.926	411.848	331.974		-391.531	-1290.7	331.974				-228.184	-426.902	-139.534	463.902	940.7	-563.041	133.729	53.8555		463.902	940.7	53.8555
	-66.237	-218.354	-77.5179	-375.171	-1236.77	-281.315	415.459	335.585		-375.171	-1236.77	335.585				-223.48	-418.101	-138.88	484.748	982.972	-542.915	153.855	73.9817		484.748	982.972	73.9817
	-63.3417	-208.809	-76.8002	-358.771	-1182.71	-278.71	418.064	338.19		-358.771	-1182.71	338.19				-218.947	-409.622	-136.133	506.36	1026.8	-524.562	172.208	92.3344		506.36	1026.8	92.3344
	-60.4413	-199.248	-76.3839	-342.343	-1128.55	-277.199	419.574	339.701		-342.343	-1128.55	339.701				-214.377	-401.072	-133.681	527.972	1070.62	-506.209	190.561	110.687		527.972	1070.62	110.687
	-57.5397	-189.683	-76.0869	-325.909	-1074.38	-276.122	420.652	340.778		-325.909	-1074.38	340.778				-209.711	-392.341	-132.267	550.083	1115.46	-489.152	207.618	127.745		550.083	1115.46	127.745
	-54.6547	-180.172	-77.1912	-309.567	-1020.51	-280.129	416.645	336.771		-309.567	-1020.51	336.771				-205.111	-383.736	-130.074	572.644	1161.21	-473.374	223.396	143.522		572.644	1161.21	143.522
	-51.7696	-170.661	-78.2955	-293.226	-966.637	-284.137	412.637	332.763		-293.226	-966.637	332.763				-200.414	-374.948	-130.904	595.204	1206.95	-457.597	239.173	159.299		595.204	1206.95	159.299
	-48.8845	-161.15	-79.3998	-276.885	-912.766	-288.144	408.63	328.756		-276.885	-912.766	328.756				-195.7	-366.129	-131	618.723	1254.65	-445.098	251.672	171.798		618.723	1254.65	171.798
	-46.0042	-151.656	-80.6458	-260.571	-858.987	-292.666	404.108	324.234		-260.571	-858.987	324.234				-190.988	-357.314	-130.684	643.603	1305.1	-440.858	255.912	176.038		643.603	1305.1	176.038
	-43.1306	-142.182	-82.06	-244.294	-805.33	-297.798	398.976	319.102		-244.294	-805.33	319.102				-186.303	-348.549	-129.579	668.482	1355.55	-436.618	260.152	180.278		668.482	1355.55	180.278
	-40.2569	-132.709	-83.4742	-228.018	-751.673	-302.93	393.843	313.97		-228.018	-751.673	313.97				-181.589	-339.73	-129.638	693.362	1406	-432.378	264.392	184.518		693.362	1406	184.518
	-37.3895	-123.257	-85.0328	-211.777	-698.134	-308.587	388.187	308.313		-211.777	-698.134	308.313				-176.917	-330.988	-130.96	718.242	1456.45	-428.137	268.633	188.759		718.242	1456.45	188.759
	-34.5262	-113.818	-86.6768	-195.558	-644.67	-314.553	382.221	302.347		-195.558	-644.67	302.347				-172.215	-322.192	-130.226	743.148	1506.96	-424.234	272.536	192.662		743.148	1506.96	192.662
	-31.6628	-104.378	-88.3208	-179.34	-591.206	-320.519	376.255	296.381		-179.34	-591.206	296.381				-167.516	-313.401	-129.429	768.154	1557.66	-422.039	274.731	194.857		768.154	1557.66	194.857
	-29.0941	-95.9103	-92.9784	-164.791	-543.242	-337.421	359.352	279.479		-164.791	-543.242	279.479				-162.803	-304.583	-129.331	793.16	1608.37	-419.843	276.927	197.053		793.16	1608.37	197.053
	-26.9328	-88.7854	-99.6541	-152.549	-502.886	-361.648	335.126	255.252		-152.549	-502.886	255.252				-158.099	-295.783	-130	818.165	1659.07	-417.648	279.122	199.248		818.165	1659.07	199.248
	-24.7848	-81.7046	-106.381	-140.383	-462.78	-386.059	310.715	230.841		-140.383	-462.78	230.841				-153.385	-286.964	-130	843.216	1709.87	-417.338	279.432	199.558		843.216	1709.87	199.558
	-22.6369	-74.6238	-113.108	-128.217	-422.674	-410.471	286.303	206.429		-128.217	-422.674	206.429				-148.671	-278.145	-130	868.267	1760.67	-417.338	279.432	199.558		868.267	1760.67	199.558
	-20.5713	-67.8146	-120.134	-116.517	-384.106	-435.97	260.804	180.93		-116.517	-384.106	180.93				-143.984	-269.375	-131.062	893.319	1811.47	-417.338	279.432	199.558		893.319	1811.47	199.558
	-18.5187	-61.0481	-127.205	-104.891	-345.78	-461.63	235.143	155.27		-104.891	-345.78	155.27				-139.291	-260.595	-132	918.321	1862.17	-415.055	281.715	201.841		918.321	1862.17	201.841
	-16.4614	-54.266	-134.26	-93.2384	-307.366	-487.232	209.541	129.668		-93.2384	-307.366	129.668				-134.577	-251.776	-132	941.852	1909.89	-402.603	294.167	214.293		941.852	1909.89	214.293
	-14.2918	-47.1137	-140.903	-80.9496	-266.855	-511.343	185.431	105.557		-80.9496	-266.855	105.557				-129.871	-242.972	-132.594	966.854	1960.59	-400.339	296.431	216.557		966.854	1960.59	216.557
	-12.1222	-39.9614	-147.547	-68.6607	-226.344	-535.452	161.321	81.4475		-68.6607	-226.344	81.4475				-125.183	-234.2	-133.626	991.893	2011.36	-399.193	297.577	217.703		991.893	2011.36	217.703
	-9.79217	-32.2805	-153.511	-55.4635	-182.839	-557.097	139.677	59.8029		-55.4635	-182.839	59.8029				-120.513	-225.464	-135	1016.94	2062.16	-399.193	297.577	217.703		1016.94	2062.16	217.703
	-7.37686	-24.3182	-159.058	-41.783	-137.74	-577.227	119.546	39.6727		-41.783	-137.74	39.6727				-115.799	-216.645	-135	1042	2112.96	-399.193	297.577	217.703		1042	2112.96	217.703
	-4.93348	-16.2635	-164.458	-27.9435	-92.1174	-596.821	99.9526	20.0788		-27.9435	-92.1174	20.0788				-111.177	-207.997	-136.962	1067.03	2163.72	-397.733	299.037	219.163		1067.03	2163.72	219.163
	-2.09289	-6.89935	-166.518	-11.8543	-39.0783	-604.297	92.4768	12.603		-11.8543	-39.0783	12.603				-106.687	-199.597	-140.006	1092.02	2214.4	-395.279	301.491	221.618		1092.02	2214.4	221.618
	0.806062	2.65723	-166	4.56559	15.0507	-602.419	94.3548	14.481		4.56559	15.0507	14.481				-102.032	-190.888	-141.581	1117.02	2265.08	-392.824	303.946	224.072		1117.02	2265.08	224.072
	3.70392	12.2102	-166.587	20.9792	69.1592	-604.547	92.2264	12.3526		20.9792	69.1592	12.3526				-97.4714	-182.356	-144.114	1142.01	2315.77	-390.369	306.401	226.527		1142.01	2315.77	226.527
	6.39337	21.0761	-170.35	36.2125	119.377	-618.204	78.5696	-1.30417		36.2125	119.377	-1.30417				-93.255	-174.468	-148.587	1167	2366.45	-387.915	308.855	228.982		1167	2366.45	228.982
	9.2901	30.6253	-170.999	52.6197	173.464	-620.56	76.2137	-3.66014		52.6197	173.464	-3.66014				-89.2157	-166.911	-153.742	1192	2417.13	-385.46	311.31	231.436		1192	2417.13	231.436
	12.0832	39.8329	-168.275	68.4399	225.616	-610.675	86.0991	6.22534		68.4399	225.616	6.22534				-85.8444	-160.604	-160.731	1216.96	2467.75	-382.369	314.401	234.527		1216.96	2467.75	234.527
	14.9297	49.2165	-166.314	84.5625	278.765	-603.558	93.216	13.3422		84.5625	278.765	13.3422				-82.196	-153.778	-167.063	1241.9	2518.33	-378.982	317.788	237.914		1241.9	2518.33	237.914
	17.7612	58.5509	-164.111	100.601	331.636	-595.564	101.21	21.3363		100.601	331.636	21.3363				-78.7629	-147.355	-173.916	1266.84	2568.9	-375.595	321.175	241.301		1266.84	2568.9	241.301
	19.9458	65.7525	-157.526	112.974	372.426	-571.666	125.108	45.2338		112.974	372.426	45.2338				-74.9983	-140.312	-179.935	-1345.69	-2517.61	-500.806	195.964	116.09		-1345.69	-2517.61	116.09
	22.5699	74.4029	-153.25	127.837	421.423	-556.148	140.626	60.7519		127.837	421.423	60.7519				-71.2242	-133.251	-185.927	-1319.07	-2467.8	-503.59	193.18	113.307		-1319.07	-2467.8	113.307
	24.6264	81.1823	-146.192	139.485	459.822	-530.536	166.238	86.3641		139.485	459.822	86.3641				78.2519	146.399	-177	-1292.45	-2418	-506.373	190.397	110.523		-1292.45	-2418	110.523
	25.7091	84.7515	-136.914	145.618	480.038	-496.864	199.91	120.036		145.618	480.038	120.036				81.356	152.206	-169.474	-1265.8	-2368.15	-504	192.77	112.896		-1265.8	-2368.15	112.896
	25.6587	84.5854	-126.915	145.332	479.097	-460.579	236.194	156.321		145.332	479.097	156.321				84.0668	157.278	-161.293	-1240.13	-2320.12	-494.03	202.74	122.866		-1240.13	-2320.12	122.866
	26.5833	87.6334	-117.436	150.57	496.361	-426.179	270.594	190.721		150.57	496.361	190.721				86.9941	162.754	-153.455	-1214.25	-2271.69	-485.134	211.636	131.762		-1214.25	-2271.69	131.762
	28.1531	92.8082	-109.024	159.461	525.671	-395.653	301.121	221.247		159.461	525.671	221.247				90.3273	168.99	-146.384	-1187.81	-2222.24	-480.002	216.768	136.895		-1187.81	-2222.24	136.895
	30.7475	101.361	-104.539	174.156	574.115	-379.375	317.399	237.525		174.156	574.115	237.525				94.2612	176.35	-140.874	-1161.76	-2173.51	-472.042	224.728	144.854		-1161.76	-2173.51	144.854
	33.6158	110.816	-103	190.402	627.671	-373.79	322.984	243.11		190.402	627.671	243.11				98.5911	184.451	-136.92	-1135.16	-2123.73	-475.056	221.714	141.841		-1135.16	-2123.73	141.841
	36.514	120.37	-103.566	206.817	681.786	-375.843	320.931	241.057		206.817	681.786	241.057				102.729	192.193	-132.131	-1108.46	-2073.78	-475.403	221.367	141.493		-1108.46	-2073.78	141.493
	39.3971	129.875	-104.731	223.148	735.619	-380.07	316.704	236.83		223.148	735.619	236.83				107.268	200.684	-129.427	-1081.77	-2023.85	-474.255	222.515	142.641		-1081.77	-2023.85	142.641
	42.1615	138.988	-101.68	238.806	787.236	-368.999	327.775	247.901		238.806	787.236	247.901				111.883	209.317	-127.387	-1055.23	-1974.2	-470.248	226.522	146.648		-1055.23	-1974.2	146.648
	45.0451	148.494	-100.529	255.138	841.079	-364.825	331.949	252.075		255.138	841.079	252.075				116.513	217.981	-125.513	-1028.53	-1924.25	-470.46	226.31	146.436		-1028.53	-1924.25	146.436
	47.8971	157.896	-98.6665	271.292	894.331	-358.064	338.71	258.836		271.292	894.331	258.836				121.172	226.697	-123.992	-1002.07	-1874.74	-475.256	221.514	141.64		-1002.07	-1874.74	141.64
	50.651	166.974	-95.5042	286.891	945.751	-346.588	350.186	270.312		286.891	945.751	270.312				125.831	235.414	-122.472	-975.439	-1824.92	-472.596	224.174	144.301		-975.439	-1824.92	144.301
	53.4711	176.271	-93.133	302.864	998.407	-337.982	358.791	278.918		302.864	998.407	278.918				130.525	244.195	-121.541	-948.824	-1775.12	-469.702	227.068	147.194		-948.824	-1775.12	147.194
	56.3344	185.71	-91.489	319.082	1051.87	-332.016	364.757	284.884		319.082	1051.87	284.884				135.224	252.986	-120.752	-922.125	-1725.17	-469.347	227.423	147.549		-922.125	-1725.17	147.549
	59.1978	195.149	-89.845	335.3	1105.34	-326.05	370.724	290.85		335.3	1105.34	290.85				139.897	261.728	-119.431	-895.485	-1675.33	-471.774	224.996	145.122		-895.485	-1675.33	145.122
	62.0672	204.608	-88.3313	351.552	1158.91	-320.557	376.217	296.343		351.552	1158.91	296.343				144.569	270.47	-118.109	-868.784	-1625.38	-471.774	224.996	145.122		-868.784	-1625.38	145.122
	64.9424	214.087	-86.9556	367.838	1212.6	-315.564	381.209	301.336		367.838	1212.6	301.336				149.246	279.22	-116.854	-842.084	-1575.43	-471.774	224.996	145.122		-842.084	-1575.43	145.122
	67.8177	223.565	-85.5799	384.124	1266.29	-310.572	386.202	306.328		384.124	1266.29	306.328				153.939	287.999	-115.91	-815.535	-1525.76	-475.628	221.142	141.268		-815.535	-1525.76	141.268
	70.6929	233.043	-84.2042	400.409	1319.97	-305.58	391.194	311.32		400.409	1319.97	311.32				158.593	296.706	-114.317	-788.952	-1476.03	-479.032	217.738	137.864		-788.952	-1476.03	137.864
	73.5912	242.598	-83.6452	416.825	1374.09	-303.551	393.223	313.349		416.825	1374.09	313.349				163.247	305.413	-112.725	-762.252	-1426.07	-479.032	217.738	137.864		-762.252	-1426.07	137.864
	76.4916	252.159	-83.2289	433.253	1428.24	-302.04	394.734	314.86		433.253	1428.24	314.86				167.9	314.12	-111.133	-735.599	-1376.21	-481.186	215.584	135.71		-735.599	-1376.21	135.71
	79.393	261.724	-82.9196	449.687	1482.42	-300.918	395.856	315.982		449.687	1482.42	315.982				172.595	322.902	-110.223	-709.042	-1326.52	-484.933	211.837	131.963		-709.042	-1326.52	131.963
	82.2954	271.292	-82.7411	466.126	1536.61	-300.27	396.504	316.63		466.126	1536.61	316.63				177.292	331.69	-109.375	-682.595	-1277.04	-489.919	206.851	126.977		-682.595	-1277.04	126.977
	85.1978	280.86	-82.5625	482.566	1590.81	-299.622	397.152	317.278		482.566	1590.81	317.278				181.989	340.477	-108.527	-655.895	-1227.09	-489.919	206.851	126.977		-655.895	-1227.09	126.977
	88.1002	290.427	-82.384	499.005	1645	-298.974	397.8	317.926		499.005	1645	317.926				186.686	349.264	-107.679	-629.713	-1178.11	-497.038	199.732	119.858		-629.713	-1178.11	119.858
	91.0025	299.995	-82.2055	515.444	1699.19	-298.326	398.448	318.574		515.444	1699.19	318.574				191.385	358.056	-106.883	-604.28	-1130.53	-508.085	188.685	108.812		-604.28	-1130.53	108.812
	93.9049	309.563	-82.0269	531.883	1753.38	-297.678	399.096	319.222		531.883	1753.38	319.222				196.091	366.86	-106.295	-577.913	-1081.2	-513.802	182.968	103.094		-577.913	-1081.2	103.094
	96.8076	319.132	-82.1516	548.324	1807.58	-298.131	398.643	318.769		548.324	1807.58	318.769				200.8	375.671	-106.71	-552.084	-1032.88	-522.995	173.775	93.9011		-552.084	-1032.88	93.9011
	99.7099	328.7	-82.3302	564.763	1861.78	-298.779	397.995	318.121		564.763	1861.78	318.121				205.467	384.402	-108.124	-528.202	-988.197	-539.225	157.545	77.6713		-528.202	-988.197	77.6713
	102.612	338.267	-82.5087	581.203	1915.97	-299.427	397.347	317.473		581.203	1915.97	317.473				210.163	393.187	-109	-505.324	-945.394	-557.933	138.837	58.963		-505.324	-945.394	58.963
	105.515	347.835	-82.6873	597.642	1970.16	-300.075	396.699	316.825		597.642	1970.16	316.825				214.877	402.006	-109	-486.228	-909.669	-583.298	113.472	33.5986		-486.228	-909.669	33.5986
	108.417	357.403	-82.8658	614.081	2024.35	-300.722	396.051	316.178		614.081	2024.35	316.178				219.551	410.751	-107.703	-465.563	-871.008	-606.278	90.4919	10.6181		-465.563	-871.008	10.6181
	111.32	366.972	-82.9623	630.522	2078.55	-301.073	395.701	315.827		630.522	2078.55	315.827				224.18	419.412	-105.814	-446.118	-834.628	-631.146	65.6236	-14.2502		-446.118	-834.628	-14.2502
	114.222	376.541	-82.8109	646.962	2132.75	-300.523	396.251	316.377		646.962	2132.75	316.377				228.813	428.079	-103.969	-424.795	-794.735	-652.988	43.7816	-36.0922		-424.795	-794.735	-36.0922
	117.125	386.109	-82.6594	663.402	2186.94	-299.973	396.8	316.927		663.402	2186.94	316.927				233.512	436.87	-103.171	-403.418	-754.743	-674.733	22.0372	-57.8366		-403.418	-754.743	-57.8366
	120.027	395.677	-82.5079	679.842	2241.14	-299.424	397.35	317.476		679.842	2241.14	317.476				238.211	445.662	-102.374	443.223	829.213	-642.338	54.4317	-25.4421		443.223	829.213	-25.4421
	122.93	405.245	-82.3564	696.282	2295.34	-298.874	397.9	318.026		696.282	2295.34	318.026				-253.5	-439.075	-135	460.806	862.106	-615.027	81.743	1.86924		460.806	862.106	1.86924
	125.832	414.814	-82.2049	712.722	2349.53	-298.324	398.45	318.576		712.722	2349.53	318.576				-248.5	-430.415	-135	476.16	890.832	-585.337	111.433	31.5587		476.16	890.832	31.5587
	128.735	424.382	-82.0534	729.163	2403.73	-297.774	399	319.126		729.163	2403.73	319.126				-243.503	-421.759	-135.332	492.74	921.851	-556.892	139.878	60.0045		492.74	921.851	60.0045
	131.637	433.949	-81.8494	745.601	2457.92	-297.034	399.74	319.866		745.601	2457.92	319.866				-238.736	-413.503	-132.315	511.619	957.173	-531.231	165.539	85.6654		511.619	957.173	85.6654
	134.539	443.516	-81.6169	762.038	2512.1	-296.19	400.584	320.71		762.038	2512.1	320.71				-233.872	-405.078	-130	533.901	998.859	-511.235	185.535	105.661		533.901	998.859	105.661
	137.441	453.083	-81.3844	778.476	2566.29	-295.346	401.427	321.554		778.476	2566.29	321.554				-228.872	-396.417	-130	558.426	1044.74	-496.887	199.883	120.009		558.426	1044.74	120.009
	140.343	462.65	-81.1519	794.913	2620.48	-294.503	402.271	322.397		794.913	2620.48	322.397				-223.872	-387.757	-130	581.866	1088.59	-479.509	217.261	137.387		581.866	1088.59	137.387
	143.243	472.207	-80.6544	811.335	2674.61	-292.697	404.077	324.203		811.335	2674.61	324.203				-218.872	-379.097	-130	607.571	1136.68	-469.693	227.077	147.204		607.571	1136.68	147.204
	146.131	481.729	-79.6594	827.695	2728.55	-289.086	407.687	327.814		827.695	2728.55	327.814				-213.872	-370.437	-130	633.71	1185.59	-462.291	234.479	154.605		633.71	1185.59	154.605
	-162.005	-477.253	-103	-917.609	-2703.19	-373.79	322.984	243.11		-917.609	-2703.19	243.11				-208.872	-361.776	-130	659.937	1234.66	-455.49	241.28	161.406		659.937	1234.66	161.406
	-158.804	-467.82	-102.121	-899.473	-2649.76	-370.601	326.173	246.299		-899.473	-2649.76	246.299				-203.872	-353.116	-130	686.327	1284.03	-449.972	246.798	166.924		686.327	1284.03	166.924
	-155.602	-458.387	-101.242	-881.337	-2596.34	-367.411	329.363	249.489		-881.337	-2596.34	249.489				-198.872	-344.456	-130	712.716	1333.4	-444.454	252.316	172.442		712.716	1333.4	172.442
	-152.4	-448.955	-100.363	-863.201	-2542.91	-364.221	332.553	252.679		-863.201	-2542.91	252.679				-193.872	-335.796	-130	739.301	1383.13	-441.075	255.695	175.821		739.301	1383.13	175.821
	-149.2	-439.529	-99.4077	-845.078	-2489.52	-360.754	336.02	256.146		-845.078	-2489.52	256.146				-188.872	-327.135	-130	765.918	1432.93	-438.213	258.557	178.683		765.918	1432.93	178.683
	-146.002	-430.108	-98.3984	-826.964	-2436.16	-357.091	339.683	259.809		-826.964	-2436.16	259.809				-183.872	-318.475	-130	792.384	1482.45	-433.417	263.353	183.479		792.384	1482.45	183.479
	-142.804	-420.687	-97.3891	-808.851	-2382.8	-353.428	343.346	263.472		-808.851	-2382.8	263.472				-178.872	-309.815	-130	818.85	1531.96	-428.621	268.149	188.275		818.85	1531.96	188.275
	-139.606	-411.266	-96.3798	-790.737	-2329.44	-349.765	347.009	267.135		-790.737	-2329.44	267.135				-173.872	-301.155	-130	845.339	1581.52	-424.067	272.703	192.829		845.339	1581.52	192.829
	-136.408	-401.845	-95.3705	-772.624	-2276.08	-346.102	350.671	270.798		-772.624	-2276.08	270.798				-168.872	-292.495	-130.125	871.92	1631.25	-420.64	276.13	196.256		871.92	1631.25	196.256
	-133.21	-392.424	-94.3612	-754.51	-2222.71	-342.44	354.334	274.46		-754.51	-2222.71	274.46				-163.88	-283.848	-130.68	898.279	1680.56	-414.862	281.908	202.035		898.279	1680.56	202.035
	-130.012	-383.003	-93.3519	-736.396	-2169.35	-338.777	357.997	278.123		-736.396	-2169.35	278.123				-158.88	-275.188	-130.807	924.639	1729.88	-409.083	287.687	207.813		924.639	1729.88	207.813
	-126.808	-373.565	-92.5358	-718.251	-2115.9	-335.815	360.959	281.085		-718.251	-2115.9	281.085				-153.885	-266.537	-130.353	950.998	1779.19	-403.304	293.466	213.592		950.998	1779.19	213.592
	-123.602	-364.12	-91.8234	-700.09	-2062.4	-333.23	363.544	283.67		-700.09	-2062.4	283.67				-148.887	-257.879	-130.131	977.587	1828.94	-400.001	296.769	216.895		977.587	1828.94	216.895
	-120.396	-354.675	-91.1109	-681.93	-2008.9	-330.644	366.13	286.256		-681.93	-2008.9	286.256				-143.895	-249.234	-130.718	1004.19	1878.71	-396.924	299.846	219.972		1004.19	1878.71	219.972
	-117.19	-345.23	-90.3984	-663.77	-1955.4	-328.059	368.715	288.841		-663.77	-1955.4	288.841				-138.904	-240.588	-131.305	1030.8	1928.48	-393.846	302.924	223.05		1030.8	1928.48	223.05
	-113.983	-335.785	-89.6859	-645.61	-1901.9	-325.473	371.301	291.427		-645.61	-1901.9	291.427				-133.912	-231.943	-131.893	1057.4	1978.26	-390.769	306.001	226.127		1057.4	1978.26	226.127
	-110.777	-326.339	-88.9735	-627.449	-1848.41	-322.888	373.886	294.012		-627.449	-1848.41	294.012				-128.949	-223.347	-133.105	1084.02	2028.05	-387.88	308.89	229.016		1084.02	2028.05	229.016
	-107.571	-316.894	-88.261	-609.289	-1794.91	-320.302	376.472	296.598		-609.289	-1794.91	296.598				-123.995	-214.766	-134.456	1110.67	2077.92	-385.749	311.021	231.147		1110.67	2077.92	231.147
	-104.365	-307.449	-87.5485	-591.129	-1741.41	-317.716	379.058	299.184		-591.129	-1741.41	299.184				-119.09	-206.27	-136.397	1137.35	2127.83	-387.253	309.517	229.643		1137.35	2127.83	229.643
	-101.159	-298.005	-86.8089	-572.972	-1687.92	-315.032	381.742	301.868		-572.972	-1687.92	301.868				-114.228	-197.849	-138.73	1163.78	2177.28	-392.386	304.384	224.511		1163.78	2177.28	224.511
	-97.9559	-288.569	-85.9785	-554.828	-1634.47	-312.019	384.755	304.881		-554.828	-1634.47	304.881				-109.364	-189.424	-141.043	1190.38	2227.04	-395.564	301.206	221.332		1190.38	2227.04	221.332
	-94.7526	-279.132	-85.148	-536.685	-1581.02	-309.005	387.769	307.895		-536.685	-1581.02	307.895				-104.424	-180.867	-142.586	1217.08	2276.99	-395.564	301.206	221.332		1217.08	2276.99	221.332
	-91.5493	-269.696	-84.3175	-518.541	-1527.57	-305.991	390.783	310.909		-518.541	-1527.57	310.909				-99.4836	-172.311	-144.13	1243.55	2326.52	-390.856	305.914	226.04		1243.55	2326.52	226.04
	-88.346	-260.259	-83.4871	-500.397	-1474.12	-302.977	393.797	313.923		-500.397	-1474.12	313.923				-94.5436	-163.754	-145.674	1269.77	2375.57	-384.003	312.767	232.893		1269.77	2375.57	232.893
	-85.1428	-250.822	-82.6566	-482.254	-1420.67	-299.963	396.811	316.937		-482.254	-1420.67	316.937				-89.9741	-155.84	-149.733	1296.01	2424.67	-377.305	319.465	239.591		1296.01	2424.67	239.591
	-81.9365	-241.377	-81.9441	-464.094	-1367.18	-297.378	399.396	319.522		-464.094	-1367.18	319.522				-85.5551	-148.186	-154.412	1322.63	2474.46	-374.411	322.359	242.486		1322.63	2474.46	242.486
	-78.7233	-231.911	-81.6776	-445.894	-1313.56	-296.41	400.363	320.49		-445.894	-1313.56	320.49				-81.7523	-141.599	-160.905	1349.24	2524.25	-371.517	325.253	245.379		1349.24	2524.25	245.379
	-75.51	-222.445	-81.411	-427.693	-1259.94	-295.443	401.331	321.457		-427.693	-1259.94	321.457				-78.0526	-135.191	-167.632	-1435.84	-2486.95	-489.919	206.851	126.977		-1435.84	-2486.95	126.977
	-72.2968	-212.979	-81.1444	-409.493	-1206.33	-294.475	402.298	322.425		-409.493	-1206.33	322.425				-74.3529	-128.783	-174.358	-1407.52	-2437.9	-489.919	206.851	126.977		-1407.52	-2437.9	126.977
	-69.0835	-203.513	-80.8778	-391.293	-1152.71	-293.508	403.266	323.392		-391.293	-1152.71	323.392				80.5	139.43	-177	-1379.21	-2388.87	-491.125	205.645	125.771		-1379.21	-2388.87	125.771
	-65.8703	-194.048	-80.6113	-373.093	-1099.1	-292.541	404.233	324.359		-373.093	-1099.1	324.359				82.9513	143.676	-168.284	-1352.22	-2342.11	-480.173	216.597	136.723		-1352.22	-2342.11	136.723
	-62.657	-184.582	-80.3447	-354.893	-1045.48	-291.573	405.2	325.327		-354.893	-1045.48	325.327				85.6716	148.388	-159.894	-1324.66	-2294.38	-471.774	224.996	145.122		-1324.66	-2294.38	145.122
	-59.4438	-175.116	-80.0781	-336.693	-991.866	-290.606	406.168	326.294		-336.693	-991.866	326.294				89.5313	155.073	-153.537	-1296.34	-2245.33	-471.774	224.996	145.122		-1296.34	-2245.33	145.122
	-56.2361	-165.666	-80.723	-318.525	-938.343	-292.946	403.828	323.954		-318.525	-938.343	323.954				93.3909	161.758	-147.18	-1268.02	-2196.28	-471.774	224.996	145.122		-1268.02	-2196.28	145.122
	-53.0384	-156.246	-81.7433	-300.413	-884.988	-296.649	400.125	320.251		-300.413	-884.988	320.251				97.4182	168.733	-141.253	-1239.7	-2147.23	-471.774	224.996	145.122		-1239.7	-2147.23	145.122
	-49.8408	-146.826	-82.7636	-282.302	-831.634	-300.352	396.422	316.548		-282.302	-831.634	316.548				101.525	175.847	-135.55	-1211.38	-2098.18	-471.774	224.996	145.122		-1211.38	-2098.18	145.122
	-46.6432	-137.406	-83.7839	-264.19	-778.279	-304.054	392.72	312.846		-264.19	-778.279	312.846				106.121	183.807	-131.611	-1183.06	-2049.12	-471.774	224.996	145.122		-1183.06	-2049.12	145.122
	-43.4441	-127.982	-84.7592	-246.07	-724.899	-307.594	389.18	309.306		-246.07	-724.899	309.306				110.717	191.767	-127.671	-1154.74	-2000.07	-471.774	224.996	145.122		-1154.74	-2000.07	145.122
	-40.2447	-118.557	-85.7224	-227.948	-671.514	-311.089	385.685	305.811		-227.948	-671.514	305.811				115.359	199.808	-123.957	-1126.42	-1951.02	-471.774	224.996	145.122		-1126.42	-1951.02	145.122
	-37.0452	-109.132	-86.6857	-209.826	-618.129	-314.585	382.189	302.315		-209.826	-618.129	302.315				120.35	208.452	-123.358	-1098.1	-1901.97	-471.774	224.996	145.122		-1098.1	-1901.97	145.122
	-34.0843	-100.409	-90.5781	-193.056	-568.724	-328.711	368.063	288.189		-193.056	-568.724	288.189				125.341	217.097	-122.759	-1069.78	-1852.91	-471.774	224.996	145.122		-1069.78	-1852.91	145.122
	-31.5207	-92.857	-96.6106	-178.535	-525.948	-350.603	346.171	266.297		-178.535	-525.948	266.297				130.332	225.742	-122.16	-1041.46	-1803.86	-471.774	224.996	145.122		-1041.46	-1803.86	145.122
	-29.1512	-85.8767	-103.368	-165.114	-486.411	-375.125	321.649	241.775		-165.114	-486.411	241.775				135.323	234.386	-121.561	-1013.14	-1754.81	-471.774	224.996	145.122		-1013.14	-1754.81	145.122
	-26.7817	-78.8963	-110.125	-151.693	-446.874	-399.647	297.127	217.253		-151.693	-446.874	217.253				140.313	243.028	-120.913	-984.82	-1705.76	-471.774	224.996	145.122		-984.82	-1705.76	145.122
	-24.4143	-71.9222	-116.889	-138.284	-407.372	-424.196	272.578	192.704		-138.284	-407.372	192.704				145.265	251.606	-119.531	-956.502	-1656.71	-472.229	224.541	144.668		-956.502	-1656.71	144.668
	-22.0524	-64.9641	-123.672	-124.906	-367.961	-448.81	247.963	168.09		-124.906	-367.961	168.09				150.217	260.183	-118.149	-928.225	-1607.73	-474.242	222.528	142.655		-928.225	-1607.73	142.655
	-19.6904	-58.0061	-130.455	-111.528	-328.55	-473.425	223.348	143.475		-111.528	-328.55	143.475				155.169	268.76	-116.767	-899.907	-1558.68	-474.704	222.066	142.193		-899.907	-1558.68	142.193
	-17.3284	-51.048	-137.238	-98.1494	-289.139	-498.04	198.733	118.86		-98.1494	-289.139	118.86				160.121	277.337	-115.385	-871.616	-1509.68	-473.056	223.714	143.841		-871.616	-1509.68	143.841
	-14.8088	-43.6254	-143.447	-83.878	-247.097	-520.575	176.199	96.3254		-83.878	-247.097	96.3254				165.108	285.975	-114.664	-843.303	-1460.64	-472.249	224.521	144.647		-843.303	-1460.64	144.647
	-12.2373	-36.0499	-149.447	-69.3128	-204.189	-542.349	154.425	74.5513		-69.3128	-204.189	74.5513				170.102	294.626	-114.2	-815.031	-1411.68	-474.38	222.39	142.516		-815.031	-1411.68	142.516
	-9.66578	-28.4745	-155.447	-54.7476	-161.281	-564.123	132.651	52.7771		-54.7476	-161.281	52.7771				175.097	303.277	-113.735	-786.76	-1362.71	-476.511	220.259	140.385		-786.76	-1362.71	140.385
	-6.90732	-20.3483	-160.581	-39.1235	-115.254	-582.754	114.02	34.146		-39.1235	-115.254	34.146				180.091	311.928	-113.271	-758.488	-1313.74	-478.643	218.127	138.254		-758.488	-1313.74	138.254
	-4.09083	-12.0512	-165.4	-23.1707	-68.2588	-600.243	96.5308	16.657		-23.1707	-68.2588	16.657				185.081	320.57	-112.633	-730.377	-1265.05	-483.041	213.729	133.855		-730.377	-1265.05	133.855
	-0.933235	-2.74922	-167.272	-5.2859	-15.5718	-607.035	89.7391	9.86526		-5.2859	-15.5718	9.86526				190.062	329.197	-111.754	-702.316	-1216.45	-487.944	208.826	128.952		-702.316	-1216.45	128.952
	2.25779	6.65124	-166.068	12.7883	37.673	-602.667	94.107	14.2332		12.7883	37.673	14.2332				195.043	337.824	-110.875	-674.535	-1168.33	-494.988	201.782	121.908		-674.535	-1168.33	121.908
	5.46508	16.0996	-166.733	30.9546	91.1892	-605.081	91.6929	11.8191		30.9546	91.1892	11.8191				200.023	346.451	-109.998	-646.996	-1120.63	-503.457	193.313	113.439		-646.996	-1120.63	113.439
	8.33628	24.5579	-171.229	47.2172	139.097	-621.396	75.3775	-4.49627		47.2172	139.097	-4.49627				205.02	355.104	-109.614	-619.443	-1072.91	-511.848	184.922	105.048		-619.443	-1072.91	105.048
	11.5167	33.9271	-169.779	65.2313	192.165	-616.133	80.6404	0.766553		65.2313	192.165	0.766553				210.016	363.758	-109.23	-591.462	-1024.44	-517.45	179.32	99.4462		-591.462	-1024.44	99.4462
	14.6225	43.0766	-167.202	82.823	243.989	-606.783	89.9913	10.1175		82.823	243.989	10.1175				215.012	372.412	-108.845	-563.482	-975.979	-523.052	173.718	93.8437		-563.482	-975.979	93.8437
	17.6909	52.1157	-164.222	100.202	295.187	-595.968	100.806	20.932		100.202	295.187	20.932				220.009	381.066	-108.461	-535.501	-927.515	-528.655	168.115	88.2412		-535.501	-927.515	88.2412
	20.722	61.0452	-160.894	117.371	345.764	-583.89	112.884	33.0101		117.371	345.764	33.0101				225.005	389.72	-108.076	-509.619	-882.686	-543.387	153.383	73.5096		-509.619	-882.686	73.5096
	23.4248	69.0072	-155.481	132.679	390.861	-564.246	132.528	52.6544		132.679	390.861	52.6544				229.991	398.356	-107.335	-484.59	-839.334	-560.367	136.403	56.5297		-484.59	-839.334	56.5297
	25.9466	76.4361	-149.28	146.963	432.939	-541.742	155.032	75.158		146.963	432.939	75.158				234.974	406.987	-106.504	-463.05	-802.027	-583.928	112.842	32.9679		-463.05	-802.027	32.9679
	27.0009	79.5421	-139.833	152.935	450.532	-507.46	189.314	109.44		152.935	450.532	109.44				239.957	415.617	-105.674	-442.095	-765.731	-608.34	88.4299	8.55609		-442.095	-765.731	8.55609
	27.0009	79.5421	-129.833	152.935	450.532	-471.169	225.604	145.731		152.935	450.532	145.731				244.932	424.234	-104.676	-421.14	-729.435	-632.752	64.0185	-15.8553		-421.14	-729.435	-15.8553
	27.7211	81.6636	-120.088	157.014	462.548	-435.802	260.972	181.098		157.014	462.548	181.098				249.858	432.766	-102.963	455.957	789.741	-642.338	54.4317	-25.4421		455.957	789.741	-25.4421
	29.6809	87.4372	-112.161	168.115	495.25	-407.037	289.737	209.863		168.115	495.25	209.863				254.784	441.298	-101.249	469.841	813.789	-610.708	86.0616	6.18779		469.841	813.789	6.18779
	32.5086	95.7671	-107.406	184.13	542.431	-389.779	306.995	227.121		184.13	542.431	227.121				-266.146	-427.998	-136	485.25	840.477	-580.259	116.511	36.6368		485.25	840.477	36.6368
	35.6047	104.888	-104.719	201.667	594.093	-380.027	316.747	236.873		201.667	594.093	236.873				-260.889	-419.544	-135.052	507.111	878.342	-557.189	139.581	59.7069		507.111	878.342	59.7069
	38.8042	114.314	-105.68	219.79	647.479	-383.516	313.258	233.384		219.79	647.479	233.384				-255.632	-411.09	-134.104	528.972	916.207	-534.12	162.65	82.7767		528.972	916.207	82.7767
	42.003	123.737	-106.665	237.907	700.853	-387.09	309.684	229.81		237.907	700.853	229.81				-250.371	-402.63	-133.245	551.783	955.716	-512.612	184.158	104.284		551.783	955.716	104.284
	45.0732	132.781	-103.704	255.297	752.082	-376.343	320.43	240.557		255.297	752.082	240.557				-245.11	-394.168	-132.397	575.045	996.008	-491.914	204.856	124.982		575.045	996.008	124.982
	48.2594	142.168	-102.382	273.344	805.246	-371.547	325.226	245.353		273.344	805.246	245.353				-239.848	-385.707	-131.549	601.076	1041.09	-477.619	219.151	139.277		601.076	1041.09	139.277
	51.3908	151.392	-100.124	291.081	857.496	-363.354	333.419	253.546		291.081	857.496	253.546				-234.586	-377.245	-130.701	627.107	1086.18	-463.323	233.447	153.573		627.107	1086.18	153.573
	54.4794	160.491	-97.3543	308.575	909.032	-353.302	343.472	263.598		308.575	909.032	263.598				-229.32	-368.776	-129.971	653.401	1131.72	-449.843	246.927	167.053		653.401	1131.72	167.053
	57.5935	169.665	-94.8753	326.213	960.992	-344.305	352.468	272.595		326.213	960.992	272.595				-224.04	-360.285	-129.808	681.67	1180.69	-447.67	249.1	169.226		681.67	1180.69	169.226
	60.7345	178.918	-92.751	344.004	1013.4	-336.596	360.178	280.304		344.004	1013.4	280.304				-218.76	-351.794	-129.644	709.94	1229.65	-445.496	251.274	171.4		709.94	1229.65	171.4
	63.8802	188.185	-90.6944	361.821	1065.89	-329.133	367.641	287.767		361.821	1065.89	287.767				-213.48	-343.303	-129.48	738.209	1278.62	-443.323	253.447	173.574		738.209	1278.62	173.574
	67.0457	197.51	-88.9566	379.751	1118.71	-322.826	373.948	294.074		379.751	1118.71	294.074				-208.2	-334.812	-129.316	766.478	1327.58	-441.149	255.621	175.747		766.478	1327.58	175.747
	70.23	206.891	-87.5922	397.787	1171.84	-317.875	378.899	299.025		397.787	1171.84	299.025				-202.92	-326.322	-129.152	794.739	1376.53	-438.796	257.974	178.1		794.739	1376.53	178.1
	73.4312	216.321	-86.6868	415.919	1225.26	-314.589	382.185	302.311		415.919	1225.26	302.311				-197.64	-317.83	-129.008	822.788	1425.11	-433.781	262.989	183.115		822.788	1425.11	183.115
	76.6299	225.744	-85.7005	434.037	1278.63	-311.01	385.764	305.89		434.037	1278.63	305.89				-192.359	-309.339	-129.117	850.836	1473.69	-428.766	268.004	188.131		850.836	1473.69	188.131
	79.8195	235.141	-84.4601	452.103	1331.85	-306.508	390.266	310.392		452.103	1331.85	310.392				-187.079	-300.847	-129.225	878.885	1522.27	-423.751	273.019	193.146		878.885	1522.27	193.146
	83.0269	244.589	-83.8032	470.27	1385.37	-304.124	392.649	312.776		470.27	1385.37	312.776				-181.799	-292.356	-129.334	906.933	1570.85	-418.735	278.035	198.161		906.933	1570.85	198.161
	86.2398	254.054	-83.4909	488.467	1438.98	-302.991	393.783	313.909		488.467	1438.98	313.909				-176.518	-283.864	-129.443	935.18	1619.78	-416.121	280.649	200.776		935.18	1619.78	200.776
	89.4526	263.519	-83.1785	506.665	1492.59	-301.857	394.917	315.043		506.665	1492.59	315.043				-171.238	-275.373	-129.551	963.47	1668.78	-414.435	282.335	202.462		963.47	1668.78	202.462
	92.6665	272.987	-83	524.869	1546.21	-301.209	395.564	315.691		524.869	1546.21	315.691				-165.957	-266.881	-129.66	991.76	1717.78	-412.748	284.022	204.148		991.76	1717.78	204.148
	95.8809	282.456	-83	543.075	1599.85	-301.209	395.564	315.691		543.075	1599.85	315.691				-160.677	-258.39	-129.769	1020.05	1766.78	-411.062	285.708	205.834		1020.05	1766.78	205.834
	99.0953	291.925	-83	561.282	1653.48	-301.209	395.564	315.691		561.282	1653.48	315.691				-155.397	-249.898	-129.877	1048.31	1815.73	-408.747	288.023	208.149		1048.31	1815.73	208.149
	102.31	301.395	-83	579.488	1707.12	-301.209	395.564	315.691		579.488	1707.12	315.691				-150.116	-241.407	-129.986	1076.52	1864.59	-405.558	291.212	211.338		1076.52	1864.59	211.338
	105.524	310.864	-83	597.695	1760.75	-301.209	395.564	315.691		597.695	1760.75	315.691				-144.852	-232.941	-130.773	1104.73	1913.45	-402.368	294.402	214.528		1104.73	1913.45	214.528
	108.738	320.333	-83	615.901	1814.39	-301.209	395.564	315.691		615.901	1814.39	315.691				-139.592	-224.482	-131.658	1132.94	1962.32	-399.187	297.583	217.709		1132.94	1962.32	217.709
	111.953	329.802	-83	634.108	1868.02	-301.209	395.564	315.691		634.108	1868.02	315.691				-134.332	-216.024	-132.544	1161.24	2011.33	-397.792	298.978	219.104		1161.24	2011.33	219.104
	115.167	339.272	-83	652.314	1921.66	-301.209	395.564	315.691		652.314	1921.66	315.691				-129.072	-207.565	-133.429	1189.54	2060.35	-396.397	300.373	220.499		1189.54	2060.35	220.499
	118.382	348.741	-83	670.521	1975.29	-301.209	395.564	315.691		670.521	1975.29	315.691				-123.833	-199.139	-134.677	1217.84	2109.37	-395.002	301.768	221.894		1217.84	2109.37	221.894
	121.596	358.21	-83	688.727	2028.93	-301.209	395.564	315.691		688.727	2028.93	315.691				-118.648	-190.802	-136.577	1246.14	2158.38	-393.608	303.162	223.288		1246.14	2158.38	223.288
	124.81	367.68	-83	706.934	2082.56	-301.209	395.564	315.691		706.934	2082.56	315.691				-113.464	-182.465	-138.477	1274.44	2207.4	-392.213	304.557	224.683		1274.44	2207.4	224.683
	128.025	377.149	-82.9173	725.14	2136.19	-300.909	395.864	315.991		725.14	2136.19	315.991				-108.325	-174.201	-140.782	1302.68	2256.31	-389.521	307.249	227.375		1302.68	2256.31	227.375
	131.239	386.617	-82.7857	743.345	2189.82	-300.432	396.342	316.468		743.345	2189.82	316.468				-103.456	-166.37	-144.649	1330.91	2305.2	-386.508	310.262	230.389		1330.91	2305.2	230.389
	134.453	396.086	-82.6542	761.55	2243.45	-299.955	396.819	316.945		761.55	2243.45	316.945				-98.5858	-158.539	-148.517	1359.13	2354.08	-383.494	313.276	233.402		1359.13	2354.08	233.402
	137.667	405.554	-82.5226	779.755	2297.08	-299.477	397.297	317.423		779.755	2297.08	317.423				-93.7159	-150.707	-152.384	1387.31	2402.89	-379.872	316.898	237.024		1387.31	2402.89	237.024
	140.881	415.023	-82.391	797.96	2350.71	-298.999	397.774	317.901		797.96	2350.71	317.901				-89.3953	-143.759	-158.133	1415.21	2451.21	-373.654	323.116	243.242		1415.21	2451.21	243.242
	144.095	424.491	-82.2595	816.165	2404.34	-298.522	398.252	318.378		816.165	2404.34	318.378				-85.2005	-137.014	-164.208	1443.11	2499.54	-367.436	329.334	249.46		1443.11	2499.54	249.46
	147.309	433.96	-82.1279	834.37	2457.97	-298.045	398.729	318.855		834.37	2457.97	318.855				-81.735	-131.441	-171.753	-1507.47	-2424.21	-493.548	203.222	123.348		-1507.47	-2424.21	123.348
	150.524	443.428	-81.9913	852.575	2511.6	-297.549	399.225	319.351		852.575	2511.6	319.351				-78.6122	-126.419	-179.817	-1477.69	-2376.32	-490.107	206.663	126.789		-1477.69	-2376.32	126.789
	153.736	452.893	-81.6789	870.772	2565.21	-296.415	400.359	320.485		870.772	2565.21	320.485				83.9628	135.023	-177	-1447.92	-2328.44	-486.667	210.103	130.229		-1447.92	-2328.44	130.229
	156.949	462.357	-81.3666	888.97	2618.82	-295.282	401.492	321.618		888.97	2618.82	321.618				87.1705	140.182	-169.056	-1418.12	-2280.52	-483.55	213.22	133.346		-1418.12	-2280.52	133.346
	160.162	471.822	-81.0542	907.167	2672.43	-294.148	402.626	322.752		907.167	2672.43	322.752				90.3783	145.34	-161.113	-1388.32	-2232.59	-480.472	216.298	136.424		-1388.32	-2232.59	136.424
	163.366	481.261	-80.2516	925.315	2725.89	-291.235	405.538	325.665		925.315	2725.89	325.665				94.6017	152.132	-155.11	-1358.51	-2184.67	-477.395	219.375	139.501		-1358.51	-2184.67	139.501
	-177.886	-472.632	-102	-1007.56	-2677.02	-370.161	326.613	246.739		-1007.56	-2677.02	246.739				98.9599	159.14	-149.463	-1328.71	-2136.74	-474.317	222.453	142.579		-1328.71	-2136.74	142.579
	-174.372	-463.294	-101.335	-987.651	-2624.13	-367.747	329.027	249.153		-987.651	-2624.13	249.153				103.485	166.417	-144.309	-1298.88	-2088.77	-471.67	225.1	145.226		-1298.88	-2088.77	145.226
	-170.857	-453.956	-100.67	-967.744	-2571.23	-365.333	331.441	251.567		-967.744	-2571.23	251.567				108.128	173.884	-139.546	-1268.97	-2040.68	-471.076	225.694	145.821		-1268.97	-2040.68	145.821
	-167.342	-444.617	-100.004	-947.836	-2518.34	-362.919	333.855	253.981		-947.836	-2518.34	253.981				112.771	181.351	-134.783	-1239.07	-1992.58	-470.481	226.289	146.415		-1239.07	-1992.58	146.415
	-163.842	-435.318	-98.8784	-928.012	-2465.67	-358.833	337.941	258.067		-928.012	-2465.67	258.067				117.743	189.346	-131.41	-1209.16	-1944.49	-469.886	226.884	147.01		-1209.16	-1944.49	147.01
	-160.342	-426.019	-97.7493	-908.188	-2413	-354.735	342.039	262.165		-908.188	-2413	262.165				122.765	197.422	-128.319	-1179.26	-1896.4	-469.291	227.479	147.605		-1179.26	-1896.4	147.605
	-156.842	-416.72	-96.6202	-888.364	-2360.33	-350.638	346.136	266.262		-888.364	-2360.33	266.262				127.787	205.498	-125.228	-1149.35	-1848.31	-468.696	228.074	148.2		-1149.35	-1848.31	148.2
	-153.342	-407.42	-95.4911	-868.54	-2307.65	-346.54	350.234	270.36		-868.54	-2307.65	270.36				132.809	213.574	-122.138	-1119.44	-1800.21	-468.174	228.596	148.723		-1119.44	-1800.21	148.723
	-149.842	-398.121	-94.362	-848.715	-2254.98	-342.443	354.331	274.457		-848.715	-2254.98	274.457				138.046	221.996	-120.857	-1089.54	-1752.12	-468.568	228.202	148.328		-1089.54	-1752.12	148.328
	-146.342	-388.822	-93.2329	-828.891	-2202.31	-338.345	358.429	278.555		-828.891	-2202.31	278.555				143.326	230.486	-120.635	-1059.63	-1704.02	-468.962	227.808	147.934		-1059.63	-1704.02	147.934
	-142.842	-379.523	-92.1038	-809.067	-2149.64	-334.247	362.526	282.653		-809.067	-2149.64	282.653				148.605	238.976	-120.413	-1029.72	-1655.92	-469.357	227.413	147.539		-1029.72	-1655.92	147.539
	-139.342	-370.224	-90.9747	-789.243	-2096.97	-330.15	366.624	286.75		-789.243	-2096.97	286.75				153.884	247.466	-120.191	-999.81	-1607.83	-469.751	227.019	147.145		-999.81	-1607.83	147.145
	-135.838	-360.914	-89.9511	-769.396	-2044.24	-326.435	370.339	290.465		-769.396	-2044.24	290.465				159.163	255.955	-119.915	-969.902	-1559.73	-470.146	226.624	146.75		-969.902	-1559.73	146.75
	-132.318	-351.561	-89.5942	-749.457	-1991.26	-325.14	371.634	291.76		-749.457	-1991.26	291.76				164.434	264.431	-119.31	-939.993	-1511.63	-470.54	226.23	146.356		-939.993	-1511.63	146.356
	-128.798	-342.207	-89.2373	-729.518	-1938.28	-323.845	372.929	293.055		-729.518	-1938.28	293.055				169.705	272.908	-118.705	-910.085	-1463.54	-470.935	225.835	145.961		-910.085	-1463.54	145.961
	-125.277	-332.854	-88.8803	-709.579	-1885.31	-322.549	374.225	294.351		-709.579	-1885.31	294.351				174.976	281.384	-118.1	-880.177	-1415.44	-471.329	225.441	145.567		-880.177	-1415.44	145.567
	-121.757	-323.501	-88.5234	-689.641	-1832.33	-321.254	375.52	295.646		-689.641	-1832.33	295.646				180.247	289.861	-117.495	-850.269	-1367.34	-471.723	225.047	145.173		-850.269	-1367.34	145.173
	-118.237	-314.148	-88.1665	-669.702	-1779.35	-319.959	376.815	296.941		-669.702	-1779.35	296.941				185.518	298.337	-116.89	-820.451	-1319.39	-474.578	222.192	142.318		-820.451	-1319.39	142.318
	-114.723	-304.812	-87.4686	-649.799	-1726.47	-317.426	379.348	299.474		-649.799	-1726.47	299.474				190.789	306.814	-116.285	-790.659	-1271.48	-477.792	218.978	139.105		-790.659	-1271.48	139.105
	-111.218	-295.499	-86.4736	-629.946	-1673.73	-313.815	382.959	303.085		-629.946	-1673.73	303.085				196.06	315.289	-115.665	-760.866	-1223.57	-481.005	215.765	135.891		-760.866	-1223.57	135.891
	-107.713	-286.187	-85.4786	-610.093	-1620.98	-310.204	386.569	306.696		-610.093	-1620.98	306.696				201.33	323.765	-115.031	-731.073	-1175.66	-484.218	212.552	132.678		-731.073	-1175.66	132.678
	-104.208	-276.874	-84.4835	-590.241	-1568.23	-306.593	390.181	310.307		-590.241	-1568.23	310.307				206.6	332.239	-114.398	-701.397	-1127.94	-488.747	208.023	128.149		-701.397	-1127.94	128.149
	-100.695	-267.541	-83.7431	-570.344	-1515.37	-303.906	392.868	312.994		-570.344	-1515.37	312.994				211.87	340.714	-113.764	-672.032	-1080.72	-495.643	201.127	121.253		-672.032	-1080.72	121.253
	-97.1771	-258.193	-83.2438	-550.417	-1462.42	-302.094	394.68	314.806		-550.417	-1462.42	314.806				217.14	349.189	-113.13	-642.667	-1033.49	-502.539	194.231	114.357		-642.667	-1033.49	114.357
	-93.659	-248.846	-82.7444	-530.49	-1409.48	-300.282	396.492	316.618		-530.49	-1409.48	316.618				222.41	357.664	-112.497	-613.562	-986.687	-510.902	185.868	105.994		-613.562	-986.687	105.994
	-90.1409	-239.499	-82.245	-510.563	-1356.53	-298.47	398.304	318.43		-510.563	-1356.53	318.43				227.673	366.128	-111.677	-585.979	-942.331	-524.936	171.834	91.9599		-585.979	-942.331	91.9599
	-86.6205	-230.145	-81.8939	-490.624	-1303.56	-297.195	399.578	319.705		-490.624	-1303.56	319.705				232.894	374.525	-110.184	-558.396	-897.974	-538.971	157.799	77.9254		-558.396	-897.974	77.9254
	-83.0988	-220.788	-81.6856	-470.677	-1250.56	-296.439	400.334	320.461		-470.677	-1250.56	320.461				238.116	382.921	-108.692	-530.813	-853.617	-553.005	143.765	63.8912		-530.813	-853.617	63.8912
	-79.5771	-211.431	-81.4773	-450.729	-1197.56	-295.684	401.09	321.216		-450.729	-1197.56	321.216				243.337	391.318	-107.199	-506.34	-814.262	-573.87	122.9	43.0264		-506.34	-814.262	43.0264
	-76.0553	-202.074	-81.269	-430.782	-1144.56	-294.928	401.846	321.972		-430.782	-1144.56	321.972				248.559	399.715	-105.706	-482.581	-776.054	-595.914	100.856	20.9819		-482.581	-776.054	20.9819
	-72.5336	-192.717	-81.0607	-410.835	-1091.56	-294.172	402.602	322.728		-410.835	-1091.56	322.728				253.78	408.112	-104.214	-462.952	-744.487	-623.296	73.4739	-6.39986		-462.952	-744.487	-6.39986
	-69.0116	-183.36	-81.2361	-390.886	-1038.56	-294.808	401.966	322.092		-390.886	-1038.56	322.092				259.031	416.556	-103.147	-445.264	-716.043	-652.561	44.2091	-35.6647		-445.264	-716.043	-35.6647
	-65.4911	-174.006	-81.5693	-370.946	-985.579	-296.017	400.756	320.883		-370.946	-985.579	320.883				264.285	425.006	-102.152	475.57	764.78	-642.338	54.4317	-25.4421		475.57	764.78	-25.4421
	-61.9705	-164.652	-81.9024	-351.005	-932.598	-297.226	399.548	319.674		-351.005	-932.598	319.674				-280.007	-419.061	-136	493.739	793.997	-613.511	83.2593	3.38545		493.739	793.997	3.38545
	-58.4708	-155.353	-83.0382	-331.182	-879.931	-301.348	395.426	315.552		-331.182	-879.931	315.552				-274.498	-410.816	-134.707	511.908	823.215	-584.683	112.087	32.213		511.908	823.215	32.213
	-54.9864	-146.095	-84.5036	-311.446	-827.493	-306.666	390.108	310.234		-311.446	-827.493	310.234				-268.989	-402.571	-133.413	535.83	861.685	-562.899	133.871	53.9974		535.83	861.685	53.9974
	-51.5019	-136.837	-85.9691	-291.71	-775.055	-311.984	384.789	304.916		-291.71	-775.055	304.916				-263.455	-394.288	-132.547	560.515	901.382	-542.406	154.364	74.4898		560.515	901.382	74.4898
	-47.9888	-127.503	-86.6975	-271.811	-722.185	-314.628	382.146	302.272		-271.811	-722.185	302.272				-257.911	-385.991	-131.882	586.145	942.598	-523.7	173.07	93.1963		586.145	942.598	93.1963
	-44.4735	-118.163	-87.3379	-251.901	-669.284	-316.952	379.822	299.948		-251.901	-669.284	299.948				-252.368	-377.695	-131.217	612.445	984.892	-506.415	190.355	110.481		612.445	984.892	110.481
	-40.9571	-108.82	-87.9251	-231.983	-616.365	-319.083	377.691	297.817		-231.983	-616.365	297.817				-246.824	-369.399	-130.552	638.745	1027.19	-489.131	207.639	127.765		638.745	1027.19	127.765
	-37.8319	-100.517	-92.5393	-214.282	-569.335	-335.828	360.946	281.072		-214.282	-569.335	281.072				-241.278	-361.098	-129.972	666.902	1072.47	-476.891	219.879	140.005		666.902	1072.47	140.005
	-35.2137	-93.5606	-99.2289	-199.453	-529.933	-360.105	336.669	256.795		-199.453	-529.933	256.795				-235.723	-352.784	-129.808	695.347	1118.21	-465.674	231.096	151.222		695.347	1118.21	151.222
	-32.4566	-86.2352	-105.453	-183.836	-488.442	-382.692	314.082	234.208		-183.836	-488.442	234.208				-230.168	-344.471	-129.644	723.793	1163.95	-454.458	242.312	162.439		723.793	1163.95	162.439
	-29.6522	-78.7839	-111.504	-167.952	-446.237	-404.651	292.123	212.249		-167.952	-446.237	212.249				-224.613	-336.157	-129.48	752.239	1209.7	-443.241	253.529	173.656		752.239	1209.7	173.656
	-26.8477	-71.3326	-117.555	-152.067	-404.032	-426.609	270.165	190.291		-152.067	-404.032	190.291				-219.058	-327.844	-129.316	781.903	1257.4	-438.595	258.175	178.301		781.903	1257.4	178.301
	-24.1331	-64.1202	-123.927	-136.692	-363.181	-449.737	247.037	167.163		-136.692	-363.181	167.163				-213.503	-319.53	-129.152	811.805	1305.49	-437.789	258.981	179.107		811.805	1305.49	179.107
	-21.4822	-57.0769	-130.513	-121.677	-323.287	-473.634	223.14	143.266		-121.677	-323.287	143.266				-207.948	-311.216	-129.008	841.708	1353.58	-436.982	259.788	179.914		841.708	1353.58	179.914
	-18.8605	-50.111	-137.191	-106.827	-283.832	-497.871	198.903	119.029		-106.827	-283.832	119.029				-202.393	-302.902	-129.116	871.611	1401.66	-436.176	260.594	180.72		871.611	1401.66	180.72
	-16.2721	-43.234	-143.974	-92.1663	-244.88	-522.486	174.288	94.414		-92.1663	-244.88	94.414				-196.837	-294.588	-129.225	901.51	1449.75	-435.174	261.596	181.722		901.51	1449.75	181.722
	-13.3932	-35.5849	-149.736	-75.86	-201.555	-543.398	153.376	73.5025		-75.86	-201.555	73.5025				-191.282	-286.274	-129.334	931.365	1497.76	-432.979	263.791	183.917		931.365	1497.76	183.917
	-10.4061	-27.6484	-155.036	-58.941	-156.602	-562.631	134.142	54.2686		-58.941	-156.602	54.2686				-185.727	-277.959	-129.442	961.22	1545.77	-430.784	265.986	186.113		961.22	1545.77	186.113
	-7.67035	-20.3796	-161.335	-43.4453	-115.432	-585.491	111.283	31.409		-43.4453	-115.432	31.409				-180.171	-269.645	-129.551	991.075	1593.78	-428.588	268.182	188.308		991.075	1593.78	188.308
	-4.71212	-12.5198	-166.764	-26.6897	-70.9129	-605.193	91.5812	11.7074		-26.6897	-70.9129	11.7074				-174.616	-261.331	-129.66	1020.93	1641.79	-426.393	270.377	190.503		1020.93	1641.79	190.503
	-1.32524	-3.52107	-164.016	-7.50621	-19.9435	-595.22	101.554	21.6799		-7.50621	-19.9435	21.6799				-169.06	-253.017	-129.768	1050.79	1689.8	-424.197	272.573	192.699		1050.79	1689.8	192.699
	2.12727	5.65203	-166	12.049	32.0134	-602.419	94.3548	14.481		12.049	32.0134	14.481				-163.505	-244.703	-129.877	1080.64	1737.81	-422.002	274.768	194.894		1080.64	1737.81	194.894
	5.64977	15.0111	-166	32.0007	85.0237	-602.419	94.3548	14.481		32.0007	85.0237	14.481				-157.95	-236.388	-129.986	1110.49	1785.82	-419.751	277.019	197.145		1110.49	1785.82	197.145
	8.73848	23.2176	-170.808	49.4953	131.506	-619.866	76.9079	-2.9659		49.4953	131.506	-2.9659				-152.411	-228.099	-130.77	1140.34	1833.82	-417.452	279.318	199.444		1140.34	1833.82	199.444
	12.0786	32.092	-167.631	68.4139	181.771	-608.34	88.4341	8.56026		68.4139	181.771	8.56026				-146.877	-219.817	-131.656	1170.19	1881.82	-415.152	281.618	201.744		1170.19	1881.82	201.744
	15.5016	41.1867	-165.271	87.8019	233.284	-599.775	96.9989	17.1251		87.8019	233.284	17.1251				-141.343	-211.535	-132.541	1200.04	1929.83	-412.853	283.917	204.043		1200.04	1929.83	204.043
	18.8646	50.1222	-162.297	106.851	283.895	-588.98	107.793	27.9197		106.851	283.895	27.9197				-135.809	-203.253	-133.427	1229.89	1977.83	-410.554	286.216	206.343		1229.89	1977.83	206.343
	21.9935	58.4354	-157.703	124.573	330.982	-572.31	124.463	44.5896		124.573	330.982	44.5896				-130.297	-195.003	-134.672	1259.74	2025.83	-408.254	288.516	208.642		1259.74	2025.83	208.642
	25.2684	67.1367	-154.021	143.122	380.266	-558.946	137.828	57.9543		143.122	380.266	57.9543				-124.843	-186.84	-136.572	1289.55	2073.77	-405.277	291.493	211.619		1289.55	2073.77	211.619
	27.7912	73.8394	-147.042	157.411	418.231	-533.618	163.156	83.282		157.411	418.231	83.282				-119.388	-178.677	-138.472	1319.13	2121.33	-399.861	296.909	217.035		1319.13	2121.33	217.035
	27.5777	73.2721	-137.06	156.202	415.018	-497.394	199.379	119.506		156.202	415.018	119.506				-113.98	-170.583	-140.762	1348.7	2168.89	-394.445	302.325	222.451		1348.7	2168.89	222.451
	27.854	74.0062	-127.091	157.767	419.176	-461.216	235.558	155.684		157.767	419.176	155.684				-108.846	-162.9	-144.585	1378.28	2216.45	-389.028	307.742	227.868		1378.28	2216.45	227.868
	29.4318	78.1985	-118.15	166.704	442.921	-428.77	268.004	188.13		166.704	442.921	188.13				-103.713	-155.217	-148.409	1407.85	2264.01	-383.612	313.158	233.285		1407.85	2264.01	233.285
	31.8211	84.5466	-110.802	180.237	478.877	-402.104	294.67	214.796		180.237	478.877	214.796				-98.6297	-147.61	-152.445	1437.43	2311.57	-378.195	318.575	238.701		1437.43	2311.57	238.701
	34.8231	92.5226	-105.57	197.24	524.054	-383.119	313.655	233.781		197.24	524.054	233.781				-94.5906	-141.565	-159.311	1467.17	2359.4	-374.325	322.445	242.571		1467.17	2359.4	242.571
	38.3092	101.785	-104.137	216.986	576.517	-377.918	318.856	238.982		216.986	576.517	238.982				-90.5516	-135.52	-166.178	1496.93	2407.26	-370.714	326.056	246.182		1496.93	2407.26	246.182
	41.7749	110.993	-105.926	236.616	628.672	-384.41	312.364	232.49		236.616	628.672	232.49				-86.487	-129.437	-172.995	-1585.98	-2373.59	-493.548	203.222	123.348		-1585.98	-2373.59	123.348
	45.1269	119.899	-109	255.602	679.117	-395.564	301.21	221.336		255.602	679.117	221.336				-82.4046	-123.327	-179.778	-1554.78	-2326.89	-488.854	207.916	128.042		-1554.78	-2326.89	128.042
	48.1502	127.932	-103.868	272.725	724.614	-376.94	319.834	239.96		272.725	724.614	239.96				-79.0116	-118.249	-187.696	-1523.57	-2280.19	-484.161	212.609	132.736		-1523.57	-2280.19	132.736
	51.6104	137.126	-101.997	292.325	776.688	-370.15	326.624	246.75		292.325	776.688	246.75				83.8911	125.552	-176	-1492.22	-2233.27	-481.017	215.753	135.879		-1492.22	-2233.27	135.879
	55.0707	146.319	-100.126	311.924	828.762	-363.36	333.414	253.54		311.924	828.762	253.54				88.2093	132.015	-169.708	-1460.82	-2186.28	-478.603	218.167	138.293		-1460.82	-2186.28	138.293
	58.3892	155.136	-96.7723	330.72	878.702	-351.19	345.584	265.71		330.72	878.702	265.71				92.5274	138.477	-163.416	-1429.43	-2139.29	-476.189	220.581	140.707		-1429.43	-2139.29	140.707
	61.6946	163.918	-93.3153	349.442	928.445	-338.644	358.13	278.256		349.442	928.445	278.256				96.9831	145.145	-157.443	-1398.03	-2092.3	-473.775	222.995	143.121		-1398.03	-2092.3	143.121
	65.1786	173.175	-91.8417	369.176	980.876	-333.296	363.478	283.604		369.176	980.876	283.604				101.732	152.253	-152.253	-1366.61	-2045.28	-471.672	225.098	145.224		-1366.61	-2045.28	145.224
	68.6725	182.459	-90.57	388.965	1033.46	-328.681	368.093	288.219		388.965	1033.46	288.219				106.481	159.36	-147.063	-1335.15	-1998.19	-471.077	225.693	145.819		-1335.15	-1998.19	145.819
	72.1664	191.742	-89.2984	408.755	1086.04	-324.067	372.707	292.833		408.755	1086.04	292.833				111.242	166.486	-141.91	-1303.69	-1951.1	-470.482	226.288	146.414		-1303.69	-1951.1	146.414
	75.6603	201.025	-88.0267	428.545	1138.62	-319.452	377.322	297.448		428.545	1138.62	297.448				116.416	174.229	-138.266	-1272.22	-1904.02	-469.888	226.882	147.009		-1272.22	-1904.02	147.009
	79.1353	210.258	-86.3905	448.227	1190.91	-313.514	383.26	303.386		448.227	1190.91	303.386				121.589	181.972	-134.622	-1240.76	-1856.93	-469.293	227.477	147.603		-1240.76	-1856.93	147.603
	82.6099	219.489	-84.7466	467.908	1243.2	-307.548	389.226	309.352		467.908	1243.2	309.352				126.685	189.597	-130.635	-1209.3	-1809.84	-468.698	228.072	148.198		-1209.3	-1809.84	148.198
	86.1162	228.805	-83.7894	487.768	1295.97	-304.074	392.7	312.826		487.768	1295.97	312.826				131.711	197.12	-126.377	-1177.83	-1762.75	-468.172	228.598	148.724		-1177.83	-1762.75	148.724
	89.6361	238.157	-83.4051	507.705	1348.94	-302.68	394.094	314.22		507.705	1348.94	314.22				137.125	205.221	-124.126	-1146.36	-1715.66	-468.567	228.203	148.329		-1146.36	-1715.66	148.329
	93.156	247.51	-83.0208	527.642	1401.91	-301.285	395.489	315.615		527.642	1401.91	315.615				142.635	213.469	-122.854	-1114.9	-1668.56	-468.961	227.809	147.935		-1114.9	-1668.56	147.935
	96.6785	256.869	-83	547.593	1454.92	-301.209	395.564	315.691		547.593	1454.92	315.691				148.146	221.716	-121.583	-1083.43	-1621.47	-469.356	227.414	147.54		-1083.43	-1621.47	147.54
	100.201	266.228	-83	567.545	1507.93	-301.209	395.564	315.691		567.545	1507.93	315.691				153.656	229.963	-120.311	-1051.97	-1574.38	-469.75	227.02	147.146		-1051.97	-1574.38	147.146
	103.724	275.587	-83	587.497	1560.94	-301.209	395.564	315.691		587.497	1560.94	315.691				159.212	238.277	-120.176	-1020.5	-1527.29	-470.145	226.625	146.751		-1020.5	-1527.29	146.751
	107.246	284.946	-82.9372	607.448	1613.95	-300.982	395.792	315.918		607.448	1613.95	315.918				164.766	246.589	-120.409	-989.035	-1480.2	-470.539	226.231	146.357		-989.035	-1480.2	146.357
	110.768	294.304	-82.8223	627.398	1666.96	-300.565	396.209	316.335		627.398	1666.96	316.335				170.32	254.902	-120.641	-957.569	-1433.1	-470.934	225.836	145.962		-957.569	-1433.1	145.962
	114.29	303.663	-82.7074	647.348	1719.96	-300.148	396.626	316.752		647.348	1719.96	316.752				175.874	263.214	-120.874	-926.103	-1386.01	-471.328	225.442	145.568		-926.103	-1386.01	145.568
	117.813	313.021	-82.5924	667.299	1772.97	-299.73	397.044	317.17		667.299	1772.97	317.17				181.414	271.506	-120.122	-894.637	-1338.92	-471.723	225.047	145.173		-894.637	-1338.92	145.173
	121.335	322.379	-82.4775	687.249	1825.98	-299.313	397.46	317.587		687.249	1825.98	317.587				186.869	279.669	-118.222	-863.266	-1291.97	-474.57	222.2	142.326		-863.266	-1291.97	142.326
	124.857	331.738	-82.3626	707.199	1878.98	-298.896	397.877	318.004		707.199	1878.98	318.004				192.323	287.832	-116.322	-831.922	-1245.06	-477.783	218.987	139.113		-831.922	-1245.06	139.113
	128.38	341.096	-82.2476	727.15	1931.99	-298.479	398.295	318.421		727.15	1931.99	318.421				197.839	296.086	-115.119	-800.578	-1198.15	-480.996	215.774	135.9		-800.578	-1198.15	135.9
	131.902	350.455	-82.1327	747.1	1985	-298.062	398.712	318.838		747.1	1985	318.838				203.39	304.395	-115.504	-769.233	-1151.24	-484.209	212.561	132.687		-769.233	-1151.24	132.687
	135.424	359.813	-82.0178	767.051	2038	-297.645	399.129	319.255		767.051	2038	319.255				208.942	312.703	-115.888	-738.01	-1104.51	-488.728	208.042	128.168		-738.01	-1104.51	128.168
	138.946	369.171	-81.8699	787	2091.01	-297.108	399.665	319.792		787	2091.01	319.792				214.489	321.006	-115.349	-707.116	-1058.27	-495.624	201.146	121.272		-707.116	-1058.27	121.272
	142.468	378.529	-81.7161	806.949	2144.01	-296.55	400.224	320.35		806.949	2144.01	320.35				220.022	329.286	-114.432	-676.221	-1012.04	-502.52	194.25	114.376		-676.221	-1012.04	114.376
	145.99	387.887	-81.5623	826.899	2197.02	-295.992	400.782	320.908		826.899	2197.02	320.908				225.554	337.565	-113.514	-645.589	-966.193	-510.83	185.94	106.067		-645.589	-966.193	106.067
	149.512	397.245	-81.4085	846.848	2250.02	-295.434	401.34	321.466		846.848	2250.02	321.466				231.086	345.845	-112.597	-616.513	-922.676	-524.705	172.065	92.1911		-616.513	-922.676	92.1911
	153.035	406.603	-81.2546	866.797	2303.02	-294.875	401.898	322.025		866.797	2303.02	322.025				236.618	354.125	-111.68	-587.436	-879.16	-538.581	158.189	78.3151		-587.436	-879.16	78.3151
	156.557	415.961	-81.1008	886.746	2356.03	-294.317	402.457	322.583		886.746	2356.03	322.583				242.151	362.404	-110.763	-558.645	-836.071	-553.228	143.542	63.6684		-558.645	-836.071	63.6684
	160.079	425.319	-80.9426	906.696	2409.03	-293.743	403.031	323.157		906.696	2409.03	323.157				247.683	370.684	-109.846	-535.767	-801.832	-578.145	118.625	38.7507		-535.767	-801.832	38.7507
	163.601	434.677	-80.7759	926.645	2462.04	-293.138	403.636	323.762		926.645	2462.04	323.762				253.215	378.964	-108.931	-512.89	-767.594	-603.063	93.7069	13.8331		-512.89	-767.594	13.8331
	167.123	444.034	-80.6093	946.593	2515.04	-292.534	404.24	324.366		946.593	2515.04	324.366				258.749	387.245	-108.041	-489.867	-733.139	-627.803	68.967	-10.9068		-489.867	-733.139	-10.9068
	170.645	453.392	-80.4426	966.542	2568.04	-291.929	404.845	324.971		966.542	2568.04	324.971				264.283	395.527	-107.152	-466.745	-698.533	-652.418	44.3521	-35.5217		-466.745	-698.533	-35.5217
	174.167	462.75	-80.276	986.491	2621.04	-291.324	405.45	325.576		986.491	2621.04	325.576				269.817	403.809	-106.263	-447.527	-669.771	-681.154	15.6156	-64.2582		-447.527	-669.771	-64.2582
	177.689	472.108	-80.1093	1006.44	2674.05	-290.719	406.055	326.181		1006.44	2674.05	326.181				275.35	412.091	-105.374	475.164	711.134	-638.709	58.0607	-21.8131		475.164	711.134	-21.8131
	-193.255	-466.559	-102	-1094.61	-2642.62	-370.161	326.613	246.739		-1094.61	-2642.62	246.739				280.884	420.372	-104.484	499.623	747.738	-615.875	80.8946	1.02078		499.623	747.738	1.02078
	-189.455	-457.385	-100.818	-1073.09	-2590.66	-365.871	330.903	251.029		-1073.09	-2590.66	251.029				-293.569	-409.675	-136	524.081	784.343	-593.042	103.728	23.8546		524.081	784.343	23.8546
	-185.655	-448.211	-99.6357	-1051.56	-2538.7	-361.581	335.193	255.319		-1051.56	-2538.7	255.319				-287.793	-401.615	-134.707	549.318	822.113	-571.365	125.405	45.5316		549.318	822.113	45.5316
	-181.855	-439.037	-98.4536	-1030.04	-2486.73	-357.291	339.483	259.609		-1030.04	-2486.73	259.609				-282.017	-393.554	-133.413	576.216	862.369	-552.531	144.239	64.3655		576.216	862.369	64.3655
	-178.055	-429.863	-97.2715	-1008.52	-2434.77	-353.001	343.773	263.899		-1008.52	-2434.77	263.899				-276.214	-385.456	-132.547	603.115	902.625	-533.697	163.073	83.1994		603.115	902.625	83.1994
	-174.242	-420.656	-96.4377	-986.915	-2382.62	-349.975	346.798	266.925		-986.915	-2382.62	266.925				-270.402	-377.346	-131.882	630.082	942.985	-514.995	181.775	101.901		630.082	942.985	101.901
	-170.425	-411.442	-95.7079	-965.298	-2330.43	-347.327	349.447	269.573		-965.298	-2330.43	269.573				-264.59	-369.236	-131.217	659.386	986.841	-501.771	194.999	115.125		659.386	986.841	115.125
	-166.608	-402.228	-94.9782	-943.68	-2278.25	-344.679	352.095	272.221		-943.68	-2278.25	272.221				-258.779	-361.125	-130.552	688.69	1030.7	-488.547	208.223	128.35		688.69	1030.7	128.35
	-162.792	-393.014	-94.2484	-922.063	-2226.06	-342.03	354.744	274.87		-922.063	-2226.06	274.87				-252.964	-353.01	-129.972	717.549	1073.89	-474.078	222.692	142.819		717.549	1073.89	142.819
	-158.979	-383.808	-93.4028	-900.465	-2173.91	-338.962	357.812	277.938		-900.465	-2173.91	277.938				-247.14	-344.883	-129.808	746.022	1116.5	-458.625	238.145	158.271		746.022	1116.5	158.271
	-155.167	-374.607	-92.4975	-878.878	-2121.8	-335.676	361.098	281.224		-878.878	-2121.8	281.224				-241.316	-336.755	-129.644	776.682	1162.39	-450.457	246.313	166.44		776.682	1162.39	166.44
	-151.356	-365.407	-91.5921	-857.292	-2069.69	-332.39	364.383	284.51		-857.292	-2069.69	284.51				-235.492	-328.628	-129.48	807.894	1209.1	-445.842	250.928	171.054		807.894	1209.1	171.054
	-147.545	-356.206	-90.6868	-835.705	-2017.57	-329.105	367.669	287.795		-835.705	-2017.57	287.795				-229.668	-320.501	-129.316	839.107	1255.81	-441.227	255.543	175.669		839.107	1255.81	175.669
	-143.732	-347.001	-89.8319	-814.109	-1965.43	-326.003	370.771	290.897		-814.109	-1965.43	290.897				-223.844	-312.373	-129.152	870.319	1302.53	-436.612	260.158	180.284		870.319	1302.53	180.284
	-139.915	-337.784	-89.1359	-792.487	-1913.23	-323.477	373.297	293.423		-792.487	-1913.23	293.423				-218.019	-304.246	-129.008	901.784	1349.62	-436.123	260.647	180.774		901.784	1349.62	180.774
	-136.097	-328.568	-88.44	-770.864	-1861.03	-320.951	375.822	295.949		-770.864	-1861.03	295.949				-212.195	-296.118	-129.116	933.244	1396.7	-436.966	259.804	179.93		933.244	1396.7	179.93
	-132.28	-319.352	-87.744	-749.241	-1808.83	-318.426	378.348	298.474		-749.241	-1808.83	298.474				-206.371	-287.99	-129.225	964.703	1443.78	-437.81	258.96	179.086		964.703	1443.78	179.086
	-128.462	-310.135	-87.048	-727.618	-1756.63	-315.9	380.874	301		-727.618	-1756.63	301				-200.546	-279.862	-129.334	996.162	1490.86	-438.654	258.116	178.242		996.162	1490.86	178.242
	-124.645	-300.92	-86.3367	-705.997	-1704.43	-313.318	383.455	303.582		-705.997	-1704.43	303.582				-194.722	-271.734	-129.442	1027.54	1537.82	-435.926	260.844	180.97		1027.54	1537.82	180.97
	-120.828	-291.704	-85.6242	-684.377	-1652.23	-310.733	386.041	306.167		-684.377	-1652.23	306.167				-188.897	-263.606	-129.551	1058.44	1584.06	-429.03	267.74	187.866		1058.44	1584.06	187.866
	-117.011	-282.489	-84.9117	-662.757	-1600.04	-308.147	388.627	308.753		-662.757	-1600.04	308.753				-183.073	-255.478	-129.66	1089.33	1630.3	-422.134	274.636	194.762		1089.33	1630.3	194.762
	-113.194	-273.274	-84.1992	-641.136	-1547.84	-305.561	391.212	311.339		-641.136	-1547.84	311.339				-177.248	-247.35	-129.768	1120.57	1677.05	-417.771	278.999	199.125		1120.57	1677.05	199.125
	-109.377	-264.059	-83.4868	-619.516	-1495.64	-302.976	393.798	313.924		-619.516	-1495.64	313.924				-171.424	-239.222	-129.877	1152.01	1724.11	-419.166	277.604	197.73		1152.01	1724.11	197.73
	-105.555	-254.833	-82.9424	-597.873	-1443.39	-301	395.773	315.9		-597.873	-1443.39	315.9				-165.6	-231.094	-129.986	1183.46	1771.17	-420.561	276.209	196.336		1183.46	1771.17	196.336
	-101.729	-245.596	-82.7606	-576.201	-1391.07	-300.341	396.433	316.559		-576.201	-1391.07	316.559				-159.793	-222.99	-130.77	1214.88	1818.2	-418.604	278.166	198.292		1214.88	1818.2	198.292
	-97.9031	-236.359	-82.5788	-554.529	-1338.75	-299.681	397.093	317.219		-554.529	-1338.75	317.219				-153.991	-214.894	-131.656	1246.22	1865.09	-415.276	281.494	201.62		1246.22	1865.09	201.62
	-94.0769	-227.122	-82.397	-532.857	-1286.43	-299.021	397.753	317.879		-532.857	-1286.43	317.879				-148.189	-206.797	-132.541	1277.55	1911.99	-411.947	284.823	204.949		1277.55	1911.99	204.949
	-90.2506	-217.884	-82.2152	-511.185	-1234.11	-298.361	398.412	318.539		-511.185	-1234.11	318.539				-142.387	-198.701	-133.427	1308.89	1958.89	-408.619	288.151	208.277		1308.89	1958.89	208.277
	-86.4245	-208.647	-82.0334	-489.514	-1181.79	-297.702	399.072	319.198		-489.514	-1181.79	319.198				-136.608	-190.636	-134.672	1340.22	2005.78	-405.29	291.48	211.606		1340.22	2005.78	211.606
	-82.5976	-199.408	-82	-467.838	-1129.46	-297.58	399.193	319.32		-467.838	-1129.46	319.32				-130.889	-182.655	-136.572	1371.56	2052.68	-401.962	294.808	214.934		1371.56	2052.68	214.934
	-78.7708	-190.17	-82	-446.163	-1077.13	-297.58	399.193	319.32		-446.163	-1077.13	319.32				-125.17	-174.675	-138.472	1402.89	2099.58	-398.633	298.137	218.263		1402.89	2099.58	218.263
	-74.944	-180.931	-82	-424.487	-1024.8	-297.58	399.193	319.32		-424.487	-1024.8	319.32				-119.5	-166.762	-140.762	1434.23	2146.47	-395.313	301.457	221.583		1434.23	2146.47	221.583
	-71.126	-171.713	-82.6782	-402.862	-972.595	-300.042	396.732	316.858		-402.862	-972.595	316.858				-114.118	-159.252	-144.585	1465.57	2193.38	-392.085	304.685	224.811		1465.57	2193.38	224.811
	-67.3111	-162.503	-83.4698	-381.254	-920.429	-302.914	393.859	313.986		-381.254	-920.429	313.986				-108.736	-151.741	-148.409	1496.91	2240.29	-388.858	307.912	228.038		1496.91	2240.29	228.038
	-63.5039	-153.312	-84.4826	-359.69	-868.369	-306.59	390.184	310.31		-359.69	-868.369	310.31				-103.407	-144.304	-152.445	1528.26	2287.2	-385.631	311.139	231.265		1528.26	2287.2	231.265
	-59.7239	-144.186	-86.0422	-338.28	-816.681	-312.25	384.524	304.65		-338.28	-816.681	304.65				-99.1718	-138.394	-159.311	1559.6	2334.11	-382.404	314.366	234.493		1559.6	2334.11	234.493
	-55.9147	-134.99	-87	-316.704	-764.592	-315.726	381.048	301.174		-316.704	-764.592	301.174				-94.9372	-132.485	-166.178	1590.94	2381.02	-379.176	317.594	237.72		1590.94	2381.02	237.72
	-52.0958	-125.77	-87.6445	-295.074	-712.372	-318.065	378.709	298.835		-295.074	-712.372	298.835				-90.6757	-126.538	-172.995	-1662.79	-2320.42	-493.548	203.222	123.348		-1662.79	-2320.42	123.348
	-48.3141	-116.641	-89.1749	-273.654	-660.659	-323.618	373.155	293.282		-273.654	-660.659	293.282				-86.3956	-120.565	-179.778	-1630.08	-2274.77	-488.854	207.916	128.042		-1630.08	-2274.77	128.042
	-44.5294	-107.504	-90.6556	-252.217	-608.907	-328.992	367.782	287.908		-252.217	-608.907	287.908				-82.8383	-115.601	-187.696	-1597.36	-2229.12	-484.161	212.609	132.736		-1597.36	-2229.12	132.736
	-41.2655	-99.6237	-95.8761	-233.73	-564.275	-347.937	348.837	268.963		-233.73	-564.275	268.963				81.5469	113.799	-175	-1564.49	-2183.25	-481.017	215.753	135.879		-1564.49	-2183.25	135.879
	-38.2222	-92.2765	-101.939	-216.493	-522.66	-369.939	326.834	246.961		-216.493	-522.66	246.961				86.0953	120.146	-168.753	-1531.58	-2137.31	-478.603	218.167	138.293		-1531.58	-2137.31	138.293
	-35.188	-84.9514	-108.033	-199.307	-481.17	-392.055	304.719	224.845		-199.307	-481.17	224.845				90.6437	126.493	-162.506	-1498.66	-2091.37	-476.189	220.581	140.707		-1498.66	-2091.37	140.707
	-32.0039	-77.2642	-113.58	-181.272	-437.629	-412.185	284.589	204.715		-181.272	-437.629	204.715				95.1921	132.84	-156.259	-1465.74	-2045.43	-473.775	222.995	143.121		-1465.74	-2045.43	143.121
	-28.8198	-69.5771	-119.127	-163.237	-394.089	-432.315	264.459	184.585		-163.237	-394.089	184.585				99.7978	139.268	-150.137	-1432.8	-1999.47	-471.672	225.098	145.224		-1432.8	-1999.47	145.224
	-25.7384	-62.1379	-125.057	-145.784	-351.953	-453.835	242.939	163.065		-145.784	-351.953	163.065				104.688	146.092	-144.705	-1399.81	-1953.44	-471.077	225.693	145.819		-1399.81	-1953.44	145.819
	-22.9181	-55.3292	-131.816	-129.81	-313.388	-478.365	218.409	138.535		-129.81	-313.388	138.535				109.578	152.916	-139.272	-1366.83	-1907.4	-470.482	226.288	146.414		-1366.83	-1907.4	146.414
	-20.8215	-50.2675	-140.182	-117.934	-284.719	-508.724	188.05	108.176		-117.934	-284.719	108.176				114.469	159.741	-133.84	-1333.84	-1861.37	-469.888	226.882	147.009		-1333.84	-1861.37	147.009
	-17.6629	-42.642	-145.827	-100.044	-241.527	-529.212	167.561	87.6876		-100.044	-241.527	87.6876				119.508	166.773	-128.824	-1300.85	-1815.34	-469.293	227.477	147.603		-1300.85	-1815.34	147.603
	-14.4593	-34.9078	-151.297	-81.8982	-197.72	-549.062	147.712	67.8379		-81.8982	-197.72	67.8379				125.268	174.812	-127.341	-1267.86	-1769.3	-468.698	228.072	148.198		-1267.86	-1769.3	148.198
	-11.3453	-27.3899	-157.11	-64.2603	-155.138	-570.155	126.618	46.7445		-64.2603	-155.138	46.7445				131.029	182.85	-125.858	-1234.88	-1723.27	-468.172	228.598	148.724		-1234.88	-1723.27	148.724
	-7.91252	-19.1025	-161.53	-44.817	-108.198	-586.195	110.578	30.7046		-44.817	-108.198	30.7046				136.789	190.889	-124.374	-1201.89	-1677.23	-468.567	228.203	148.329		-1201.89	-1677.23	148.329
	-4.38069	-10.5759	-165.38	-24.8125	-59.9027	-600.168	96.6059	16.7321		-24.8125	-59.9027	16.7321				142.549	198.927	-122.891	-1168.9	-1631.19	-468.961	227.809	147.935		-1168.9	-1631.19	147.935
	-0.584472	-1.41104	-164.117	-3.31049	-7.99223	-595.586	101.188	21.3138		-3.31049	-7.99223	21.3138				148.31	206.966	-121.407	-1135.91	-1585.15	-469.356	227.414	147.54		-1135.91	-1585.15	147.54
	3.23566	7.81159	-163.526	18.327	44.2453	-593.441	103.333	23.4589		18.327	44.2453	23.4589				154.074	215.009	-119.966	-1102.92	-1539.12	-469.75	227.02	147.146		-1102.92	-1539.12	147.146
	6.97754	16.8453	-165.621	39.5212	95.4127	-601.045	95.7288	15.855		39.5212	95.4127	15.855				159.886	223.12	-119.31	-1069.93	-1493.08	-470.145	226.625	146.751		-1069.93	-1493.08	146.751
	10.7727	26.0077	-166.906	61.0174	147.309	-605.705	91.0684	11.1946		61.0174	147.309	11.1946				165.698	231.231	-118.653	-1036.94	-1447.04	-470.539	226.231	146.357		-1036.94	-1447.04	146.357
	14.5899	35.2232	-167.614	82.6382	199.506	-608.275	88.499	8.62522		82.6382	199.506	8.62522				171.51	239.342	-117.997	-1003.95	-1401	-470.934	225.836	145.962		-1003.95	-1401	145.962
	18.3431	44.2841	-165.661	103.896	250.828	-601.188	95.5858	15.712		103.896	250.828	15.712				177.322	247.453	-117.34	-970.956	-1354.97	-471.328	225.442	145.568		-970.956	-1354.97	145.568
	21.9395	52.9667	-162.243	124.267	300.006	-588.786	107.988	28.1138		124.267	300.006	28.1138				183.135	255.564	-116.684	-937.966	-1308.93	-471.723	225.047	145.173		-937.966	-1308.93	145.173
	24.6031	59.3972	-155.063	139.354	336.43	-562.729	134.044	54.1706		139.354	336.43	54.1706				188.947	263.675	-116.027	-905.076	-1263.03	-474.57	222.2	142.326		-905.076	-1263.03	142.326
	27.2106	65.6922	-147.744	154.122	372.085	-536.167	160.607	80.7333		154.122	372.085	80.7333				194.759	271.786	-115.371	-872.213	-1217.17	-477.783	218.987	139.113		-872.213	-1217.17	139.113
	27.5284	66.4594	-137.778	155.922	376.43	-500.002	196.772	116.898		155.922	376.43	116.898				200.572	279.898	-114.733	-839.351	-1171.31	-480.996	215.774	135.9		-839.351	-1171.31	135.9
	27.9043	67.3669	-127.827	158.052	381.57	-463.887	232.887	153.013		158.052	381.57	153.013				206.386	288.011	-114.118	-806.489	-1125.45	-484.209	212.561	132.687		-806.489	-1125.45	132.687
	29.9013	72.1881	-119.296	169.363	408.878	-432.93	263.844	183.97		169.363	408.878	183.97				212.199	296.124	-113.504	-773.754	-1079.77	-488.728	208.042	128.168		-773.754	-1079.77	128.168
	32.7714	79.1173	-112.682	185.619	448.125	-408.926	287.847	207.974		185.619	448.125	207.974				218.013	304.237	-112.89	-741.363	-1034.57	-495.624	201.146	121.272		-741.363	-1034.57	121.272
	36.3194	87.6827	-108.934	205.715	496.64	-395.326	301.448	221.574		205.715	496.64	221.574				223.827	312.35	-112.276	-708.972	-989.37	-502.52	194.25	114.376		-708.972	-989.37	114.376
	40.074	96.7471	-107	226.981	547.982	-388.306	308.468	228.594		226.981	547.982	228.594				229.641	320.463	-111.662	-676.857	-944.552	-510.83	185.94	106.067		-676.857	-944.552	106.067
	43.8065	105.758	-109.206	248.123	599.021	-396.312	300.462	220.588		248.123	599.021	220.588				235.455	328.577	-111.047	-646.372	-902.011	-524.705	172.065	92.1911		-646.372	-902.011	92.1911
	47.6212	114.968	-110	269.73	651.185	-399.193	297.581	217.707		269.73	651.185	217.707				241.208	336.605	-109.482	-615.887	-859.469	-538.581	158.189	78.3151		-615.887	-859.469	78.3151
	51.3681	124.013	-107.966	290.952	702.42	-391.81	304.963	225.09		290.952	702.42	225.09				246.953	344.623	-107.838	-585.701	-817.345	-553.228	143.542	63.6684		-585.701	-817.345	63.6684
	54.9347	132.624	-104.341	311.154	751.191	-378.657	318.116	238.243		311.154	751.191	238.243				252.699	352.641	-106.194	-561.715	-783.873	-578.145	118.625	38.7507		-561.715	-783.873	38.7507
	58.5425	141.334	-101.007	331.589	800.526	-366.557	330.216	250.343		331.589	800.526	250.343				258.522	360.768	-106	-537.73	-750.401	-603.063	93.7069	13.8331		-537.73	-750.401	13.8331
	62.173	150.099	-97.8447	352.152	850.17	-355.081	341.692	261.819		352.152	850.17	261.819				264.347	368.896	-106	-513.593	-716.718	-627.803	68.967	-10.9068		-513.593	-716.718	-10.9068
	65.892	159.077	-95.4876	373.216	901.024	-346.527	350.246	270.373		373.216	901.024	270.373				270.172	377.024	-106	-489.35	-682.887	-652.418	44.3521	-35.5217		-489.35	-682.887	-35.5217
	69.6368	168.118	-93.4275	394.427	952.231	-339.051	357.723	277.849		394.427	952.231	277.849				275.994	385.149	-106.326	-469.201	-654.77	-681.154	15.6156	-64.2582		-469.201	-654.77	-64.2582
	73.4269	177.268	-92.0456	415.894	1004.06	-334.036	362.738	282.864		415.894	1004.06	282.864				281.813	393.27	-106.742	461.887	644.562	-635.08	61.6898	-18.184		461.887	644.562	-18.184
	77.2259	186.44	-90.8423	437.412	1056.01	-329.669	367.104	287.231		437.412	1056.01	287.231				287.636	401.396	-107	487.649	680.513	-612.41	84.3599	4.48614		487.649	680.513	4.48614
	81.0249	195.611	-89.639	458.93	1107.96	-325.303	371.471	291.597		458.93	1107.96	291.597				293.461	409.524	-107	513.411	716.465	-589.74	107.03	27.1567		513.411	716.465	27.1567
	84.8105	204.751	-88.1749	480.372	1159.72	-319.989	376.784	296.911		480.372	1159.72	296.911				-309.251	-403.023	-126	539.174	752.416	-567.069	129.701	49.8269		539.174	752.416	49.8269
	88.5777	213.846	-86.417	501.71	1211.23	-313.61	383.164	303.29		501.71	1211.23	303.29				-303.24	-395.19	-127.58	565.261	788.821	-544.853	151.917	72.0434		565.261	788.821	72.0434
	92.345	222.941	-84.6591	523.048	1262.75	-307.23	389.543	309.67		523.048	1262.75	309.67				-297.228	-387.356	-129.16	592.96	827.474	-525.138	171.632	91.7581		592.96	827.474	91.7581
	96.1597	232.15	-83.8635	544.655	1314.91	-304.343	392.431	312.557		544.655	1314.91	312.557				-291.158	-379.445	-129.911	620.659	866.128	-505.423	191.347	111.473		620.659	866.128	111.473
	99.9857	241.387	-83.6462	566.325	1367.23	-303.555	393.219	313.345		566.325	1367.23	313.345				-285.072	-371.512	-129.722	648.358	904.782	-485.709	211.061	131.188		648.358	904.782	131.188
	103.812	250.623	-83.4289	587.995	1419.55	-302.766	394.008	314.134		587.995	1419.55	314.134				-278.985	-363.58	-129.534	676.9	944.613	-467.507	229.263	149.389		676.9	944.613	149.389
	107.637	259.86	-83.2115	609.665	1471.86	-301.977	394.797	314.923		609.665	1471.86	314.923				-272.898	-355.648	-129.345	709.527	990.144	-462.124	234.646	154.772		709.527	990.144	154.772
	111.463	269.097	-83	631.336	1524.18	-301.209	395.564	315.691		631.336	1524.18	315.691				-266.812	-347.716	-129.156	742.154	1035.67	-456.741	240.029	160.156		742.154	1035.67	160.156
	115.29	278.335	-83	653.012	1576.51	-301.209	395.564	315.691		653.012	1576.51	315.691				-260.726	-339.785	-128.923	774.781	1081.21	-451.357	245.413	165.539		774.781	1081.21	165.539
	119.117	287.574	-83	674.687	1628.84	-301.209	395.564	315.691		674.687	1628.84	315.691				-254.644	-331.859	-128.476	807.408	1126.74	-445.974	250.796	170.923		807.408	1126.74	170.923
	122.944	296.813	-83	696.362	1681.17	-301.209	395.564	315.691		696.362	1681.17	315.691				-248.563	-323.934	-128.029	840.034	1172.27	-440.59	256.18	176.306		840.034	1172.27	176.306
	126.771	306.052	-83	718.038	1733.5	-301.209	395.564	315.691		718.038	1733.5	315.691				-242.481	-316.008	-127.582	872.682	1217.83	-435.361	261.409	181.535		872.682	1217.83	181.535
	130.598	315.29	-83.0677	739.713	1785.82	-301.455	395.319	315.445		739.713	1785.82	315.445				-236.4	-308.082	-127.134	905.603	1263.77	-432.978	263.792	183.918		905.603	1263.77	183.918
	134.424	324.528	-83.2265	761.385	1838.15	-302.031	394.742	314.869		761.385	1838.15	314.869				-230.318	-300.157	-126.687	938.524	1309.71	-430.596	266.174	186.3		938.524	1309.71	186.3
	138.25	333.766	-83.3852	783.058	1890.47	-302.607	394.166	314.293		783.058	1890.47	314.293				-224.237	-292.231	-126.24	971.444	1355.65	-428.214	268.556	188.682		971.444	1355.65	188.682
	142.077	343.003	-83.5439	804.731	1942.79	-303.183	393.59	313.717		804.731	1942.79	313.717				-218.15	-284.299	-126.085	1004.36	1401.59	-425.831	270.939	191.065		1004.36	1401.59	191.065
	145.903	352.241	-83.7026	826.403	1995.11	-303.759	393.015	313.141		826.403	1995.11	313.141				-212.063	-276.366	-126.266	1037.29	1447.53	-423.449	273.321	193.447		1037.29	1447.53	193.447
	149.729	361.479	-83.8613	848.076	2047.44	-304.335	392.439	312.565		848.076	2047.44	312.565				-205.977	-268.434	-126.448	1070.21	1493.47	-421.067	275.703	195.83		1070.21	1493.47	195.83
	153.556	370.717	-83.9634	869.75	2099.76	-304.706	392.068	312.194		869.75	2099.76	312.194				-199.89	-260.502	-126.63	1103.13	1539.41	-418.684	278.086	198.212		1103.13	1539.41	198.212
	157.381	379.952	-83.6737	891.417	2152.07	-303.654	393.119	313.246		891.417	2152.07	313.246				-193.804	-252.57	-126.812	1136.05	1585.36	-416.369	280.401	200.527		1136.05	1585.36	200.527
	161.206	389.187	-83.384	913.083	2204.38	-302.603	394.171	314.297		913.083	2204.38	314.297				-187.717	-244.637	-126.993	1168.98	1631.31	-414.139	282.631	202.757		1168.98	1631.31	202.757
	165.032	398.422	-83.0942	934.75	2256.69	-301.551	395.222	315.349		934.75	2256.69	315.349				-181.638	-236.715	-127.516	1201.91	1677.27	-411.911	284.859	204.986		1201.91	1677.27	204.986
	168.857	407.657	-82.8045	956.416	2308.99	-300.5	396.274	316.4		956.416	2308.99	316.4				-175.559	-228.793	-128.051	1234.84	1723.22	-409.682	287.088	207.215		1234.84	1723.22	207.215
	172.682	416.891	-82.5148	978.082	2361.3	-299.449	397.325	317.451		978.082	2361.3	317.451				-169.48	-220.87	-128.586	1267.77	1769.17	-407.453	289.317	209.444		1267.77	1769.17	209.444
	176.507	426.126	-82.225	999.748	2413.61	-298.397	398.377	318.503		999.748	2413.61	318.503				-163.401	-212.948	-129.121	1300.7	1815.12	-405.223	291.547	211.673		1300.7	1815.12	211.673
	180.333	435.363	-82	1021.42	2465.92	-297.58	399.193	319.32		1021.42	2465.92	319.32				-157.322	-205.026	-129.655	1333.63	1861.08	-402.994	293.776	213.902		1333.63	1861.08	213.902
	184.16	444.602	-82	1043.09	2518.25	-297.58	399.193	319.32		1043.09	2518.25	319.32				-151.265	-197.133	-130.66	1366.21	1906.55	-397.315	299.455	219.582		1366.21	1906.55	219.582
	187.987	453.84	-82	1064.77	2570.58	-297.58	399.193	319.32		1064.77	2570.58	319.32				-145.282	-189.335	-132.503	1398.76	1951.96	-391.348	305.422	225.548		1398.76	1951.96	225.548
	191.814	463.079	-82	1086.44	2622.91	-297.58	399.193	319.32		1086.44	2622.91	319.32				-139.298	-181.537	-134.346	1431.3	1997.38	-385.382	311.388	231.514		1431.3	1997.38	231.514
	-208.417	-459.986	-100	-1180.49	-2605.39	-362.903	333.871	253.997		-1180.49	-2605.39	253.997				-133.319	-173.745	-136.226	1464.29	2043.41	-384.677	312.093	232.219		1464.29	2043.41	232.219
	-204.3	-450.901	-99.2875	-1157.17	-2553.93	-360.317	336.456	256.583		-1157.17	-2553.93	256.583				-127.381	-166.007	-138.428	1497.28	2089.45	-384.677	312.093	232.219		1497.28	2089.45	232.219
	-200.184	-441.815	-98.5751	-1133.85	-2502.47	-357.732	339.042	259.168		-1133.85	-2502.47	259.168				-121.443	-158.268	-140.631	1530.27	2135.49	-384.677	312.093	232.219		1530.27	2135.49	232.219
	-196.067	-432.73	-97.8626	-1110.54	-2451.01	-355.146	341.627	261.754		-1110.54	-2451.01	261.754				-115.505	-150.529	-142.833	1563.24	2181.51	-385.861	310.909	231.036		1563.24	2181.51	231.036
	-191.951	-423.644	-97.1501	-1087.22	-2399.55	-352.561	344.213	264.339		-1087.22	-2399.55	264.339				-109.864	-143.177	-146.591	1596.21	2227.51	-387.371	309.399	229.525		1596.21	2227.51	229.525
	-187.834	-414.559	-96.4376	-1063.9	-2348.09	-349.975	346.799	266.925		-1063.9	-2348.09	266.925				-104.253	-135.865	-150.472	1629.19	2273.53	-388.306	308.464	228.59		1629.19	2273.53	228.59
	-183.72	-405.478	-95.6507	-1040.6	-2296.66	-347.119	349.655	269.781		-1040.6	-2296.66	269.781				-99.1957	-129.274	-156.038	1662.18	2319.57	-388.306	308.464	228.59		1662.18	2319.57	228.59
	-179.61	-396.407	-94.7454	-1017.32	-2245.27	-343.834	352.94	273.066		-1017.32	-2245.27	273.066				-94.4666	-123.111	-162.335	-1751.62	-2282.75	-457.258	239.512	159.638		-1751.62	-2282.75	159.638
	-175.5	-387.336	-93.84	-994.041	-2193.89	-340.548	356.226	276.352		-994.041	-2193.89	276.352				-91.2762	-118.953	-170.852	-1717.57	-2238.38	-462.991	233.779	153.905		-1717.57	-2238.38	153.905
	-171.39	-378.265	-92.9347	-970.761	-2142.51	-337.263	359.511	279.637		-970.761	-2142.51	279.637				-88.0856	-114.795	-179.368	-1683.52	-2194.01	-468.725	228.045	148.171		-1683.52	-2194.01	148.171
	-167.279	-369.193	-92.0293	-947.481	-2091.13	-333.977	362.797	282.923		-947.481	-2091.13	282.923				119.634	155.91	-175	-1649.14	-2149.2	-471.451	225.319	145.446		-1649.14	-2149.2	145.446
	-163.169	-360.122	-91.1239	-924.201	-2039.75	-330.691	366.082	286.209		-924.201	-2039.75	286.209				124.901	162.774	-168.753	-1614.66	-2104.27	-470.766	226.004	146.13		-1614.66	-2104.27	146.13
	-159.059	-351.051	-90.2186	-900.921	-1988.37	-327.406	369.368	289.494		-900.921	-1988.37	289.494				130.921	170.619	-162.506	-1580.19	-2059.34	-470.081	226.689	146.815		-1580.19	-2059.34	146.815
	-154.949	-341.98	-89.3132	-877.641	-1937	-324.12	372.654	292.78		-877.641	-1937	292.78				136.941	178.465	-156.259	-1545.71	-2014.41	-469.397	227.373	147.499		-1545.71	-2014.41	147.499
	-150.828	-332.884	-88.7745	-854.299	-1885.48	-322.165	374.608	294.735		-854.299	-1885.48	294.735				142.961	186.311	-150.137	-1511.24	-1969.49	-468.712	228.058	148.184		-1511.24	-1969.49	148.184
	-146.703	-323.781	-88.4299	-830.937	-1833.92	-320.915	375.859	295.985		-830.937	-1833.92	295.985				148.982	194.157	-144.705	-1476.77	-1924.56	-467.867	228.903	149.029		-1476.77	-1924.56	149.029
	-142.579	-314.678	-88.0852	-807.575	-1782.36	-319.664	377.11	297.236		-807.575	-1782.36	297.236				155.002	202.002	-139.272	-1442.32	-1879.67	-466.244	230.526	150.653		-1442.32	-1879.67	150.653
	-138.454	-305.575	-87.7406	-784.213	-1730.79	-318.413	378.361	298.487		-784.213	-1730.79	298.487				161.026	209.853	-133.84	-1407.88	-1834.78	-464.62	232.15	152.276		-1407.88	-1834.78	152.276
	-134.329	-296.471	-87.396	-760.85	-1679.23	-317.163	379.611	299.737		-760.85	-1679.23	299.737				167.1	217.77	-128.824	-1373.43	-1789.89	-462.997	233.773	153.899		-1373.43	-1789.89	153.899
	-130.205	-287.368	-87.0514	-737.488	-1627.67	-315.912	380.862	300.988		-737.488	-1627.67	300.988				173.175	225.686	-127.341	-1338.98	-1745	-461.373	235.397	155.523		-1338.98	-1745	155.523
	-126.089	-278.285	-86.3047	-714.178	-1576.22	-313.202	383.571	303.698		-714.178	-1576.22	303.698				179.249	233.602	-125.858	-1304.54	-1700.11	-459.75	237.02	157.146		-1304.54	-1700.11	157.146
	-121.976	-269.207	-85.4878	-690.88	-1524.8	-310.238	386.536	306.662		-690.88	-1524.8	306.662				185.324	241.519	-124.374	-1270.09	-1655.22	-458.127	238.643	158.769		-1270.09	-1655.22	158.769
	-117.863	-260.129	-84.6709	-667.582	-1473.38	-307.273	389.501	309.627		-667.582	-1473.38	309.627				191.398	249.435	-122.891	-1235.62	-1610.28	-457.564	239.206	159.332		-1235.62	-1610.28	159.332
	-113.749	-251.05	-83.8539	-644.284	-1421.97	-304.308	392.465	312.592		-644.284	-1421.97	312.592				197.473	257.352	-121.407	-1201.14	-1565.36	-458.224	238.546	158.672		-1201.14	-1565.36	158.672
	-109.636	-241.972	-83.037	-620.986	-1370.55	-301.344	395.43	315.556		-620.986	-1370.55	315.556				203.547	265.268	-119.966	-1166.67	-1520.43	-458.884	237.886	158.012		-1166.67	-1520.43	158.012
	-105.523	-232.894	-82.2201	-597.688	-1319.13	-298.379	398.395	318.521		-597.688	-1319.13	318.521				209.623	273.185	-119.31	-1132.19	-1475.5	-459.544	237.226	157.352		-1132.19	-1475.5	157.352
	-101.396	-223.786	-82.138	-574.313	-1267.54	-298.081	398.693	318.819		-574.313	-1267.54	318.819				215.699	281.104	-118.653	-1097.72	-1430.57	-460.203	236.567	156.693		-1097.72	-1430.57	156.693
	-97.2696	-214.679	-82.3267	-550.941	-1215.95	-298.766	398.008	318.134		-550.941	-1215.95	318.134				221.775	289.023	-117.997	-1063.24	-1385.64	-460.863	235.907	156.033		-1063.24	-1385.64	156.033
	-93.1433	-205.572	-82.5153	-527.57	-1164.37	-299.45	397.323	317.45		-527.57	-1164.37	317.45				227.851	296.941	-117.34	-1028.81	-1340.77	-462.759	234.011	154.138		-1028.81	-1340.77	154.138
	-89.017	-196.465	-82.704	-504.198	-1112.79	-300.135	396.639	316.765		-504.198	-1112.79	316.765				233.927	304.86	-116.684	-994.375	-1295.9	-464.7	232.07	152.196		-994.375	-1295.9	152.196
	-84.8907	-187.358	-82.8926	-480.826	-1061.21	-300.82	395.954	316.08		-480.826	-1061.21	316.08				240.003	312.778	-116.027	-959.944	-1251.02	-466.641	230.129	150.255		-959.944	-1251.02	150.255
	-80.7675	-178.258	-83.3306	-457.472	-1009.66	-302.409	394.365	314.491		-457.472	-1009.66	314.491				246.079	320.697	-115.371	-925.513	-1206.15	-468.583	228.187	148.314		-925.513	-1206.15	148.314
	-76.6526	-169.176	-84.0976	-434.165	-958.223	-305.193	391.581	311.707		-434.165	-958.223	311.707				252.092	328.532	-114.733	-891.082	-1161.28	-470.524	226.246	146.373		-891.082	-1161.28	146.373
	-72.5377	-160.094	-84.8646	-410.858	-906.783	-307.976	388.798	308.924		-410.858	-906.783	308.924				258.097	336.358	-114.118	-856.776	-1116.57	-474.169	222.601	142.728		-856.776	-1116.57	142.728
	-68.4228	-151.012	-85.6315	-387.551	-855.343	-310.759	386.015	306.141		-387.551	-855.343	306.141				264.101	344.184	-113.504	-822.886	-1072.41	-480.857	215.913	136.04		-822.886	-1072.41	136.04
	-64.3119	-141.939	-86.5171	-364.267	-803.954	-313.973	382.801	302.927		-364.267	-803.954	302.927				270.188	352.116	-112.89	-788.995	-1028.24	-487.545	209.225	129.352		-788.995	-1028.24	129.352
	-60.2054	-132.876	-87.5121	-341.007	-752.618	-317.584	379.19	299.316		-341.007	-752.618	299.316				276.276	360.049	-112.276	-755.13	-984.104	-494.367	202.403	122.529		-755.13	-984.104	122.529
	-56.2485	-124.143	-90.3542	-318.595	-703.154	-327.898	368.876	289.002		-318.595	-703.154	289.002				282.363	367.983	-111.662	-721.496	-940.272	-502.36	194.41	114.536		-721.496	-940.272	114.536
	-52.1544	-115.107	-91.6163	-295.406	-651.975	-332.478	364.295	284.422		-295.406	-651.975	284.422				288.447	375.912	-111.047	-687.862	-896.439	-510.353	186.417	106.543		-687.862	-896.439	106.543
	-48.1	-106.159	-93.4842	-272.441	-601.291	-339.257	357.517	277.643		-272.441	-601.291	277.643				294.53	383.839	-109.482	-654.228	-852.607	-518.347	178.423	98.5495		-654.228	-852.607	98.5495
	-44.1847	-97.5177	-96.6464	-250.265	-552.346	-350.733	346.041	266.167		-250.265	-552.346	266.167				300.615	391.77	-107.838	-622.275	-810.964	-531.984	164.786	84.9123		-622.275	-810.964	84.9123
	-40.735	-89.904	-102.136	-230.725	-509.222	-370.654	326.12	246.246		-230.725	-509.222	246.246				306.703	399.703	-106.194	-590.496	-769.55	-546.067	150.703	70.8295		-590.496	-769.55	70.8295
	-37.3598	-82.4549	-107.891	-211.609	-467.03	-391.538	305.236	225.362		-211.609	-467.03	225.362				-311.686	-406.197	-106	-561.851	-732.218	-566.267	130.503	50.6296		-561.851	-732.218	50.6296
	-33.9847	-75.0058	-113.645	-192.491	-424.838	-412.423	284.351	204.477		-192.491	-424.838	204.477				-311.686	-406.197	-106	-535.065	-697.31	-589.119	107.651	27.7776		-535.065	-697.31	27.7776
	-30.7051	-67.7675	-119.716	-173.915	-383.84	-434.453	262.32	182.447		-173.915	-383.84	182.447				-311.686	-406.197	-106	-516.994	-673.76	-620.026	76.7444	-3.12938		-516.994	-673.76	-3.12938
	-27.4945	-60.6816	-125.999	-155.73	-343.704	-457.256	239.518	159.644		-155.73	-343.704	159.644				-311.686	-406.197	-106.326	-498.923	-650.209	-650.933	45.8374	-34.0364		-498.923	-650.209	-34.0364
	-24.2838	-53.5955	-132.283	-137.545	-303.568	-480.058	216.716	136.842		-137.545	-303.568	136.842				-311.686	-406.197	-106.742	677.614	883.084	-635.08	61.6898	-18.184		677.614	883.084	-18.184
	-21.0793	-46.5231	-138.585	-119.395	-263.51	-502.928	193.846	113.972		-119.395	-263.51	113.972				-311.686	-406.197	-107	707.445	921.96	-612.41	84.3599	4.48614		707.445	921.96	4.48614
	-17.8935	-39.4919	-144.942	-101.35	-223.684	-525.998	170.776	90.9022		-101.35	-223.684	90.9022				-311.686	-406.197	-107	741.544	966.399	-589.74	107.03	27.1567		741.544	966.399	27.1567
	-14.6993	-32.442	-151.274	-83.2575	-183.753	-548.977	147.797	67.9228		-83.2575	-183.753	67.9228				-321.637	-391.916	-129	775.643	1010.84	-567.069	129.701	49.8269		775.643	1010.84	49.8269
	-11.3409	-25.03	-157.086	-64.2358	-141.771	-570.07	126.704	46.8298		-64.2358	-141.771	46.8298				-315.293	-384.186	-129	809.742	1055.28	-544.853	151.917	72.0434		809.742	1055.28	72.0434
	-7.8137	-17.2452	-162.278	-44.2573	-97.6779	-588.912	107.862	27.9883		-44.2573	-97.6779	27.9883				-308.95	-376.456	-129	843.841	1099.72	-525.138	171.632	91.7581		843.841	1099.72	91.7581
	-3.94853	-8.7146	-165.784	-22.3647	-49.36	-601.634	95.1398	15.266		-22.3647	-49.36	15.266				-302.606	-368.726	-129	877.94	1144.15	-505.423	191.347	111.473		877.94	1144.15	111.473
	-0.116507	-0.257137	-162.071	-0.659904	-1.45644	-588.159	108.615	28.7409		-0.659904	-1.45644	28.7409				-296.262	-360.996	-129	912.061	1188.62	-485.709	211.061	131.188		912.061	1188.62	131.188
	3.92798	8.66924	-160.08	22.2483	49.1031	-580.937	115.837	35.9634		22.2483	49.1031	35.9634				-289.918	-353.266	-129	946.467	1233.46	-467.507	229.263	149.389		946.467	1233.46	149.389
	7.93768	17.5188	-162.448	44.9595	99.2277	-589.53	107.244	27.3699		44.9595	99.2277	27.3699				-283.574	-345.536	-129	980.874	1278.3	-462.124	234.646	154.772		980.874	1278.3	154.772
	11.8163	26.079	-165.866	66.928	147.713	-601.932	94.8415	14.9677		66.928	147.713	14.9677				-277.23	-337.806	-129	1015.28	1323.14	-456.741	240.029	160.156		1015.28	1323.14	160.156
	15.9379	35.1756	-165.353	90.2731	199.237	-600.07	96.7035	16.8297		90.2731	199.237	16.8297				-270.887	-330.076	-128.866	1049.69	1367.98	-451.357	245.413	165.539		1049.69	1367.98	165.539
	19.9222	43.9693	-162.746	112.841	249.045	-590.609	106.165	26.2913		112.841	249.045	26.2913				-264.549	-322.354	-128.418	1084.09	1412.82	-445.974	250.796	170.923		1084.09	1412.82	170.923
	23.8832	52.7113	-159.937	135.276	298.56	-580.417	116.357	36.4835		135.276	298.56	36.4835				-258.211	-314.631	-127.971	1118.5	1457.66	-440.59	256.18	176.306		1118.5	1457.66	176.306
	26.4966	58.4793	-152.198	150.078	331.23	-552.33	144.444	64.5703		150.078	331.23	64.5703				-251.874	-306.909	-127.524	1152.9	1502.49	-435.361	261.409	181.535		1152.9	1502.49	181.535
	27.3327	60.3245	-142.405	154.814	341.682	-516.792	179.982	100.108		154.814	341.682	100.108				-245.536	-299.187	-127.076	1187.32	1547.34	-432.978	263.792	183.918		1187.32	1547.34	183.918
	27.9164	61.6127	-132.505	158.12	348.978	-480.866	215.908	136.034		158.12	348.978	136.034				-239.199	-291.464	-126.629	1221.73	1592.19	-430.596	266.174	186.3		1221.73	1592.19	186.3
	29.3281	64.7285	-123.109	166.116	366.626	-446.765	250.009	170.135		166.116	366.626	170.135				-232.861	-283.742	-126.182	1256.15	1637.04	-428.214	268.556	188.682		1256.15	1637.04	188.682
	32.3824	71.4695	-116.383	183.416	404.808	-422.358	274.415	194.542		183.416	404.808	194.542				-226.517	-276.012	-126.108	1290.56	1681.89	-425.831	270.939	191.065		1290.56	1681.89	191.065
	35.7942	78.9994	-110.757	202.74	447.458	-401.939	294.835	214.961		202.74	447.458	214.961				-220.174	-268.283	-126.29	1324.98	1726.74	-423.449	273.321	193.447		1324.98	1726.74	193.447
	39.7094	87.6406	-107.594	224.917	496.402	-390.463	306.311	226.437		224.917	496.402	226.437				-213.831	-260.554	-126.472	1359.39	1771.6	-421.067	275.703	195.83		1359.39	1771.6	195.83
	43.836	96.7481	-107.432	248.29	547.987	-389.875	306.898	227.025		248.29	547.987	227.025				-207.489	-252.826	-126.653	1393.81	1816.45	-418.684	278.086	198.212		1393.81	1816.45	198.212
	47.9573	105.844	-107.958	271.633	599.508	-391.783	304.991	225.117		271.633	599.508	225.117				-201.146	-245.097	-126.835	1427.86	1860.83	-416.369	280.401	200.527		1427.86	1860.83	200.527
	52.0516	114.88	-109.216	294.824	650.689	-396.349	300.425	220.551		294.824	650.689	220.551				-194.803	-237.368	-127.05	1461.88	1905.15	-414.139	282.631	202.757		1461.88	1905.15	202.757
	56.1581	123.944	-108.218	318.083	702.024	-392.727	304.046	224.173		318.083	702.024	224.173				-188.468	-229.649	-127.585	1495.89	1949.48	-411.911	284.859	204.986		1495.89	1949.48	204.986
	59.9391	132.288	-104.21	339.499	749.29	-378.182	318.592	238.718		339.499	749.29	238.718				-182.134	-221.93	-128.12	1530.36	1994.41	-409.682	287.088	207.215		1530.36	1994.41	207.215
	63.8173	140.848	-100.79	361.465	797.77	-365.769	331.005	251.131		361.465	797.77	251.131				-175.799	-214.211	-128.655	1564.84	2039.34	-407.453	289.317	209.444		1564.84	2039.34	209.444
	67.7325	149.489	-97.6274	383.641	846.714	-354.293	342.481	262.607		383.641	846.714	262.607				-169.464	-206.492	-129.19	1599.32	2084.28	-405.223	291.547	211.673		1599.32	2084.28	211.673
	71.6478	158.13	-94.4651	405.818	895.659	-342.817	353.957	274.083		405.818	895.659	274.083				-163.129	-198.773	-129.725	1633.78	2129.19	-402.994	293.776	213.902		1633.78	2129.19	213.902
	75.7304	167.141	-93	428.942	946.694	-337.5	359.274	279.4		428.942	946.694	279.4				-156.829	-191.097	-130.898	1668.24	2174.09	-397.315	299.455	219.582		1668.24	2174.09	219.582
	79.8505	176.234	-92.42	452.278	998.199	-335.395	361.379	281.505		452.278	998.199	281.505				-150.594	-183.499	-132.741	1702.7	2219.01	-391.348	305.422	225.548		1702.7	2219.01	225.548
	83.9214	185.219	-90.776	475.336	1049.09	-329.429	367.345	287.471		475.336	1049.09	287.471				-144.358	-175.901	-134.584	1737.19	2263.94	-385.382	311.388	231.514		1737.19	2263.94	231.514
	87.9923	194.203	-89.132	498.394	1099.98	-323.463	373.311	293.437		498.394	1099.98	293.437				-138.133	-168.316	-136.51	-1765.41	-2300.72	-384.677	312.093	232.219		-1765.41	-2300.72	232.219
	92.0633	203.188	-87.4881	521.452	1150.87	-317.497	379.277	299.403		521.452	1150.87	299.403				-131.945	-160.776	-138.713	-1765.41	-2300.72	-384.677	312.093	232.219		-1765.41	-2300.72	232.219
	96.1777	212.269	-86.7066	544.757	1202.3	-314.661	382.113	302.239		544.757	1202.3	302.239				-125.757	-153.235	-140.915	-1765.41	-2300.72	-384.677	312.093	232.219		-1765.41	-2300.72	232.219
	100.301	221.369	-86.2903	568.112	1253.85	-313.15	383.624	303.75		568.112	1253.85	303.75				-119.582	-145.712	-143.211	-1765.41	-2300.72	-385.861	310.909	231.036		-1765.41	-2300.72	231.036
	104.424	230.468	-85.8321	591.464	1305.39	-311.487	385.287	305.413		591.464	1305.39	305.413				-113.736	-138.587	-147.092	-1765.41	-2300.72	-387.371	309.399	229.525		-1765.41	-2300.72	229.525
	108.545	239.563	-85.2774	614.804	1356.9	-309.474	387.3	307.426		614.804	1356.9	307.426				-107.889	-131.463	-150.972	-1765.41	-2300.72	-388.306	308.464	228.59		-1765.41	-2300.72	228.59
	112.665	248.658	-84.7227	638.144	1408.41	-307.461	389.313	309.439		638.144	1408.41	309.439				-102.721	-125.166	-156.772	-1765.41	-2300.72	-388.306	308.464	228.59		-1765.41	-2300.72	228.59
	116.786	257.752	-84.168	661.484	1459.93	-305.448	391.326	311.452		661.484	1459.93	311.452				-97.8772	-119.264	-163.23	-1821.77	-2219.84	-468.145	228.625	148.751		-1821.77	-2219.84	148.751
	120.912	266.858	-83.9094	684.852	1511.5	-304.51	392.264	312.39		684.852	1511.5	312.39				-94.0093	-114.551	-171.156	-1785.84	-2176.05	-468.145	228.625	148.751		-1785.84	-2176.05	148.751
	125.039	275.966	-83.7796	708.226	1563.09	-304.039	392.735	312.861		708.226	1563.09	312.861				-90.1413	-109.837	-179.082	-1749.91	-2132.27	-468.145	228.625	148.751		-1749.91	-2132.27	148.751
	129.165	285.074	-83.6497	731.6	1614.68	-303.567	393.207	313.333		731.6	1614.68	313.333				91.3526	111.314	-176	-1713.98	-2088.49	-468.145	228.625	148.751		-1713.98	-2088.49	148.751
	133.292	294.182	-83.5199	754.974	1666.26	-303.096	393.678	313.804		754.974	1666.26	313.804				96.7501	117.89	-170.745	-1678.04	-2044.7	-468.145	228.625	148.751		-1678.04	-2044.7	148.751
	137.419	303.289	-83.39	778.348	1717.85	-302.625	394.149	314.275		778.348	1717.85	314.275				102.147	124.467	-165.49	-1642.11	-2000.92	-468.145	228.625	148.751		-1642.11	-2000.92	148.751
	141.545	312.397	-83.2602	801.722	1769.44	-302.154	394.62	314.746		801.722	1769.44	314.746				107.545	131.044	-160.235	-1606.18	-1957.14	-468.145	228.625	148.751		-1606.18	-1957.14	148.751
	145.672	321.505	-83.1303	825.096	1821.03	-301.682	395.091	315.218		825.096	1821.03	315.218				112.945	137.623	-154.986	-1570.25	-1913.35	-468.145	228.625	148.751		-1570.25	-1913.35	148.751
	149.799	330.613	-83.0004	848.47	1872.61	-301.211	395.563	315.689		848.47	1872.61	315.689				118.852	144.822	-151.342	-1534.32	-1869.57	-467.657	229.113	149.239		-1534.32	-1869.57	149.239
	153.925	339.72	-83.1689	871.843	1924.2	-301.822	394.951	315.078		871.843	1924.2	315.078				124.76	152.02	-147.698	-1498.42	-1825.83	-466.034	230.736	150.862		-1498.42	-1825.83	150.862
	158.052	348.828	-83.3384	895.215	1975.78	-302.438	394.336	314.462		895.215	1975.78	314.462				130.668	159.219	-144.054	-1462.53	-1782.09	-464.411	232.359	152.485		-1462.53	-1782.09	152.485
	162.178	357.935	-83.5078	918.588	2027.37	-303.052	393.721	313.848		918.588	2027.37	313.848				136.575	166.418	-140.41	-1426.63	-1738.35	-462.788	233.982	154.109		-1426.63	-1738.35	154.109
	166.305	367.042	-83.6773	941.961	2078.95	-303.667	393.106	313.233		941.961	2078.95	313.233				142.519	173.66	-136.913	-1390.73	-1694.61	-461.164	235.606	155.732		-1390.73	-1694.61	155.732
	170.431	376.15	-83.8468	965.333	2130.54	-304.283	392.491	312.617		965.333	2130.54	312.617				148.807	181.322	-135.591	-1354.84	-1650.87	-459.541	237.229	157.355		-1354.84	-1650.87	157.355
	174.558	385.258	-83.9829	988.707	2182.12	-304.776	391.997	312.124		988.707	2182.12	312.124				155.095	188.984	-134.27	-1318.94	-1607.13	-457.918	238.852	158.979		-1318.94	-1607.13	158.979
	178.684	394.365	-83.8043	1012.08	2233.71	-304.128	392.645	312.772		1012.08	2233.71	312.772				161.384	196.647	-132.948	-1283.01	-1563.35	-457.65	239.12	159.246		-1283.01	-1563.35	159.246
	182.811	403.472	-83.6258	1035.45	2285.29	-303.481	393.293	313.419		1035.45	2285.29	313.419				167.672	204.309	-131.626	-1247.08	-1519.57	-458.309	238.461	158.587		-1247.08	-1519.57	158.587
	186.937	412.579	-83.4473	1058.82	2336.87	-302.833	393.941	314.067		1058.82	2336.87	314.067				173.96	211.971	-130.305	-1211.15	-1475.8	-458.969	237.801	157.927		-1211.15	-1475.8	157.927
	191.064	421.686	-83.2687	1082.2	2388.46	-302.185	394.589	314.715		1082.2	2388.46	314.715				180.249	219.633	-128.983	-1175.23	-1432.02	-459.629	237.141	157.268		-1175.23	-1432.02	157.268
	195.19	430.793	-83.0902	1105.57	2440.04	-301.537	395.237	315.363		1105.57	2440.04	315.363				186.537	227.296	-127.661	-1139.3	-1388.24	-460.288	236.482	156.608		-1139.3	-1388.24	156.608
	199.316	439.899	-82.8454	1128.94	2491.62	-300.648	396.125	316.252		1128.94	2491.62	316.252				192.827	234.96	-126.363	-1103.38	-1344.47	-461.068	235.702	155.829		-1103.38	-1344.47	155.829
	203.441	449.004	-82.533	1152.3	2543.18	-299.515	397.259	317.385		1152.3	2543.18	317.385				199.119	242.627	-125.088	-1067.5	-1300.75	-463.009	233.761	153.887		-1067.5	-1300.75	153.887
	207.566	458.108	-82.2207	1175.67	2594.75	-298.381	398.392	318.519		1175.67	2594.75	318.519				205.411	250.294	-123.812	-1031.62	-1257.03	-464.95	231.82	151.946		-1031.62	-1257.03	151.946
	-223.356	-452.921	-98	-1265.1	-2565.37	-355.645	341.129	261.255		-1265.1	-2565.37	261.255				211.703	257.961	-122.537	-995.735	-1213.31	-466.891	229.879	150.005		-995.735	-1213.31	150.005
	-218.935	-443.957	-97.6723	-1240.06	-2514.6	-354.456	342.318	262.444		-1240.06	-2514.6	262.444				217.996	265.628	-121.262	-959.854	-1169.59	-468.833	227.937	148.063		-959.854	-1169.59	148.063
	-214.515	-434.993	-97.3446	-1215.02	-2463.83	-353.266	343.507	263.634		-1215.02	-2463.83	263.634				224.288	273.295	-119.987	-923.973	-1125.86	-470.774	225.996	146.122		-923.973	-1125.86	146.122
	-210.094	-426.029	-97.0169	-1189.99	-2413.05	-352.077	344.697	264.823		-1189.99	-2413.05	264.823				230.58	280.962	-118.712	-888.289	-1082.38	-475.033	221.737	141.863		-888.289	-1082.38	141.863
	-205.674	-417.065	-96.6892	-1164.95	-2362.28	-350.888	345.886	266.012		-1164.95	-2362.28	266.012				236.86	288.615	-117.299	-852.972	-1039.35	-481.721	215.049	135.175		-852.972	-1039.35	135.175
	-201.253	-408.101	-96.3615	-1139.91	-2311.51	-349.699	347.075	267.201		-1139.91	-2311.51	267.201				243.124	296.247	-115.712	-817.655	-996.315	-488.408	208.362	128.488		-817.655	-996.315	128.488
	-196.833	-399.137	-96.0338	-1114.87	-2260.74	-348.51	348.264	268.39		-1114.87	-2260.74	268.39				249.387	303.879	-114.125	-782.395	-953.351	-495.4	201.37	121.497		-782.395	-953.351	121.497
	-192.418	-390.184	-95.4406	-1089.87	-2210.03	-346.357	350.417	270.543		-1089.87	-2210.03	270.543				255.651	311.511	-112.538	-747.345	-910.643	-503.393	193.377	113.503		-747.345	-910.643	113.503
	-188.003	-381.233	-94.8168	-1064.86	-2159.33	-344.093	352.681	272.807		-1064.86	-2159.33	272.807				261.914	319.144	-110.951	-712.295	-867.934	-511.386	185.384	105.51		-712.295	-867.934	105.51
	-183.589	-372.282	-94.193	-1039.86	-2108.63	-341.829	354.945	275.071		-1039.86	-2108.63	275.071				268.178	326.776	-109.365	-677.322	-825.32	-519.717	177.053	97.1792		-677.322	-825.32	97.1792
	-179.175	-363.331	-93.5693	-1014.86	-2057.93	-339.566	357.208	277.334		-1014.86	-2057.93	277.334				274.518	334.501	-109	-644.206	-784.967	-533.8	162.97	83.0964		-644.206	-784.967	83.0964
	-174.761	-354.379	-92.9455	-989.854	-2007.23	-337.302	359.472	279.598		-989.854	-2007.23	279.598				280.862	342.231	-109	-611.089	-744.614	-547.882	148.888	69.0139		-611.089	-744.614	69.0139
	-170.346	-345.428	-92.3217	-964.852	-1956.53	-335.038	361.736	281.862		-964.852	-1956.53	281.862				287.206	349.961	-109	-581.817	-708.946	-568.929	127.841	47.9674		-581.817	-708.946	47.9674
	-165.932	-336.477	-91.6979	-939.849	-1905.83	-332.774	363.999	284.126		-939.849	-1905.83	284.126				293.549	357.691	-109	-554.383	-675.517	-592.366	104.404	24.5304		-554.383	-675.517	24.5304
	-161.518	-327.526	-91.0741	-914.846	-1855.13	-330.511	366.263	286.389		-914.846	-1855.13	286.389				299.893	365.421	-109	-532.474	-648.822	-621.13	75.6397	-4.23406		-532.474	-648.822	-4.23406
	-157.103	-318.574	-90.4504	-889.844	-1804.42	-328.247	368.527	288.653		-889.844	-1804.42	288.653				306.237	373.151	-109	-510.566	-622.126	-649.895	46.875	-32.9988		-510.566	-622.126	-32.9988
	-152.689	-309.623	-89.8266	-864.841	-1753.72	-325.983	370.79	290.917		-864.841	-1753.72	290.917				312.581	380.881	-109	517.427	630.487	-638.709	58.0607	-21.8131		517.427	630.487	-21.8131
	-148.275	-300.672	-89.2028	-839.838	-1703.02	-323.72	373.054	293.18		-839.838	-1703.02	293.18				318.925	388.611	-109	547.998	667.738	-619.639	77.1309	-2.74289		547.998	667.738	-2.74289
	-143.86	-291.72	-88.5917	-814.834	-1652.32	-321.502	375.272	295.398		-814.834	-1652.32	295.398				-333.629	-380.431	-126	578.569	704.989	-600.569	96.2015	16.3277		578.569	704.989	16.3277
	-139.445	-282.767	-87.9868	-789.828	-1601.61	-319.307	377.467	297.593		-789.828	-1601.61	297.593				-327.036	-372.913	-126	609.141	742.24	-581.498	115.272	35.3979		609.141	742.24	35.3979
	-135.031	-273.815	-87.3818	-764.822	-1550.91	-317.111	379.663	299.789		-764.822	-1550.91	299.789				-320.442	-365.394	-126	639.725	779.507	-562.449	134.321	54.447		639.725	779.507	54.447
	-130.616	-264.863	-86.7769	-739.817	-1500.2	-314.916	381.858	301.984		-739.817	-1500.2	301.984				-313.849	-357.876	-126	673.187	820.281	-549.225	147.545	67.6712		673.187	820.281	67.6712
	-126.201	-255.911	-86.1719	-714.811	-1449.49	-312.72	384.053	304.18		-714.811	-1449.49	304.18				-307.255	-350.357	-126	706.648	861.053	-536.001	160.769	80.8954		706.648	861.053	80.8954
	-121.786	-246.958	-85.567	-689.805	-1398.79	-310.525	386.249	306.375		-689.805	-1398.79	306.375				-300.662	-342.839	-126	740.11	901.827	-522.777	173.993	94.1195		740.11	901.827	94.1195
	-117.371	-238.005	-84.9733	-664.798	-1348.08	-308.371	388.403	308.529		-664.798	-1348.08	308.529				-294.068	-335.321	-126	773.572	942.6	-509.552	187.218	107.344		773.572	942.6	107.344
	-112.952	-229.045	-84.5481	-639.769	-1297.32	-306.828	389.946	310.072		-639.769	-1297.32	310.072				-287.475	-327.802	-126	807.235	983.619	-496.861	199.909	120.036		807.235	983.619	120.036
	-108.533	-220.084	-84.123	-614.74	-1246.57	-305.285	391.489	311.615		-614.74	-1246.57	311.615				-280.881	-320.284	-126	842.853	1027.02	-492.065	204.705	124.832		842.853	1027.02	124.832
	-104.115	-211.123	-83.6979	-589.711	-1195.82	-303.742	393.032	313.158		-589.711	-1195.82	313.158				-274.288	-312.765	-126	878.47	1070.42	-487.268	209.502	129.628		878.47	1070.42	129.628
	-99.6957	-202.163	-83.2727	-564.683	-1145.06	-302.199	394.575	314.701		-564.683	-1145.06	314.701				-267.694	-305.247	-126	914.087	1113.82	-482.472	214.298	134.424		914.087	1113.82	134.424
	-95.2738	-193.196	-83.4894	-539.637	-1094.28	-302.986	393.788	313.914		-539.637	-1094.28	313.914				-261.101	-297.729	-126	949.705	1157.22	-477.676	219.094	139.22		949.705	1157.22	139.22
	-90.8915	-184.31	-84.8405	-514.815	-1043.94	-307.889	388.885	309.011		-514.815	-1043.94	309.011				-254.507	-290.21	-126	985.322	1200.62	-472.88	223.89	144.017		985.322	1200.62	144.017
	-86.5066	-175.418	-86.1486	-489.979	-993.579	-312.636	384.138	304.264		-489.979	-993.579	304.264				-247.914	-282.692	-126	1020.94	1244.02	-468.083	228.687	148.813		1020.94	1244.02	148.813
	-82.1081	-166.499	-87.1954	-465.065	-943.059	-316.435	380.339	300.465		-465.065	-943.059	300.465				-241.321	-275.173	-126	1056.56	1287.42	-463.287	233.483	153.609		1056.56	1287.42	153.609
	-77.7031	-157.566	-88.0965	-440.115	-892.466	-319.705	377.069	297.195		-440.115	-892.466	297.195				-234.728	-267.656	-126.127	1092.18	1330.83	-458.575	238.195	158.321		1092.18	1330.83	158.321
	-73.2841	-148.605	-88.5128	-415.086	-841.711	-321.216	375.558	295.684		-415.086	-841.711	295.684				-228.135	-260.138	-126.309	1127.82	1374.26	-453.947	242.823	162.949		1127.82	1374.26	162.949
	-68.8651	-139.645	-88.9291	-390.056	-790.955	-322.726	374.047	294.174		-390.056	-790.955	294.174				-221.543	-252.621	-126.491	1163.46	1417.68	-449.319	247.451	167.577		1163.46	1417.68	167.577
	-64.7188	-131.237	-92.4102	-366.571	-743.333	-335.359	361.414	281.541		-366.571	-743.333	281.541				-214.951	-245.104	-126.673	1199.1	1461.11	-444.692	252.078	172.205		1199.1	1461.11	172.205
	-60.4307	-122.541	-94.8596	-342.283	-694.081	-344.248	352.525	272.652		-342.283	-694.081	272.652				-208.358	-237.587	-126.854	1234.74	1504.54	-440.064	256.706	176.832		1234.74	1504.54	176.832
	-56.0389	-113.636	-96.0445	-317.408	-643.639	-348.548	348.225	268.352		-317.408	-643.639	268.352				-201.767	-230.071	-127.107	1270.38	1547.96	-435.436	261.334	181.461		1270.38	1547.96	181.461
	-51.9767	-105.398	-100	-294.4	-596.983	-362.903	333.871	253.997		-294.4	-596.983	253.997				-195.183	-222.563	-127.641	1306.02	1591.39	-430.808	265.962	186.088		1306.02	1591.39	186.088
	-47.6013	-96.5259	-101.462	-269.617	-546.729	-368.207	328.567	248.693		-269.617	-546.729	248.693				-188.599	-215.056	-128.177	1341.59	1634.73	-425.68	271.09	191.216		1341.59	1634.73	191.216
	-43.8346	-88.8877	-106.703	-248.282	-503.466	-387.227	309.547	229.673		-248.282	-503.466	229.673				-182.015	-207.548	-128.711	1377.07	1677.96	-419.921	276.849	196.975		1377.07	1677.96	196.975
	-40.1326	-81.3808	-112.174	-227.313	-460.946	-407.084	289.69	209.816		-227.313	-460.946	209.816				-175.431	-200.04	-129.246	1412.55	1721.19	-414.163	282.607	202.734		1412.55	1721.19	202.734
	-36.4525	-73.9184	-117.721	-206.469	-418.678	-427.214	269.559	189.686		-206.469	-418.678	189.686				-168.847	-192.533	-129.781	1448.02	1764.42	-408.405	288.365	208.492		1448.02	1764.42	208.492
	-32.7724	-66.4559	-123.268	-185.625	-376.411	-447.345	249.429	169.555		-185.625	-376.411	169.555				-162.31	-185.079	-131.093	1483.5	1807.65	-402.646	294.124	214.25		1483.5	1807.65	214.25
	-29.3576	-59.5313	-129.624	-166.283	-337.189	-470.408	226.366	146.492		-166.283	-337.189	146.492				-155.83	-177.69	-132.936	1518.98	1850.88	-396.887	299.883	220.009		1518.98	1850.88	220.009
	-26.1738	-53.0753	-136.565	-148.25	-300.622	-495.598	201.175	121.302		-148.25	-300.622	121.302				-149.349	-170.3	-134.779	1554.89	1894.63	-395.564	301.206	221.332		1554.89	1894.63	221.332
	-22.5292	-45.6846	-142.23	-127.607	-258.761	-516.158	180.616	100.742		-127.607	-258.761	100.742				-142.884	-162.928	-136.744	1590.82	1938.42	-395.564	301.206	221.332		1590.82	1938.42	221.332
	-18.8789	-38.2826	-147.877	-106.931	-216.835	-536.65	160.124	80.2499		-106.931	-216.835	80.2499				-136.453	-155.595	-138.946	1626.75	1982.2	-395.564	301.206	221.332		1626.75	1982.2	221.332
	-15.2093	-30.8414	-153.459	-86.1464	-174.688	-556.908	139.865	59.9916		-86.1464	-174.688	59.9916				-130.021	-148.261	-141.149	1662.68	2025.98	-395.564	301.206	221.332		1662.68	2025.98	221.332
	-11.6814	-23.6876	-159.491	-66.1643	-134.168	-578.796	117.978	38.1038		-66.1643	-134.168	38.1038				-123.633	-140.977	-143.628	1698.61	2069.77	-395.564	301.206	221.332		1698.61	2069.77	221.332
	-7.90472	-16.0292	-164.695	-44.7728	-90.7903	-597.683	99.0907	19.2169		-44.7728	-90.7903	19.2169				-117.557	-134.048	-147.508	1734.55	2113.55	-395.564	301.206	221.332		1734.55	2113.55	221.332
	-3.48789	-7.07274	-164.172	-19.7556	-40.0604	-595.784	100.99	21.1163		-19.7556	-40.0604	21.1163				-111.539	-127.186	-151.595	1770.48	2157.34	-395.564	301.206	221.332		1770.48	2157.34	221.332
	0.601955	1.22064	-160.365	3.40951	6.9138	-581.968	114.806	34.9321		3.40951	6.9138	34.9321				-106.174	-121.068	-157.408	1806.41	2201.12	-395.564	301.206	221.332		1806.41	2201.12	221.332
	5.02037	10.1803	-160.815	28.4357	57.6619	-583.601	113.173	33.2994		28.4357	57.6619	33.2994				-101.28	-115.488	-164.11	-1889.7	-2154.78	-457.258	239.512	159.638		-1889.7	-2154.78	159.638
	9.3774	19.0155	-162.534	53.1142	107.705	-589.84	106.934	27.0603		53.1142	107.705	27.0603				-97.2604	-110.904	-172.036	-1852.35	-2112.2	-457.258	239.512	159.638		-1852.35	-2112.2	159.638
	13.7955	27.9744	-163	78.1384	158.449	-591.532	105.242	25.3681		78.1384	158.449	25.3681				-93.2403	-106.32	-179.963	-1815	-2069.62	-457.258	239.512	159.638		-1815	-2069.62	159.638
	18.2184	36.9432	-163	103.19	209.248	-591.532	105.242	25.3681		103.19	209.248	25.3681				96.2645	109.769	-178	-1777.66	-2027.03	-457.258	239.512	159.638		-1777.66	-2027.03	159.638
	22.5525	45.7319	-161.006	127.739	259.028	-584.297	112.477	32.6029		127.739	259.028	32.6029				101.288	115.497	-171.524	-1740.31	-1984.45	-457.258	239.512	159.638		-1740.31	-1984.45	159.638
	26.2325	53.1943	-155.459	148.583	301.296	-564.167	132.607	52.7332		148.583	301.296	52.7332				106.312	121.226	-165.047	-1702.97	-1941.86	-457.258	239.512	159.638		-1702.97	-1941.86	159.638
	26.8952	54.5381	-145.572	152.336	308.907	-528.286	168.488	88.6138		152.336	308.907	88.6138				111.475	127.112	-158.827	-1665.62	-1899.28	-457.258	239.512	159.638		-1665.62	-1899.28	159.638
	28.1944	57.1726	-136.013	159.695	323.829	-493.597	203.177	123.303		159.695	323.829	123.303				116.855	133.248	-153.046	-1628.28	-1856.69	-457.258	239.512	159.638		-1628.28	-1856.69	159.638
	29.5463	59.914	-126.492	167.352	339.356	-459.043	237.731	157.857		167.352	339.356	157.857				122.235	139.383	-147.266	-1590.93	-1814.11	-457.258	239.512	159.638		-1590.93	-1814.11	159.638
	31.9978	64.8852	-118.169	181.238	367.514	-428.838	267.936	188.062		181.238	367.514	188.062				128.111	146.083	-142.729	-1553.58	-1771.52	-457.258	239.512	159.638		-1553.58	-1771.52	159.638
	35.3742	71.7318	-111.709	200.362	406.293	-405.396	291.377	211.504		200.362	406.293	211.504				134.435	153.293	-139.896	-1516.24	-1728.94	-457.258	239.512	159.638		-1516.24	-1728.94	159.638
	39.6782	80.4595	-109.407	224.74	455.728	-397.041	299.733	219.859		224.74	455.728	219.859				140.758	160.504	-137.062	-1478.89	-1686.35	-457.258	239.512	159.638		-1478.89	-1686.35	159.638
	44.092	89.4098	-108.766	249.74	506.423	-394.713	302.061	222.187		249.74	506.423	222.187				147.081	167.714	-134.229	-1441.55	-1643.77	-457.258	239.512	159.638		-1441.55	-1643.77	159.638
	48.5094	98.3674	-108.266	274.76	557.159	-392.901	303.873	223.999		274.76	557.159	223.999				153.404	174.924	-131.395	-1404.2	-1601.18	-457.258	239.512	159.638		-1404.2	-1601.18	159.638
	52.9323	107.336	-108.275	299.812	607.958	-392.934	303.84	223.966		299.812	607.958	223.966				159.943	182.38	-130.107	-1366.85	-1558.6	-457.258	239.512	159.638		-1366.85	-1558.6	159.638
	57.3475	116.289	-108.862	324.82	658.67	-395.065	301.709	221.835		324.82	658.67	221.835				166.501	189.858	-129.07	-1329.51	-1516.02	-457.72	239.05	159.176		-1329.51	-1516.02	159.176
	61.5921	124.896	-106.052	348.862	707.421	-384.864	311.909	232.036		348.862	707.421	232.036				173.059	197.336	-128.034	-1292.17	-1473.44	-458.379	238.391	158.517		-1292.17	-1473.44	158.517
	65.6897	133.206	-102.288	372.071	754.485	-371.205	325.568	245.695		372.071	754.485	245.695				179.617	204.814	-126.998	-1254.83	-1430.86	-459.039	237.731	157.857		-1254.83	-1430.86	157.857
	69.7874	141.515	-98.524	395.28	801.549	-357.547	339.227	259.353		395.28	801.549	259.353				186.174	212.291	-125.956	-1217.49	-1388.29	-459.699	237.071	157.198		-1217.49	-1388.29	157.198
	73.9981	150.053	-95.4637	419.13	849.912	-346.441	350.333	270.459		419.13	849.912	270.459				192.719	219.754	-124.749	-1180.15	-1345.71	-460.358	236.412	156.538		-1180.15	-1345.71	156.538
	78.364	158.906	-93.863	443.858	900.056	-340.632	356.142	276.268		443.858	900.056	276.268				199.265	227.218	-123.541	-1142.82	-1303.14	-461.274	235.496	155.623		-1142.82	-1303.14	155.623
	82.7298	167.76	-92.2623	468.587	950.2	-334.823	361.951	282.077		468.587	950.2	282.077				205.81	234.681	-122.334	-1105.53	-1260.61	-463.215	233.555	153.681		-1105.53	-1260.61	153.681
	87.0957	176.613	-90.6616	493.315	1000.34	-329.014	367.76	287.886		493.315	1000.34	287.886				212.355	242.145	-121.127	-1068.24	-1218.09	-465.156	231.614	151.74		-1068.24	-1218.09	151.74
	91.4929	185.529	-89.5871	518.222	1050.85	-325.114	371.66	291.786		518.222	1050.85	291.786				218.9	249.608	-119.919	-1030.94	-1175.57	-467.098	229.672	149.799		-1030.94	-1175.57	149.799
	95.9049	194.476	-88.8847	543.211	1101.52	-322.565	374.209	294.335		543.211	1101.52	294.335				225.446	257.071	-118.712	-993.651	-1133.04	-469.039	227.731	147.857		-993.651	-1133.04	147.857
	100.317	203.422	-88.1822	568.201	1152.2	-320.016	376.758	296.884		568.201	1152.2	296.884				231.991	264.535	-117.505	-956.358	-1090.52	-470.98	225.79	145.916		-956.358	-1090.52	145.916
	104.729	212.369	-87.4797	593.191	1202.87	-317.466	379.307	299.434		593.191	1202.87	299.434				238.555	272.02	-116.567	-919.335	-1048.3	-475.742	221.028	141.154		-919.335	-1048.3	141.154
	109.141	221.316	-86.7772	618.18	1253.55	-314.917	381.857	301.983		618.18	1253.55	301.983				245.13	279.518	-115.823	-882.629	-1006.45	-482.43	214.34	134.466		-882.629	-1006.45	134.466
	113.553	230.262	-86.0747	643.17	1304.22	-312.368	384.406	304.532		643.17	1304.22	304.532				251.706	287.015	-115.078	-845.923	-964.591	-489.117	207.653	127.779		-845.923	-964.591	127.779
	117.965	239.209	-85.3722	668.16	1354.89	-309.818	386.956	307.082		668.16	1354.89	307.082				258.281	294.513	-114.334	-809.305	-922.836	-496.247	200.523	120.649		-809.305	-922.836	120.649
	122.383	248.169	-84.9337	693.187	1405.64	-308.227	388.547	308.673		693.187	1405.64	308.673				264.856	302.01	-113.59	-772.877	-881.297	-504.241	192.529	112.656		-772.877	-881.297	112.656
	126.806	257.137	-84.7929	718.236	1456.44	-307.716	389.058	309.184		718.236	1456.44	309.184				271.431	309.508	-112.846	-736.448	-839.758	-512.234	184.536	104.662		-736.448	-839.758	104.662
	131.228	266.105	-84.6521	743.285	1507.23	-307.205	389.569	309.695		743.285	1507.23	309.695				278.006	317.005	-112.102	-700.268	-798.502	-521.229	175.541	95.667		-700.268	-798.502	95.667
	135.651	275.072	-84.5112	768.334	1558.03	-306.694	390.08	310.206		768.334	1558.03	310.206				284.582	324.504	-111.374	-665.849	-759.255	-535.312	161.458	81.5845		-665.849	-759.255	81.5845
	140.073	284.04	-84.3704	793.383	1608.82	-306.183	390.591	310.717		793.383	1608.82	310.717				291.158	332.002	-110.648	-631.765	-720.39	-550.144	146.626	66.7519		-631.765	-720.39	66.7519
	144.496	293.008	-84.2296	818.432	1659.62	-305.672	391.102	311.228		818.432	1659.62	311.228				297.734	339.501	-109.923	-601.375	-685.737	-571.238	125.532	45.6586		-601.375	-685.737	45.6586
	148.918	301.976	-84.0888	843.481	1710.41	-305.161	391.613	311.739		843.481	1710.41	311.739				304.31	347	-109.198	-573.659	-654.133	-595.561	101.209	21.3354		-573.659	-654.133	21.3354
	153.341	310.944	-84	868.532	1761.21	-304.839	391.935	312.061		868.532	1761.21	312.061				310.887	354.498	-108.472	-550.889	-628.168	-624.325	72.4447	-7.42906		-550.889	-628.168	-7.42906
	157.764	319.913	-84	893.583	1812.01	-304.839	391.935	312.061		893.583	1812.01	312.061				317.459	361.993	-107.674	-528.119	-602.204	-653.09	43.68	-36.1938		-528.119	-602.204	-36.1938
	162.187	328.882	-84	918.635	1862.81	-304.839	391.935	312.061		918.635	1862.81	312.061				324.024	369.478	-106.741	545.248	621.736	-645.967	50.8027	-29.0711		545.248	621.736	-29.0711
	166.609	337.85	-84	943.686	1913.61	-304.839	391.935	312.061		943.686	1913.61	312.061				330.588	376.964	-105.807	573.703	654.183	-622.464	74.3061	-5.56773		573.703	654.183	-5.56773
	171.032	346.819	-84	968.738	1964.41	-304.839	391.935	312.061		968.738	1964.41	312.061				-347.265	-370.771	-125	602.159	686.63	-598.961	97.8095	17.9357		602.159	686.63	17.9357
	175.455	355.788	-84	993.789	2015.2	-304.839	391.935	312.061		993.789	2015.2	312.061				-340.433	-363.477	-124.637	631.399	719.973	-576.386	120.384	40.5101		631.399	719.973	40.5101
	179.878	364.757	-84	1018.84	2066	-304.839	391.935	312.061		1018.84	2066	312.061				-333.602	-356.183	-124.273	661.874	754.723	-555.41	141.36	61.4866		661.874	754.723	61.4866
	184.301	373.725	-84	1043.89	2116.8	-304.839	391.935	312.061		1043.89	2116.8	312.061				-326.771	-348.889	-123.91	692.349	789.473	-534.433	162.337	82.4631		692.349	789.473	82.4631
	188.724	382.694	-84	1068.94	2167.6	-304.839	391.935	312.061		1068.94	2167.6	312.061				-319.939	-341.596	-123.546	725.631	827.423	-517.969	178.801	98.9269		725.631	827.423	98.9269
	193.147	391.663	-83.9509	1093.99	2218.4	-304.66	392.113	312.24		1093.99	2218.4	312.24				-313.108	-334.302	-123.183	761.446	868.263	-507.686	189.084	109.21		761.446	868.263	109.21
	197.569	400.63	-83.7691	1119.04	2269.19	-304.001	392.773	312.899		1119.04	2269.19	312.899				-306.273	-327.004	-123	797.261	909.102	-497.404	199.366	119.493		797.261	909.102	119.493
	201.991	409.597	-83.5874	1144.09	2319.98	-303.341	393.433	313.559		1144.09	2319.98	313.559				-299.437	-319.706	-123	833.076	949.941	-487.121	209.649	129.775		833.076	949.941	129.775
	206.413	418.564	-83.4056	1169.14	2370.77	-302.681	394.092	314.219		1169.14	2370.77	314.219				-292.601	-312.407	-123	868.892	990.781	-476.838	219.932	140.058		868.892	990.781	140.058
	210.835	427.532	-83.2238	1194.18	2421.57	-302.022	394.752	314.878		1194.18	2421.57	314.878				-285.765	-305.109	-123	905.926	1033.01	-472.16	224.61	144.736		905.926	1033.01	144.736
	215.257	436.499	-83.042	1219.23	2472.36	-301.362	395.412	315.538		1219.23	2472.36	315.538				-278.929	-297.81	-123	943.07	1075.37	-468.4	228.37	148.496		943.07	1075.37	148.496
	219.68	445.468	-83	1244.28	2523.16	-301.209	395.564	315.691		1244.28	2523.16	315.691				-272.093	-290.511	-123	980.215	1117.72	-464.64	232.13	152.256		980.215	1117.72	152.256
	224.103	454.436	-83	1269.33	2573.96	-301.209	395.564	315.691		1269.33	2573.96	315.691				-265.258	-283.213	-123	1017.36	1160.08	-460.881	235.889	156.016		1017.36	1160.08	156.016
	-238.055	-445.37	-96	-1348.36	-2522.6	-348.387	348.387	268.513		-1348.36	-2522.6	268.513				-258.425	-275.917	-123.294	1054.5	1202.43	-457.098	239.672	159.798		1054.5	1202.43	159.798
	-233.344	-436.555	-95.6877	-1321.67	-2472.68	-347.254	349.52	269.646		-1321.67	-2472.68	269.646				-251.592	-268.622	-123.621	1091.58	1244.7	-452.716	244.054	164.18		1091.58	1244.7	164.18
	-228.632	-427.74	-95.3753	-1294.99	-2422.75	-346.12	350.654	270.78		-1294.99	-2422.75	270.78				-244.76	-261.328	-123.949	1128.65	1286.98	-448.335	248.435	168.561		1128.65	1286.98	168.561
	-223.92	-418.925	-95.063	-1268.3	-2372.82	-344.986	351.787	271.914		-1268.3	-2372.82	271.914				-237.928	-254.033	-124.277	1165.72	1329.25	-443.954	252.816	172.942		1165.72	1329.25	172.942
	-219.206	-410.106	-95	-1241.6	-2322.87	-344.758	352.016	272.142		-1241.6	-2322.87	272.142				-231.096	-246.738	-124.605	1202.79	1371.52	-439.572	257.198	177.324		1202.79	1371.52	177.324
	-214.492	-401.287	-95	-1214.9	-2272.92	-344.758	352.016	272.142		-1214.9	-2272.92	272.142				-224.263	-239.444	-124.932	1239.87	1413.8	-435.191	261.579	181.705		1239.87	1413.8	181.705
	-209.779	-392.468	-95	-1188.2	-2222.96	-344.758	352.016	272.142		-1188.2	-2222.96	272.142				-217.435	-232.153	-125.403	1276.94	1456.07	-430.81	265.96	186.086		1276.94	1456.07	186.086
	-205.065	-383.649	-95	-1161.5	-2173.01	-344.758	352.016	272.142		-1161.5	-2173.01	272.142				-210.608	-224.864	-125.911	1314.01	1498.34	-426.428	270.342	190.468		1314.01	1498.34	190.468
	-200.364	-374.856	-94.2342	-1134.88	-2123.21	-341.979	354.795	274.921		-1134.88	-2123.21	274.921				-203.781	-217.575	-126.418	1351.19	1540.74	-423.024	273.746	193.872		1351.19	1540.74	193.872
	-195.664	-366.062	-93.4672	-1108.26	-2073.4	-339.195	357.579	277.705		-1108.26	-2073.4	277.705				-196.954	-210.285	-126.926	1388.43	1583.21	-420.323	276.447	196.573		1388.43	1583.21	196.573
	-190.964	-357.269	-92.7002	-1081.63	-2023.59	-336.412	360.362	280.488		-1081.63	-2023.59	280.488				-190.127	-202.996	-127.434	1425.68	1625.67	-417.623	279.147	199.274		1425.68	1625.67	199.274
	-186.264	-348.476	-91.9333	-1055.01	-1973.79	-333.629	363.145	283.271		-1055.01	-1973.79	283.271				-183.299	-195.707	-127.942	1462.92	1668.14	-414.922	281.848	201.974		1462.92	1668.14	201.974
	-181.564	-339.683	-91.1663	-1028.39	-1923.98	-330.845	365.929	286.055		-1028.39	-1923.98	286.055				-176.5	-188.447	-128.978	1500.16	1710.6	-412.221	284.549	204.675		1500.16	1710.6	204.675
	-176.864	-330.889	-90.3993	-1001.77	-1874.18	-328.062	368.712	288.838		-1001.77	-1874.18	288.838				-169.706	-181.194	-130.083	1537.4	1753.07	-409.52	287.25	207.376		1537.4	1753.07	207.376
	-172.16	-322.088	-89.7664	-975.122	-1824.33	-325.765	371.009	291.135		-975.122	-1824.33	291.135				-162.912	-173.939	-131.187	1574.64	1795.54	-406.82	289.95	210.076		1574.64	1795.54	210.076
	-167.451	-313.279	-89.2792	-948.454	-1774.43	-323.997	372.777	292.903		-948.454	-1774.43	292.903				-156.127	-166.695	-132.401	1611.89	1838.01	-404.178	292.592	212.718		1611.89	1838.01	212.718
	-162.743	-304.47	-88.792	-921.785	-1724.54	-322.229	374.545	294.671		-921.785	-1724.54	294.671				-149.37	-159.481	-133.922	1649.14	1880.48	-401.546	295.224	215.351		1649.14	1880.48	215.351
	-158.034	-295.662	-88.3047	-895.117	-1674.65	-320.46	376.313	296.44		-895.117	-1674.65	296.44				-142.614	-152.267	-135.442	1686.39	1922.95	-398.914	297.856	217.983		1686.39	1922.95	217.983
	-153.326	-286.853	-87.8175	-868.448	-1624.75	-318.692	378.081	298.208		-868.448	-1624.75	298.208				-135.901	-145.1	-137.328	1723.63	1965.43	-396.281	300.489	220.615		1723.63	1965.43	220.615
	-148.618	-278.044	-87.3303	-841.78	-1574.86	-316.924	379.85	299.976		-841.78	-1574.86	299.976				-129.216	-137.963	-139.423	1760.88	2007.9	-393.649	303.121	223.247		1760.88	2007.9	223.247
	-143.909	-269.235	-86.8431	-815.111	-1524.97	-315.156	381.618	301.744		-815.111	-1524.97	301.744				-122.532	-130.826	-141.518	1798.11	2050.35	-390.753	306.017	226.144		1798.11	2050.35	226.144
	-139.201	-260.427	-86.3558	-788.443	-1475.07	-313.388	383.386	303.512		-788.443	-1475.07	303.512				-116.252	-124.121	-145.469	1835.29	2092.75	-387.365	309.405	229.531		1835.29	2092.75	229.531
	-134.49	-251.613	-86	-761.76	-1425.15	-312.097	384.677	304.803		-761.76	-1425.15	304.803				-110.138	-117.593	-149.942	1872.47	2135.15	-383.978	312.792	232.918		1872.47	2135.15	232.918
	-129.776	-242.794	-86	-735.059	-1375.2	-312.097	384.677	304.803		-735.059	-1375.2	304.803				-104.57	-111.648	-155.742	-1966.93	-2100.07	-453.629	243.141	163.267		-1966.93	-2100.07	163.267
	-125.062	-233.975	-86	-708.359	-1325.25	-312.097	384.677	304.803		-708.359	-1325.25	304.803				-99.5602	-106.299	-162.546	-1928.24	-2058.76	-452.31	244.46	164.586		-1928.24	-2058.76	164.586
	-120.348	-225.155	-86	-681.659	-1275.29	-312.097	384.677	304.803		-681.659	-1275.29	304.803				-95.7535	-102.235	-170.852	-1889.54	-2017.44	-450.991	245.779	165.905		-1889.54	-2017.44	165.905
	-115.634	-216.336	-86	-654.959	-1225.34	-312.097	384.677	304.803		-654.959	-1225.34	304.803				-92.6964	-98.971	-179.796	-1850.85	-1976.13	-449.672	247.098	167.224		-1850.85	-1976.13	167.224
	-110.921	-207.519	-85.8074	-628.264	-1175.4	-311.398	385.376	305.502		-628.264	-1175.4	305.502				103.906	110.939	-177	-1812.16	-1934.82	-448.354	248.416	168.543		-1812.16	-1934.82	168.543
	-106.219	-198.722	-85.0949	-601.631	-1125.57	-308.812	387.962	308.088		-601.631	-1125.57	308.088				107.698	114.988	-168.679	-1773.46	-1893.51	-447.035	249.735	169.861		-1773.46	-1893.51	169.861
	-101.517	-189.925	-84.3824	-574.999	-1075.75	-306.226	390.548	310.674		-574.999	-1075.75	310.674				111.552	119.103	-160.42	-1734.75	-1852.17	-446.371	250.399	170.526		-1734.75	-1852.17	170.526
	-96.8055	-181.11	-84.7032	-548.312	-1025.82	-307.39	389.383	309.51		-548.312	-1025.82	309.51				115.653	123.482	-152.42	-1696.03	-1810.83	-446.371	250.399	170.526		-1696.03	-1810.83	170.526
	-92.1447	-172.391	-86.2013	-521.913	-976.431	-312.827	383.947	304.073		-521.913	-976.431	304.073				120.263	128.404	-145.036	-1657.31	-1769.49	-446.371	250.399	170.526		-1657.31	-1769.49	170.526
	-87.4839	-163.671	-87.6993	-495.514	-927.042	-318.263	378.51	298.637		-495.514	-927.042	298.637				126.377	134.932	-140.564	-1618.59	-1728.15	-446.371	250.399	170.526		-1618.59	-1728.15	170.526
	-82.8282	-154.961	-89.266	-469.144	-877.707	-323.949	372.825	292.951		-469.144	-877.707	292.951				132.839	141.831	-137.302	-1579.87	-1686.81	-446.371	250.399	170.526		-1579.87	-1686.81	170.526
	-78.211	-146.323	-91.2825	-442.992	-828.78	-331.267	365.507	285.633		-442.992	-828.78	285.633				139.588	149.037	-135.71	-1541.15	-1645.47	-446.371	250.399	170.526		-1541.15	-1645.47	170.526
	-73.5939	-137.685	-93.2991	-416.841	-779.854	-338.585	358.189	278.315		-416.841	-779.854	278.315				146.337	156.242	-134.118	-1502.44	-1604.13	-446.371	250.399	170.526		-1502.44	-1604.13	170.526
	-68.9768	-129.047	-95.3156	-390.689	-730.928	-345.903	350.871	270.997		-390.689	-730.928	270.997				153.086	163.448	-132.525	-1463.73	-1562.81	-447.437	249.333	169.459		-1463.73	-1562.81	169.459
	-64.3625	-120.414	-97.3609	-364.553	-682.031	-353.326	343.448	263.574		-364.553	-682.031	263.574				159.834	170.653	-130.933	-1425.03	-1521.49	-448.626	248.144	168.27		-1425.03	-1521.49	168.27
	-59.7496	-111.784	-99.421	-338.426	-633.15	-360.802	335.972	256.098		-338.426	-633.15	256.098				166.583	177.859	-129.341	-1386.34	-1480.18	-449.815	246.955	167.081		-1386.34	-1480.18	167.081
	-55.2697	-103.402	-102.532	-313.051	-585.677	-372.094	324.68	244.806		-313.051	-585.677	244.806				173.334	185.067	-127.773	-1347.64	-1438.86	-451.005	245.765	165.892		-1347.64	-1438.86	165.892
	-50.5557	-94.5831	-102.501	-286.351	-535.724	-371.98	324.794	244.92		-286.351	-535.724	244.92				180.099	192.29	-126.336	-1308.94	-1397.54	-452.194	244.576	164.702		-1308.94	-1397.54	164.702
	-47.1421	-88.1967	-109.398	-267.016	-499.552	-397.008	299.766	219.892		-267.016	-499.552	219.892				186.864	199.513	-124.9	-1270.24	-1356.22	-453.383	243.387	163.513		-1270.24	-1356.22	163.513
	-42.7978	-80.0691	-113.28	-242.41	-453.516	-411.095	285.679	205.805		-242.41	-453.516	205.805				193.629	206.736	-123.463	-1231.57	-1314.93	-455.091	241.679	161.805		-1231.57	-1314.93	161.805
	-38.4791	-71.9893	-117.288	-217.948	-407.752	-425.641	271.133	191.259		-217.948	-407.752	191.259				200.394	213.959	-122.027	-1192.9	-1273.64	-456.934	239.836	159.962		-1192.9	-1273.64	159.962
	-34.5453	-64.6297	-122.798	-195.667	-366.067	-445.638	251.136	171.262		-195.667	-366.067	171.262				207.159	221.182	-120.59	-1154.23	-1232.36	-458.777	237.993	158.12		-1154.23	-1232.36	158.12
	-30.7579	-57.544	-128.752	-174.215	-325.933	-467.243	229.53	149.657		-174.215	-325.933	149.657				213.925	228.405	-119.154	-1115.56	-1191.07	-460.619	236.151	156.277		-1115.56	-1191.07	156.277
	-28.1867	-52.7337	-137.133	-159.651	-298.687	-497.66	199.113	119.24		-159.651	-298.687	119.24				220.739	235.681	-118.364	-1076.89	-1149.78	-462.462	234.308	154.434		-1076.89	-1149.78	154.434
	-24.229	-45.3293	-142.566	-137.235	-256.748	-517.376	179.398	99.5244		-137.235	-256.748	99.5244				227.558	242.961	-117.651	-1038.22	-1108.5	-464.305	232.465	152.591		-1038.22	-1108.5	152.591
	-20.2713	-37.925	-147.998	-114.818	-214.81	-537.09	159.684	79.8097		-114.818	-214.81	79.8097				234.376	250.241	-116.939	-999.709	-1067.38	-468.066	228.704	148.83		-999.709	-1067.38	148.83
	-16.133	-30.1827	-152.787	-91.3783	-170.957	-554.469	142.305	62.4314		-91.3783	-170.957	62.4314				241.195	257.521	-116.226	-961.227	-1026.29	-472.074	224.696	144.823		-961.227	-1026.29	144.823
	-12.2614	-22.9395	-158.492	-69.4494	-129.931	-575.172	121.602	41.7281		-69.4494	-129.931	41.7281				248.013	264.801	-115.514	-922.744	-985.204	-476.081	220.689	140.815		-922.744	-985.204	140.815
	-7.88062	-14.7436	-162.185	-44.6363	-83.5087	-588.573	108.201	28.3269		-44.6363	-83.5087	28.3269				254.832	272.081	-114.801	-884.312	-944.17	-480.488	216.282	136.408		-884.312	-944.17	136.408
	-3.184	-5.95685	-161.328	-18.0344	-33.74	-585.464	111.31	31.4362		-18.0344	-33.74	31.4362				261.65	279.361	-114.089	-846.043	-903.311	-486.007	210.763	130.89		-846.043	-903.311	130.89
	1.28375	2.40174	-158.138	7.27127	13.6036	-573.889	122.885	43.011		7.27127	13.6036	43.011				268.472	286.645	-113.454	-807.774	-862.452	-491.525	205.245	125.372		-807.774	-862.452	125.372
	5.75957	10.7754	-155	32.6226	61.0326	-562.5	134.274	54.4004		32.6226	61.0326	54.4004				275.295	293.93	-112.83	-769.75	-821.853	-498.367	198.403	118.529		-769.75	-821.853	118.529
	10.3133	19.2948	-157.585	58.415	109.287	-571.882	124.892	45.0179		58.415	109.287	45.0179				282.118	301.214	-112.206	-731.89	-781.431	-505.971	190.799	110.926		-731.89	-781.431	110.926
	14.9798	28.0253	-159	84.8466	158.737	-577.016	119.758	39.8842		84.8466	158.737	39.8842				288.94	308.498	-111.582	-694.03	-741.008	-513.575	183.195	103.322		-694.03	-741.008	103.322
	19.6805	36.8196	-158.25	111.471	208.548	-574.294	122.48	42.606		111.471	208.548	42.606				295.763	315.783	-110.959	-658.461	-703.032	-527.913	168.857	88.9834		-658.461	-703.032	88.9834
	24.2564	45.3806	-155.848	137.39	257.038	-565.576	131.197	51.3237		137.39	257.038	51.3237				302.586	323.067	-110.335	-623.83	-666.057	-544.143	152.627	72.7536		-623.83	-666.057	72.7536
	26.2819	49.17	-146.818	148.862	278.502	-532.807	163.967	84.0931		148.862	278.502	84.0931				309.408	330.352	-109.711	-592.289	-632.38	-565.191	131.579	51.7056		-592.289	-632.38	51.7056
	27.554	51.5499	-137.189	156.068	291.982	-497.863	198.911	119.037		156.068	291.982	119.037				316.231	337.636	-109.087	-563.915	-602.086	-589.884	106.886	27.0119		-563.915	-602.086	27.0119
	29.2322	54.6895	-127.844	165.573	309.765	-463.95	232.824	152.95		165.573	309.765	152.95				323.044	344.91	-108.271	-542.354	-579.065	-620.027	76.743	-3.13083		-542.354	-579.065	-3.13083
	31.4215	58.7854	-118.988	177.973	332.964	-431.811	264.963	185.089		177.973	332.964	185.089				329.855	352.183	-107.423	-525.038	-560.578	-652.486	44.2838	-35.59		-525.038	-560.578	-35.59
	35.4438	66.3106	-113.773	200.756	375.587	-412.887	283.886	204.013		200.756	375.587	204.013				336.666	359.455	-106.575	588.53	628.367	-642.338	54.4317	-25.4421		588.53	628.367	-25.4421
	39.5563	74.0047	-108.886	224.049	419.167	-395.15	301.624	221.75		224.049	419.167	221.75				343.478	366.728	-105.727	610.008	651.299	-612.143	84.627	4.75323		610.008	651.299	4.75323
	44.2567	82.7984	-108.125	250.672	468.975	-392.39	304.383	224.51		250.672	468.975	224.51				-359.21	-359.21	-125	631.837	674.605	-582.17	114.6	34.7261		631.837	674.605	34.7261
	48.9661	91.6092	-108.56	277.347	518.88	-393.967	302.807	222.933		277.347	518.88	222.933				-352.144	-352.144	-124.637	655.068	699.409	-553.138	143.632	63.7584		655.068	699.409	63.7584
	53.6757	100.42	-108.994	304.022	568.786	-395.543	301.231	221.357		304.022	568.786	221.357				-345.077	-345.077	-124.273	681.178	727.286	-526.34	170.43	90.5566		681.178	727.286	90.5566
	58.3897	109.239	-109	330.723	618.739	-395.564	301.21	221.336		330.723	618.739	221.336				-338.011	-338.011	-123.91	715.809	764.262	-510.11	186.66	106.786		715.809	764.262	106.786
	62.9618	117.793	-106.566	356.619	667.188	-386.73	310.044	230.17		356.619	667.188	230.17				-330.945	-330.945	-123.546	752.411	803.341	-498.274	198.496	118.622		752.411	803.341	118.622
	67.2806	125.873	-102.557	381.081	712.953	-372.184	324.59	244.716		381.081	712.953	244.716				-323.878	-323.878	-123.183	790.636	844.154	-492.496	204.274	124.401		790.636	844.154	124.401
	71.8933	134.503	-100.496	407.208	761.833	-364.704	332.07	252.196		407.208	761.833	252.196				-316.808	-316.808	-123	828.861	884.966	-486.717	210.053	130.179		828.861	884.966	130.179
	76.3653	142.869	-97.334	432.538	809.222	-353.228	343.546	263.672		432.538	809.222	263.672				-309.737	-309.737	-123	867.086	925.779	-480.939	215.831	135.958		867.086	925.779	135.958
	80.9122	151.376	-94.6951	458.292	857.404	-343.651	353.122	273.249		458.292	857.404	273.249				-302.666	-302.666	-123	905.311	966.591	-475.16	221.61	141.736		905.311	966.591	141.736
	85.5089	159.976	-92.4777	484.328	906.113	-335.604	361.169	281.296		484.328	906.113	281.296				-295.595	-295.595	-123	943.536	1007.4	-469.381	227.389	147.515		943.536	1007.4	147.515
	90.1697	168.696	-90.9812	510.727	955.503	-330.174	366.6	286.726		510.727	955.503	286.726				-288.524	-288.524	-123	981.777	1048.23	-463.692	233.078	153.204		981.777	1048.23	153.204
	94.8733	177.495	-90.316	537.368	1005.34	-327.759	369.014	289.141		537.368	1005.34	289.141				-281.453	-281.453	-123	1020.09	1089.14	-458.479	238.291	158.418		1020.09	1089.14	158.418
	99.5619	186.267	-89.2819	563.925	1055.03	-324.007	372.767	292.893		563.925	1055.03	292.893				-274.382	-274.382	-123	1058.41	1130.05	-453.265	243.505	163.631		1058.41	1130.05	163.631
	104.232	195.004	-87.9155	590.375	1104.51	-319.048	377.726	297.852		590.375	1104.51	297.852				-267.314	-267.314	-123.294	1096.73	1170.97	-448.052	248.718	168.844		1096.73	1170.97	168.844
	108.901	203.74	-86.5491	616.825	1154	-314.089	382.685	302.811		616.825	1154	302.811				-260.247	-260.247	-123.621	1135.05	1211.88	-442.839	253.931	174.058		1135.05	1211.88	174.058
	113.601	212.533	-85.7782	643.445	1203.8	-311.292	385.482	305.608		643.445	1203.8	305.608				-253.179	-253.179	-123.949	1173.36	1252.79	-437.625	259.145	179.271		1173.36	1252.79	179.271
	118.312	221.346	-85.4081	670.127	1253.72	-309.949	386.825	306.951		670.127	1253.72	306.951				-246.112	-246.112	-124.277	1211.68	1293.7	-432.412	264.358	184.484		1211.68	1293.7	184.484
	123.023	230.16	-85.038	696.809	1303.64	-308.605	388.168	308.295		696.809	1303.64	308.295				-239.045	-239.045	-124.605	1250.28	1334.91	-429.545	267.225	187.352		1250.28	1334.91	187.352
	127.734	238.973	-84.6678	723.491	1353.56	-307.262	389.512	309.638		723.491	1353.56	309.638				-231.978	-231.978	-124.932	1288.9	1376.14	-426.959	269.811	189.937		1288.9	1376.14	189.937
	132.444	247.786	-84.2977	750.173	1403.47	-305.919	390.855	310.981		750.173	1403.47	310.981				-224.914	-224.914	-125.403	1327.52	1417.38	-424.374	272.396	192.523		1327.52	1417.38	192.523
	137.156	256.601	-84	776.861	1453.41	-304.839	391.935	312.061		776.861	1453.41	312.061				-217.852	-217.852	-125.911	1366.14	1458.61	-421.788	274.982	195.108		1366.14	1458.61	195.108
	141.87	265.42	-84	803.562	1503.36	-304.839	391.935	312.061		803.562	1503.36	312.061				-210.791	-210.791	-126.418	1404.76	1499.85	-419.203	277.567	197.694		1404.76	1499.85	197.694
	146.584	274.24	-84	830.262	1553.31	-304.839	391.935	312.061		830.262	1553.31	312.061				-203.729	-203.729	-126.926	1443.38	1541.08	-416.617	280.153	200.279		1443.38	1541.08	200.279
	151.298	283.059	-84	856.962	1603.26	-304.839	391.935	312.061		856.962	1603.26	312.061				-196.667	-196.667	-127.434	1482	1582.32	-414.031	282.739	202.865		1482	1582.32	202.865
	156.012	291.878	-84	883.662	1653.22	-304.839	391.935	312.061		883.662	1653.22	312.061				-189.605	-189.605	-127.942	1520.64	1623.58	-411.728	285.042	205.169		1520.64	1623.58	205.169
	160.726	300.697	-84.0621	910.362	1703.17	-305.064	391.71	311.836		910.362	1703.17	311.836				-182.572	-182.572	-128.978	1559.29	1664.84	-409.464	287.306	207.432		1559.29	1664.84	207.432
	165.438	309.512	-84.3794	937.049	1753.09	-306.215	390.558	310.685		937.049	1753.09	310.685				-175.544	-175.544	-130.083	1597.93	1706.1	-407.2	289.57	209.696		1597.93	1706.1	209.696
	170.149	318.327	-84.6967	963.735	1803.02	-307.367	389.407	309.533		963.735	1803.02	309.533				-168.516	-168.516	-131.187	1636.58	1747.35	-404.936	291.834	211.96		1636.58	1747.35	211.96
	174.861	327.141	-85.014	990.422	1852.95	-308.518	388.255	308.382		990.422	1852.95	308.382				-161.497	-161.497	-132.401	1675.22	1788.61	-402.673	294.097	214.223		1675.22	1788.61	214.223
	179.572	335.956	-85.3313	1017.11	1902.88	-309.67	387.104	307.23		1017.11	1902.88	307.23				-154.508	-154.508	-133.922	1713.86	1829.87	-400.409	296.361	216.487		1713.86	1829.87	216.487
	184.284	344.771	-85.6486	1043.8	1952.8	-310.821	385.952	306.079		1043.8	1952.8	306.079				-147.52	-147.52	-135.442	1752.51	1871.13	-398.145	298.625	218.751		1752.51	1871.13	218.751
	188.996	353.586	-85.9659	1070.48	2002.73	-311.973	384.801	304.927		1070.48	2002.73	304.927				-140.575	-140.575	-137.328	1791.15	1912.39	-395.881	300.889	221.015		1791.15	1912.39	221.015
	193.704	362.394	-85.4756	1097.15	2052.62	-310.194	386.58	306.706		1097.15	2052.62	306.706				-133.661	-133.661	-139.423	1829.74	1953.59	-392.918	303.852	223.978		1829.74	1953.59	223.978
[truncated: 8,692 more rows]

## Sheet: Animal 3 thickness
Animal 3: RNFL thickness of well-centered and displaced optic disc scans (μm)
[truncated: 80 more rows]
[truncated: 52 more columns]
